# Supplementary material for: Transcriptomic Analysis of Hub Genes Reveals Associated Inflammatory Pathways in Estrogen-Dependent Gynecological Diseases
Source: Biology (Basel). 2024 May 30;13(6):397. doi: 10.3390/biology13060397 (PMC11201105; doi:10.3390/biology13060397)
Supplement: Supplementary file 1 [file biology-13-00397-s001.zip]

Archive with 6 entries (6 files):
- CC.xlsx
- EC.xlsx
- EM.xlsx
- Genes in each Module.xlsx
- OC.xlsx
- Supplementary Materials.pdf
