# Supplementary material for: Transcriptomic Analysis of Hub Genes Reveals Associated Inflammatory Pathways in Estrogen-Dependent Gynecological Diseases
Source: Biology (Basel). 2024 May 30;13(6):397. doi: 10.3390/biology13060397 (PMC11201105; doi:10.3390/biology13060397)
Supplement: Supplementary file 1 [file biology-13-00397-s001.zip › CC.xlsx]

## Sheet: CC
	GSM1551335	GSM1551336	GSM1551337	GSM1551338	GSM1551339	GSM1551340	GSM1551341	GSM1551342	GSM1551343	GSM1551344	GSM1551345	GSM1551346	GSM1551347	GSM1551348	GSM1551349	GSM1551350	GSM1551351	GSM1551352	GSM1551353	GSM1551354	GSM1551355	GSM1551356	GSM1551357	GSM1551358	GSM1551359	GSM1551360	GSM1551361	GSM1551362	GSM1551363	GSM1551364	GSM1551365	GSM1551366	GSM1551367	GSM1551368	GSM1551369	GSM1551370	GSM1551371	GSM1551372	GSM1551373	GSM1551374	GSM1551375	GSM1551376	GSM1551377	GSM1551378	GSM1551379	GSM1551380	GSM1551381	GSM1551382	GSM1551383
1053_at	2.97085	2.81695	3.09915	2.8396	1.94601	2.6777	2.71764	2.62819	3.10452	2.99243	2.65068	3.12931	2.98727	2.77346	2.82459	3.03714	2.92406	2.82602	2.99619	2.97359	2.88042	3.06229	2.96267	3.14898	3.04106	2.98925	3.00568	2.71746	3.10558	3.04148	2.92689	3.2775	2.83212	3.29143	2.99865	2.97699	2.99276	3.0222	3.01192	2.64026	3.193	2.92433	3.01684	3.02407	3.00671	2.24941	2.66764	2.97067	3.04798
117_at	2.79615	2.08541	2.70584	2.01147	1.87791	1.91322	1.67875	1.80592	2.95999	2.078	2.25385	2.59224	2.36649	1.98374	2.07946	2.14784	2.01678	2.15022	2.52317	2.09968	1.90102	2.27852	1.94279	1.89225	2.6881	2.24261	2.00331	1.94933	2.49782	2.87874	1.98923	2.11536	1.77559	1.97715	1.83705	1.8895	2.12723	2.05853	2.69674	2.07314	2.63032	2.12232	2.09341	1.95535	1.88242	1.8977	1.77922	1.9656	1.9651
121_at	2.73257	2.64423	2.64699	2.14594	2.06276	2.3904	2.22823	2.61059	2.61842	2.40301	2.61502	2.38937	1.98938	2.27364	2.68168	2.69553	2.57575	2.63469	2.6087	2.79046	2.61	2.7315	2.95594	2.42442	2.26632	2.09958	2.16948	2.11653	2.54722	2.18414	3.07155	2.65077	2.55557	2.09313	2.8497	2.50044	2.6559	2.61285	2.51196	2.59528	2.64297	2.72739	2.60181	2.23027	2.01196	2.00435	1.99938	2.1171	2.00594
1294_at	2.64056	2.54498	2.51964	3.00507	2.21146	3.16498	2.86614	2.76612	2.94503	2.95784	3.16818	3.15236	2.9214	2.97011	2.1701	1.97967	2.42275	2.34392	2.41494	2.46661	2.8098	3.06655	3.07273	2.77949	3.06302	2.94732	2.80178	2.25241	3.02064	2.81826	3.18442	2.84275	2.80473	2.91209	2.95971	2.70162	2.36896	2.22406	2.5499	2.61285	2.365	2.37796	2.64297	2.58412	2.85458	2.75833	2.38662	2.85505	2.77067
1405_i_at	3.23464	3.29824	2.81138	3.32545	3.11177	3.49	3.42958	2.95647	3.06229	2.80938	3.21367	3.23002	3.05409	3.17389	3.03886	3.13388	2.70928	3.10675	2.64894	2.6381	3.15477	2.96576	3.07102	3.14173	3.43098	3.23532	3.20675	2.97606	3.05133	3.12382	3.35838	3.24134	3.0004	3.03491	3.30307	3.09927	2.96152	3.05619	2.97818	3.07108	2.79911	3.02989	2.84515	2.75841	3.22735	3.17148	3.12708	3.27966	2.82459
1431_at	1.68638	1.66775	1.76974	1.60127	1.6788	1.63534	1.62924	1.58819	2.08415	1.64706	1.59328	1.74384	1.85404	1.65529	1.69675	1.69776	1.70799	1.65525	2.00419	1.71769	1.72242	2.71242	1.61884	1.65669	1.63825	1.83197	2.10703	1.67105	1.59844	1.66172	1.57365	2.10478	1.65992	1.61214	1.62009	1.66893	1.68807	1.67905	1.71295	1.65476	2.34173	1.72238	1.65516	1.73789	1.67676	1.63714	1.64714	1.75396	2.29044
1438_at	0.803463	0.801707	0.803376	0.837315	0.817991	0.829105	0.83779	0.810085	0.830261	0.835084	0.82503	0.831641	1.12013	1.10089	0.797239	0.797757	0.812356	0.805391	0.882507	0.803543	0.816228	0.838061	0.810311	0.837938	0.835626	2.06624	0.842201	0.840581	0.822915	0.840844	0.824745	0.872147	0.829588	0.845288	0.847695	0.835491	0.803056	0.798545	0.796467	0.800593	0.808925	0.814544	0.812087	0.832821	0.839583	0.819177	0.814404	0.83382	0.834349
1552261_at	1.5004	1.6555	1.51575	1.83337	1.36077	1.43268	1.82174	1.90614	2.48597	1.49319	2.54798	2.39543	1.49466	2.37752	1.49843	1.65856	1.50054	1.51	2.23017	2.33543	1.36338	2.84724	2.33575	2.68308	2.18487	1.39672	1.65507	1.39921	2.92736	1.39093	2.91911	2.27964	2.14565	1.40755	2.31308	1.38499	1.50272	1.54158	2.34048	1.47886	1.53314	1.51086	1.49773	1.40901	1.38609	1.43418	1.44216	1.3743	2.03635
1552263_at	2.92676	3.04004	2.96371	2.95152	3.32948	3.09927	2.92197	3.32775	2.96524	3.21601	2.6689	2.73533	2.74154	2.8445	2.98986	2.77769	3.25421	3.00417	2.95184	3.05578	3.2792	2.50868	3.01096	2.99296	2.99516	2.87961	2.93869	2.85656	2.95574	2.92902	2.73083	2.77125	2.96686	2.73986	2.70432	3.01091	2.9593	3.07932	2.96498	3.23347	3.03618	3.20848	3.04754	2.82563	2.83508	3.25011	3.10169	3.17111	2.89524
1552264_a_at	2.59648	2.05363	2.62593	2.35298	2.64356	2.40976	2.29235	2.85728	2.36172	2.8656	1.75019	2.50619	2.32825	2.34587	2.72526	2.63286	2.98235	2.48694	2.57061	2.63639	2.65712	2.21453	2.52813	2.66382	2.53225	2.59319	2.59024	2.37105	2.54186	2.14123	2.29878	2.61367	2.34337	2.2021	2.26544	2.30155	2.11077	2.7512	2.62714	2.76688	2.93064	2.95846	2.70613	2.43865	2.41852	2.72908	2.62325	2.79434	2.4422
1552266_at	1.90369	1.89624	1.93356	1.65343	1.63407	1.61917	1.65983	1.66483	1.73442	1.65086	1.58697	1.64526	1.65277	1.60114	2.04401	1.96146	1.95283	1.88776	1.90157	1.89299	1.591	1.58855	1.66687	1.63671	1.64714	1.54199	1.61119	1.61973	1.66326	1.65623	1.62279	1.53614	1.63717	1.60286	1.64447	1.6067	1.96802	1.90414	1.92789	1.87665	1.93075	1.95456	1.87356	1.71081	1.61176	1.84492	1.84815	1.63767	1.62672
1552269_at	1.09948	1.10227	1.10682	1.16853	1.09261	1.08789	1.17185	1.15964	1.16717	1.16316	1.15766	1.17678	1.16912	1.07898	1.10862	1.09651	1.11433	1.10166	1.09948	1.09458	1.08687	1.17129	1.1708	1.17259	1.17116	1.07294	1.08049	1.08227	1.16881	1.17853	1.17688	1.1521	1.17271	1.09018	1.17119	1.08818	1.10419	1.10705	1.10053	1.09791	1.1061	1.10505	1.09506	1.08918	1.08774	1.08176	1.0931	1.09356	1.13484
1552272_a_at	1.07916	1.08212	1.09194	1.14749	0.894352	0.940868	1.026	1.10937	1.16304	1.15542	1.14877	1.15168	1.15301	0.925507	1.09202	1.07875	1.06308	1.09137	1.09209	1.08959	0.957177	1.15581	1.16679	1.16732	1.15071	1.07194	0.915021	0.918804	1.17487	1.1285	1.55096	1.14804	1.14243	0.933184	1.32658	0.935467	1.08721	1.07959	1.08721	1.08212	1.08904	1.08804	1.09327	0.920017	0.918496	0.914601	0.892466	0.947659	0.951208
1552274_at	2.53328	1.97069	1.68018	1.98658	1.71448	1.94332	1.9925	1.94425	1.67408	2.02747	2.05572	1.9737	2.09735	2.13848	1.72978	1.71951	1.64371	1.71988	1.60377	1.92348	1.87725	1.98405	1.93013	1.99675	1.9035	1.96181	1.9693	2.77467	1.9796	1.72216	2.31006	1.99043	1.95741	2.43236	1.9993	1.93247	1.72682	1.70262	1.66486	1.71603	1.64297	1.6822	1.76128	1.96073	2.54226	2.64834	1.9207	1.68969	1.96714
1552275_s_at	1.7019	1.70266	1.73858	1.70493	1.66881	1.67122	1.70151	1.70228	1.69055	1.70437	1.71778	1.68338	1.70822	1.72144	1.75709	1.71931	1.70493	1.73651	1.92941	1.72067	1.72396	1.70163	1.64755	1.70892	1.70762	1.86457	1.94568	1.93898	1.68798	1.66867	2.31725	1.75172	1.66983	1.98037	1.69659	1.69321	1.72982	1.69785	1.68523	1.70139	1.71072	1.73898	1.83715	1.73067	1.82645	1.81223	1.73344	1.74593	1.70181
1552281_at	1.40598	1.40637	1.40289	2.41773	1.43215	1.46955	2.41581	2.54766	2.42597	2.42442	2.35229	2.38137	2.41266	1.49466	1.3912	1.38737	1.4531	1.56597	1.42447	1.2369	1.90183	2.38386	2.58361	2.41105	2.44424	1.50604	1.50464	1.46899	2.38211	2.40103	2.35084	2.33764	2.39804	1.49546	2.38847	1.49362	1.40463	1.39478	1.42043	1.40085	1.48253	1.41265	1.43024	1.47411	1.48151	1.44568	1.45507	1.61048	1.47252
1552283_s_at	1.85746	1.80294	1.84858	2.30619	2.89608	2.92788	2.80888	2.6921	2.57282	2.34092	2.92563	2.75112	2.73933	2.2599	1.85029	1.84561	2.24563	2.57324	1.95129	1.87227	3.14373	2.84709	2.69494	1.98546	2.35824	2.48907	1.60747	2.13828	2.35467	2.77327	3.13585	2.24035	2.57897	3.19618	2.51248	2.14315	1.89916	2.29513	1.90842	1.99338	1.8455	2.79779	2.05134	2.37172	1.60161	2.48746	2.09958	2.41829	2.71298
1552286_at	2.71685	2.64772	2.66542	2.35108	2.82594	2.1127	2.37674	2.69156	2.11634	2.71594	2.30293	2.2453	2.35946	2.16297	2.72579	2.73594	3.17325	2.66457	2.63732	2.61696	2.50355	2.31671	2.59406	2.22385	2.33232	2.06497	2.13623	2.48216	2.07546	2.32694	2.25844	2.11949	2.33517	2.25695	2.31148	2.10275	2.71318	2.64345	2.61048	2.64689	2.77907	2.68394	2.78759	2.83998	1.86927	1.94346	2.67523	2.44242	2.21194
1552287_s_at	2.72908	2.53481	3.01781	3.10872	3.43019	3.22936	3.2133	3.14042	3.32495	3.01679	3.28093	3.23985	3.35342	3.29402	3.12585	2.93586	3.24144	3.06247	3.1545	3.05923	3.08966	3.12714	3.26819	3.1291	3.10753	3.31162	3.22583	2.93298	3.16321	3.30541	3.31035	3.14869	3.20741	3.41276	3.3619	3.35535	3.20166	3.07409	3.05703	2.85558	3.13388	3.05917	3.00826	3.1784	3.17476	2.88324	3.25602	3.22054	3.24403
1552288_at	1.74565	1.7486	1.77781	1.689	1.84582	1.72957	1.67862	1.70933	1.68487	1.68216	1.63471	1.65897	1.68018	1.68452	1.81619	2.75629	1.85353	1.73975	1.74022	1.74152	1.79969	1.66102	1.74536	1.68482	1.68889	1.67708	1.69267	1.72374	1.64214	1.74739	1.63344	1.64434	1.73148	1.69046	1.69441	1.70442	1.76802	1.79702	1.75187	1.73816	1.7551	1.77571	1.73419	1.74421	1.70537	1.77486	1.79234	1.73291	1.77329
1552291_at	3.09341	3.45685	3.33516	3.34116	3.39406	3.37486	3.26988	3.41128	3.264	3.23795	3.28235	3.19098	3.38697	3.31856	3.26691	3.5277	3.41229	3.39446	3.20891	3.34057	3.30893	3.2729	3.34153	3.32662	3.37864	3.52142	3.22503	3.2849	3.22503	3.56953	3.10914	3.22671	3.23929	3.43419	3.22206	3.33274	3.5044	3.50546	3.52624	3.77099	3.11302	3.32726	3.1208	3.35596	3.40594	3.67057	3.50566	3.15287	3.2681
1552293_at	1.55285	1.55273	1.58871	1.30508	1.31063	1.34719	1.30057	1.37117	1.30489	1.29745	1.28228	1.30526	1.30281	1.32807	1.53099	1.53256	1.64458	1.57552	1.54203	1.55345	1.38316	1.29456	1.6154	1.30729	1.29999	1.3377	1.32328	1.33415	1.28807	1.35643	1.2796	1.30657	1.29054	1.32763	1.28958	1.32142	1.57581	1.53902	1.57429	1.54641	1.57054	1.56267	1.58425	1.34389	1.31996	1.36197	1.28833	1.35277	1.31552
1552295_a_at	0.755014	0.755209	0.756071	0.873632	0.755883	0.773053	0.879824	0.849923	0.868675	0.892521	0.90468	0.884868	0.88939	0.782846	0.749839	0.792797	0.770769	0.758846	0.759117	0.81296	0.758277	0.893869	0.849584	0.890628	0.876128	0.77829	0.780629	0.768725	0.905748	0.859134	0.898979	0.880013	0.862371	0.786465	0.912319	0.774204	0.761006	0.763854	0.755602	0.747663	0.757398	0.754733	0.760306	0.775004	0.77666	0.739786	0.761006	0.77019	0.771529
1552299_at	1.46345	1.44084	2.19273	2.01809	1.80228	1.83225	1.72484	1.80432	2.06929	1.95178	1.60483	1.56828	1.71974	1.94389	1.5503	1.47453	1.42829	1.39578	2.39607	2.08049	1.91027	1.71499	1.63805	2.36607	1.95092	1.94657	2.08581	1.9599	1.78553	2.14056	1.46081	2.12993	1.6371	2.33989	1.64177	1.84847	1.53243	1.40724	1.48131	1.51764	2.27691	1.50843	1.40598	2.06877	2.15383	2.02501	2.16765	2.06651	1.97754
1552301_a_at	1.3489	1.35888	1.35787	1.19516	1.29262	1.31777	1.22032	1.19782	1.19629	1.20193	1.22375	1.17548	1.1964	1.3536	1.35461	1.34278	1.36682	1.36537	1.37396	1.34122	1.3255	1.24941	2.45876	1.19656	1.20225	1.35154	1.32063	1.33671	1.20738	1.18943	1.1756	1.2455	1.19681	1.33579	1.1889	1.32042	1.34598	1.43315	1.33644	1.34333	1.34046	1.35442	1.36696	1.33124	1.34666	1.30215	1.32714	1.32874	1.33279
1552302_at	2.67906	2.75078	2.49577	2.69125	2.43383	3.23826	2.24728	2.53584	2.21935	2.15445	2.94549	2.37596	2.22259	2.51101	2.62036	2.56849	2.84701	2.36184	2.37059	2.37258	2.62554	2.41628	2.49199	2.30226	2.33399	2.07402	2.11289	2.18925	2.23269	2.45597	2.79268	2.0863	2.40202	2.09562	2.52359	2.27953	2.57171	2.62373	2.36674	2.83868	2.5048	2.50093	2.41304	2.23281	2.74827	2.47552	2.46759	2.21293	2.51362
1552303_a_at	1.68753	1.70976	1.70541	1.49726	1.47728	1.77486	1.48552	1.4876	1.49029	1.48778	1.50262	1.58989	1.48909	1.50199	1.69339	1.67734	1.68684	1.6879	1.6899	1.70533	1.49093	1.47938	1.50078	1.49948	1.4952	1.50318	1.50471	1.48293	1.49796	1.4869	1.52949	1.44223	1.52739	1.48568	1.48953	1.49165	1.69522	1.71317	1.68823	1.66946	1.68773	1.70489	1.68867	1.48388	1.49244	1.46358	1.48281	1.49503	1.49577
1552304_at	1.21057	1.20541	1.34061	1.61036	1.55471	1.26612	1.53243	1.47967	1.65232	1.53296	1.49539	1.66282	1.85035	1.4306	1.19572	1.19672	1.20766	1.19516	1.19516	1.22344	1.31313	1.49158	1.55296	2.53679	2.21858	1.94123	1.599	1.42101	2.34392	1.56033	1.498	2.0007	1.93662	1.59659	1.48093	1.62921	1.19643	1.20445	1.1918	1.20165	1.28524	1.19897	1.19192	1.52221	1.48991	1.40082	2.21697	1.88155	2.3295
1552306_at	1.82545	1.76784	2.49714	2.13879	2.53828	2.3488	1.86886	2.32222	2.45346	2.11308	1.87288	1.88466	2.14343	1.74856	1.83617	1.95727	2.8157	2.26468	2.68533	2.63871	2.11515	2.1616	2.16773	2.79607	2.50416	2.60035	2.50459	1.58678	2.29791	1.85832	1.66393	2.58251	2.42778	2.45357	1.70283	2.23614	2.20908	2.52051	2.26934	2.23783	2.44161	2.36964	2.0001	2.41188	2.60386	2.48196	2.86141	2.51912	2.59329
1552307_a_at	2.27426	1.62247	2.52656	2.26033	2.83992	2.31693	2.30942	2.7535	2.31158	2.5988	2.02681	1.5327	2.25504	2.19915	2.56259	2.57793	2.53701	2.64844	2.50922	2.52208	2.40372	2.22939	2.75851	2.19538	2.25778	2.3331	2.64227	2.40029	2.22865	2.28944	2.18538	2.22134	2.43975	2.3276	2.23251	2.30337	2.5428	2.48837	2.4838	2.49358	2.52488	2.54198	2.50691	2.547	2.34163	2.42845	2.94451	2.56892	1.79453
1552309_a_at	0.922107	0.92055	0.922976	0.940635	0.952572	1.08163	0.938789	0.907963	0.929752	0.937493	0.948485	1.00782	0.93247	0.966434	0.911897	0.923169	0.903851	0.927298	0.922005	0.91695	0.946302	0.942762	0.910038	0.940977	0.958293	1.86636	0.941693	0.966254	1.3623	0.957576	0.93341	0.940454	0.932031	0.967693	0.925248	0.973832	0.922703	0.919735	0.920933	2.07666	0.917049	0.925145	0.929379	0.97552	1.19374	0.976513	0.950369	0.975756	0.986521
1552311_a_at	2.03651	2.02724	2.06568	1.88618	2.03821	1.89027	1.87555	1.99996	1.85322	1.8952	1.86915	1.95877	1.87848	1.88713	2.08454	2.11055	2.37728	1.98465	2.03952	2.02263	1.91249	1.86601	2.16277	1.88887	1.87457	1.86468	1.90248	1.90331	1.87878	1.96906	1.84623	1.81364	1.90382	1.89046	1.85758	1.894	2.08697	2.57772	2.02272	2.02705	2.07023	2.07628	2.0244	1.89663	1.89476	1.86235	2.01443	1.97164	1.94697
1552312_a_at	1.76531	2.46114	2.74345	3.02736	2.839	1.90634	2.38947	3.05691	2.59945	2.47394	2.37072	2.5705	2.62168	2.42474	2.13613	1.92398	3.03961	2.45687	2.02548	2.5766	2.31991	2.6576	2.92796	2.83138	2.59074	2.53235	2.50133	2.44405	2.43342	2.23291	1.97156	2.82832	1.9662	2.42747	2.03725	2.40515	2.42618	2.03137	2.00584	1.76138	2.50745	2.18114	2.20231	2.72827	2.52008	2.31389	2.67621	2.83027	2.43291
1552314_a_at	1.86858	1.92289	2.0604	2.16426	2.08272	1.89268	2.02222	2.01392	2.1602	2.02464	1.94991	1.99028	2.00697	2.01244	1.89637	1.9059	1.84387	1.88514	1.96699	1.95136	1.97799	1.99545	1.95883	2.157	2.20421	2.00362	2.05439	1.99293	1.96988	1.99817	1.95593	1.98764	2.06148	2.02404	1.97953	2.00834	1.97105	1.92427	1.94474	1.88279	2.07438	2.29088	1.88809	2.05666	2.0171	2.04125	2.07709	2.0714	2.04982
1552315_at	1.66821	1.65983	1.6697	1.66934	1.59161	1.59413	1.61518	1.59424	1.6552	1.68943	1.99111	2.32448	1.674	1.60157	1.6392	1.64731	1.59599	1.69984	1.68871	1.68507	1.59506	1.68281	1.59581	1.6844	1.66661	1.52194	1.64434	1.56285	1.53333	1.63015	2.18601	1.70585	1.64229	1.54992	2.09697	1.6238	1.66722	1.64798	1.69688	1.6578	1.68158	1.68002	2.05996	1.60646	1.62183	1.55722	1.56085	1.62217	1.60594
1552316_a_at	2.65684	2.47964	1.98162	2.70028	3.09653	3.01127	2.44445	2.59786	2.19737	2.39062	2.84078	3.17651	2.40945	2.51751	2.19528	2.16682	2.08761	2.07834	2.07084	1.8739	1.70963	2.25469	2.23129	2.38564	2.70873	2.19009	2.78246	1.72242	1.97356	1.8808	3.29843	2.078	1.8791	2.42685	2.85202	2.23356	2.18423	2.14622	2.51761	2.13961	1.79897	2.39962	2.58969	1.81815	2.45095	1.72238	2.45898	2.90207	2.34071
1552318_at	1.85816	2.18925	1.88479	2.22757	1.90115	1.81753	1.8401	1.84666	1.81658	1.82629	1.80514	2.19926	1.84189	1.85245	1.9159	1.88574	2.34725	1.8102	1.84965	1.85881	1.8487	1.82028	1.85255	1.80278	1.81579	1.84193	1.88149	1.84315	1.79989	1.8182	2.57217	1.82261	1.80198	1.86457	1.80483	1.84235	1.87599	1.89108	1.85832	1.85245	1.85421	1.88644	1.86751	1.88537	1.86568	1.90552	1.94507	1.84942	1.8432
1552319_a_at	1.79423	1.8769	1.82064	1.72291	1.70804	1.73312	1.73867	1.78712	1.72444	1.76098	1.68913	1.69483	1.71895	1.74009	1.97678	1.88447	1.81554	1.8036	1.78614	1.79271	1.75329	1.69576	1.74531	1.72072	1.7143	1.7393	1.75488	1.74481	1.67871	1.70066	1.66614	1.70083	1.71814	1.74267	1.72344	1.74104	1.81223	1.8241	1.78859	1.76302	1.80973	1.82362	1.79847	1.77757	1.73949	1.79852	1.82562	1.7629	1.75221
1552320_a_at	2.24673	2.22562	2.26946	1.92855	2.18538	2.04159	1.92981	2.17178	1.97284	1.94389	1.86377	1.90723	1.92545	1.96276	2.33706	2.33353	2.51626	2.17877	2.15165	2.13973	2.18414	1.89125	2.16672	1.93806	1.96125	1.97497	1.97799	2.04002	1.89455	2.07581	1.86695	1.92005	1.98223	1.97091	1.95686	1.96676	2.29468	2.35977	2.21868	2.20261	2.26342	2.29133	2.26182	2.07928	1.99224	2.30952	2.20285	2.03708	2.04452
1552322_at	1.21848	1.22274	1.24019	1.2477	1.25097	1.24899	1.23693	1.40298	1.26108	1.23425	1.22202	1.22902	1.24896	1.23397	1.22504	1.22629	1.27781	1.22574	1.21929	1.22658	1.27289	1.24864	1.2526	1.24883	1.24797	1.23661	1.2394	1.25192	1.24285	1.99801	1.21936	1.24219	1.34162	1.26031	1.24975	1.25648	1.22765	1.23006	1.21086	1.2165	1.22902	1.22476	1.2067	1.26115	1.26213	1.25336	1.28807	1.25963	1.27259
1552325_at	2.49782	2.4721	2.5063	2.20409	2.461	2.2773	2.17279	2.60076	2.25921	2.18423	2.05926	2.12732	2.1492	2.1275	2.63578	2.58352	2.82948	2.3637	2.3947	2.39533	2.51761	2.10352	2.56944	2.15554	2.21642	2.096	2.15336	2.26353	2.08261	2.3502	2.08368	2.05124	2.30553	2.11536	2.23008	2.12534	2.5578	2.63247	2.32148	2.44856	2.50534	2.51459	2.43269	2.28334	2.17867	2.55247	2.53996	2.27478	2.22585
1552326_a_at	0.908764	0.914198	0.916112	0.891657	0.789038	0.79505	0.893925	0.867731	0.881621	0.880188	0.896032	0.858659	0.873993	0.805454	0.914856	0.906936	0.90069	0.917324	0.917324	1.38275	0.80927	0.899076	0.889338	0.894249	0.880013	0.788653	0.800811	0.79868	0.888426	0.88429	0.904979	0.882372	0.880133	0.802417	0.899815	0.798545	0.915078	0.919591	0.958928	1.0999	0.917693	0.915021	0.905491	0.848115	0.796316	0.79004	0.795788	0.797118	0.802417
1552327_at	1.19875	1.20312	1.1965	2.11739	2.98041	2.42651	2.04991	2.03402	2.04633	2.05389	2.42539	2.28282	1.81041	2.02689	1.18536	1.18536	1.50269	1.19585	1.2084	1.19232	2.00922	2.03188	2.0297	2.0446	2.04106	2.0432	2.04585	2.06057	2.02724	2.014	2.14056	2.03145	2.01418	2.07657	1.97363	2.02404	1.1993	1.24832	1.20867	1.19464	1.19548	1.19945	1.43949	2.07826	2.03535	2.05572	2.06938	2.0677	2.05589
1552332_at	2.86713	2.87363	2.92106	2.89422	2.87663	2.97986	2.90437	3.01922	2.90335	2.91917	2.86149	2.85671	2.84458	2.78288	2.92488	2.9684	2.93015	2.85057	2.85219	2.84411	3.01205	2.87648	2.95077	2.87934	2.8758	2.75931	2.78359	2.85751	2.93856	2.88726	2.86765	2.85897	2.893	3.00255	2.8823	2.76143	2.89163	2.91794	2.83378	2.87773	2.86627	2.88375	2.84458	2.81891	2.78484	2.91288	2.88981	2.81015	2.76888
1552343_s_at	1.59471	1.60175	1.61101	2.04816	1.74864	1.73395	1.74892	1.23781	1.35564	1.26517	1.63359	1.50715	1.55475	1.75465	1.5897	1.64058	1.77207	1.6174	1.59512	1.58159	1.7146	1.81801	1.52963	1.49832	1.5974	1.71128	1.77282	1.76696	1.73789	1.64447	2.28717	1.59328	1.60743	1.78769	1.60921	1.77889	1.60812	1.59805	1.62302	1.59611	1.61585	1.61873	1.61997	1.754	1.74445	1.73259	1.75068	1.74996	1.59837
1552344_s_at	1.44512	1.4498	1.81449	1.6006	1.98473	1.49253	1.87592	1.54749	1.59825	1.94779	1.42832	1.47498	1.80657	1.50185	1.44667	1.43338	1.86361	1.47313	1.47639	1.73898	1.5175	1.76901	2.2021	1.91095	2.11557	2.20793	1.77504	1.56492	1.62745	1.56803	1.75827	1.79693	1.59287	1.50128	1.4961	1.57263	1.45173	1.4454	1.46722	1.44598	1.46914	1.46117	1.47051	1.53068	1.68345	1.49588	2.05845	2.25081	1.51567
1552348_at	1.94534	1.90108	1.96146	1.69576	1.73339	1.6719	1.6918	1.80993	1.68424	1.68584	1.66851	1.67514	1.68062	1.60422	2.12888	1.96217	2.01409	1.86372	1.84168	1.82758	1.68444	1.68083	1.75595	1.6893	1.70459	1.59885	1.62264	1.6495	1.65249	1.64162	2.32716	1.7068	1.66043	1.66341	1.67579	1.62251	2.24906	1.88893	1.85886	1.977	1.92257	1.93727	1.8585	1.63195	1.62768	1.66808	1.74331	1.68276	1.63986
1552364_s_at	0.958928	0.958978	0.947659	0.990247	0.97284	1.38544	1.00477	0.978812	0.967884	1.95954	1.23333	1.4085	0.994885	0.971815	0.946405	0.943051	0.951704	0.938268	0.955485	1.01315	1.12027	1.55974	0.966388	1.29236	1.00371	0.981139	1.0189	0.962832	0.999658	1.09874	1.06609	1.00256	1.07053	0.981679	1.13894	0.974067	0.954659	0.958075	0.963157	0.955303	0.965365	0.962253	0.969798	0.980914	0.99727	0.973418	0.974596	1.01885	1.1985
1552365_at	2.64286	2.58001	2.6099	1.41038	2.59424	1.78333	2.43471	2.15895	3.02292	1.83398	1.63969	3.00748	1.68709	1.80273	2.63469	2.65441	3.27342	2.58371	2.41052	2.75186	2.28873	1.66864	2.04512	2.729	2.5798	2.3266	2.52512	1.81353	2.60757	1.70224	1.65731	2.99342	1.80371	1.69835	1.77504	1.81584	2.60115	2.98167	3.18292	3.08854	2.00922	2.62228	2.60169	1.72861	1.70728	2.52887	2.9203	2.00101	3.21528
1552367_a_at	1.77029	1.75764	1.79209	1.75274	1.74231	1.73	1.74779	1.79474	1.94697	1.74565	1.68638	2.66826	1.73515	1.74271	1.80766	1.77369	1.8309	1.75296	1.73825	1.76166	1.767	1.71344	1.78604	1.78194	1.75329	1.75456	1.70871	1.74104	1.74987	1.86007	1.68921	2.35759	1.74843	1.72835	1.74597	1.72167	1.78214	1.78634	2.5395	1.74597	1.78308	1.79329	1.79465	1.75005	1.73359	1.79313	1.81171	1.7482	1.84709
1552370_at	2.28343	2.54569	2.88375	2.37664	2.48526	2.04713	2.84562	2.9837	2.26229	2.97948	2.1378	2.75957	2.56776	2.39974	2.77159	2.72827	3.13205	2.56766	2.6847	2.68755	2.10256	2.78074	2.6389	2.96772	2.98247	3.07017	2.84647	2.34271	2.89495	2.14295	1.94323	3.07807	3.13395	2.3628	2.15711	2.69379	2.80699	2.99231	2.26488	2.05733	2.59123	2.63882	2.73424	2.83172	2.86666	2.12946	2.96953	2.84701	2.36708
1552375_at	2.40628	2.58075	2.56077	1.92737	2.67159	1.78583	2.22324	2.67001	1.94252	1.86846	1.9547	1.92062	1.93426	1.83169	2.44374	2.44161	2.4121	2.58864	2.28442	2.34101	1.66913	1.93334	2.25449	1.9273	1.98061	1.79398	1.7115	1.79474	1.92488	1.70506	1.95178	1.93695	2.32172	1.77156	1.90756	1.84454	2.41266	2.3637	2.31447	2.33209	2.12392	2.41029	2.33619	1.7874	1.75438	1.83342	2.30263	1.80046	2.09438
1552378_s_at	2.04376	3.09825	2.46029	2.22649	2.29856	2.49019	2.00451	2.35537	2.01025	2.02455	2.21434	2.4763	2.05825	2.24163	1.76228	1.74698	1.72144	1.7308	1.79031	2.58892	1.81229	2.2107	2.51481	2.65949	2.31802	2.23635	2.14483	2.25275	2.8719	1.94953	2.16098	2.22658	2.26814	2.24163	2.2561	1.72817	1.78668	1.76723	2.81523	2.09817	1.7978	1.77351	1.77614	1.86418	2.21578	2.3264	2.38179	1.75888	2.13929
1552381_at	1.66097	1.66577	1.69533	1.65086	1.74421	1.6415	1.64666	1.69042	1.65102	1.64612	1.61917	1.63281	1.63356	1.63261	1.7477	1.68099	2.2412	1.62512	1.65476	1.66597	1.65425	1.63467	1.6672	1.64515	1.64403	1.62812	1.63367	1.64877	1.61029	1.65499	1.61185	1.62696	1.69416	1.63729	1.64907	1.64003	1.68581	1.69382	1.62354	1.72617	1.67695	1.68921	1.66645	1.65257	1.64162	1.61379	1.66366	1.6629	1.66211
1552383_at	2.51594	2.54418	2.52348	2.17816	2.57703	2.4381	2.17343	2.5279	2.42822	2.20706	1.99431	2.13104	2.26063	2.36964	2.61039	3.28218	2.64085	2.50469	2.49874	2.4749	2.69663	2.15884	2.37939	2.17444	2.18838	2.3904	2.38755	2.57092	2.13074	2.25944	2.01434	2.13278	2.15884	2.36225	2.14851	2.35298	2.54458	2.54507	2.48041	2.48976	2.41985	2.54776	2.30775	2.44465	2.38858	2.67935	2.69718	2.44264	2.3965
1552389_at	2.0543	2.02565	2.10188	1.99808	2.01361	1.93383	1.93148	2.24728	1.98109	1.95932	1.84349	2.18914	1.89483	1.88916	2.17188	2.38858	2.5935	1.98092	2.02025	1.99857	2.07475	1.99938	2.14734	1.90875	2.02153	1.92916	1.91387	1.92749	1.98569	1.9989	1.92105	1.95622	2.0038	1.8891	2.15597	1.9271	2.09876	2.12644	1.97261	2.01766	2.05761	2.09948	2.21391	1.96066	1.90241	2.04743	2.07006	2.02598	1.94156
1552390_a_at	2.99739	2.21804	2.28205	2.11615	2.3461	2.63694	2.39804	2.77291	1.72906	2.6554	1.94644	3.06608	1.70997	1.77777	2.50704	2.2971	3.26336	2.30067	2.23783	2.23269	2.96675	2.89077	2.87347	2.56259	2.85594	2.77125	1.77898	1.77211	2.92832	1.77421	2.74146	2.66898	3.14053	2.05023	2.96308	2.85326	2.31233	2.44856	2.96267	2.20399	2.26622	2.57333	2.79014	1.83013	2.13909	1.9794	1.94729	2.38092	1.77857
1552391_at	2.08895	2.10303	2.15822	1.93328	2.08386	1.88138	1.91459	1.89388	1.92098	1.91913	1.88851	1.89268	1.90888	1.87652	2.12672	2.13456	2.23421	2.14044	2.08496	2.13388	1.85058	1.90665	1.89689	1.91998	1.96066	1.85375	1.89758	1.88224	1.873	1.93898	1.84486	1.91222	1.97084	1.87811	1.89941	1.87791	2.21911	2.21911	2.05978	2.09581	2.31233	2.15393	2.12423	1.9009	1.8791	1.92454	1.88267	1.91496	1.8965
1552398_a_at	1.83685	1.84454	1.85147	1.49481	1.94657	1.495	1.4952	1.51099	1.49971	1.49355	1.47537	1.49285	1.48703	1.48425	1.87182	1.86326	2.2704	1.85562	1.79343	1.85507	1.4965	1.47922	1.52674	1.49182	1.48377	1.51475	1.48263	1.49214	1.4992	1.51096	1.48565	1.50894	1.52079	1.48306	1.49446	1.49109	1.84594	1.87992	1.8101	1.82623	1.85682	1.85658	1.85322	1.50517	1.48878	1.66881	1.69395	1.50787	1.47877
1552402_at	2.1702	2.13297	2.19595	1.17898	1.29091	1.17395	1.18576	1.14522	1.21439	1.18465	1.16234	1.16861	1.18446	1.19362	2.14334	2.20098	2.24792	2.13074	2.16959	2.1602	1.3021	1.15084	1.14921	1.18233	1.17781	1.13087	1.20073	1.18677	1.18884	1.27128	1.17828	1.19516	1.29577	1.19522	1.1728	1.19632	2.16989	2.10703	2.03215	2.10207	2.18069	2.19821	2.12606	1.18759	1.19332	1.27651	1.16817	1.18256	1.18309
1552414_at	2.39682	2.36874	2.42135	1.66415	2.2097	1.8617	1.63007	1.78583	1.6314	1.62917	1.63518	1.61652	1.63007	1.89175	2.48642	2.46476	2.42474	2.38834	2.36637	2.3808	1.98846	1.60937	1.93655	1.63269	1.62772	1.87549	1.92138	1.92829	1.59982	1.61698	1.56832	1.57531	1.61865	1.89027	1.61957	1.8769	2.44475	2.36488	2.35858	2.3608	2.39899	2.43044	2.36091	1.96743	1.89701	2.12615	2.06805	1.91007	1.89797
1552417_a_at	2.33255	2.20079	2.81147	2.12858	2.34704	2.14014	2.01991	2.03771	2.14371	2.01098	2.23889	2.26578	2.13094	1.92589	2.11798	2.15185	2.20148	2.18925	2.10421	2.17197	2.20432	2.15822	2.24849	2.59361	2.13289	2.23186	2.30155	2.24782	2.39428	2.08704	2.04577	2.78801	2.05152	2.37335	2.4029	2.3532	2.57947	2.11634	2.51637	2.42102	2.56522	2.07341	2.00689	2.19508	3.05841	2.24827	2.28997	2.22789	2.37393
1552422_at	1.81134	1.63494	1.63542	1.61488	1.56633	1.59145	1.60951	2.41549	1.59941	1.58425	1.6174	1.66358	1.60704	1.60666	1.63817	2.42038	1.72019	1.63637	1.69789	1.94474	1.52659	1.6055	1.6213	1.98741	1.60064	1.63717	1.89707	1.59866	1.61135	1.58313	1.57913	1.7618	1.5867	1.58697	1.5903	1.19196	1.64033	1.62854	1.60483	1.58369	1.61581	1.61533	1.58785	1.71072	1.75944	1.60689	1.62519	1.60591	1.55256
1552424_at	1.62247	1.6314	1.64091	1.44068	1.55137	1.44084	1.43181	1.44904	1.44439	1.42945	1.41344	1.42222	1.43318	1.42638	1.64686	1.6351	1.88782	1.62118	1.63561	1.63542	1.45242	1.42752	1.46382	1.43926	1.4482	1.42494	1.42966	1.44393	1.41933	1.45563	1.40976	1.41412	1.4778	1.43315	1.44577	1.44028	1.64107	1.64072	1.63359	1.61888	1.63957	1.65177	1.63411	1.44941	1.43003	1.48112	1.45391	1.45464	1.46768
1552427_at	2.57856	2.52905	2.57344	2.87961	2.63116	2.68006	2.68214	2.96498	2.71782	2.67742	2.43797	2.51196	2.66236	2.38047	2.68113	2.61212	2.69828	2.48085	2.48423	2.48412	2.73801	2.72845	3.17196	2.63569	2.71289	2.25504	2.34856	2.54446	2.66412	2.67808	2.6517	2.56786	2.82556	2.44559	2.57206	2.37025	2.50942	2.61077	2.46716	2.74739	2.54477	2.55288	2.81038	2.56522	2.37393	2.35185	2.76636	2.43965	2.47964
1552432_at	1.29354	1.29054	1.30275	2.06267	1.75206	1.78002	1.94801	2.0645	2.07332	2.08998	2.0259	2.04469	2.06434	1.82768	1.26853	1.27435	1.24773	1.30918	1.31203	1.28449	1.78759	2.09033	2.03359	2.07675	2.06787	1.85212	1.8438	1.82282	2.0735	2.02909	2.11761	2.05935	2.04329	1.82807	2.05067	1.8253	1.2908	1.28351	1.2973	1.29013	1.31349	1.29369	1.31343	1.827	1.81834	1.76572	1.78117	1.81886	1.81726
1552440_at	1.79096	1.74091	1.76202	1.49185	1.50864	1.49696	1.4786	1.51283	1.50262	1.50085	1.47085	1.48322	1.48722	1.49432	1.82043	1.74421	1.72635	1.76331	1.78568	1.75342	1.70177	1.48086	1.4805	1.49316	1.49023	1.48465	1.50484	1.48998	1.47985	1.51293	1.45575	1.47691	1.48649	1.49228	1.48541	1.49756	1.75125	1.88127	1.61226	1.73093	1.75971	1.75939	1.76683	1.49948	1.48903	1.4784	1.48209	1.51202	1.49958
1552455_at	1.44424	1.4557	1.47507	1.46177	1.44421	1.39498	1.45948	1.53816	1.46999	1.46228	1.46009	1.45101	1.46006	1.36922	1.47688	1.43835	1.55765	1.45791	1.44931	1.43497	1.38449	1.45579	1.48296	1.46012	1.47445	1.39469	1.3738	1.37672	1.73134	1.45323	1.44651	1.45256	1.49892	1.37513	1.44904	1.37936	1.46198	1.46563	1.42101	1.44247	1.4556	1.46952	1.45423	1.4026	1.37604	1.3617	1.42829	1.39645	1.38476
1552458_at	1.91075	1.89306	1.9304	1.72023	1.95035	1.86683	1.71047	1.75676	1.74531	1.7125	1.68709	1.69347	1.71242	1.84684	1.98749	1.93102	1.95527	1.89319	1.89941	1.892	1.90923	1.69571	1.74784	1.71782	1.72965	1.84742	1.86332	1.87264	1.68368	1.75206	1.67501	1.67321	1.7293	1.85152	1.72469	1.85816	1.92783	1.91773	1.87629	1.8812	1.89188	1.93949	1.88605	1.89847	1.85891	2.07246	1.91861	1.89538	1.88434
1552459_a_at	0.89701	0.894956	0.894674	1.29784	1.01241	0.886642	1.29833	1.26296	1.2873	1.29876	1.30026	1.29775	1.30119	0.887038	0.897551	0.912059	1.02176	0.89669	0.897122	0.856666	0.884816	1.2987	1.25684	1.29757	1.32535	0.881881	0.8851	0.878984	1.30294	1.29163	1.29039	1.30784	1.28651	0.890628	1.28614	0.885048	0.897122	0.889498	0.897122	0.89277	0.895532	0.897122	0.899711	0.875769	0.881493	0.877072	0.889085	0.890733	0.933048
1552473_at	3.10598	3.05438	3.00212	2.19263	2.43403	2.36206	2.19652	2.26194	2.2108	2.23614	2.15635	2.16793	2.19308	2.40471	3.04259	3.06038	3.05567	2.99053	2.98021	2.96779	2.61566	2.17391	2.20697	2.11308	2.19571	2.37094	2.38179	2.43122	2.15759	2.16907	2.128	2.17693	2.17352	2.36248	2.16359	2.33752	3.01415	2.99439	2.86221	3.08094	2.98403	3.04897	2.96212	2.41819	2.37266	2.46595	2.49793	2.39418	2.36974
1552474_a_at	1.39396	0.986476	1.01463	1.00837	1.00684	1.34582	1.01051	0.952178	0.991067	2.66138	1.0263	0.963332	1.04031	1.37704	0.998127	1.00213	0.977771	1.03294	1.28914	1.02171	1.52652	1.25002	0.961371	0.966434	1.01808	1.59818	1.04471	1.04095	0.96404	2.09866	1.01214	1.02244	0.98571	1.04586	1.14683	1.04383	1.01908	0.986252	1.05951	1.29938	1.02265	1.44355	2.18208	1.69403	1.04357	1.006	1.0106	1.04311	1.02197
1552476_s_at	0.934196	0.931318	0.929627	1.07848	0.947253	0.973361	1.09103	1.17303	1.06729	1.0874	1.09265	1.08274	1.07625	0.977166	0.933501	0.925248	0.956035	0.951704	0.949869	0.937262	0.988158	1.08627	1.09696	1.0857	1.07756	0.986568	0.984036	0.976513	1.09555	1.06332	1.08659	1.06874	1.07428	0.980083	1.06767	0.97675	0.93007	0.927742	0.941608	0.929531	0.935325	0.933776	0.944985	0.979448	0.978925	0.982	0.998127	0.968124	0.96527
1552477_a_at	3.22814	3.17443	3.34916	2.97992	2.70772	3.2516	3.09807	3.14129	3.27541	3.26834	3.15783	3.31024	3.47471	3.14367	3.00114	3.07521	3.08882	3.16978	3.31029	3.32121	3.24627	3.26626	3.23038	3.34062	3.21336	3.20854	3.27685	3.07333	3.25464	3.39735	2.42597	3.33429	3.15356	3.16829	3.08248	3.19854	3.39011	3.18297	3.3423	3.41983	3.33046	3.3453	3.3104	3.20382	3.19745	3.27616	3.11975	3.28419	3.45876
1552478_a_at	1.74622	1.74426	1.75049	1.72792	1.65102	1.67566	1.70447	1.69752	1.71819	1.73981	1.73461	1.68688	1.79497	1.70791	1.78103	1.73424	1.68099	1.77379	1.77961	1.77189	1.75906	1.73565	1.69679	1.73589	1.72139	1.73704	1.72788	1.71002	1.6777	1.70963	1.66128	1.75777	1.70387	1.723	1.71064	1.69872	1.75559	1.73049	1.77225	1.73839	1.77744	1.76207	1.78531	1.73259	1.71511	1.6639	1.66946	1.70354	1.72013
1552481_s_at	1.16695	1.25963	2.47177	1.19009	1.4447	1.39298	1.18523	1.23319	1.2364	1.20128	1.22814	1.23029	2.24153	1.62507	1.16531	1.07739	1.17271	1.38258	1.31918	1.71105	1.47698	2.30541	1.19594	1.73382	1.2698	2.07666	1.49029	1.47215	1.24633	1.23599	1.14703	1.42779	1.20834	1.48414	1.27539	1.41133	1.16361	1.15545	1.1824	1.08578	1.16221	1.13346	1.91616	1.55935	1.80718	1.63936	1.47588	1.36547	1.43428
1552482_at	1.83486	3.12394	1.77628	1.77257	1.86389	2.19252	2.00466	1.76382	2.92527	1.02362	2.64479	1.72569	2.62544	2.85905	1.73207	1.81359	1.6988	1.87629	2.42112	2.23834	2.37126	1.93549	1.54019	1.97563	1.95275	2.60126	2.84817	2.42822	1.93785	3.00033	1.71832	1.93655	2.32423	3.16648	2.32148	2.98313	1.77819	2.82948	2.73986	2.20369	1.83256	1.84073	1.82617	2.23162	2.91253	2.69502	2.31059	2.34747	2.38768
1552485_at	1.32747	1.33869	1.37727	1.32077	2.41126	1.21576	1.31939	2.57897	1.31945	2.30347	1.25528	1.31732	1.32432	1.18903	1.75911	1.33647	1.72004	1.58652	1.89219	1.33362	2.23625	1.28842	1.32448	1.32271	1.46908	1.16578	1.19906	1.20772	1.4078	1.30395	1.26806	1.27215	1.36708	1.21667	1.29601	1.2173	1.37962	1.5404	1.33074	1.50017	1.37604	1.62573	1.51416	1.63499	1.21838	1.18057	1.87422	1.46058	1.22577
1552486_s_at	1.9255	1.92361	1.95206	1.84297	1.88217	1.798	1.80936	1.93549	1.8348	2.14165	1.75727	2.16475	1.86568	1.81839	1.99118	1.94094	1.91188	1.91946	1.9541	1.91667	1.83448	2.29378	1.81845	1.86671	1.8984	1.82886	1.86097	1.83235	1.85137	1.84731	1.83013	2.03795	1.83495	1.8465	1.81839	1.82158	1.94664	1.91125	1.85881	1.90576	1.98053	1.96793	2.12653	1.84803	1.83128	1.89156	1.9255	1.85029	1.87094
1552496_a_at	1.59463	1.58801	1.58203	1.59354	1.61317	1.55266	1.63117	1.85415	1.61636	1.62474	1.5952	1.57351	1.55398	1.59405	1.6564	1.6215	1.75533	1.6115	1.61708	1.60951	1.82261	1.56403	1.88707	1.59313	1.60396	1.60144	1.6058	1.60403	1.63694	1.55548	1.61014	1.91946	1.59748	1.57715	1.59517	1.73	1.59044	1.57454	1.60674	1.56424	1.60414	1.59993	1.61841	1.65158	1.58781	1.56033	1.57391	1.88024	1.59492
1552502_s_at	2.66597	2.13489	3.07011	2.99381	2.24067	2.97247	2.82089	3.0166	2.87697	2.9281	2.72092	2.90152	2.87866	3.00204	2.91168	2.75035	2.91964	2.72794	2.95259	2.8845	2.89103	3.10484	2.78185	3.15488	2.66373	2.78676	2.76275	2.80872	2.96081	2.58181	2.4331	3.19256	2.82199	3.0173	2.83147	2.70153	3.02083	3.01392	2.88286	2.93101	3.10998	2.87076	2.79324	2.57282	3.13089	2.67319	2.89615	2.78194	2.80574
1552509_a_at	1.09648	1.0931	1.09053	1.26856	2.21229	1.10655	1.17301	2.53362	1.15957	1.25479	1.1659	1.15608	1.17019	1.12586	1.23311	1.10873	1.10258	1.10262	1.10422	1.10367	1.15281	1.16075	1.13988	1.16665	1.16428	1.14178	1.13829	2.27215	1.1693	1.14166	1.15884	1.17201	1.1611	1.12189	1.16081	1.12557	1.09877	1.11126	1.08591	1.09253	1.1013	1.09265	1.08212	1.27206	1.14131	1.59954	1.6086	1.11763	1.11916
1552518_s_at	2.13764	2.59176	2.4785	2.25933	2.32705	2.45335	2.23386	2.32004	2.30742	2.22999	2.18621	2.19252	2.44911	2.41571	2.13828	2.0862	2.42822	2.07419	2.68006	2.08541	2.52459	2.18755	2.2633	2.43111	2.34713	2.50093	2.44517	2.54911	2.20717	2.3947	2.1354	2.20583	2.2173	2.39182	2.26131	2.42884	2.27909	2.19373	2.58553	2.02033	2.11474	2.06349	1.98448	2.57522	2.54712	2.43513	2.59729	2.36113	2.50181
1552519_at	1.24481	1.48086	1.23777	1.25379	1.26182	1.258	1.25912	1.25338	1.23674	2.09025	1.23917	1.25604	1.25996	1.23123	1.23643	1.23537	1.69142	1.24048	1.32877	1.22583	1.27658	1.25714	1.20593	1.25486	1.30454	1.24013	1.33484	1.31382	2.06539	2.49218	1.23082	1.24562	2.06754	2.05659	1.23126	1.25804	1.24912	1.2407	1.26681	1.56297	1.2411	1.2486	1.22113	1.25831	1.24633	1.24864	1.27404	1.28264	1.26647
1552520_at	1.86262	1.85752	1.8984	1.798	2.01694	1.74463	1.78642	2.03855	1.81098	1.79437	1.72934	1.75252	1.78994	1.7922	2.54911	1.88328	1.85029	1.90047	1.8984	1.81983	1.77486	1.78361	1.78668	1.79497	1.79643	1.78682	1.79393	1.8749	1.74136	1.74943	1.7304	1.73111	1.81784	1.79374	1.78356	1.78553	1.87142	1.85205	1.89674	1.79686	1.87816	1.88509	1.84623	1.82571	1.79106	1.73624	1.92684	1.85871	1.79892
1552521_a_at	1.741	1.80233	1.76498	2.10653	1.98084	1.74802	1.74644	1.99128	1.76446	1.74735	1.71312	1.72255	1.74541	1.7002	1.80188	1.77025	1.91892	1.71633	1.74341	1.72717	1.79423	1.7313	2.23175	1.9352	1.76479	1.74226	1.71072	1.7797	1.71676	1.873	1.69886	1.76189	1.85048	2.19263	1.76969	1.8381	1.76759	1.78247	1.78412	1.74907	1.74384	1.76798	1.75897	1.79239	1.8369	1.77375	2.00212	1.77536	1.75248
1552522_at	1.87049	1.87118	1.92601	1.80823	1.94202	1.89778	1.79552	1.95492	1.82734	1.80066	1.74485	1.77518	1.79519	1.85838	1.96583	2.46239	2.06831	1.85996	1.8525	1.88887	1.96553	1.77699	1.98132	1.80709	1.82328	1.85501	1.87696	1.94515	1.74489	1.84836	1.75906	1.74715	1.8264	1.85996	1.82318	1.86858	1.91438	1.92755	1.84375	1.8594	1.89053	1.9159	1.85556	2.01775	1.8795	2.14206	2.01587	1.92875	1.91194
1552532_a_at	2.03864	1.87063	2.51902	1.97526	1.77211	2.4331	3.14681	3.08906	2.45962	2.89935	2.14065	2.40781	1.98021	2.82761	3.16812	2.00714	1.94766	2.02195	2.73003	2.59569	3.39842	2.26098	3.03101	2.88648	1.97888	3.06649	3.12382	3.30002	2.84755	1.90868	3.08917	2.77713	3.26561	2.5604	2.88129	2.67058	2.06641	1.95084	2.05952	1.7899	1.98976	2.96308	1.97587	3.17767	1.80657	1.86739	3.2228	3.22064	1.66632
1552536_at	2.69474	2.21947	2.08942	2.19127	1.71511	2.88246	2.01123	1.97448	1.85697	1.91675	2.84562	2.17877	2.59269	2.67887	2.06489	2.41431	1.86835	2.11352	2.39492	2.36846	2.47951	2.00025	1.58125	2.23186	2.04486	2.16359	2.11615	2.65712	2.37313	2.09705	2.40958	2.27557	2.41794	2.27438	3.0084	2.79324	2.59396	2.85781	2.75377	2.46079	1.86659	2.00616	2.06489	1.36687	2.60677	2.5064	1.57083	1.60214	2.48757
1552540_s_at	1.00568	1.00708	1.0074	1.1907	1.16468	1.17853	1.18865	1.15214	1.18739	1.18736	1.18243	1.1929	1.19481	1.19569	0.998171	0.996295	1.04995	1.01293	1.01333	1.14467	1.15498	1.19678	1.16531	1.48696	1.19177	1.18513	1.18397	1.15763	1.19817	1.16151	1.20377	1.48241	1.18789	1.31296	1.27442	1.19144	1.00945	1.00339	1.01155	1.00887	1.0102	1.00842	1.01691	1.18595	1.18449	1.13276	1.14241	1.18924	1.194
1552541_at	2.23151	2.21911	2.26396	2.0093	2.21804	1.99369	2.00125	2.1044	2.00062	2.02176	1.96139	1.98983	2.0093	1.99217	2.30123	2.25372	2.61566	2.24215	2.23677	2.21697	2.02747	2.00149	2.05861	2.01549	2.00533	1.99669	2.01295	2.01501	1.97406	1.95513	1.94215	1.97023	1.99407	2.00299	1.96972	1.99459	2.27601	2.21412	2.2022	2.21453	2.26318	2.289	2.25102	2.01361	2.00044	2.01518	1.98749	2.03744	2.02943
1552546_a_at	1.20418	1.21239	1.22099	1.21109	1.22501	1.20727	1.21053	1.21718	1.21765	1.20769	1.2037	1.20483	1.21248	1.21008	1.21838	1.20852	1.22839	1.20653	1.22589	1.21816	1.22265	1.20821	1.22702	1.2282	1.22131	1.2033	1.30263	1.21334	1.21102	1.21322	1.19687	1.22625	1.22032	1.21386	1.20966	1.21342	1.22057	1.21654	1.20324	1.21263	1.22399	1.21496	1.19706	1.21426	1.21312	1.33105	1.2273	1.24189	1.22105
1552548_at	1.32751	1.33641	1.34598	1.21914	1.26241	1.21752	1.21576	1.23469	1.21908	1.21348	1.19332	1.20837	1.22102	1.21682	1.33955	1.32972	1.31859	1.3373	1.32856	1.33502	1.2418	1.21412	1.21571	1.22105	1.22708	1.19934	1.21406	1.21844	1.19789	1.22186	1.20633	1.21955	1.21875	1.21448	1.22182	1.22309	1.33981	1.33797	1.33594	1.32966	1.33764	1.34243	1.26455	1.22384	1.21354	1.22302	1.24113	1.23183	1.23378
1552557_a_at	2.19329	1.67295	1.72009	1.66691	2.19296	1.63884	2.04679	1.66499	1.67753	1.65893	1.68676	1.54311	1.66333	1.60925	1.78764	1.66991	1.70786	2.1824	1.70754	1.69955	2.46217	1.59201	1.65864	1.88676	1.66859	1.6145	1.62212	1.68307	1.59257	1.59509	1.5874	2.39096	1.98267	1.59432	1.74267	1.98633	1.72533	1.69209	1.66088	2.76093	1.82545	1.71995	2.85848	1.64518	1.60925	1.58962	2.84817	1.63419	1.63969
1552569_a_at	1.15058	1.15507	1.15545	1.14933	1.4165	1.32985	1.14858	1.12605	1.14612	1.1534	1.1599	1.14625	1.15087	1.31334	1.1456	1.14128	1.30682	1.16007	1.16792	1.16311	1.30361	1.12717	1.33458	1.15473	1.14921	1.36161	1.30471	1.34146	1.14925	1.14933	1.15394	1.15106	1.15463	1.35098	1.14596	1.3464	1.15769	1.15726	1.16316	1.15358	1.16253	1.15387	1.15931	1.34475	1.33479	1.3238	1.31419	1.34333	1.38993
1552573_s_at	2.24285	2.22969	2.27215	1.66565	1.76189	1.74702	1.66804	1.95842	1.67884	1.67509	1.59584	1.652	1.66871	1.73484	2.40933	2.3228	2.62266	2.2375	2.23933	2.23208	1.77504	1.66294	1.7313	1.68697	1.65669	1.76979	1.76256	1.79181	1.66475	1.69856	1.61618	1.62183	1.68561	1.7218	1.67871	1.73399	2.33431	2.36789	2.23261	2.22196	2.26565	2.29626	2.21173	1.78103	1.74929	1.97119	1.98312	1.74364	1.74644
1552575_a_at	2.20464	2.17683	2.22364	2.27645	2.33852	2.28019	2.18024	2.339	2.11663	2.15554	2.26702	2.03752	2.47049	2.38221	2.20231	2.22735	2.16831	2.22853	2.22259	2.2104	1.97023	2.07459	2.18423	2.128	2.18114	2.32939	2.3148	2.35682	2.15576	2.14505	1.98816	2.14794	2.09033	2.34844	2.36291	2.3374	2.21958	2.16436	1.99307	2.09418	2.23302	2.24849	2.31814	2.3502	2.10585	2.39029	2.42264	2.00501	2.30263
1552582_at	2.07529	1.93288	1.95828	1.58493	1.62022	1.59095	1.58279	1.58904	1.58563	1.57977	1.57263	1.57061	1.57614	1.62948	1.93369	1.96342	1.94723	1.95266	1.95283	1.94845	1.62504	1.5787	1.61283	1.58207	1.59	1.61503	1.62516	1.79013	1.57893	1.68146	1.53068	1.56485	1.58082	1.62005	1.57722	1.61735	1.9539	1.9194	1.96282	1.92723	1.95932	1.97856	1.94238	1.63506	1.62022	1.6121	1.68002	1.63703	1.63518
1552584_at	1.46845	1.49513	1.49513	2.28029	2.55108	1.98764	2.29976	2.41504	2.2661	2.25515	2.21015	2.86996	2.2661	1.54066	1.5557	1.498	1.66257	1.48313	1.47451	1.51218	1.40554	2.23239	2.36113	2.2706	2.28079	1.37971	1.55328	1.41641	2.22471	2.2707	2.79184	2.22216	2.25535	1.53377	2.25821	1.53222	1.46193	1.63024	1.46162	1.91048	1.53356	1.49235	1.49392	1.33178	1.53235	1.48421	1.48731	1.66934	1.54256
1552587_at	2.1605	2.15521	2.20633	1.79061	1.95028	1.92355	1.73121	1.78835	1.78721	1.73312	1.71085	1.71259	1.72883	1.89101	2.25071	2.24011	2.2941	2.19169	2.1492	2.10585	1.96533	1.70954	1.88422	1.73309	1.73789	1.88725	1.92563	1.94534	1.71685	1.72887	1.67931	1.64857	1.75415	1.89884	1.71881	1.89669	2.22385	2.23027	2.1205	2.1352	2.18764	2.21423	2.1235	1.95542	1.90532	2.06083	2.13297	1.91489	1.91675
1552594_at	-0.131313	-0.138338	-0.138338	-0.0625237	-0.0465718	-0.0625237	-0.0547695	-0.0465718	-0.0547695	-0.0720284	-0.0625237	-0.0465718	-0.0465718	-0.0625237	-0.138338	-0.151628	-0.125953	-0.131313	-0.125953	-0.131313	-0.0465718	-0.0547695	-0.0625237	-0.0332328	-0.0393766	-0.0625237	-0.079681	-0.0720284	-0.0720284	-0.0720284	-0.0465718	-0.0393766	-0.0465718	-0.0625237	-0.0625237	-0.0720284	-0.145652	-0.151628	0.583885	-0.151628	-0.131313	-0.131313	-0.131313	-0.0895795	-0.0720284	-0.0895795	-0.0895795	-0.0625237	-0.0547695
1552605_s_at	1.40613	1.41233	1.41928	1.63717	1.44383	1.43591	1.63375	1.62657	1.63386	1.62838	1.61748	1.61841	1.63367	1.42172	1.43412	1.40047	1.44726	1.40134	1.41017	1.40673	1.54521	1.62605	1.62842	1.63607	1.63491	1.42807	1.43174	1.4261	1.62466	1.62194	1.60491	1.62944	1.63098	1.43024	1.62846	1.4355	1.41409	1.42046	1.42212	1.40466	1.42154	1.42994	1.40563	1.45656	1.42945	1.42222	1.43215	1.4498	1.4612
1552607_at	1.59663	1.66106	1.6272	1.74824	1.80998	1.77262	1.69117	1.66889	1.67997	1.69279	1.65181	1.6584	1.67842	1.6945	1.62892	1.61268	1.58047	1.91541	1.64334	1.6231	1.96027	1.75929	1.63784	1.67445	1.78428	1.74213	1.57845	1.80548	1.69063	2.21293	1.66405	1.67671	1.64308	1.90994	1.90704	2.01564	1.61493	1.60959	1.62001	1.60259	1.6089	1.62495	1.6435	1.662	2.56412	1.80014	2.61594	1.86756	2.07392
1552610_a_at	1.49679	1.33261	1.5131	2.44824	2.21697	0.938225	2.14565	2.23813	2.033	2.4332	2.08343	2.32312	2.34685	2.18114	1.49981	1.74226	1.45293	1.51208	1.31391	1.37513	2.18187	2.81578	1.17728	2.49179	2.30908	2.38211	2.34587	2.22886	2.25317	2.34704	2.38333	2.79409	2.27306	2.23175	2.23977	1.84315	1.50597	1.48421	2.14763	1.49729	2.31683	1.55736	1.54189	2.24153	2.48464	1.41095	2.25026	1.80248	2.19538
1552611_a_at	2.77509	3.06585	2.74575	2.42072	2.53193	2.61385	2.41985	2.42597	2.20273	1.81737	2.87527	2.61954	2.50932	3.08825	2.69892	2.73458	2.62684	2.67703	2.90372	2.63175	2.20992	2.82556	2.43362	2.6363	2.25766	2.57011	2.47747	2.51184	2.39159	1.40143	2.66496	2.63295	1.60282	2.91354	2.38742	2.16065	3.08259	2.84237	2.883	2.60656	2.60898	2.47221	2.2633	1.6716	3.07691	2.61009	2.33587	1.6812	2.63392
1552613_s_at	1.56224	1.55904	1.60121	2.10894	2.08866	1.6309	2.12164	1.6147	1.66533	2.25418	2.12182	2.39492	2.09232	1.91885	1.55332	1.55229	2.55151	1.59122	1.59581	2.09619	1.55992	2.58331	1.75934	2.28029	2.22206	2.31491	2.40246	2.15614	2.48804	1.64612	2.51226	2.36194	2.70105	2.12906	2.10778	2.23151	1.86262	1.58125	1.58955	1.5422	1.58927	1.58075	1.60038	2.20603	2.21515	1.87333	1.85984	2.23614	2.48307
1552617_a_at	2.68656	2.61295	2.70063	2.99708	1.98916	2.34402	3.00781	2.547	2.85219	2.9468	2.82097	3.16156	2.95486	2.78344	2.93658	2.7833	2.44783	2.72181	2.7921	2.75454	2.55288	3.08563	2.60567	2.92092	2.883	2.9395	2.86772	2.80635	2.92723	2.70639	2.9235	3.0372	2.63478	3.00045	2.85858	2.45501	2.83422	2.69076	2.89149	2.60907	3.07971	2.88085	3.03663	2.99734	2.94042	2.25933	2.80838	2.81719	2.93218
1552618_at	3.15499	3.21905	3.12226	2.97935	3.0307	2.98962	2.87512	3.09648	3.07217	3.04086	2.95025	3.09479	3.19708	2.91079	3.02057	2.97366	2.89868	3.06144	3.10507	3.04922	3.08434	3.05886	3.06632	2.98658	3.06439	2.89903	2.88844	2.90065	2.97193	3.07248	2.56433	2.95057	2.9828	2.97818	2.95507	2.89965	3.1614	3.10463	3.08206	3.04437	3.0929	3.17116	3.13943	2.94637	2.84458	3.03442	2.97705	3.03213	3.11697
1552619_a_at	3.19164	2.58371	3.26539	3.39068	2.85996	1.76098	2.77553	2.64582	3.36329	2.99026	2.91815	2.61086	3.23002	2.99319	2.65653	2.82948	2.54143	2.8836	3.20644	3.00004	1.75438	3.19975	2.97941	3.2995	3.18052	3.26571	3.29589	3.17089	3.28379	3.13922	2.08687	3.35666	2.99186	3.09613	2.53563	2.95647	3.13284	2.80458	3.22857	2.44118	3.28181	3.13367	2.8794	3.41349	3.37957	3.0043	3.36672	3.11465	3.24413
1552620_at	2.60346	2.38529	2.57585	1.93485	1.89332	1.91387	1.94644	1.89362	2.11341	1.96455	1.93053	1.94474	1.94501	1.99769	2.67724	2.45994	2.23047	2.41233	2.60284	2.40515	2.20055	1.93642	1.86944	1.95426	1.93689	1.99242	1.98719	2.21049	1.94231	1.89071	1.89719	1.94997	1.92111	1.96245	1.91946	2.09092	2.55161	2.16702	2.35977	2.60969	2.26791	2.44719	2.12573	2.03872	1.95577	1.92368	2.31512	2.13142	1.94961
1552621_at	1.79017	1.79878	1.79529	1.98878	1.7091	1.74186	1.64886	1.58129	1.6235	1.60464	1.71581	1.61906	1.68162	1.78253	1.78594	2.40385	1.77243	1.60385	1.8625	1.85217	1.71729	1.64734	1.58625	1.61345	1.61902	1.79282	1.7884	1.90196	1.51206	1.83175	1.62504	1.70036	1.61685	1.7816	1.63588	1.77128	1.8381	2.11959	1.82673	1.79538	1.83664	1.77523	1.84678	1.7755	2.03232	1.72756	1.74757	1.76919	1.80351
1552622_s_at	2.58104	2.56985	2.57618	2.27139	2.03112	2.13328	1.99021	2.06231	2.05448	2.0081	2.08799	1.92474	2.36069	2.1171	2.63217	2.64962	2.63557	2.51932	2.59055	2.56354	2.03651	2.0993	2.03427	1.98162	2.05209	2.26892	2.0633	1.89946	1.91946	2.09492	2.09619	2.36799	1.94208	2.05529	2.22616	2.33913	2.76223	2.56363	2.48897	2.37105	2.64489	2.60456	2.543	1.98267	2.26801	2.06249	2.02786	2.03164	2.06166
1552623_at	1.57704	1.57589	1.60207	1.56842	1.58728	1.57271	1.56271	1.59705	1.55838	1.5621	1.53677	1.54695	1.52523	1.5702	1.60999	1.59164	1.55799	1.57988	1.56482	1.56741	1.59243	1.55252	1.54168	1.56503	1.55369	1.53517	1.50001	1.56927	1.55654	1.53909	2.19617	1.53664	1.57958	1.54122	1.579	1.56322	1.58203	1.59198	1.57744	1.55676	1.5773	1.58678	1.5766	1.57139	1.56107	1.58021	1.55409	1.57663	1.57667
1552625_a_at	1.30508	1.30944	1.31729	1.46739	1.27614	1.53296	1.33651	1.31172	1.33937	1.34829	1.37828	1.70194	2.14389	1.37724	1.3154	1.30636	1.31789	1.3159	1.33156	1.31567	1.18278	1.99636	1.31502	1.3735	1.35936	1.45503	1.37817	1.27744	1.36958	1.34308	1.31155	1.50728	1.33877	1.54864	1.34066	1.42037	1.31518	1.31277	1.31623	1.30852	2.18057	1.32263	1.33133	1.37815	2.5377	1.27156	1.38193	1.18696	1.44418
1552626_a_at	2.08213	2.05666	2.1932	1.64022	1.64196	1.64755	1.63625	1.68384	1.64269	1.64006	1.61945	1.63261	1.63706	1.61837	2.17092	2.11634	2.15711	2.09313	2.10105	2.06624	1.61641	1.63195	1.64927	1.64084	1.64593	1.64395	1.65228	1.64354	1.62693	1.64366	1.93562	1.62807	1.65633	1.63502	1.63094	1.63286	2.10778	2.07475	2.09724	2.06215	2.11221	2.14076	2.07928	1.65204	1.65093	1.69113	1.71287	1.66196	1.65336
1552627_a_at	1.5774	1.55405	1.58133	1.55096	1.50341	1.52062	1.56993	1.53877	1.52793	1.72309	1.52323	1.63506	1.56648	1.53144	1.6174	1.56285	1.56192	1.59459	1.55449	1.57425	1.50094	1.74851	1.50097	1.5804	1.55996	1.54641	1.56576	1.54338	1.57406	1.52822	1.5037	1.75624	1.54311	1.49602	1.53412	1.51913	1.57925	1.5734	1.59351	1.56611	1.59588	1.58848	1.56678	1.54884	1.70278	1.51677	1.53631	1.54394	1.53968
1552630_a_at	1.19554	1.19575	1.19814	1.22349	1.23809	1.23162	1.23052	1.18287	1.21721	1.23874	1.23602	1.23472	1.38671	1.23521	1.18138	1.18406	1.16358	1.20597	1.21496	1.20796	1.23562	1.23612	1.18569	1.22959	1.22488	1.24664	1.23871	1.22547	1.24615	1.23989	1.2322	1.2596	1.21654	1.22443	1.23136	1.23498	1.19903	1.1917	1.19746	1.19481	1.21144	1.20115	1.19319	1.22032	1.23107	1.20189	1.24059	1.22508	1.22796
1552632_a_at	1.36758	1.39212	1.38683	2.15813	1.60557	1.6296	2.28429	1.85342	2.19107	2.11361	1.86938	1.89306	1.91375	1.72556	1.41829	1.39023	1.40334	1.38881	1.39017	1.38576	1.81423	2.01304	1.8432	2.1729	2.15668	1.67599	1.7032	1.64915	2.00622	2.3637	2.21218	1.97754	1.81197	1.66614	2.30841	1.73438	1.38712	1.40283	1.38615	1.41424	1.39385	1.40391	2.49947	1.76406	1.66211	1.80432	1.75244	1.65324	1.68798
1552634_a_at	2.62763	2.66506	2.74854	2.91831	3.2397	2.90524	2.87505	3.25268	2.93072	2.94179	2.76519	2.9841	2.83138	2.87059	2.93764	2.75212	2.90928	2.60404	2.70604	2.66993	2.95152	2.79078	2.84062	2.98906	2.98054	2.73629	2.9522	2.98962	2.80972	2.78185	3.13178	2.77857	2.93403	2.83057	2.66392	2.92838	2.94753	2.58461	2.57292	2.61096	2.67377	2.68289	2.72811	3.01291	2.96966	2.99657	3.0973	3.06452	3.0278
1552639_at	1.3192	1.31608	1.33124	1.31467	1.3343	1.19022	1.31724	1.27832	1.32011	1.31817	1.30075	2.23356	2.43605	1.16358	1.30349	2.02508	1.31711	1.31478	1.33182	1.33597	1.15983	1.4965	1.29303	1.33695	1.32045	1.16204	1.21926	1.18157	1.84392	1.30576	1.32958	1.66257	1.30688	1.17656	1.32271	1.20455	1.64346	1.31024	1.33397	2.79341	1.32607	1.32074	1.3095	1.19232	1.2018	1.17545	1.17601	1.20159	1.18848
1552641_s_at	0.554863	0.549916	0.553361	0.659486	0.666689	0.670234	0.663128	0.636667	0.654675	0.667014	0.664052	0.67406	1.98863	0.731614	0.547139	0.539174	0.551864	0.558188	0.574929	0.566348	0.658877	0.985665	0.644733	0.660537	0.661708	0.699454	0.686946	0.680279	0.667149	0.662968	0.676136	0.689415	0.638954	0.689167	1.26524	0.687205	0.556542	0.545668	0.557685	0.54964	0.565842	0.551278	0.569482	0.675278	0.681151	0.660537	0.662968	0.681999	0.680575
1552643_at	1.90421	2.50267	1.92341	2.42561	2.49303	1.56175	2.22376	2.52634	2.11979	2.297	2.07459	2.01678	1.75329	1.62768	2.39107	1.89213	1.824	1.94061	1.94574	1.94007	1.55955	2.19252	2.3947	2.00594	2.11653	1.6104	1.79557	1.58682	1.94033	2.07402	1.88055	2.10498	2.23635	1.59759	2.07895	1.59033	1.91137	1.88155	1.76526	1.78237	1.94102	1.93451	2.20961	1.59377	1.59478	1.54434	1.55831	2.06249	1.57552
1552644_a_at	2.1442	2.10383	2.17149	1.98351	2.77067	2.12434	2.00353	2.05134	2.02631	2.01671	1.9605	2.03009	2.02256	2.13858	2.14371	2.22185	2.21697	2.05031	2.14177	2.15748	2.28614	2.0109	2.70162	2.19628	2.45738	2.38495	2.22013	2.31467	1.95193	2.72739	1.95635	2.01327	1.92704	2.1211	1.95615	2.20421	2.24803	2.3477	2.14086	2.71535	2.17649	2.21015	2.14959	2.30057	1.99452	2.47405	2.29468	2.31939	2.68346
1552648_a_at	1.08345	1.50497	1.01164	1.51981	1.09529	1.1254	1.23236	1.21633	1.24033	1.22774	1.28069	1.25807	1.69692	1.38136	1.01164	1.03626	1.04772	1.04163	1.07225	1.06988	1.11258	1.51228	1.22646	1.23752	1.21005	1.13855	1.14848	1.13039	1.26349	1.24944	1.19307	1.26856	1.23534	1.25592	1.24873	1.12636	1.06358	1.06018	1.07951	1.04218	1.68884	1.06397	1.06767	1.12781	1.16587	1.11746	1.09438	1.1235	1.16554
1552649_a_at	0.981307	0.968882	0.979314	0.998259	0.97561	0.994645	1.01003	0.997629	1.00246	1.01096	1.01301	1.05923	0.960156	1.21315	0.968882	0.969615	0.958207	0.989667	0.972519	0.982977	0.997011	1.00689	0.964375	1.0074	1.00038	1.02411	1.00233	1.00909	1.01155	0.984654	0.987315	1.08056	0.995529	1.01341	0.987676	1.0082	0.977687	0.975337	0.973072	0.97561	0.987315	0.979583	0.991723	1.02054	1.01666	0.977563	0.987267	1.01417	1.00175
1552651_a_at	2.98403	2.9305	2.98461	2.73416	2.85804	3.04443	2.74575	3.10197	2.7635	2.77527	2.68205	2.70044	2.62829	2.83083	3.09862	3.00861	2.96308	3.01422	2.89957	2.89532	2.94726	2.69117	2.80242	2.81106	2.74037	2.78336	2.74836	2.86199	2.69474	2.24099	2.69305	2.70253	2.73654	2.73433	2.70394	2.78784	2.93943	2.91187	2.85249	2.93283	2.90846	2.93443	2.96049	2.8287	2.83639	2.88263	2.87589	2.808	2.73533
1552656_s_at	1.07912	1.08176	1.08159	1.11201	1.08941	1.09273	1.11273	1.10743	1.10134	1.10926	1.11317	1.10889	1.10947	1.11399	1.09183	1.07613	1.10012	1.08691	1.08553	1.08615	1.09923	1.10866	1.07955	1.11001	1.10416	1.29142	1.12169	1.49829	1.10997	1.10053	1.10217	1.09382	1.10805	1.11845	1.10166	1.11328	1.10979	1.07736	1.08421	1.07932	1.08491	1.08353	1.07326	1.11369	1.44097	1.23986	1.25486	1.10326	1.11126
1552658_a_at	1.45408	1.45839	1.47988	2.11171	1.54391	1.38725	1.37471	1.40209	1.3847	1.36738	1.35164	1.35793	1.37376	1.37515	1.48912	1.46839	1.47347	1.45662	1.44442	1.45368	1.38515	1.36555	1.43677	1.379	1.4031	1.35965	1.36381	1.37754	1.35136	1.40182	1.35037	1.34382	1.38612	1.37425	1.37872	1.37421	1.46165	1.47234	1.45342	1.45342	1.46039	1.46983	1.4844	1.38284	1.37541	1.3738	1.38579	1.39552	1.37388
1552660_a_at	2.17391	1.52793	1.54411	1.56107	1.53989	1.4797	1.55394	1.59075	1.53742	1.55431	1.56271	1.53801	1.55328	1.49362	1.56297	1.52368	2.80574	1.53887	1.56092	1.52529	1.45104	1.54895	1.49161	1.58455	1.54529	1.52489	1.52656	1.50779	1.56604	1.58357	1.5246	1.53144	1.57432	1.54047	1.56964	1.50975	1.5427	1.51518	1.51138	1.51042	1.53075	1.54631	1.52037	1.51349	1.50636	1.48817	1.50783	1.50583	1.52907
1552663_a_at	0.777645	0.771833	0.765676	1.33517	1.29825	1.31992	1.34598	1.34712	1.32996	1.34944	1.34815	1.33675	1.34043	1.34887	0.802741	0.763294	0.797303	0.778543	0.777397	0.773145	1.29634	1.34449	1.29938	1.34376	1.33303	1.35984	1.35701	1.34033	1.34425	1.32672	1.33993	1.36026	1.32192	1.34954	1.32045	1.35464	0.770555	0.767794	0.771055	0.759598	0.774287	0.780308	0.783891	1.34115	1.35033	1.30002	1.31912	1.33896	1.33552
1552665_at	1.35886	1.35429	1.36177	1.31596	1.39904	1.51992	1.37134	1.33206	1.47662	1.37155	1.38654	1.3792	1.37538	1.43039	1.35071	1.34537	1.35701	1.36905	1.38028	1.53995	1.39989	1.8288	1.339	1.4232	1.36825	1.44906	1.60353	1.25354	1.39147	1.26571	1.24969	1.39975	1.36089	1.43917	1.47069	1.75823	1.35685	1.35975	1.34663	1.90882	1.36984	1.36459	1.34847	1.33349	1.42779	1.40643	1.43304	1.44305	1.91541
1552667_a_at	0.98635	0.986568	0.987315	0.77551	0.782195	0.782924	0.795399	0.774372	0.776413	0.780147	0.776847	0.782195	0.779899	0.784641	0.98012	0.975756	0.970559	0.990794	0.984878	0.983865	0.782031	0.782924	0.771529	0.777931	0.782195	0.780809	0.785022	0.777465	0.777034	0.769303	0.783891	0.778383	0.778644	0.783891	0.775329	0.784878	0.983956	0.983391	0.990051	1.01255	0.988944	0.98935	0.996747	0.783012	0.784415	0.765676	0.761729	0.787295	0.789958
1552670_a_at	1.3963	1.40099	1.42013	1.42681	1.43513	1.45544	1.41412	1.43529	1.43009	1.41236	1.40128	1.40783	1.4175	1.41191	1.42982	1.42936	1.44341	1.41391	1.41344	1.41433	1.43785	1.414	1.44878	1.42635	1.43479	1.41729	1.41591	1.43324	1.40596	1.42712	1.38261	1.36587	1.43378	1.4056	1.44888	1.42969	1.41509	1.42132	1.41313	1.39129	1.41233	1.41882	1.41068	1.45471	1.42003	1.42114	1.49155	1.4336	1.43911
1552671_a_at	1.08655	1.08818	1.09232	1.12045	1.14996	1.19101	1.11099	1.09529	1.12027	1.10882	1.0999	1.12221	1.10374	1.1927	1.0924	1.11584	1.07389	1.08879	1.11955	1.0963	1.40274	1.43751	1.08963	1.12615	1.12013	1.20302	1.13891	1.18253	1.12593	1.10532	1.12629	1.13932	1.11581	1.19503	1.1157	1.18708	1.09158	1.08815	1.09588	1.08887	1.09673	1.09095	1.10265	1.1833	1.19209	1.16981	1.16456	1.18318	1.19307
1552676_at	0.92103	0.926635	0.919451	0.952374	0.974247	0.969615	0.947015	0.936821	0.946665	0.947297	0.945743	0.945137	0.952029	0.980351	0.927397	0.925607	0.92587	0.927247	0.910339	0.926442	0.985072	0.946963	0.953696	0.948582	0.941739	0.978768	0.988718	0.977336	0.943547	0.972698	0.939641	0.957269	0.94391	0.990488	0.948096	0.985621	0.929104	0.932669	0.924883	0.924787	0.929425	0.929148	0.926285	1.29062	0.98635	0.987222	0.987543	0.991021	0.979114
1552678_a_at	2.11929	1.64111	1.68354	1.63637	1.60308	1.57848	1.63923	1.62225	1.85432	1.63902	1.63174	1.5897	1.63825	1.61615	1.63616	1.64877	1.60114	1.6433	1.61966	1.66393	1.57621	1.59663	1.60251	1.64119	1.68705	1.62338	1.62749	1.70375	1.65826	1.60301	1.6309	1.67659	1.61543	1.69843	1.62696	1.61488	1.75183	1.63911	1.65739	1.63314	1.63057	1.65844	1.61256	1.61126	1.76517	1.58025	1.65324	1.60377	1.60308
1552680_a_at	1.49557	1.5022	2.04201	1.55602	1.8981	1.77872	1.5181	1.51862	1.56964	1.54381	1.64081	1.65546	1.56146	1.98338	1.48558	1.50269	1.46482	1.51953	2.26578	1.52333	1.84996	1.56224	1.54334	1.93478	1.51059	2.07887	2.37225	1.83929	2.08846	2.00181	1.5268	1.96146	1.53881	2.50619	2.05996	1.96012	2.34997	1.95622	2.03129	1.56856	1.5037	1.50189	1.45012	1.71186	2.69002	2.17391	1.77504	1.74322	2.06083
1552682_a_at	1.49892	1.51394	1.51475	0.937221	1.4186	1.43976	0.944052	0.950555	2.12741	0.93247	0.947348	0.930926	0.941929	1.47982	1.48975	1.82084	1.89449	1.50715	1.53283	1.52868	1.42271	0.92869	0.962882	1.1547	0.941693	1.49117	1.82064	1.46608	1.06532	0.933633	0.924217	0.947112	0.938557	1.4557	0.937221	1.47598	1.51215	1.50391	1.52075	1.50447	1.67717	1.51607	1.52502	1.4751	1.48604	1.43857	1.89631	1.46211	1.46072
1552684_a_at	1.3187	1.31408	1.33044	1.12013	1.11506	1.09057	1.11749	1.15252	1.11767	1.19073	1.08433	1.11067	1.10451	1.08729	1.32362	1.31033	1.34249	1.35007	1.319	1.31923	1.12652	1.86474	1.1028	1.12527	1.11982	1.0744	1.10214	1.10885	1.11046	1.10765	1.09891	1.12358	1.11542	1.10751	1.09951	1.09537	1.32556	1.32689	1.4336	1.2963	1.31644	1.32907	1.31653	1.12705	1.08818	1.0998	1.11337	1.13457	1.11651
1552685_a_at	2.01766	1.94691	2.88428	2.54558	1.55417	1.50607	1.86544	1.52124	1.86579	1.9524	1.89631	1.58577	1.90803	2.40515	1.92795	1.53412	1.39434	2.04401	2.86485	2.04002	1.61681	2.1615	0.977166	2.31648	1.86223	2.80007	2.21453	2.24131	1.59997	1.76841	0.725215	2.70261	1.57387	1.81031	1.57054	1.82886	1.91348	1.97173	1.92527	1.55873	3.25113	2.82476	2.93963	2.73211	2.77075	1.74326	1.63884	1.98069	1.74555
1552689_at	1.78028	1.7323	1.78544	2.15597	2.10188	2.36257	2.14362	2.23345	2.19779	2.21391	2.07219	2.157	2.18476	2.1139	1.81338	1.93758	1.6555	1.773	2.06241	1.76841	2.64168	2.19488	2.18755	2.19273	2.17525	2.10125	2.14389	2.15597	2.1615	1.85239	2.11644	2.28614	1.86053	2.45482	2.34014	2.13918	1.73807	1.71545	1.76587	2.30697	1.75256	1.7532	1.7304	2.15045	2.02336	2.86309	2.04192	2.14831	2.13122
1552691_at	1.89738	1.89344	1.94339	1.70333	1.71477	1.66966	1.66378	1.70703	1.68099	1.66589	1.63557	1.63443	1.65848	1.61849	1.99377	1.9324	2.1018	1.90003	1.91034	1.89325	1.66682	1.61735	2.03276	1.65114	1.70804	1.63859	1.61055	1.64845	1.61123	1.94884	1.62275	1.58245	1.7069	1.63306	1.6803	1.6263	1.93942	2.10981	1.90096	1.88017	1.9217	1.93273	1.90228	1.6555	1.62776	1.65396	1.74226	1.66983	1.65542
1552694_at	2.05666	2.04617	2.10402	1.66028	2.02025	1.75563	1.654	1.82926	1.68871	1.65284	1.61383	1.63423	1.65154	1.73143	2.12291	2.10845	2.36718	2.03968	2.01468	2.04427	1.7884	1.63682	1.86784	1.65946	1.6742	1.73254	1.74617	1.79509	1.62364	1.70946	1.60959	1.5581	1.69988	1.71391	1.67185	1.73322	2.1179	2.14545	1.98795	2.03188	2.07618	2.10836	2.02623	1.77857	1.74481	1.92419	1.90041	1.80926	1.77325
1552695_a_at	1.1106	1.62236	1.11746	1.12872	1.35552	1.3002	1.145	1.13706	1.12833	1.14166	1.13991	1.13157	1.12836	1.31561	1.22396	1.11502	1.10043	1.11509	1.0932	1.10916	1.28106	1.14108	1.15129	1.14058	1.13752	1.31564	1.30335	1.30361	1.14288	1.14068	1.13294	1.15629	1.12618	1.27256	1.11746	1.29775	1.11735	1.1449	1.10765	1.09492	1.09669	1.1229	1.1079	1.30999	1.28977	1.29395	1.35442	1.3006	1.31147
1552698_at	1.95478	1.93877	1.96855	1.78869	1.77152	1.76719	1.77491	1.79479	1.78911	1.79248	1.75252	1.77305	1.77486	1.76216	1.9973	1.94801	1.98486	1.96553	1.94352	1.96612	1.85786	1.76723	1.88899	1.78277	1.79524	1.76956	1.77425	1.77576	1.76078	1.83128	1.73603	1.76493	1.77801	1.77763	1.7815	1.77347	1.98109	1.91182	1.95692	1.93478	1.97785	2.00181	1.97098	1.79462	1.77137	1.80428	1.77311	1.81704	1.78911
1552701_a_at	3.36184	3.51147	3.37946	3.37245	3.61249	3.57953	3.46292	3.47029	3.28678	3.4424	3.32199	3.50902	3.10609	3.37491	3.48762	3.49062	3.57798	3.40483	3.17965	3.38466	3.54881	3.36554	3.48457	3.39535	3.49862	3.34083	3.46334	3.37318	3.35212	3.34371	3.31236	3.29004	3.40177	2.92618	3.07896	3.35569	3.32721	3.56505	3.3716	3.5152	3.366	3.54595	3.36745	3.36899	3.367	3.42172	3.48816	3.47287	3.22174
1552703_s_at	3.24932	3.37361	3.13875	3.47513	3.62984	3.5179	3.47248	3.43224	3.26154	3.4614	3.36111	3.58291	3.17411	3.2817	3.29429	3.3453	3.45722	3.28792	2.7523	3.08281	3.52815	3.41806	3.47565	3.38768	3.55172	3.31523	3.42482	3.31106	3.39931	3.36786	3.33804	3.33281	3.47041	3.18589	3.2517	3.396	3.15635	3.39441	3.0052	3.19053	3.33707	3.32879	3.32769	3.39779	3.40161	3.2283	3.40497	3.48389	3.23826
1552705_at	2.14545	2.54477	2.20793	2.40638	2.9137	2.52941	2.39384	2.63499	2.46357	2.6289	2.25469	2.34092	2.33418	2.26182	2.38781	2.23208	2.38474	2.5155	1.98146	2.12839	2.89091	2.2824	2.58001	2.39384	2.41072	2.37468	2.39909	2.51009	2.34048	2.46412	2.2971	2.22376	2.94503	2.22484	2.3425	2.36562	2.49832	2.27578	2.56551	2.43617	2.24473	2.30685	2.65189	2.51248	2.38937	2.57427	2.75377	2.49448	2.46809
1552711_a_at	2.83702	3.13747	3.11567	3.14598	3.25787	3.16564	3.15972	3.29488	3.15513	3.13579	3.11605	3.12743	3.14117	3.1158	3.17335	3.11817	3.29077	3.13205	2.96746	3.08467	3.30323	3.02359	3.23002	3.1325	3.14821	3.05769	3.08743	3.16482	3.23241	3.16509	3.13017	3.09172	3.23527	3.14243	3.14328	3.11022	3.118	3.15836	2.86567	3.14692	3.04099	3.13084	3.13669	3.15247	2.97408	3.24365	3.2014	3.11839	3.02671
1552715_a_at	0.986659	0.99276	0.99896	1.0247	1.14396	1.14729	1.01652	1.03773	1.02341	1.01524	1.00873	1.01278	1.02159	1.14556	1.00194	0.995033	1.00981	0.987723	0.989856	0.993781	1.15116	1.0162	1.02774	1.02077	1.0254	1.14414	1.15281	1.1437	1.00971	1.03154	1.0074	1.0086	1.02307	1.14373	1.02941	1.14874	0.994746	1.00305	0.991723	0.985882	0.991161	0.996474	0.990294	1.15271	1.15035	1.14363	1.1545	1.15358	1.15608
1552716_at	2.04696	2.02984	2.07869	2.25317	2.08136	1.88803	2.28386	2.79702	2.28534	2.26153	2.18464	2.21835	2.15566	1.92191	2.07852	2.04929	2.06605	2.15916	2.00079	2.04329	1.8895	2.2161	2.35768	2.25653	2.26206	1.977	1.90196	2.34059	2.25275	2.09117	2.06831	2.21814	2.22897	1.9006	2.22155	1.89125	2.06506	2.04568	2.03846	2.02318	2.03734	2.17249	2.08185	1.98312	1.89847	1.91201	1.94657	1.92783	1.88422
1552718_at	1.37524	1.38603	1.39455	1.27671	1.2839	1.27542	1.27093	1.3852	1.2581	1.284	1.20241	1.27423	1.26939	1.25749	1.39132	1.38075	1.32851	1.38773	1.38343	1.38591	1.3778	1.28275	1.33961	1.28255	1.27268	1.29568	1.27038	1.26218	1.25986	1.27711	1.25222	1.30576	1.25446	1.27891	1.26815	1.27884	1.38785	1.39273	1.40143	1.37761	1.38549	1.3938	1.41161	1.27306	1.2753	1.77581	1.28994	1.28524	1.26656
1552719_at	1.18887	1.19365	1.19416	1.72528	1.72709	2.55202	1.75092	1.64845	1.75342	1.75533	2.04743	1.95692	1.94787	1.77393	1.18783	1.17691	1.15769	1.19737	1.20656	1.19039	1.69175	1.75474	1.72295	1.76233	1.5622	1.77571	1.45794	1.33324	1.7537	2.49227	2.41794	1.78287	1.72004	1.78642	1.71965	1.956	1.1985	1.20228	1.19656	1.19112	1.1985	1.25084	1.20193	1.3404	1.75559	1.70433	1.35949	1.75027	1.74662
1552721_a_at	1.45968	1.46184	1.48281	1.00586	1.0033	1.05482	0.988114	1.12304	0.998905	0.985298	0.984793	0.97841	0.99144	1.00157	1.48498	1.453	1.49951	1.47272	1.47498	1.45458	1.05739	0.980434	1.09169	0.994464	1.00148	0.986619	1.00425	1.0229	0.983865	1.02722	0.976513	0.98017	1.00098	1.00242	1.00846	1.00334	1.46952	1.46352	1.47318	1.44922	1.47185	1.47705	1.47883	1.02863	0.996388	1.04725	1.06858	1.01042	1.01324
1552724_at	0.478018	0.479787	0.481499	0.375056	0.517524	0.498045	0.361396	0.365571	0.376061	0.363522	0.37124	0.375056	0.382276	0.501871	0.486355	0.477531	0.490167	0.575536	0.471728	0.472969	0.495361	0.358697	0.370035	0.372179	0.362446	0.50296	0.504437	0.499774	0.361396	0.366596	0.356983	0.360411	0.35952	0.506117	0.363522	0.499105	0.481141	0.476134	0.48028	0.483243	0.472105	0.484351	0.456557	0.502593	0.502593	0.493851	0.493459	0.501238	0.503342
1552726_at	1.09944	1.10294	1.10248	0.881817	1.21426	1.24036	0.88652	0.883066	0.876774	0.876955	0.891769	0.886924	0.882132	1.26458	1.08825	1.09481	1.10462	1.11306	1.11348	1.11029	1.20937	0.878089	0.864743	0.897551	0.890232	1.32865	1.26424	1.24852	0.896371	0.874669	0.890628	1.32033	0.887975	1.26289	0.875348	1.25229	1.10617	1.09726	1.10994	1.09958	1.10882	1.11129	1.12801	1.25072	1.25894	1.23289	1.23498	1.26047	1.24371
1552727_s_at	1.22858	1.21096	1.2146	1.35729	2.00834	1.01088	1.5728	2.41105	1.618	1.2228	1.32785	1.34495	1.33077	1.09657	1.26021	1.20106	1.171	1.24714	1.44327	1.28121	0.99855	1.32663	1.28742	1.53405	1.36115	1.71093	1.69801	1.77277	1.33273	1.31269	0.93892	1.54415	1.33406	1.26274	0.991303	1.03396	1.22936	1.21167	1.14818	1.14285	1.20934	1.22933	1.68415	2.00882	1.13261	0.988325	2.25341	1.09895	1.02253
1552729_at	1.48565	1.77071	1.50241	1.69097	1.51238	1.50814	1.69109	1.6511	1.66216	1.65204	1.68071	1.68047	1.93075	1.5377	1.54501	1.49134	1.52797	1.47149	1.67138	1.47228	1.50975	1.68856	1.66771	1.67463	1.67356	1.49288	1.50391	1.51178	1.68769	1.67356	1.66398	1.6713	1.6424	1.53732	1.6667	1.53218	1.49439	1.54666	1.46861	1.48163	1.497	1.48947	1.49703	1.52818	1.51427	1.50986	1.52361	1.52695	1.53985
1552733_at	2.50576	2.87742	2.71738	3.03045	3.35958	2.69981	2.95594	3.2672	2.61863	2.92321	2.8907	2.64764	2.47665	2.96274	3.07284	2.98047	2.99752	3.1124	2.88129	2.93509	2.79078	2.56706	3.0234	2.4764	2.75299	2.79919	2.84809	3.29092	2.55432	2.53638	2.36685	2.51437	2.94335	1.8525	2.41019	2.69057	2.97537	2.86156	3.00076	2.8877	2.74146	2.96945	2.91139	3.08672	2.7963	2.69415	3.05397	2.89097	2.71345
1552734_at	2.07693	2.0792	2.16028	1.63238	1.66204	1.61199	1.7317	2.08077	1.62704	1.60783	1.58017	1.60308	1.62068	1.60902	2.13034	2.13013	2.13714	2.06129	2.08506	2.1767	1.6552	1.58693	1.66306	1.63584	1.63067	1.64526	1.63852	1.62804	1.59989	1.64169	1.5702	1.60233	1.6339	1.61352	1.62765	1.61993	2.10007	2.07229	2.09744	2.05192	2.09638	2.1236	2.05439	1.8219	1.62512	1.64123	2.09697	1.63837	1.63685
1552735_at	1.84904	1.94374	1.89935	2.12173	1.88707	1.87037	2.02404	2.06497	1.97572	2.04519	2.82385	1.85299	2.07305	2.07717	1.97799	1.94644	2.03197	2.23552	1.93883	1.87356	1.92018	2.00784	2.09894	1.93266	1.96328	1.80183	1.88224	2.24439	1.87013	1.8752	1.95813	1.86727	2.22886	1.88346	1.92916	1.85645	1.90312	1.89804	1.86618	1.90961	1.86739	2.34337	2.17137	1.94933	1.8564	1.90564	1.94088	1.88657	1.85512
1552739_s_at	1.69684	1.86445	1.71473	2.27184	2.47532	1.63646	1.34043	1.49228	1.26381	2.13879	1.77768	1.19548	1.57834	1.68688	1.78384	1.69253	2.64853	1.93806	1.77185	1.67004	1.6841	1.32209	1.23207	1.3568	1.34922	1.83475	1.66445	1.75192	1.40006	1.25714	1.16332	1.25601	1.22926	1.71961	1.23372	1.67275	2.43353	1.69641	2.02115	1.67989	1.71169	1.73438	2.30585	2.15215	1.68124	1.61899	2.09128	1.6672	1.6661
1552740_at	2.03469	2.02213	2.07565	1.91262	1.94238	1.90645	1.89904	2.07023	1.89965	1.90936	1.87544	1.87622	1.89834	1.87269	2.15873	2.1054	2.16651	2.00762	2.02296	2.01898	2.05422	1.8952	2.00662	1.90929	1.90228	1.92105	1.89985	1.91861	1.86897	1.92829	1.8377	1.8563	1.9547	1.90306	1.90679	1.89444	2.07132	2.13163	1.97629	2.00601	2.06304	2.08107	2.01947	1.94608	1.90609	1.97505	1.99446	1.92576	1.92862
1552749_a_at	2.60274	2.32617	2.40112	1.81119	0.457077	0.599522	2.21314	2.87131	1.85358	1.82178	1.803	1.79288	1.81779	1.58851	2.75689	2.94867	2.36069	2.38529	2.39119	2.32026	0.97529	1.82362	1.9749	1.82724	1.80586	1.9838	1.76078	2.35537	1.82779	1.77066	1.76046	1.84209	1.78531	0.600948	1.78423	0.519209	2.42321	2.34271	2.35903	2.32883	1.58911	2.40447	2.32532	1.29402	1.63024	2.49371	2.32366	0.597022	0.457077
1552755_at	1.35853	1.36767	1.36456	1.39376	1.3694	1.32757	1.38221	1.3798	1.37894	1.37936	1.39475	1.36952	1.38264	1.33282	1.37272	1.36033	1.38293	1.36696	1.37815	1.36515	1.32939	1.39492	1.69403	1.39334	1.3909	1.31464	1.34296	1.32684	1.38742	1.39853	1.38517	1.38242	1.39023	1.33701	1.38013	1.33216	1.36922	1.36815	1.36661	1.3576	1.36576	1.37543	1.35701	1.33874	1.3283	1.32325	1.33662	1.34099	1.35561
1552761_at	1.00744	1.01838	1.02436	1.03717	1.00609	1.034	1.03613	1.00293	1.04953	1.05207	1.03701	1.03517	1.04213	1.04686	1.01181	1.01431	1.01042	1.02726	1.03962	1.03725	1.088	1.03768	1.00407	1.04887	1.03344	1.28434	1.04933	1.03804	0.994366	1.02185	1.02658	1.02726	1.02992	1.11445	1.76938	1.05711	1.02358	1.02137	1.00923	1.02323	1.08829	1.02214	1.02782	1.04674	1.04445	1.12496	1.03072	1.0434	1.03942
1552765_x_at	1.54782	1.5586	1.56253	1.55683	1.70283	1.67862	1.54733	1.60064	1.57186	1.54504	1.51899	1.52086	1.54231	1.67779	1.59261	1.57399	1.59798	1.55233	1.55985	1.52586	1.70358	1.53786	1.59759	1.55493	1.56523	1.6794	1.68577	1.71068	1.5246	1.56029	1.50115	1.52412	1.56047	1.6854	1.55171	1.69015	1.55052	1.57013	1.54434	1.54192	1.56092	1.57845	1.54363	1.73234	1.68569	1.67548	1.71572	1.71568	1.71132
1552766_at	1.79465	1.78744	1.82277	1.59037	1.72678	1.71586	1.57621	1.67048	1.60042	1.56993	1.52913	1.56096	1.57792	1.69522	1.94926	1.83531	2.01587	1.75261	1.76268	1.80183	1.79204	1.55743	1.68333	1.58515	1.60305	1.7072	1.71845	1.74322	1.5404	1.60457	1.54199	1.53649	1.59467	1.72873	1.64645	1.71612	1.82942	1.81388	1.79623	1.78384	1.80143	1.82293	1.76582	1.76108	1.72269	1.92322	1.83753	1.7678	1.78831
1552767_a_at	3.04474	3.33526	3.36426	2.35275	2.9476	3.21565	2.56311	3.25289	3.48287	1.53215	3.43482	3.61947	3.397	3.11598	2.74455	1.69445	3.73403	3.30887	2.99509	3.02507	1.50266	3.3868	3.20437	3.5283	3.49881	3.47598	2.88799	1.51373	3.55336	3.30603	2.15597	3.24697	3.12898	3.23427	3.21559	3.47389	3.48075	3.58302	3.62482	3.42512	2.781	3.22184	2.25071	2.86915	3.49729	3.40461	3.38996	2.8157	3.67532
1552774_a_at	1.17334	1.17685	1.17954	1.29859	1.24445	1.23877	1.30729	1.65479	1.29246	1.24687	1.76794	1.26922	1.29742	1.43189	1.17712	1.17322	1.1811	1.17831	1.17857	1.17551	1.2239	1.80085	1.26616	1.2824	1.28833	1.21412	1.24358	1.24427	1.31316	1.30578	1.29068	1.2858	1.28583	2.61944	1.2894	1.26165	1.18025	1.18243	1.17581	1.1757	1.17604	1.18022	1.19329	1.24618	1.24262	1.23009	1.23824	1.25007	1.25418
1552785_at	2.475	2.43503	2.47384	1.82495	2.2773	1.99459	1.81742	1.95022	1.84876	1.81896	1.78668	1.79374	1.81638	1.95741	2.64141	2.58783	2.64582	2.39107	2.35651	2.42393	2.18518	1.78333	2.08714	1.82431	1.83384	1.96059	1.96988	2.06522	1.73339	1.88127	1.7678	1.78869	1.86992	1.95954	1.87129	1.94396	2.51616	2.51848	2.34685	2.41951	2.45235	2.4749	2.39533	2.09109	1.97693	2.32781	2.20771	2.03469	2.00648
1552787_at	1.89194	1.89369	1.93904	2.14457	2.34037	2.15345	1.81103	1.84116	1.79504	1.81674	1.78088	1.76202	1.81166	1.86767	1.95485	1.93713	1.99278	1.89449	1.89904	1.89663	1.9098	1.81633	1.78698	1.87562	1.93266	1.86824	1.89287	1.90234	1.80882	1.82452	1.78356	1.76003	1.79474	1.84996	1.78179	1.87647	1.9207	1.92132	1.87586	1.90072	2.02377	1.94187	1.89089	1.92361	1.886	2.22876	2.3808	1.95342	1.89188
1552788_a_at	0.858659	0.866486	0.863506	1.11865	1.0027	0.959971	1.11861	1.1147	1.10801	1.1294	1.13571	1.12447	1.12176	0.962395	0.86178	0.869102	0.907606	0.856276	0.857885	0.857238	0.985923	1.12666	1.14434	1.12966	1.11939	0.952856	0.960384	0.971501	1.13568	1.11658	1.1258	1.13939	1.11096	0.962109	1.10969	0.974741	0.859766	0.877499	0.855629	0.855629	0.857885	0.860663	0.854539	0.966846	0.967644	0.966485	0.985161	0.971765	0.976974
1552789_at	2.39639	2.36069	2.46207	2.66736	3.11687	2.1617	3.11125	2.84103	2.62382	2.86713	3.01114	3.00666	2.88852	2.63762	2.4547	2.47652	3.03502	2.48931	2.24762	2.27283	2.42185	2.98694	3.10169	2.90689	3.05936	2.70772	2.47861	2.54438	2.95417	2.99549	2.99135	2.97276	3.03032	2.67151	2.86915	2.67169	2.38242	2.46541	2.30952	2.28753	2.43436	2.49019	2.57395	2.82159	2.44494	2.39182	2.92363	2.78599	2.80419
1552790_a_at	2.28352	2.87347	2.67789	2.55413	3.41697	2.49031	3.18932	3.15258	2.51492	3.00159	3.09272	3.12431	2.86383	2.90358	2.76605	2.39962	3.33723	2.96336	2.0692	2.79078	2.71452	2.98087	3.25757	3.03171	3.17824	2.97811	2.75895	2.99958	3.08946	3.15563	3.25011	3.02704	3.18734	2.90787	2.80473	2.91838	2.45942	2.73178	2.85936	3.06613	2.09128	2.82891	2.74372	3.16518	2.83801	3.12819	3.26143	2.99243	2.96785
1552794_a_at	1.9925	2.25515	1.98878	2.34463	3.0514	1.90842	2.47026	2.80264	2.10352	2.41072	2.16907	1.51699	1.68807	1.91998	2.67298	1.98617	2.94302	2.57427	1.94685	1.82463	2.27942	2.21493	3.08287	1.82008	2.58811	2.24372	2.13369	2.77309	2.01451	1.9021	2.11231	2.26239	2.03164	1.89689	2.21814	1.96146	1.96778	1.98651	1.74341	1.8895	1.99043	2.47974	2.06831	2.35911	1.83105	1.71716	2.7552	2.73211	1.66188
1552797_s_at	3.54526	3.6628	3.65245	3.55247	3.61532	3.73556	3.65158	3.68348	3.67809	3.64055	3.71157	3.67015	3.71623	3.73814	3.65132	3.70863	3.65413	3.6628	3.71891	3.70817	3.71484	3.66213	3.72595	3.62906	3.63524	3.68507	3.69359	3.58355	3.69612	3.69934	3.5812	3.71968	3.68579	3.60556	3.70849	3.72937	3.61523	3.76376	3.60686	3.58302	3.72374	3.69014	3.73538	3.64479	3.64981	3.65799	3.68858	3.64468	3.73181
1552798_a_at	0.666689	0.669637	0.671766	0.687606	0.696706	0.698254	0.685255	0.682278	0.687078	0.684112	0.691073	0.685255	0.689915	0.689689	0.67221	0.679296	0.671358	0.669205	0.669322	0.671237	0.691721	0.692658	0.685255	0.690186	0.687606	0.685538	0.695776	0.688769	0.681845	0.691324	0.691457	0.683832	0.686561	0.688634	0.686213	0.701	0.672914	0.684838	0.669968	0.668923	0.671358	0.669322	0.668299	0.699454	0.692772	0.687838	0.69057	0.700444	0.700065
1552800_at	-0.102916	-0.102916	-0.107693	-0.174671	-0.157201	-0.29237	-0.169259	-0.0547695	-0.169259	-0.169259	-0.169259	-0.169259	-0.180738	-0.29237	-0.107693	-0.0895795	0.00364304	-0.102916	-0.102916	-0.102916	-0.240786	-0.169259	-0.163423	-0.163423	-0.157201	-0.305604	-0.305604	-0.29237	-0.180738	-0.174671	-0.157201	-0.174671	-0.169259	-0.29237	-0.174671	-0.275958	-0.107693	-0.112517	-0.0966309	-0.102916	-0.107693	-0.0966309	-0.102916	-0.318814	-0.305604	-0.305604	0.0196697	-0.305604	-0.275958
1552803_a_at	2.0705	2.04904	2.1379	1.82226	2.10981	1.84137	1.81268	2.02909	1.85574	1.83353	1.75979	1.79736	1.81511	1.81369	2.17827	2.09202	2.27768	2.10498	2.05031	2.04401	1.98837	1.78548	2.1578	1.82394	1.85645	1.82436	1.80673	1.85157	1.81213	1.88038	1.78999	1.81839	1.87415	1.80109	1.82724	1.81748	2.13838	2.04225	1.99978	2.04847	2.09447	2.12606	2.09261	1.90894	1.81815	1.80617	1.92341	1.89281	1.89929
1552807_a_at	1.55662	1.54288	1.54887	1.56734	1.83793	1.7102	1.56438	1.60685	1.54568	1.56185	1.56482	2.15372	1.56015	1.5872	1.5344	1.58414	2.03411	1.5476	1.54959	1.54426	1.52221	1.54728	1.53563	1.56674	1.57913	1.59246	1.61825	1.58581	1.57105	1.58249	2.82137	1.52495	1.56865	1.5903	1.5377	1.59141	1.5795	1.85912	1.59081	2.02802	1.54158	1.58621	1.54366	1.59447	1.60531	1.62279	1.55207	1.59306	1.5888
1552812_a_at	1.14958	1.33114	1.15397	1.18293	1.15793	1.26446	1.1929	1.14821	1.17889	1.19015	1.19572	1.18868	1.18617	1.17722	1.15679	1.1535	1.1709	1.1598	1.14832	1.15052	1.15572	1.18394	1.15549	1.18345	1.18334	1.17722	1.17746	1.18343	1.1709	1.17699	1.65596	1.19122	1.18875	1.19487	1.17929	1.18397	1.15884	1.14999	1.15887	1.15067	1.16273	1.15644	1.17503	1.18081	1.43949	1.17788	1.16201	1.17973	1.19419
1552816_at	2.12382	2.10894	2.14254	2.02455	2.05781	1.6955	2.01571	2.43525	2.04577	2.033	1.95954	1.98822	2.00577	1.69491	2.2094	2.1492	2.64648	2.10731	1.93007	1.95404	1.7237	1.9962	2.38221	1.99057	2.04351	1.70062	1.70799	1.71743	1.93575	2.23186	1.95877	1.99614	2.16405	1.71515	2.01876	1.70131	2.17846	2.14165	2.05907	2.02884	2.14861	2.15355	2.10412	1.71974	1.73603	1.71093	2.07666	1.77123	1.73629
1552822_at	1.7654	1.76634	1.78692	1.79204	2.64971	1.80463	1.78946	2.52856	1.81004	1.78721	1.76411	1.83139	1.78371	1.78033	1.82469	1.79393	1.90756	1.73553	1.74204	1.75576	1.86366	1.77211	2.06641	1.78749	1.80442	1.80718	1.84337	1.79947	1.75087	1.83535	1.73478	1.75616	1.80704	1.95478	1.79282	1.79244	1.79017	1.81784	1.78803	1.7542	1.78598	1.79363	1.74394	1.85012	1.79484	1.84808	1.87622	1.87859	1.81796
1552825_at	1.83181	1.83841	1.86229	1.83621	1.80417	1.75567	1.83317	1.83075	1.81684	1.80667	1.82827	1.79882	1.8032	1.74476	1.87684	1.87696	2.00993	1.83664	1.80612	1.80524	1.86147	1.83978	1.93669	1.83535	1.84594	1.74948	1.74761	1.82657	1.83317	1.79543	1.80878	1.81208	1.8102	1.75125	1.80781	1.76038	1.85126	1.85523	1.83373	1.82069	1.85162	1.86579	1.86986	1.79338	1.75334	1.76619	1.7923	1.78474	1.77763
1552829_at	0.815534	0.785445	0.784341	0.708765	0.690675	0.709282	1.30657	0.683305	0.695648	0.674479	1.42355	0.703351	0.770373	1.76728	0.812726	0.782924	0.785687	0.784484	0.778118	0.785597	0.68904	0.727614	0.694248	0.704865	0.68904	0.705864	0.70764	1.65211	0.702414	0.683161	0.703959	0.729883	0.678214	0.707272	1.05244	0.755209	0.78971	0.783416	0.785364	0.78252	0.772024	0.784484	0.780629	0.709135	2.17101	0.762843	0.696102	0.692909	0.701816
1552830_at	1.77676	1.80238	1.79676	1.58744	1.84005	1.54106	1.58614	1.61954	1.66687	1.57995	1.57219	1.57334	1.58155	1.56555	1.78127	1.77852	1.85305	1.77397	1.80198	1.798	1.6147	1.5686	1.63427	1.57736	1.58534	1.56403	1.59287	1.58724	1.58283	1.58047	1.54267	1.56242	1.71211	1.57135	1.62757	1.58589	1.84309	1.78088	1.79608	1.75854	1.79707	1.78849	1.79873	1.59194	1.58577	1.71628	1.85928	1.60728	1.59149
1552846_s_at	1.59324	1.59713	1.60762	1.61153	1.26737	1.26374	1.61941	1.57759	1.61116	1.62727	1.604	1.61207	1.61317	1.26681	1.59786	1.57024	1.56865	1.60863	1.62589	1.57439	1.2669	1.61528	1.58574	1.62206	1.60662	1.27594	1.27206	1.25405	1.63325	1.58343	1.59078	1.64722	1.60308	1.27667	1.61236	1.27975	1.59954	1.59141	1.56552	1.58302	1.6078	1.60783	1.61232	1.27459	1.267	1.26031	1.27289	1.2806	1.2836
1552848_a_at	0.903699	0.910444	0.919021	0.936421	1.06057	0.94036	0.926831	0.961266	0.93562	0.926948	0.913947	0.925922	0.942563	0.927911	0.92134	0.90852	0.89871	0.906679	0.901735	0.910091	1.159	0.926335	0.937985	0.930348	0.932863	0.919134	0.936469	0.931742	0.927198	0.941273	0.917904	0.927953	0.933361	0.927853	0.944243	0.941273	0.913075	0.914963	0.90374	0.904219	1.39934	0.916002	0.905906	0.943199	0.926335	0.938225	0.955168	0.945186	0.950769
1552849_at	1.94346	1.93695	1.9794	1.57827	1.91998	1.83951	1.57294	1.61036	1.58693	1.57231	1.53999	1.55739	1.57394	1.83378	1.98501	2.00003	2.173	1.94586	1.94985	1.94703	1.86097	1.54304	1.74684	1.57674	1.59044	1.84235	1.85266	1.86113	1.54695	1.60267	1.52242	1.49214	1.5913	1.84053	1.58935	1.84481	2.00165	1.94116	1.93765	1.92203	1.97732	1.9826	1.91719	1.8778	1.85438	2.06805	1.96793	1.87604	1.86573
1552862_at	0.816749	0.820935	0.821919	0.844276	1.88185	0.861605	0.852754	0.836029	0.889189	0.846833	0.850369	0.853892	0.851847	0.863388	0.825973	0.817701	0.809066	0.824535	0.838559	0.818707	0.857473	0.809944	0.817701	0.849702	0.848052	0.864743	0.865438	0.858716	0.848988	0.85466	0.850313	0.850035	0.839583	0.864975	0.850734	1.06553	0.82145	0.820714	0.824811	0.821375	0.825306	0.821529	0.839914	0.864794	0.866705	0.836759	1.42982	0.857184	0.860009
1552867_at	1.82054	1.81589	1.83144	2.25026	1.77355	1.81774	2.17837	2.23219	2.18851	2.24237	2.12644	2.12877	2.10684	1.94129	1.80376	1.81533	1.7574	1.85293	1.8206	1.79643	1.7722	2.13764	2.18311	2.17766	2.17609	1.7197	2.0073	1.83695	2.09715	2.70658	2.10188	2.15165	2.16959	1.8424	2.28476	1.83469	1.82909	1.79852	1.85562	1.81383	1.83404	1.84354	1.86267	1.84095	1.82753	1.78882	1.80548	1.83225	1.82854
1552872_at	2.26578	2.20486	2.23977	1.47639	1.43615	1.45391	1.47988	1.62523	1.46839	1.47834	1.45313	1.46283	1.47834	1.48375	2.28405	2.62114	2.27194	2.23467	2.10074	2.22999	1.49035	1.47038	1.54919	1.48269	1.46722	1.49217	1.49432	1.47829	1.45884	1.45167	1.44888	1.48521	1.45888	1.48226	1.48561	1.4779	2.25308	2.18838	2.21708	2.22823	2.25621	2.26544	2.21847	1.48918	1.48339	1.65295	1.63725	1.47338	1.46891
1552882_a_at	1.34058	1.34992	1.34687	1.3627	1.3502	1.37376	1.37712	1.33032	1.35308	1.37468	1.37402	1.36124	1.36471	1.40705	1.37402	1.54231	1.35541	1.36908	1.35726	1.3571	1.36308	1.3558	1.33886	1.36131	1.35978	1.38937	1.39814	1.39483	1.36465	1.36311	1.34492	1.35252	1.35296	1.37872	1.34761	1.38388	1.34233	1.34617	1.37083	1.33352	1.34213	1.3594	2.03821	1.38529	1.39814	1.36738	1.36194	1.39061	1.43782
1552897_a_at	1.21878	1.21676	1.23492	1.2122	1.23152	1.22827	1.21799	1.23431	1.23256	1.67766	1.19968	1.20759	1.69814	1.21248	1.20159	1.20397	1.25818	1.20989	1.49735	1.2273	1.27499	1.2091	1.2439	1.23346	1.2644	1.3659	1.88923	1.25711	1.21254	1.33406	1.19755	1.24883	1.43519	1.27493	1.22141	1.26524	1.91169	1.21135	1.23001	1.20745	1.21302	1.22715	1.19662	1.26238	1.27105	1.25469	1.97925	1.39692	1.98486
1552899_at	2.52248	2.5001	2.53032	2.11474	2.35108	2.21599	2.08856	2.48985	2.17197	2.10383	1.99923	2.05698	2.078	2.26239	2.65684	2.80298	2.8326	2.41463	2.44018	2.46135	2.38914	2.01955	2.47341	2.12302	2.14474	2.13317	2.36741	2.3374	2.01493	2.17627	2.00857	2.00641	2.16702	2.11719	2.13684	2.09977	2.61105	2.54712	2.42175	2.4878	2.50093	2.51594	2.39522	2.28862	2.47384	2.83653	2.5624	2.2781	2.21825
1552903_at	1.09762	1.10476	1.10969	1.19716	1.08092	1.08488	1.12507	1.1258	1.12962	1.1224	1.11429	1.11735	1.13005	1.0808	1.11181	1.10092	1.08725	1.1018	1.0998	1.1006	1.09029	1.12333	1.13285	1.12759	1.13169	1.0855	1.08829	1.08292	1.12013	1.09466	1.11276	1.11341	1.13097	1.33785	1.12596	1.08112	1.10606	1.09375	1.10162	1.08615	1.10036	1.10934	1.09595	1.09228	1.08528	1.10815	1.09773	1.09025	1.07331
1552910_at	1.26885	1.27555	1.27548	1.59254	1.61547	1.56956	1.59078	1.62799	1.58614	1.59365	1.58455	1.58403	1.58593	1.59471	1.27485	1.25657	1.323	1.28272	1.26719	1.27182	1.62305	1.59033	1.6424	1.59306	1.58198	1.60517	1.60114	1.58801	1.58981	1.58373	1.56325	1.58633	1.60623	1.58644	1.60324	1.58823	1.27819	1.27819	1.28215	1.27457	1.27407	1.2844	1.27741	1.59369	1.5844	1.61104	1.57903	1.58339	1.58709
1552915_at	3.0171	2.76133	2.77067	1.15716	1.34588	1.32918	1.16396	1.87513	1.17418	1.15473	1.21673	1.15925	1.15812	1.35933	2.89084	2.95051	2.95011	2.74651	2.743	2.73012	1.32459	1.16193	1.66876	1.17614	1.15679	1.37251	1.84915	1.87063	1.15364	1.14749	1.14275	1.17303	1.16519	1.36124	1.15146	1.34204	2.78908	2.7617	2.67828	2.76536	2.76536	2.78255	2.63801	1.36621	1.35987	2.32379	2.24661	1.34093	1.35448
1552921_a_at	1.72826	1.58391	2.23433	2.41699	1.95791	1.77672	2.01057	1.97925	2.34997	2.04863	1.98532	1.97856	2.07084	1.83486	1.72865	1.71747	1.74811	1.75206	2.39866	1.76456	1.93426	2.10517	1.98651	2.35933	2.24964	2.31256	2.44285	1.92545	2.56646	2.4926	1.94339	2.54257	2.19039	2.40761	1.88789	2.06633	1.74034	1.71663	1.66674	1.67326	2.4977	1.74779	1.84068	2.36069	2.33399	1.95212	2.25632	2.13025	2.32825
1552927_at	1.98672	1.95396	2.00873	2.14613	2.03771	1.93555	1.97642	2.05581	1.98602	1.99407	1.82684	1.94933	1.97715	1.9529	2.04217	1.99698	2.18633	1.93013	1.93135	1.94027	1.99385	1.86969	2.05598	2.00601	1.98075	2.42561	1.9962	2.05031	1.92837	2.05987	1.90485	1.95042	1.98132	1.98297	1.96434	1.95577	2.00616	2.04106	1.89707	1.93772	2.03718	2.02318	1.9446	1.99415	1.97842	2.05716	2.09388	2.00577	2.29123
1552928_s_at	1.27105	1.27573	1.28895	1.76277	1.31698	1.31798	1.32169	1.32383	1.57017	1.32362	1.28839	1.33228	1.33009	1.32313	1.28255	1.27508	1.28547	1.28124	1.27936	1.28917	1.31185	1.29751	1.28384	1.3333	1.31487	1.89859	1.33197	1.57621	1.30735	1.32865	1.28474	1.32729	1.32025	1.3486	1.32289	1.24217	1.28565	1.27876	1.27591	1.27576	1.28601	1.28836	1.27881	1.33005	1.54037	1.30597	1.33276	1.33455	1.90009
1552930_at	2.6052	2.52228	2.62228	2.3563	2.45235	2.68553	2.55988	2.76275	2.61324	2.51923	2.42321	2.57692	2.31148	2.67935	2.71507	2.6579	2.654	2.58753	2.66942	2.82199	2.83083	2.8257	2.52558	2.69117	2.56372	2.34153	2.39502	2.44901	2.59638	2.3374	2.8313	2.64123	2.60376	2.33409	2.89601	2.47919	2.59668	2.67896	2.59145	2.51923	2.73048	2.63537	2.90976	2.43471	2.34704	2.37809	2.51637	2.40695	2.41699
1552931_a_at	1.71081	1.73344	1.7362	1.68993	1.591	1.62454	1.69904	1.67671	1.68925	1.69761	2.01766	1.68376	1.70416	1.70927	1.7143	1.77536	1.70303	1.73404	1.75387	1.73212	1.62037	1.97793	1.67738	1.70096	1.51475	1.72049	1.75073	1.71399	1.68982	1.74209	1.65139	1.656	1.68748	1.68773	1.66792	1.70463	1.74317	1.77646	1.7472	1.73276	1.96855	1.75497	1.87998	1.73373	1.72154	1.66661	1.68605	1.63795	1.63348
1552946_at	1.34054	1.3436	1.34912	1.36057	1.68398	1.61419	1.36002	1.37365	1.38281	1.35906	1.36083	1.35753	1.36252	1.59221	1.37845	1.33543	1.33773	1.33552	1.35372	1.35243	1.56845	1.35661	1.37178	1.36444	1.38621	1.62154	1.59596	1.59859	1.35555	1.36341	1.3465	1.34227	1.45582	1.58538	1.35904	1.60361	1.58931	1.3561	1.41349	1.3399	1.34628	1.35081	1.34443	1.60867	1.60638	1.60324	1.62225	1.59663	1.74284
1552947_x_at	1.55373	1.55769	1.56366	1.54288	1.58478	1.57866	1.54601	1.52727	1.55895	1.54959	1.54521	1.54161	1.54551	1.5766	1.54044	1.53995	1.60324	1.57663	1.59052	1.54789	1.59709	1.53412	1.53767	1.55175	1.62423	1.56787	1.57969	1.59145	1.54532	1.51918	1.51007	1.51647	1.56787	1.56931	1.56142	1.59377	1.56548	1.61003	2.08533	1.55558	1.57819	1.57108	1.54767	1.60019	1.60182	1.57784	1.5964	1.58693	1.72444
1552950_at	1.93535	1.92961	1.992	1.64582	1.74702	1.64609	1.64229	1.78708	1.68659	1.63787	1.60435	1.62516	1.64014	1.64375	2.07275	1.97778	1.94352	1.87768	1.90994	1.96467	1.69761	1.61841	1.80586	1.64338	1.67839	1.65933	1.61941	1.68183	1.61439	1.73457	1.61268	1.638	1.68116	1.62971	1.69378	1.6469	1.97032	2.05167	1.90627	1.9271	1.96335	1.97917	1.96086	1.69904	1.65319	1.85185	1.82277	1.70985	1.66093
1552954_at	1.02249	1.02584	1.03671	1.05808	1.06981	1.06455	1.05151	1.05507	1.04995	1.05223	2.48746	1.0513	1.05739	1.06042	2.91498	1.03088	1.04548	1.02739	1.02562	1.02722	1.06536	1.05087	1.06296	2.64519	1.05524	1.06308	1.06385	1.05544	1.05374	1.05344	3.00949	1.04227	1.05909	1.05696	1.05979	1.05971	1.02875	1.0382	1.02654	1.02403	1.02646	1.0306	1.02037	1.06065	1.06428	1.04652	1.06823	1.06235	1.07306
1552955_at	1.19468	1.19109	1.19144	0.768932	0.760906	0.769889	0.759409	0.814618	0.762209	0.768104	0.772686	0.771425	0.768009	0.779719	1.18051	1.2088	1.16496	1.19332	1.2034	1.19773	0.76687	0.765322	0.761282	0.764953	0.768104	0.774372	0.772287	0.779183	0.775172	0.765591	0.766658	0.772201	0.768803	0.783974	0.767616	0.779527	1.1966	1.23362	1.20268	1.18824	1.19687	1.19438	1.20731	0.773831	0.781003	0.804298	0.772388	0.776133	0.78023
1552961_at	2.37607	2.35119	2.4086	2.09502	2.29324	2.12302	2.07546	2.38627	2.14165	2.09894	2.02516	2.04512	2.07219	2.07257	2.45653	2.47942	2.74765	2.29076	2.3748	2.30995	2.33564	2.04974	2.40212	2.08496	2.09191	2.0277	2.06388	2.13613	2.0201	2.22649	1.99793	1.99996	2.14254	2.04929	2.12009	2.051	2.44274	2.50597	2.26845	2.32499	2.38947	2.41083	2.32605	2.13336	2.07771	2.3266	2.34867	2.12723	2.1197
1552967_at	1.07326	1.16294	1.07415	1.09808	1.11696	1.09071	1.10473	1.10498	1.09602	1.11082	1.10248	1.09958	1.09732	1.10808	1.10801	1.07939	1.09677	1.09065	1.08376	1.07808	1.17954	1.10057	1.08015	1.10529	1.09824	1.11214	1.11039	1.10401	1.10207	1.0751	1.10869	1.11283	1.10934	1.10944	1.07464	1.521	1.07483	1.07111	1.07522	1.06823	1.08311	1.54073	1.07812	1.10701	1.10879	1.08188	1.11641	1.11753	1.10779
1552975_x_at	2.66392	2.60697	2.6219	2.38067	2.59628	2.45142	2.35442	2.73141	2.41819	2.36457	2.24089	2.31437	2.33619	2.29679	2.73066	2.70367	2.90553	2.49714	2.54637	2.49502	2.60819	2.28666	2.687	2.29656	2.38597	2.2698	2.30808	2.43111	2.27016	2.56796	2.25766	2.22291	2.46575	2.30919	2.39572	2.29076	2.6658	2.77439	2.44184	2.57292	2.64699	2.63313	2.57011	2.42876	2.33575	2.65721	2.63324	2.42252	2.39018
1552977_a_at	1.8581	1.83675	1.86699	2.32727	2.58361	2.50807	2.10623	2.02984	2.44762	2.5821	2.51298	2.92092	2.55938	2.48041	1.83753	1.84761	1.78146	1.88267	1.79484	1.88899	2.57782	2.63861	1.77393	2.59867	2.58584	2.62744	2.51626	1.73695	2.59476	2.55732	2.92967	2.64834	2.26565	2.55494	2.75806	2.314	1.86235	1.83342	1.8775	1.91906	2.53819	1.87804	2.17877	2.3933	2.39522	2.62583	1.79653	2.22248	2.61133
1552978_a_at	1.3283	1.31891	1.37283	1.81459	1.64818	1.70866	1.79576	1.80178	1.81668	1.83962	1.83358	1.77998	1.81796	1.68272	1.48748	1.33812	2.72338	1.59937	1.28637	1.26933	1.79116	1.82586	2.49019	1.82139	1.92583	1.84122	1.59033	1.58911	1.76979	1.8372	1.62619	2.17137	1.83726	1.67295	1.80278	1.66039	1.34802	1.34805	1.51225	1.26904	1.34293	1.35264	1.33452	1.74076	1.69827	1.64637	1.68233	1.71943	1.68605
1552980_at	2.62524	2.60831	2.63489	2.06166	2.35671	2.30676	2.06156	2.10778	2.10045	2.11352	2.04944	2.17249	2.08697	2.2949	2.66835	2.69352	2.67058	2.59756	2.60356	2.59776	2.69474	2.14851	2.07852	2.20837	2.08723	2.30388	2.31949	2.3637	2.20349	2.03585	2.0122	2.07581	2.14005	2.30314	2.0633	2.27003	2.64574	2.60395	2.58153	2.60606	2.6244	2.70133	2.59476	2.35824	2.36896	2.39533	2.43413	2.50651	2.36417
1552986_at	1.41166	1.41439	1.43428	1.43668	1.43795	1.43118	1.43286	1.50004	1.43347	1.43199	1.43988	1.42859	1.43148	1.43625	1.43277	1.41363	1.50669	1.4245	1.40772	1.4087	1.4408	1.43645	1.42856	1.43425	1.43804	1.43447	1.43957	1.43615	1.44188	1.48627	1.42982	1.42545	1.43729	1.43648	1.4351	1.43954	1.42265	1.41233	1.42123	1.41233	1.42083	1.42417	1.4175	1.4345	1.44562	1.42431	1.4426	1.44751	1.44185
1553002_at	1.08675	1.09368	1.09244	1.13234	1.36916	1.20413	1.13871	1.15657	1.13601	1.13173	1.1179	1.1258	1.13303	1.1349	1.09651	1.23546	1.11092	1.09099	1.10416	1.09868	1.1444	1.12855	1.12676	1.13336	1.13884	1.12795	1.1283	1.13796	1.13438	1.14628	1.12492	1.11102	1.13943	1.13894	1.14848	1.14089	1.097	1.10762	1.08785	1.09276	1.09565	1.09303	1.09532	1.14483	1.13264	1.14278	1.14779	1.1567	1.15291
1553015_a_at	1.47453	1.52893	1.65463	2.17888	2.25113	2.60466	2.14264	1.8451	2.47619	2.26365	2.1183	2.47439	2.23581	2.22364	1.57607	2.04527	1.54384	1.63471	1.76662	1.64465	2.36985	2.29301	2.18045	2.37856	2.14939	2.38376	2.27139	1.99264	2.50386	2.54236	2.21524	2.27874	2.21545	2.66666	2.6814	2.55065	1.61797	1.59294	1.64237	1.60743	1.88537	1.63561	1.65192	2.31971	2.20475	2.58903	2.32267	2.26161	2.48143
1553034_at	2.55139	2.59539	2.5725	2.49545	2.47772	2.42007	2.46302	2.75435	2.4894	2.46422	2.37683	2.59756	2.51647	2.52061	2.63266	2.64423	2.72659	2.51341	2.51964	2.56921	2.5429	2.92412	2.62459	2.45865	2.48074	2.43425	2.57764	2.42091	2.31467	2.55566	2.35264	2.47341	2.44773	2.43413	2.45084	2.34163	2.58512	2.55832	2.49158	2.51383	2.57585	2.56423	2.51267	2.64141	2.53828	2.59747	2.59415	2.38847	2.38397
1553043_a_at	1.24006	1.24146	1.25201	1.27401	1.31695	1.26133	1.28324	1.26093	1.26907	1.25241	1.28449	1.27781	1.67854	1.37169	1.2469	1.34465	1.25816	1.26102	1.24883	1.24649	1.27636	1.27296	1.27629	2.02943	1.27493	1.3327	1.54098	1.3247	1.28895	1.29435	1.54909	1.28203	1.26359	1.25314	1.26293	1.2567	1.24764	1.24269	1.24954	1.23992	1.25486	1.25195	1.24523	1.29467	1.26631	1.25329	1.32389	1.27192	1.24442
1553055_a_at	1.53974	2.23521	1.57003	2.27489	1.58621	1.59581	1.64542	1.58343	1.60513	1.57788	1.93302	2.37607	1.65833	1.6263	1.54317	1.55355	1.55899	1.52652	1.58305	1.56438	1.54916	2.32148	1.60278	1.66954	1.63759	1.61817	1.51699	1.59691	2.138	1.58705	1.71115	1.9302	1.59409	1.59413	1.64857	1.59007	1.56146	1.57143	1.58017	1.54445	1.56044	1.55955	1.56764	1.566	1.78888	1.57625	1.56817	1.60012	1.61394
1553058_at	0.984702	0.985533	0.992177	1.24297	1.03129	1.02709	1.24164	1.22648	1.22911	1.24122	1.22455	1.23836	1.24384	1.01761	0.999142	1.0541	1.08956	0.981451	0.966071	0.988677	1.02928	1.24167	1.23562	1.24285	1.24919	1.01127	0.96555	1.01661	1.24494	1.24562	1.23524	1.24036	1.23929	1.02037	1.24167	1.02588	0.98066	0.999341	0.99239	1.03262	0.98918	0.991681	0.997495	1.01843	1.01251	1.0232	0.996924	1.03697	1.035
1553064_at	1.74095	1.74702	1.76373	1.65324	1.69213	1.71867	1.64857	1.72444	1.6612	1.64965	1.60443	1.63094	1.64965	1.70403	1.7923	1.7523	1.74907	1.76193	1.75808	1.73354	1.76282	1.63795	1.74118	1.65623	1.67155	1.67944	1.73665	1.70905	1.6283	1.66991	1.61055	1.62649	1.64269	1.70988	1.62842	1.7084	1.81124	1.78268	1.72704	1.81181	1.75975	1.76526	1.75616	1.72656	1.70354	1.68432	1.70633	1.72167	1.72542
1553081_at	1.69868	1.70337	1.72246	1.48421	1.47146	1.4468	1.50975	1.45621	1.47813	2.91041	1.47806	1.47501	1.48395	1.49068	1.68079	2.18251	1.70025	1.71672	1.72072	1.67964	2.69434	1.47501	1.47275	1.4841	1.48309	1.5146	1.55708	2.25504	1.50121	1.47886	1.47838	1.47062	1.51031	1.49937	1.49533	1.48544	1.71115	1.6939	1.72154	1.69529	1.71832	1.72049	1.71295	2.52217	1.4956	1.46084	2.5147	2.10757	1.49689
1553082_at	1.36652	1.36497	1.36581	1.14092	1.14333	1.14428	1.1365	1.13687	1.1488	1.13368	1.12781	1.13036	1.13897	1.14068	1.36048	1.35379	1.39102	1.36943	1.37008	1.37173	1.14686	1.13445	1.14958	1.13871	1.14213	1.13618	1.13752	1.13809	1.11422	1.14756	1.12336	1.12393	1.15576	1.14135	1.14302	1.14447	1.36515	1.36602	1.37092	1.36212	1.36512	1.37137	1.36408	1.14693	1.14213	1.15337	1.17145	1.14989	1.15323
1553089_a_at	0.967081	0.966071	0.984396	1.05099	0.971306	0.986305	0.98935	1.0478	1.07932	1.02992	1.10151	1.70848	1.03729	1.0049	0.968164	0.958293	0.97675	0.961597	0.975889	0.971815	0.970844	1.8492	1.05177	1.1864	1.08574	0.987775	1.00736	0.994197	1.91661	0.996656	2.00371	1.12513	1.08077	0.990613	1.08543	1.00185	0.966071	0.978541	0.976079	0.963934	0.970692	0.967037	0.96409	0.996248	0.993387	0.973072	0.973466	0.997362	1.05585
1553099_at	1.8844	2.93226	2.72103	2.83298	3.25995	3.0591	2.93142	3.15659	2.94942	2.91823	2.9246	2.73284	3.00371	2.79086	2.81929	2.74973	3.12994	3.00411	2.50257	2.90539	3.30584	2.52779	3.0213	2.86893	2.9661	2.78731	2.72073	2.80807	2.97679	3.1488	2.69753	2.8168	2.95872	3.09606	2.88912	2.92743	1.88586	3.00464	2.86674	3.32545	2.72172	2.93956	2.90633	2.98727	2.84601	2.58532	3.13461	2.94316	2.88078
1553102_a_at	2.20961	2.18231	2.73637	1.83556	1.993	2.44485	2.37969	1.63274	1.76093	2.33277	2.1932	2.3534	1.83782	2.3266	2.54892	2.2561	2.13613	2.21979	2.56118	2.45631	2.33587	2.24685	1.64076	2.51616	2.16651	2.07419	2.03435	2.0994	2.09609	1.61837	2.99607	2.3935	1.81378	2.66071	2.68829	2.01983	2.23433	2.12701	2.18001	2.17705	2.25439	2.24185	2.45783	2.06005	2.08679	2.02263	2.04761	2.13417	2.02533
1553105_s_at	1.12307	1.12753	1.13033	1.14762	1.13516	1.14736	1.14719	1.12165	1.14804	1.16279	1.14306	1.15663	1.14958	1.15578	1.12297	1.20818	1.11036	1.13197	1.12826	1.13493	1.13372	1.4193	1.12554	1.64814	1.16399	1.16496	1.17838	1.15736	1.82753	1.15701	1.14989	2.08515	1.18683	1.16047	1.1493	1.16502	1.12949	1.14032	1.23963	1.12992	1.24609	1.14004	1.1544	1.16078	1.171	1.13819	1.14967	1.15585	1.44219
1553106_at	2.10595	2.08515	2.2474	2.08561	1.94691	2.26457	2.01868	2.13869	2.06005	2.09522	2.41327	2.20633	2.22471	1.9659	2.20898	2.18656	2.23655	2.37652	2.12412	2.46906	1.95798	2.57533	2.11634	2.40191	2.05363	1.93891	1.92521	1.93721	2.01645	2.05371	1.94474	2.88657	2.05943	2.80473	2.06129	1.91529	2.19499	2.12847	2.17797	2.09724	2.31017	2.18838	2.0779	1.95863	2.42529	1.95549	1.99256	1.95932	2.16287
1553107_s_at	1.70287	1.87478	1.59088	1.79519	1.39841	2.69287	1.55203	1.72374	1.78749	1.62357	1.89952	1.79776	2.0034	2.46454	1.66908	1.66177	1.42988	1.63986	1.68925	1.72405	2.1613	1.81315	1.72352	1.81254	1.47822	2.10632	1.90532	1.82964	1.81653	1.76341	1.78253	2.0209	1.5621	2.43011	2.41009	2.20117	1.9071	1.7383	1.7274	1.68884	1.72054	1.60654	1.7376	1.6718	2.65349	1.7654	1.77809	0.759117	1.81129
1553108_at	2.27787	2.25228	2.30799	1.96282	2.7345	2.00212	1.97091	2.3148	1.96356	1.96467	1.93648	1.92583	1.97098	2.00689	2.31137	2.32469	3.05949	2.29279	2.30226	2.28753	2.02289	1.95426	2.61704	1.97946	2.13879	2.04018	2.05598	2.05398	1.94919	1.94088	1.9123	1.96636	1.94679	2.03317	1.9404	2.01759	2.30366	2.2465	2.19748	2.25185	2.29549	2.31332	2.23129	2.06958	2.03351	2.03674	2.2827	2.06049	2.04294
1553111_a_at	0.933776	0.928058	0.940454	1.04678	0.953644	0.958075	1.00325	0.971261	0.982	0.98057	1.02799	0.964851	0.984955	0.962682	0.954128	0.94934	0.957081	0.953644	0.953402	0.920658	0.964943	0.982927	0.973739	1.00246	0.996785	0.961646	0.9636	0.997998	0.936288	1.00989	0.978315	1.78959	0.995484	1.62619	1.13787	0.967981	0.951549	0.947405	1.40667	0.94963	0.955022	0.926028	0.949869	1.11359	0.96598	0.951976	0.967981	0.971261	0.965174
1553112_s_at	1.23482	1.22885	1.23326	1.25999	1.38136	1.40064	1.25577	1.24198	1.25887	1.25617	1.24303	1.25427	1.29224	1.41993	1.22911	1.22061	1.23913	1.24845	1.22437	1.22524	1.38221	1.41885	1.2311	1.26731	1.25765	1.43021	1.54995	1.43167	1.39242	1.25005	1.25932	1.5175	1.2486	1.43308	1.24699	1.42144	1.23963	1.23004	1.23764	1.22962	1.23917	1.23624	1.36155	2.1623	1.4216	1.39361	1.39188	1.42092	1.42429
1553113_s_at	3.13317	2.90107	3.27436	3.28888	3.44616	2.8375	3.34548	3.36739	3.21146	3.25721	3.0973	3.14531	3.25341	3.25311	3.23908	2.75823	3.40679	3.305	3.13188	3.08507	3.02513	3.29863	3.2844	3.24386	3.29434	3.24808	3.26945	3.31432	3.30279	3.17573	3.07677	3.24095	3.36145	3.1975	3.17127	3.28566	3.31539	3.16737	3.2921	2.89374	3.30454	3.2412	3.2316	3.36883	3.16829	2.45983	3.29193	3.32791	3.264
1553114_a_at	3.16648	3.08164	3.18936	2.98325	2.94211	3.23396	3.07745	3.15356	3.14765	3.07367	2.91786	2.67494	2.7967	3.21394	3.36023	3.06783	3.01476	3.12824	3.22641	3.17857	3.34153	2.96069	3.17651	2.9841	2.93443	2.99005	2.97126	3.10615	2.62656	2.54154	2.32652	3.0536	3.08521	2.99766	3.06955	2.98754	3.09172	3.04953	3.02806	3.16871	3.07691	3.21292	3.23592	2.94035	2.88114	3.16653	3.00242	3.0448	2.73492
1553117_a_at	1.40319	1.40116	1.39893	1.43139	1.37479	1.37129	1.42797	1.37618	1.41735	1.42801	1.44736	1.42434	1.44374	1.41379	1.38231	1.37878	1.35888	1.40349	1.42813	1.41942	1.37413	1.65035	1.3767	1.61551	1.42801	2.02732	1.44971	1.42661	1.45471	1.40529	1.41394	1.80918	1.39495	1.41316	1.41523	1.4096	1.40814	1.39136	1.39609	1.39206	1.42532	1.41349	1.42976	1.42763	1.86382	1.38093	1.38231	1.40529	1.41768
1553118_at	2.38451	2.37203	2.49874	2.18601	2.06578	1.98909	2.23151	2.49894	2.18633	2.24894	2.23208	2.19538	2.54619	2.05743	2.50398	2.44118	2.41019	2.35584	2.38529	2.37642	2.15364	2.20148	2.26353	2.17209	2.17712	2.0705	2.11779	2.11761	2.07502	2.47103	2.43111	2.1275	2.23229	2.41442	2.52756	2.12662	2.75931	2.35386	2.4206	2.35298	2.28159	2.4331	2.55704	2.29202	2.139	2.66364	2.12829	2.09638	2.09261
1553122_s_at	1.81383	1.8115	1.83765	1.77961	1.75975	1.87848	1.75097	1.75396	1.79116	1.77061	2.11871	1.97237	1.80828	1.80892	1.86041	1.81449	1.7892	1.83214	1.80178	1.8307	1.74195	1.93465	1.80808	1.80222	1.78242	2.25026	1.82956	2.02681	1.80709	1.76696	1.776	2.297	1.78479	1.81495	1.77979	1.80688	1.82586	1.81516	2.14465	1.78682	1.81732	1.83967	1.85316	1.81014	2.57607	1.77872	1.77147	1.80139	1.89532
1553123_at	2.00419	1.99584	2.03968	1.78117	1.88167	1.80188	1.78812	1.88346	1.80529	1.78794	1.73349	1.75731	1.78553	1.77876	2.06688	2.67096	2.29856	2.0318	1.981	2.02541	1.91394	1.75993	1.89293	1.78638	1.77893	1.78692	1.79493	1.81051	1.77955	1.76883	1.74977	1.7274	1.76442	1.77786	1.78127	1.77581	2.07294	2.02501	2.01694	1.9925	2.00085	2.04437	1.96965	1.83726	1.78407	1.91926	1.87367	1.79186	1.78136
1553125_x_at	1.85041	1.85901	1.8891	1.72242	1.75647	1.73589	1.72348	1.87385	1.73359	1.72556	1.67783	1.70923	1.71599	1.71268	1.95185	2.58282	2.22811	1.86348	1.88743	1.8895	1.81543	1.7197	1.7884	1.72556	1.72861	1.70958	1.73634	1.75878	1.71854	1.70626	1.67155	1.67699	1.74662	1.71672	1.73089	1.73138	1.89084	1.89778	1.85928	1.85255	1.88725	1.89095	1.86298	1.77006	1.73312	1.84143	1.81983	1.76059	1.73953
1553127_a_at	1.97864	1.97209	2.03206	1.83788	1.88688	1.97629	1.83596	1.91737	1.88217	1.84561	1.78174	1.82333	1.84053	1.88043	1.98728	2.03984	1.99843	1.91867	1.93465	1.93478	1.96743	1.81748	1.88346	1.83814	1.84794	1.914	1.87227	1.90513	1.79234	1.92494	1.77567	1.80967	1.84915	1.89156	1.8359	1.88893	2.02715	1.98887	1.97188	1.96743	2.00259	2.01353	1.97427	1.92316	1.95615	2.00133	2.03708	1.90145	1.89022
1553129_at	1.41588	1.42404	1.43472	1.19131	1.38096	1.19921	1.18349	1.51737	1.20387	1.18324	1.17217	1.17859	1.1864	1.16968	1.42398	1.43102	1.5184	1.42898	1.419	1.37359	1.23589	1.18022	1.45974	1.18553	1.2066	1.18321	1.18566	1.19635	1.17554	1.22508	1.17132	1.17294	1.29216	1.17076	1.19345	1.19107	1.43357	1.43532	1.39408	1.41406	1.42658	1.43415	1.41509	1.23749	1.1875	1.20945	1.43298	1.21558	1.204
1553132_a_at	2.79679	3.05613	3.24691	3.39228	3.39762	3.1191	3.20858	3.37216	3.22038	3.19667	3.15247	3.2412	3.22751	3.22113	3.07807	3.01813	3.33729	3.22196	3.23124	3.35342	3.10644	3.28286	3.3661	3.31652	3.31309	3.25644	3.25006	3.26064	3.22598	3.08024	3.12579	3.2598	3.2262	2.93828	3.24188	3.13339	3.20086	3.19193	3.35025	3.2498	3.2587	3.10994	2.9984	3.1457	3.29742	3.37301	3.25207	3.19143	3.27642
1553133_at	1.58808	1.59037	1.91892	2.22206	3.04424	2.23312	1.91014	2.59465	1.99459	2.42778	1.87037	2.67241	1.87872	2.12474	1.65455	1.49661	2.21804	1.74603	2.53041	1.64081	2.23793	1.89162	2.77722	2.11663	1.93514	2.11907	2.22823	2.19811	2.22703	1.67575	1.84904	1.91693	1.97737	1.91069	1.6854	2.11444	1.73316	1.62236	2.5705	1.97629	2.14044	2.53461	1.61226	3.06386	2.2486	2.2055	2.25821	2.81585	2.44783
1553138_a_at	1.70232	1.69793	1.70383	1.68015	1.70741	1.70672	1.68406	1.72953	1.69249	1.68659	1.65917	1.66333	1.68478	1.70541	1.76909	1.72154	2.08415	1.6455	1.65208	1.69856	1.7143	1.68925	1.74735	1.69037	1.70156	1.70083	1.66354	1.70333	1.65269	1.71943	1.6899	1.64597	1.65771	1.70395	1.69976	1.70135	1.72766	1.79082	1.70626	1.69445	1.71765	1.71425	1.70511	1.70412	1.70074	1.70598	1.72735	1.69851	1.69761
1553140_at	1.80163	1.81443	1.80957	1.94991	1.73414	1.71519	1.94431	2.24227	1.9659	1.98069	1.90169	2.08913	1.87804	1.70016	1.89053	1.79823	2.17259	1.80478	1.80586	1.69334	2.01253	1.8955	2.00873	1.94685	1.95939	1.69976	1.71273	1.73166	1.93177	2.20421	1.92968	1.91966	2.03627	1.83846	2.00459	1.71211	1.81538	1.82158	1.72594	1.77744	1.86532	1.82607	1.78503	1.76517	1.71002	1.72578	1.73825	1.74275	1.70972
1553142_at	2.19802	2.19672	2.23783	1.99459	2.15925	2.16744	2.19883	2.26632	1.98779	2.17052	2.28655	2.10333	2.22248	2.11454	2.2858	2.26172	2.47427	2.05134	2.09212	2.14034	2.15403	2.43436	2.77832	2.25535	2.24975	2.29846	2.21133	1.96267	2.10037	2.05242	2.04954	2.78322	2.65371	2.14909	2.16735	1.97842	2.23967	2.35407	2.19726	2.15759	2.23312	2.24394	2.15852	2.28102	2.52114	2.26477	2.22335	2.21434	2.18905
1553148_a_at	1.16103	1.17	1.17434	1.30367	1.29392	1.25696	1.31587	1.28846	1.2836	1.29598	1.29673	1.28455	1.28888	1.29209	1.17828	1.17399	1.20149	1.18887	1.17268	1.17393	1.24167	1.29667	1.26843	1.41599	1.28562	1.28042	1.29545	1.28829	1.32698	1.27321	1.2836	1.46382	1.30671	1.26314	1.27563	1.29607	1.16881	1.1822	1.16486	1.17268	1.18309	1.17963	1.15967	1.29588	1.29808	1.28592	1.26687	1.27933	1.27016
1553157_at	1.15921	1.25222	1.18013	1.19656	1.12858	1.11372	1.30136	1.25229	1.20516	1.20057	1.17994	1.1949	1.20321	1.13214	1.18009	1.15417	1.22209	1.16417	1.15848	1.163	1.15184	1.18878	1.21962	1.18955	1.19493	1.17208	1.08959	1.10643	1.18419	1.20874	1.18098	1.17337	1.22259	1.15881	1.18419	1.10951	1.17256	1.19817	1.1605	1.16477	1.16607	1.17284	1.15576	1.10287	1.09905	1.09333	1.12557	1.13637	1.10708
1553158_at	1.57781	1.79234	1.58121	1.49081	1.35395	1.35956	1.48649	1.45345	1.48544	1.48861	1.48956	1.45868	1.4895	1.36842	1.56909	1.55827	1.5689	1.5872	1.58548	1.57943	1.35489	1.48918	1.46961	1.49158	1.48972	1.36541	1.39552	1.37254	1.4868	1.48514	1.44872	1.48798	1.48197	1.38703	1.46699	1.3689	1.57777	1.57131	2.27621	1.57198	1.58159	1.59026	1.55299	1.37482	1.38788	1.35192	1.38203	1.37299	1.37627
1553159_at	1.42587	1.42175	1.42304	1.44166	1.36807	1.36684	1.45354	1.4037	1.43031	1.45173	1.45151	1.44543	1.44383	1.4031	1.73985	1.43606	1.48842	1.44077	1.37309	1.39132	1.39677	1.45034	1.52652	1.44977	1.44226	1.41593	1.41032	1.39975	1.45834	1.4778	1.42699	1.41029	1.43213	1.40485	1.42429	1.38848	1.42147	1.41303	1.37066	1.42089	1.40449	1.36661	1.38484	1.39606	1.39939	1.37404	1.45739	1.3944	1.3899
1553163_at	2.21847	2.19528	2.23793	1.93082	2.03188	1.96714	2.1236	2.26468	1.9326	1.91687	1.91952	1.90268	1.92467	1.93964	2.21555	2.24762	2.36685	2.24076	2.24404	2.22844	1.86761	1.92633	2.11399	1.94608	1.93089	1.95856	1.96312	1.96019	1.93129	1.88514	1.86293	1.94265	1.90203	1.93493	1.92283	1.89674	2.23957	2.16888	2.21958	2.19445	2.24573	2.256	2.24248	2.01564	1.93758	2.1614	2.16536	1.93977	1.9273
1553165_at	1.64546	1.64953	1.66666	1.57165	1.5734	1.56007	1.59395	1.58467	1.56719	1.56967	1.57524	1.54401	1.57172	1.55528	1.693	1.66039	1.74752	1.66499	1.61648	1.61716	1.57696	1.56478	1.59844	1.57384	1.57183	1.54547	1.55398	1.55835	1.5378	1.58305	1.57546	1.56566	1.60546	1.55321	1.56534	1.55799	1.65479	1.64326	1.61153	1.63894	1.65633	1.66657	1.63286	1.57394	1.55651	1.56092	1.62986	1.57693	1.56534
1553177_at	1.59709	2.36931	1.59091	1.62854	2.48349	2.1766	1.60207	1.74213	1.57283	1.59603	1.60476	1.90344	1.48617	1.34061	1.55813	1.57766	1.60724	1.668	1.6255	2.10604	1.20275	1.62577	1.56828	3.04142	2.27342	1.48604	1.24864	1.24643	2.47552	1.58443	1.56329	2.57814	1.91786	1.24377	1.10312	1.25078	1.19079	2.70882	1.59052	1.59044	1.54778	1.82047	2.46604	1.25652	1.26571	1.38359	1.23088	1.24142	1.26422
1553179_at	1.12729	1.13418	1.14187	1.15931	1.20156	1.16298	1.15041	1.15615	1.15887	1.15307	1.13559	1.1508	1.1542	1.15473	1.14035	1.12563	1.14927	1.13353	1.13424	1.12872	1.14315	1.15181	1.17977	1.15436	1.16319	1.17181	1.15776	1.15679	1.1468	1.17083	1.1447	1.15736	1.16128	1.15786	1.16151	1.16141	1.13457	1.142	1.13133	1.12393	1.13251	1.13516	1.12492	1.16538	1.15745	1.14644	1.16865	1.16304	1.17288
1553180_at	2.29889	2.27489	2.34587	1.98602	2.17343	2.04286	1.97737	2.15425	2.04551	1.99776	1.89965	1.95478	1.98092	1.95396	2.43819	2.38902	2.68088	2.21345	2.22527	2.27271	2.21473	1.9629	2.28602	1.99377	2.02657	1.93676	1.98633	2.03129	1.92005	2.10292	1.91855	1.89644	2.06183	1.94969	2.03495	1.96855	2.36478	2.39238	2.18851	2.25856	2.32802	2.34328	2.24439	2.06489	1.98433	2.20464	2.23967	2.08203	2.03846
1553185_at	3.63998	3.53233	3.3799	3.32484	3.31432	3.56091	3.19948	2.91512	3.30754	3.17813	3.54939	3.5107	3.47996	3.65799	3.43482	3.49984	3.29579	3.41437	3.5237	3.37144	3.4015	3.50074	2.9595	3.24327	3.14531	3.64908	3.38553	3.40542	3.39767	3.67545	3.54308	3.44024	3.30428	3.60336	3.60686	3.54889	3.3929	3.61402	3.59612	3.5237	3.3586	3.32959	3.40722	2.90152	3.5818	3.50777	2.31356	2.94623	3.3686
1553186_x_at	3.63691	3.52496	3.37088	3.32314	3.3641	3.59281	3.18867	2.93664	3.27984	3.19321	3.56759	3.52164	3.48233	3.66819	3.39989	3.48485	3.25875	3.39258	3.53318	3.34536	3.4311	3.50224	3.00033	3.26158	3.17438	3.64583	3.40081	3.41924	3.40421	3.65885	3.54843	3.44813	3.29178	3.62306	3.60544	3.56221	3.36716	3.59532	3.59592	3.51454	3.33429	3.31944	3.38581	2.93234	3.60018	3.50033	2.74473	2.99613	3.40216
1553192_at	2.01976	1.99713	2.06083	1.94061	1.94176	1.92077	1.93555	2.01782	1.9487	1.94985	1.90432	1.919	1.94182	1.92665	2.16504	2.04208	2.0863	2.03267	1.99738	2.02524	1.9856	1.92783	2.07023	1.95071	1.94445	1.93445	1.94527	1.96899	1.89607	1.94317	1.88434	1.9075	1.93555	1.95629	1.93148	1.91125	2.04002	2.01876	1.93898	1.98215	2.03197	2.04761	1.98658	1.96335	1.94187	1.95376	2.15414	1.96729	1.9526
1553193_at	2.36729	2.33913	2.49316	2.62008	2.7606	2.30493	2.5431	2.95581	2.67751	2.45631	2.43819	2.49534	2.40966	2.21923	2.51173	2.44354	2.67019	2.43594	2.2918	2.32532	2.51173	2.50459	2.75403	2.44998	2.55961	2.21004	2.24021	2.32413	2.41677	2.58959	2.55917	2.44526	2.71542	2.36741	2.54133	2.31874	2.40191	2.44173	2.25124	2.32781	2.35802	2.3524	2.32928	2.32212	2.24331	2.30023	2.75419	2.32292	2.32212
1553199_at	2.37036	2.33255	2.38684	2.09744	2.36874	2.16268	2.07157	2.48237	2.15472	2.08424	1.98757	2.03683	2.06257	2.04184	2.49534	2.42833	2.77857	2.23118	2.26109	2.24163	2.38823	2.01916	2.47199	2.07419	2.10981	2.0132	2.05539	2.15004	1.99645	2.24616	1.99111	1.96034	2.1857	2.02115	2.1211	2.03154	2.42833	2.49227	2.20388	2.31693	2.37246	2.3913	2.3083	2.1799	2.09492	2.41483	2.42664	2.1826	2.13995
1553202_at	1.51196	1.53405	1.54645	1.53208	1.64586	1.56216	1.52323	1.55884	1.52062	1.51943	1.50662	1.50874	1.52283	1.54554	1.56441	1.52392	1.87897	1.51831	1.53673	1.51978	1.5561	1.51778	1.51131	1.53276	1.52485	1.54814	1.54609	1.57913	1.52663	1.59982	1.49389	1.53164	1.76616	1.55981	1.54645	1.82812	1.54923	1.54793	1.54102	1.50885	1.53712	1.54653	1.52135	1.59467	1.57752	1.55233	1.66524	1.5979	1.61466
1553211_at	1.15084	1.14981	1.1521	1.1774	1.19557	1.17594	1.18862	1.15122	1.17431	1.16871	1.19551	1.18419	1.18055	1.18365	1.14641	1.14278	1.13244	1.15635	1.15805	1.15776	1.17424	1.19076	1.15872	1.18321	1.17939	1.18835	1.18491	1.17573	1.20085	1.18387	2.03668	1.19961	1.17659	1.18116	1.3899	1.17784	1.14977	1.1442	1.15223	1.14647	1.15766	1.15261	1.16342	1.17696	1.18296	1.16071	1.16118	1.17662	1.17803
1553212_at	3.45305	3.38483	3.59078	3.18468	3.0789	3.25144	3.47884	3.44435	3.41465	3.44599	2.82199	2.75823	3.1068	3.55496	3.60396	3.10208	1.96434	3.49633	3.48194	3.35535	3.7682	2.816	3.27177	3.1602	3.26642	3.63104	3.46677	3.73367	2.48455	3.00923	2.77083	3.12405	3.49888	3.35488	3.35757	3.39706	3.30449	3.13328	2.81514	2.69929	3.42054	3.63724	2.9848	3.57406	3.37323	3.30318	3.229	3.68523	3.22656
1553214_a_at	2.42717	2.3819	2.42618	2.12503	2.3748	2.25266	2.10695	2.52114	2.15852	2.12341	2.03787	2.08117	2.08952	2.0927	2.55403	2.49704	2.77484	2.28313	2.30942	2.30973	2.43089	2.05605	2.46949	2.10133	2.15336	2.05381	2.09755	2.19883	2.02786	2.32172	2.01508	1.96965	2.22146	2.096	2.15935	2.07639	2.46575	2.54329	2.3264	2.35845	2.41029	2.43865	2.36313	2.22185	2.14123	2.43403	2.43269	2.20138	2.24163
1553216_at	1.79374	1.79166	1.81139	1.47448	1.44732	1.42752	1.4829	1.42766	1.46833	1.46822	1.46784	1.47775	1.48359	1.45448	1.77951	1.80888	1.79746	1.81278	1.82484	1.76433	1.43095	1.47896	1.44147	1.48475	1.47341	1.46908	1.43572	1.44562	1.48653	2.21901	1.42285	1.50174	1.47649	1.45802	1.46635	1.44312	1.80289	1.77393	1.80873	1.78292	1.82206	1.81449	1.83454	1.45752	1.4345	1.4179	1.45293	1.44714	1.47188
1553217_s_at	1.82724	1.82514	1.86835	1.77147	1.82452	1.72878	1.7654	1.76103	1.79161	1.76074	1.72095	1.89084	1.91861	1.74916	1.89118	1.8648	1.88526	1.82657	1.81715	1.82951	1.75296	1.75027	1.87372	1.80853	1.78853	1.74326	1.76128	1.73682	1.77946	2.44242	1.68432	1.72229	1.82673	1.75147	1.73889	1.76442	1.85392	1.86527	1.79887	1.8149	1.84199	1.85866	1.80902	1.80786	1.76112	1.80868	1.85776	1.80391	1.81604
1553218_a_at	1.63902	1.34389	1.35087	1.90275	1.27327	1.26799	1.55827	1.48984	1.53584	1.49109	2.05234	1.00541	1.54891	1.79348	1.34511	1.64985	1.16161	1.80781	1.38004	1.3767	1.24797	1.15354	1.18789	1.55362	1.47886	1.81338	2.08913	2.70261	2.03293	1.52224	1.53826	2.26468	1.53144	1.61488	1.22805	1.26668	1.36428	1.18987	1.14241	1.16763	1.19955	1.36725	2.12464	2.1495	2.23561	1.27917	1.28085	1.15237	1.0292
1553225_s_at	1.46573	1.47237	1.4774	1.65119	1.76794	1.65266	1.72775	1.59115	1.63569	1.66349	1.65459	2.10468	1.6515	1.67057	1.46368	1.46048	1.48501	1.49856	1.49789	1.49453	1.6353	1.54327	1.58471	1.65718	1.63945	1.71867	1.58758	1.65731	1.86002	1.60609	1.74195	1.68394	1.70091	1.70703	1.5428	1.61985	1.47527	1.46905	1.4862	1.47072	1.47072	1.48229	1.51327	1.69386	1.69911	1.61588	1.64185	1.68692	1.68859
1553228_at	1.96899	1.96181	2.01678	1.86262	2.01072	1.88833	1.8558	2.02844	1.87457	1.87356	1.81839	1.8371	1.85461	1.83389	2.08058	2.03503	2.22376	1.96312	1.93912	1.93621	1.97785	1.84137	2.04411	1.86041	1.88822	1.82571	1.84464	1.88038	1.80957	1.87165	1.80538	1.83018	1.90121	1.83962	1.88549	1.84808	2.02153	2.04376	1.95747	1.94594	1.98894	2.01686	1.94068	1.91375	1.85353	1.95939	1.99683	1.91575	1.89644
1553229_at	1.49359	1.50036	1.50732	1.38172	1.47401	1.47576	1.38184	1.38237	1.40295	1.38386	1.36221	1.36938	1.38512	1.49257	1.53657	1.51985	1.51373	1.50749	1.50001	1.50594	1.47123	1.38776	1.36728	1.39204	1.38559	1.53279	1.50061	1.51296	1.37376	1.3706	1.3561	1.40272	1.37198	1.49896	1.41184	1.50891	1.50252	1.49763	1.49826	1.48798	1.50406	1.50996	1.49491	1.52963	1.56938	1.52807	1.53443	1.4976	1.49856
1553243_at	2.15253	2.14774	2.22146	1.92889	1.86515	1.84666	1.82343	1.83279	1.83111	1.81004	2.16327	1.79244	1.80998	1.9402	2.25788	2.26565	2.37172	2.13732	2.10478	2.14114	1.87428	1.96988	1.87652	1.80936	1.84285	1.79805	1.8241	1.83469	1.78893	1.88796	1.79863	1.79474	1.8497	1.9411	1.8438	1.81505	2.23509	2.20337	2.11134	2.13142	2.17311	2.2162	2.13122	1.82753	1.8211	1.80597	1.83285	1.84926	1.96461
1553247_a_at	1.89568	1.89514	1.93642	1.84926	2.65875	2.04722	1.89674	2.14334	1.88796	1.9128	1.86789	1.80125	1.89213	1.87865	2.03934	1.93096	2.69406	1.96066	1.90552	1.95856	2.21968	1.8898	1.95178	1.91294	2.46993	2.22714	2.19218	1.95863	1.83111	1.88644	1.84656	1.96086	2.41029	1.89431	1.89268	2.12761	1.92126	2.05916	1.85079	2.00985	1.99592	1.92678	1.95219	1.98633	1.93727	1.903	2.85638	2.06805	2.565
1553252_a_at	1.69856	1.70203	1.6995	1.70915	1.65396	1.88869	1.71273	1.64362	1.65929	1.72873	1.72617	1.68638	2.01427	1.73502	1.68743	1.68856	1.64391	1.72651	1.68561	1.73835	1.7111	1.68893	1.6509	1.71708	1.66445	2.04779	1.74784	1.71747	1.67211	1.88803	1.75786	2.38834	1.68552	1.74494	1.69125	2.13995	1.71002	1.67481	1.73747	1.6998	1.76046	1.72095	1.68398	1.65809	3.01654	1.66712	1.64678	1.69159	1.97762
1553265_at	1.70363	1.70274	1.73642	1.89707	1.70786	1.71999	1.88936	1.92755	1.90047	1.90255	1.88004	1.873	1.89859	1.65864	1.72687	1.96612	1.73642	1.65749	1.72987	1.6595	1.7678	1.87222	1.93506	1.8975	1.88851	1.67255	1.64321	1.64653	1.87738	1.91582	1.84561	1.86372	1.88074	1.66064	1.87088	1.64915	1.71628	1.79887	1.72626	1.69634	1.72365	1.72978	1.71734	1.65196	1.64738	1.72775	1.65451	1.66275	1.64454
1553269_at	1.99499	1.91603	2.05969	2.0426	2.6389	2.18096	2.22853	2.44622	1.65587	2.43561	2.16682	2.20148	2.28465	1.89562	1.92427	1.89719	2.9841	1.85489	2.49158	2.38431	2.26098	2.32481	1.96583	2.26408	2.25911	2.17942	2.60656	2.5377	2.24331	2.68269	2.18559	2.54637	1.93986	2.12964	1.64898	2.09042	1.87204	2.32161	2.4316	2.14343	2.42381	1.94961	2.1275	2.32605	1.97076	1.86892	2.43797	2.64913	2.13172
1553271_at	1.73259	1.75049	1.75217	1.68469	1.69201	1.67041	1.68149	1.71637	1.67826	1.66231	1.64407	1.65139	1.66106	1.6667	1.7709	1.74977	1.75009	1.75059	1.7527	1.71173	1.70342	1.64518	1.7304	1.66649	1.66503	1.67318	1.68138	1.82645	1.63156	1.77444	1.61906	1.65507	1.69193	1.6692	1.73549	1.78535	1.82807	1.74284	1.75383	1.72853	1.7592	1.76074	1.78136	1.69399	1.69167	1.68884	1.74494	1.69496	1.69423
1553275_s_at	1.62749	1.63031	1.63656	1.2644	1.23989	1.23223	1.26585	1.39242	1.27035	1.26793	1.24646	1.2562	1.26521	1.21868	1.63415	1.6145	1.84162	1.65165	1.65698	1.4978	1.27576	1.26321	1.26901	1.26487	1.26215	1.20646	1.23668	1.30665	1.25241	1.27432	1.24553	1.27289	1.26898	1.23129	1.27198	1.23269	1.63548	1.62784	1.55624	1.62478	1.64273	1.6463	1.61119	1.22774	1.23437	1.21022	1.31106	1.24094	1.24291
1553292_s_at	1.72731	1.7435	1.76189	2.56665	3.1774	2.32521	2.61975	3.00305	2.73854	2.04452	2.77745	2.3925	2.50278	2.56839	1.76368	1.76997	2.30226	1.77383	1.73473	1.79066	1.77744	1.56942	1.71956	2.27271	2.23444	2.56068	2.39804	2.5029	2.31447	2.70162	2.29998	2.36488	1.81315	2.55128	2.52429	2.68819	1.74929	1.76914	1.8688	1.74747	1.75221	1.79942	1.72996	2.5935	2.43797	2.2162	2.71738	2.52101	2.45187
1553297_a_at	1.46771	1.46389	1.46645	1.27172	1.21322	1.20782	1.2948	1.26552	1.29861	1.22019	1.55413	1.29667	1.85445	1.30253	1.46611	1.4611	1.43946	1.48673	1.46973	1.48194	1.17557	1.29216	1.27715	1.29727	1.28693	1.2495	1.24136	1.22905	1.30724	1.26189	1.49292	1.312	1.28126	1.22783	1.34634	1.22911	1.46798	1.45588	1.49078	1.46023	1.45572	1.4713	1.44309	1.22596	1.2345	1.22677	1.19438	1.21583	1.21768
1553298_at	2.23967	2.1766	2.2546	1.90324	2.14898	1.95478	1.89194	2.19169	1.95002	1.9021	1.82446	1.86722	1.88789	1.87385	2.32848	2.29432	2.68308	2.14096	2.13664	2.17071	2.0171	1.86215	2.18827	1.90133	1.92361	1.8447	1.87998	1.93445	1.83962	2.01898	1.82854	1.82415	2.00346	1.87537	1.92111	1.88543	2.26053	2.26488	2.12662	2.15977	2.2177	2.2436	2.16504	1.95629	1.89483	2.20888	2.13112	1.95821	1.93535
1553299_at	1.51699	1.51567	1.53256	1.54381	1.5931	1.60263	1.5424	1.58433	1.53398	1.53584	1.52921	1.51998	1.54259	1.63863	1.53777	1.51873	1.49355	1.50431	1.54295	1.50413	1.64566	1.54015	1.59937	1.54876	1.53784	1.61573	1.65623	1.63057	1.51175	1.53044	1.49816	1.5068	1.61719	1.59161	1.53089	1.62711	1.52392	1.52468	1.53791	1.49886	1.51499	1.5312	1.51542	1.6321	1.60064	1.72528	1.63965	1.62956	1.6294
1553300_a_at	1.29	1.30088	1.31141	1.38764	1.42567	1.37543	1.42417	1.36952	1.42182	1.41294	1.42234	2.23707	1.4165	1.37748	1.30776	1.29984	1.31957	1.29483	1.30508	1.29414	1.36801	1.41584	1.53317	1.68593	1.40199	1.56457	1.58709	1.3958	1.414	1.38397	1.36249	1.43347	1.38792	1.37812	1.38692	1.42185	1.30097	1.30486	1.29102	1.28807	1.30328	1.29619	1.28898	1.41554	1.99338	1.38267	1.41657	1.43099	1.43042
1553304_at	0.982886	0.982222	0.979535	1.01499	1.02353	1.24848	1.0229	0.988502	1.01404	0.980394	1.42651	1.02194	1.02713	1.03971	0.987453	0.978925	0.98057	0.978184	0.987222	0.992907	1.02151	1.02757	1.05316	1.02518	1.00932	1.01838	1.04231	1.03764	1.03876	0.996151	1.03133	1.05003	1.00851	1.10885	1.09405	1.043	0.983067	0.979956	0.978363	0.981501	0.988897	0.984793	0.994746	1.07389	1.461	1.01079	1.02726	1.02345	1.02311
1553306_at	1.88857	1.88434	1.75164	2.02065	2.15585	1.76878	1.84864	1.8904	1.84095	1.80538	1.79711	1.88899	1.81218	1.80412	1.8789	1.87568	2.14123	1.89816	1.86272	1.66039	1.75488	1.78038	1.7464	1.78002	1.79253	1.80447	1.79509	1.79843	1.80412	2.06938	1.77545	1.75032	1.99224	1.80489	1.83967	1.80066	1.92084	2.27227	1.91381	1.86761	1.92203	1.91541	1.91322	1.82768	1.80533	2.10133	1.87944	1.79318	1.79942
1553310_at	1.60925	1.61884	1.6389	1.38706	1.39078	1.38365	1.38063	1.45199	1.38571	1.37887	1.3621	1.37312	1.38231	1.37164	1.66674	1.64366	1.61775	1.62543	1.62271	1.62217	1.39705	1.37335	1.40102	1.38579	1.39043	1.35698	1.37555	1.39098	1.36738	1.43748	1.35742	1.3636	1.38952	1.37329	1.38744	1.38353	1.63706	1.61667	1.62075	1.60932	1.62573	1.63775	1.61123	1.40178	1.37838	1.43321	1.39612	1.39594	1.39722
1553311_at	1.39664	1.40762	1.42297	1.5081	2.83485	1.43902	1.50542	1.54605	1.49285	1.4909	1.46618	1.47504	1.50036	1.39337	1.42277	1.42871	1.43048	1.40319	1.39828	1.39936	1.4317	1.48706	1.70324	1.50115	1.49786	1.95321	1.43565	1.44084	1.47169	1.49988	1.72027	1.46355	1.52516	1.41355	1.49389	1.42064	1.41925	1.41771	1.38428	1.39475	1.40254	1.42123	1.41774	1.44125	1.43295	1.43222	1.55732	1.46728	1.44577
1553313_s_at	1.06933	1.06858	1.04353	1.11609	1.14628	1.81353	1.10934	1.08996	1.09891	1.10632	1.74376	1.07967	1.17472	1.89744	1.04319	1.03605	1.06121	1.05292	1.05244	1.0524	1.08945	1.63171	1.71348	1.12858	1.10367	1.18726	1.15217	1.32355	1.18208	1.09857	1.18978	1.13634	1.14593	1.79562	1.49803	1.17175	1.05333	1.04396	1.0513	1.04755	1.05142	1.04697	1.05577	1.16424	2.06031	1.08452	1.149	1.09544	1.17201
1553314_a_at	1.51262	1.5133	1.51803	1.32328	1.33461	1.32769	1.32494	1.33163	1.33176	1.32353	1.30665	1.31532	1.32524	1.32928	1.50178	1.53329	1.5195	1.52072	1.51724	1.51352	1.33755	1.31975	1.34588	1.32828	1.33635	1.33151	1.33665	1.32473	1.31229	1.34046	1.30564	1.34049	1.3332	1.32232	1.31537	1.32785	1.51593	1.53503	1.51831	1.50586	1.53061	1.52368	1.53592	1.32535	1.33012	1.32111	1.33794	1.33967	1.35424
1553315_at	1.87025	1.86756	1.92514	1.6947	1.7292	1.69571	1.68856	1.66322	1.70822	1.69011	1.67862	1.67599	1.69097	1.67339	1.90145	1.90901	2.02827	1.83045	1.8952	1.88612	1.74313	1.68651	1.65537	1.69334	1.68527	1.69352	1.68372	1.69067	1.6578	1.67126	1.6371	1.69072	1.72238	1.68913	1.70937	1.68262	1.8836	1.87843	1.88936	1.85793	1.89299	1.9009	1.88537	1.70096	1.68642	1.73268	1.75492	1.69015	1.69972
1553321_a_at	1.31497	1.31999	1.33863	1.22565	1.34745	1.33412	1.21154	1.22131	1.22751	1.20916	1.2311	1.22556	1.22518	1.34046	1.33461	1.32071	1.43779	1.32019	1.31158	1.32559	1.33053	1.2258	1.24167	1.22861	1.22349	1.34103	1.34974	1.34129	1.19177	1.23372	1.21851	1.20831	1.22381	1.34093	1.22109	1.34613	1.32739	1.31166	1.32626	1.31824	1.33779	1.33336	1.32215	1.35173	1.34781	1.32955	1.3558	1.34856	1.35738
1553322_s_at	1.3226	1.32607	1.34304	0.956336	1.38419	1.33809	0.943805	1.0363	0.945646	0.942998	0.94544	0.94544	0.949439	1.35074	1.33973	1.34736	1.42249	1.3235	1.32617	1.32263	1.3677	0.944096	1.05839	0.95252	0.966807	1.36102	1.35856	1.35087	0.942715	1.00891	0.938183	0.941788	0.972381	1.34965	0.951651	1.3502	1.3334	1.35661	1.32066	1.32456	1.33446	1.33773	1.31811	1.35281	1.35007	1.3699	1.3877	1.36048	1.36143
1553328_a_at	1.24324	1.07656	1.08871	0.887314	1.18013	1.10115	0.889612	0.876774	0.886291	0.887709	0.971959	0.878556	0.884693	1.10643	1.61497	1.06788	1.04686	1.08429	1.08395	1.06733	1.08721	0.876301	0.882079	0.890354	0.888592	1.12482	1.17905	1.11426	0.861726	0.952809	0.883746	0.888252	0.887603	1.1215	0.88754	1.10484	1.22131	1.07255	1.08611	1.07153	1.08104	1.07777	1.08651	1.11506	1.12172	1.14048	1.15845	1.10907	1.11214
1553348_a_at	2.19097	2.15224	2.25642	1.76446	1.7197	1.74331	1.7765	1.78946	1.78594	1.78484	1.98741	1.7592	1.82104	1.77739	2.23645	2.23614	2.33969	2.16907	2.14643	2.13674	1.76821	1.87738	1.81268	1.78672	1.77286	1.7736	1.78222	1.76437	1.76396	1.79736	2.07084	1.80071	1.75606	2.10778	1.75695	1.76251	2.21015	2.72703	2.10721	2.14584	2.19779	2.22969	2.1395	1.78141	1.79147	1.73221	1.74743	1.78174	1.95821
1553349_at	1.87811	1.54703	1.54814	1.93695	1.57391	1.62861	2.67789	1.54631	1.91906	1.94638	1.89125	1.90294	1.95485	1.79175	1.52291	1.52739	1.64586	1.51621	1.52371	1.53384	1.62948	1.91641	1.55335	1.72533	1.93743	1.66236	1.66829	1.638	2.06284	2.11134	2.36821	1.93928	2.28019	1.59471	1.83378	1.99217	1.54649	1.70567	1.66813	1.52347	1.52593	1.55273	1.51992	1.63463	1.6438	1.62986	1.57373	1.53809	1.61503
1553352_x_at	1.71716	1.71886	1.75001	1.723	2.3795	1.7169	1.72383	1.75049	1.73473	1.72269	1.73616	2.00017	1.39783	1.656	1.69785	1.84577	2.10383	1.73565	1.7259	1.69109	1.69015	1.79087	2.44465	1.72965	1.73646	1.6709	1.70329	1.68142	1.75897	1.72761	1.68104	1.70563	1.78563	1.77513	1.87865	1.67871	1.74996	2.19518	1.6713	1.7122	1.74369	1.73734	1.75225	1.69542	1.67467	1.67969	1.82986	1.6961	1.55241
1553354_a_at	1.39606	1.3884	1.39098	1.342	1.45787	1.32807	1.33567	1.50252	1.31205	1.32821	1.3082	1.31817	1.32617	1.31903	1.62535	1.41023	1.40578	1.41759	1.41845	1.40437	1.33597	1.32036	1.36627	1.33439	1.32436	1.35001	1.3843	1.36952	1.3129	1.30167	1.30696	1.31013	1.31954	1.32251	1.30603	1.32562	1.39446	1.40896	1.39486	1.39032	1.39786	1.5344	1.39822	1.38881	1.3313	1.4005	1.42706	1.34105	1.31277
1553365_at	1.63019	1.63725	1.66261	1.41218	1.56927	1.55434	1.43952	1.45426	1.4415	1.4132	1.41951	1.39661	1.40775	1.53506	1.67246	1.64065	1.68333	1.6614	1.64173	1.62516	1.57509	1.39817	1.43735	1.41056	1.42494	1.53545	1.5424	1.55093	1.37658	1.44674	1.36054	1.36711	1.43148	1.54102	1.42509	1.53923	1.65114	1.63641	1.60088	1.62187	1.61573	1.65292	1.63982	1.56842	1.54285	1.6918	1.57874	1.57796	1.5701
1553367_a_at	1.46911	1.46687	1.47281	1.40313	1.06343	1.09448	1.41713	1.40766	1.4	1.41676	1.41936	1.41421	1.41097	1.10494	1.45644	1.46739	1.41191	1.49093	1.48767	1.48528	1.15417	1.40266	1.35188	1.41591	1.40096	1.11787	1.11262	1.1024	1.42629	1.38087	1.3847	1.43887	1.39209	1.10628	1.38567	1.10237	1.46622	1.45653	1.49008	1.46502	1.48462	1.47344	1.49641	1.1099	1.10549	1.11276	1.08941	1.0936	1.08963
1553372_at	1.82779	1.83181	1.84375	1.77672	1.75953	1.74948	1.76582	1.93227	1.77347	1.76928	1.74072	1.74644	1.76802	1.75624	1.85162	2.55181	1.981	1.84375	1.81485	1.81229	1.81742	1.75813	1.78084	1.77365	1.77316	1.76411	1.77286	1.76732	1.74829	1.76298	1.72883	1.75424	1.76428	1.76373	1.76643	1.76597	1.86113	1.88074	1.79922	1.81825	1.85041	1.851	1.84005	1.7845	1.76638	1.82897	1.85793	1.78054	1.77604
1553386_at	1.30531	1.319	1.31972	1.60823	1.31744	1.68487	1.34575	1.29206	1.32385	1.45326	1.33993	1.34401	1.33239	1.33943	1.32845	1.31737	1.36063	1.34504	1.32307	1.31659	1.30213	1.3641	1.29524	1.3402	1.323	1.34925	1.34755	1.33267	1.33767	2.05354	1.42317	1.34948	1.31767	1.61786	1.37234	1.34143	1.3212	1.31537	1.40082	1.3087	1.32854	1.3266	1.87484	1.3283	1.33791	1.30199	1.30838	1.32899	1.32946
1553389_at	1.3357	1.3399	1.35363	1.36459	1.37722	1.36318	1.35753	1.37795	1.36459	1.35765	1.33958	1.349	1.36149	1.34693	1.36605	1.84246	1.36931	1.34115	1.35185	1.33701	1.37287	1.35078	1.37938	1.36437	1.36728	1.34847	1.35209	1.35813	1.34216	1.37585	1.33717	1.36599	1.36831	1.35498	1.36627	1.35871	1.35257	1.34995	1.34699	1.33449	1.34422	1.35413	1.33464	1.37109	1.35492	1.3937	1.37838	1.37455	1.37346
1553392_at	1.3462	1.35157	2.94377	1.37618	1.40587	1.36916	1.36848	2.28766	1.37804	1.40536	1.33707	1.35197	1.37341	1.36158	1.40242	1.36232	1.38184	1.35353	2.40202	1.36063	1.38409	1.35114	1.39073	1.38267	1.38281	1.35492	1.36544	1.36958	1.35602	1.38552	1.33124	1.39513	1.4193	1.37175	1.3782	1.36878	1.35593	1.36684	1.34634	1.34109	1.34498	1.36204	1.33245	1.37923	1.36419	1.36869	1.45173	1.3978	1.3819
1553396_a_at	2.6536	2.64923	2.57856	1.52041	1.50625	1.53567	1.65877	1.57881	1.55845	1.52495	1.53002	1.53531	1.54685	1.55184	2.71059	2.8367	2.76178	2.74758	2.61863	2.61461	1.53981	1.65852	1.5484	1.5511	1.56074	1.54756	1.55175	2.26109	1.54974	1.6424	1.52132	1.51532	1.72391	1.55281	1.54825	1.54913	2.68023	2.64764	2.69415	2.63977	2.64601	2.63704	2.61009	1.55574	1.55221	1.67624	1.54728	1.54381	1.55493
1553399_a_at	0.956082	0.954362	0.964422	0.920826	0.951704	1.00203	0.930591	0.920226	0.93078	0.934146	0.917904	0.930212	0.930543	0.984217	0.934992	0.96409	0.971164	0.945337	0.963157	0.961783	0.950659	0.925043	0.899447	0.928382	0.922866	0.997362	0.99484	0.980829	0.918348	0.959514	0.932863	0.942762	0.920882	0.992306	0.916585	0.994746	0.961371	0.948204	0.937186	0.960746	0.963202	0.956431	0.952178	0.97529	0.986659	0.98699	0.949439	0.994233	0.975184
1553402_a_at	2.01852	2.01139	2.05889	1.68294	2.40933	1.75786	1.68617	2.13191	1.77166	1.68212	1.62577	1.66757	1.6708	1.57585	2.05853	2.0543	2.12513	2.04243	2.04312	2.0201	1.76331	1.67905	2.14889	1.72158	1.71443	1.55654	1.58407	1.61293	1.65479	1.69101	1.6479	1.65833	1.76419	1.579	1.67155	1.58044	2.04393	2.04368	2.02715	2.00092	2.04376	2.06406	2.03535	1.59026	1.58211	1.99377	1.81629	1.58851	1.59091
1553405_a_at	1.72792	1.74258	1.76273	1.53812	1.54927	1.52492	1.52995	1.55676	1.55543	1.52974	1.50308	1.51408	1.53208	1.52586	1.8511	1.85935	1.77094	1.73967	1.73655	1.737	1.59873	1.52132	1.57127	1.53894	1.5467	1.49882	1.51158	1.5408	1.49749	1.55773	1.4876	1.53329	1.54568	1.50078	1.54521	1.51789	1.75009	1.74186	1.71926	1.71712	1.77133	1.76222	1.73075	1.53603	1.51797	1.53078	1.54487	1.53981	1.53705
1553407_at	1.62368	1.62784	1.63682	1.60447	1.63004	1.59517	1.60685	1.54164	1.58884	1.60016	1.60497	1.59915	1.92126	1.61131	1.61044	1.6389	1.68376	1.64718	1.65295	1.62657	1.66294	1.60538	1.55554	1.60385	1.5952	1.58091	1.59405	1.59717	1.61085	1.63403	1.62005	1.58474	1.58566	1.61268	1.58705	1.60527	1.63423	1.6449	1.64718	1.624	1.6235	1.64358	1.62324	1.60591	1.60759	1.56507	1.56583	1.5974	1.60229
1553415_at	2.05961	2.05039	2.11379	1.6773	1.71093	1.72594	1.67654	1.90036	1.70626	1.67775	1.60767	1.65429	1.67404	1.64886	2.19148	2.12271	2.15884	1.97762	2.05242	2.00913	1.83337	1.6433	1.7473	1.6796	1.70058	1.65079	1.65273	1.6844	1.65686	1.71649	1.64326	1.59217	1.73404	1.66068	1.67	1.668	2.11379	2.04135	2.06548	2.03359	2.08117	2.1055	2.02213	1.72255	1.67721	1.81454	1.82075	1.68376	1.72023
1553423_a_at	2.157	2.13838	2.21239	2.10623	2.13593	2.09776	2.09154	2.19528	2.13511	2.11653	2.04486	2.21515	2.11454	2.05192	2.18895	2.21901	2.29666	2.02818	2.52228	2.166	2.13407	2.08013	2.1766	2.27375	2.1188	2.11644	2.1395	2.13583	2.10421	2.20992	2.05414	2.5624	2.10323	2.4544	2.23261	2.17683	2.19178	2.36833	2.17683	2.1282	2.1822	2.1822	2.12018	2.15833	2.10275	2.15093	2.22065	2.14861	2.49746
1553426_at	2.01661	2.05861	2.04106	1.53999	1.99785	1.84043	1.53944	1.64637	1.53092	1.53784	1.53995	1.52974	1.53664	1.87967	2.06641	2.01735	2.04696	2.04444	2.04135	2.0415	1.87843	1.53855	1.56993	1.54189	1.53461	1.90479	1.90203	1.87967	1.53873	1.55525	1.50427	1.54479	1.52649	1.87933	1.52238	1.87379	2.04159	1.98553	2.01702	1.99553	2.04954	2.06443	2.04469	1.94787	1.88366	2.01001	1.90736	1.88334	1.87537
1553438_at	0.851888	0.851283	0.851165	1.09161	0.875153	0.883001	1.09287	1.07119	1.08543	1.09303	1.09216	1.09216	1.09758	0.879698	0.842522	0.975847	0.835293	0.85223	0.853778	0.853949	0.874787	1.09393	1.06343	1.09555	1.0777	0.881345	0.878793	0.878025	1.09821	1.0601	1.08891	1.10546	1.08832	1.08811	1.08879	0.880746	0.853778	0.858716	0.851459	0.853451	0.854114	0.852105	0.686815	0.879955	0.876072	0.860191	0.872026	0.885459	0.874901
1553462_at	2.3063	2.28717	2.33752	2.10721	2.36616	2.17877	2.09369	2.44977	2.15614	2.11066	1.98658	2.05572	2.09876	2.0569	2.42618	2.61873	2.72794	2.18311	2.2055	2.19061	2.36467	2.04904	2.43353	2.09806	2.13511	2.03435	2.06489	2.14315	2.00594	2.22929	2.00109	1.99095	2.19934	2.04863	2.13172	2.05363	2.35351	2.4545	2.22074	2.27364	2.31447	2.31792	2.23175	2.17239	2.08826	2.40385	2.3533	2.19467	2.14985
1553474_at	2.08013	2.07341	2.121	1.92126	2.03513	1.94837	1.91541	2.13941	1.99064	1.91699	1.86065	1.88279	1.91007	1.8745	2.19802	2.14014	2.37585	1.99293	2.08826	2.01518	2.07103	1.87972	2.13602	1.91818	1.94308	1.89449	1.8981	1.98822	1.85484	2.06814	1.8423	1.83432	1.97657	1.87367	1.93838	1.90029	2.12127	2.14861	1.98651	2.03651	2.10585	2.1133	2.02818	1.97385	1.90472	2.04816	2.09467	1.97871	1.95426
1553493_a_at	2.59001	2.75895	2.60395	2.2548	2.76536	2.29044	2.24716	2.64132	2.277	2.29679	2.14362	2.33653	2.24542	2.20108	2.67058	2.67308	2.93422	2.55336	2.56129	2.48369	2.61422	2.21229	2.51308	2.16822	2.30676	2.18392	2.26509	2.31308	2.2669	2.26153	2.16765	2.15286	2.28429	2.23988	2.23846	2.50123	2.6391	2.60918	2.53362	2.54689	2.59984	2.60851	2.558	2.30841	2.22703	2.36151	2.50807	2.36313	2.39639
1553502_a_at	1.71747	1.721	1.74076	1.60164	1.45263	1.49257	1.59896	1.57958	1.61317	1.59889	1.57752	1.58305	1.59492	1.44857	1.74289	1.84646	1.72948	1.73409	1.70172	1.72982	1.53638	1.59175	1.58751	1.60301	1.59954	1.44174	1.45768	1.45608	1.59671	1.60685	1.57267	1.55912	1.62577	1.45455	1.60148	1.45942	1.72987	1.72387	1.72413	1.7088	1.73382	1.74167	1.72901	1.51981	1.45338	1.45612	1.45994	1.46809	1.46751
1553508_at	1.79303	1.79974	1.816	1.74789	1.98012	1.7408	1.74675	1.82509	1.74693	1.74689	1.73488	1.72982	1.73876	1.75261	1.85596	1.79239	1.91431	1.76942	1.77988	1.77988	1.7532	1.74258	1.75637	1.74689	1.74317	1.74384	1.76909	1.74698	1.70533	1.72648	1.69242	1.71229	1.74127	1.75306	1.73207	1.75405	1.81244	1.80009	1.76406	1.78759	1.81305	1.82054	1.81511	1.75768	1.74766	1.71559	1.94845	1.77099	1.75244
1553510_s_at	1.87043	1.86092	1.88017	1.57338	1.71559	1.17428	1.19457	1.19731	1.18822	1.19177	1.18073	1.18805	1.19912	1.19222	1.83901	1.85928	1.79504	1.90704	1.91214	1.90942	1.15545	1.19542	1.20871	1.22802	1.26037	1.23668	1.23407	1.21555	1.40515	1.2105	1.18069	1.40482	1.20165	1.18523	1.1866	1.18668	1.87725	1.51604	1.88409	1.85386	1.91438	2.13573	1.9194	1.58249	1.34227	1.243	1.64889	1.21138	1.18739
1553514_a_at	1.58271	1.58324	1.61569	1.65488	1.64845	1.64256	1.64586	1.76336	1.68415	1.68748	1.60182	1.63015	1.6463	1.56178	1.69138	1.62557	1.66859	1.58219	1.67704	1.53819	1.75054	1.608	1.63607	1.65058	1.6477	1.53667	1.57599	1.5756	1.66097	1.66674	1.62685	1.62657	1.6374	1.57201	1.64076	1.57484	1.62865	1.65459	1.51208	1.64169	1.58489	1.59756	1.548	1.62968	1.57777	1.59056	1.73889	1.64518	1.62905
1553519_at	2.03898	2.03103	2.08781	1.88936	2.00524	1.92341	1.88191	1.99661	1.92903	1.89319	1.8219	1.86287	1.88556	1.86175	2.14686	2.08817	2.3104	2.02715	2.03411	2.02581	1.95099	1.85984	1.99438	1.89444	1.92368	1.85427	1.87719	1.91753	1.85063	1.91833	1.82378	1.85168	1.94187	1.86158	1.91791	1.87165	2.07275	2.1282	1.97061	2.00451	2.05091	2.08986	2.02574	1.9529	1.87672	1.95129	1.97754	1.95686	1.92889
1553530_a_at	3.01517	2.57793	2.8904	3.16383	1.6606	2.46938	2.58627	1.64934	2.42124	2.97711	3.09083	2.90472	2.9916	2.88897	2.59064	2.64076	2.63059	2.9661	2.5844	2.51805	1.49487	3.35963	2.50817	3.0278	2.80675	2.65548	2.71946	2.75991	2.97928	2.69261	2.51492	3.09566	2.62054	2.66466	2.87415	2.41829	2.67289	2.57171	2.45051	2.57554	3.19985	3.16351	3.06907	2.82105	3.12869	1.67238	1.51145	2.44698	2.87626
1553535_a_at	0.990751	0.917693	0.950659	1.04501	1.02071	1.04764	1.04887	0.99039	1.05866	1.05358	1.04832	1.07732	1.11506	1.04151	0.949535	0.910189	0.915852	0.956336	0.948945	0.945847	1.04379	1.06674	1.03688	1.05119	1.05067	1.33194	1.04582	1.03098	1.04908	1.34197	1.02908	1.45411	1.04573	1.18868	1.04697	1.03827	0.944288	0.936666	0.943861	0.942616	0.953402	0.947761	1.86801	1.0292	1.03508	1.02702	0.997442	1.04788	1.02743
1553540_a_at	1.23165	1.22952	1.23162	1.03942	1.02658	1.04044	1.04793	1.05676	1.042	1.04383	1.05045	1.04323	1.04163	1.03989	1.22702	1.21761	1.1962	1.24755	1.23381	1.24208	1.02558	1.04548	1.00833	1.04429	1.03844	1.05696	1.06807	1.04417	1.05304	1.02316	1.04231	1.05426	1.03534	1.06771	1.04429	1.06006	1.2321	1.2233	1.24494	1.22705	1.24439	1.23323	1.22446	1.0624	1.06362	1.04425	1.06991	1.05344	1.05188
1553542_at	1.18536	1.20384	1.22518	1.89181	2.26488	1.52739	1.89243	2.49926	2.02541	1.89877	1.90375	1.90596	1.92795	1.96187	1.38215	1.18272	1.19215	1.19528	1.50252	1.62752	1.50542	1.88682	1.73967	2.41526	2.15004	2.07175	1.64146	1.67875	2.09856	2.02115	1.84751	2.08003	2.20526	2.12936	1.70871	1.84545	1.97778	1.21898	1.18822	1.78342	1.23452	1.3091	1.24164	1.56322	2.70928	1.59014	1.77632	1.9796	1.71956
1553559_at	0.780308	0.779527	0.776769	0.638782	0.645979	0.659903	0.656336	0.642199	0.640784	0.663921	0.653718	0.653881	0.658877	0.669968	0.762036	0.764953	0.772388	0.779986	0.784261	0.783416	0.639434	0.662534	0.655221	0.658161	0.656659	0.667304	0.698014	0.659056	0.665592	0.64238	0.662823	0.855338	0.646474	0.665904	0.641733	0.668458	0.965876	0.772024	0.777931	0.770373	0.7831	0.77847	0.78715	0.655221	0.665904	0.66492	0.639558	0.667014	1.8695
1553574_at	1.41454	1.42375	1.44971	2.08185	2.09154	1.48541	2.31991	2.13973	1.69605	2.42307	1.87897	1.93555	2.55076	1.66318	1.44383	1.44164	1.45774	1.47489	1.61481	1.45107	1.55532	2.11142	1.89243	1.71536	1.92606	2.06489	1.56044	1.94961	1.94853	1.75087	1.63015	1.70316	1.94685	1.44937	1.91661	2.29044	1.45837	1.42702	1.37601	1.40523	1.53023	1.45921	1.4542	2.58075	1.42862	1.53465	1.62357	1.56126	1.45874
1553575_at	3.68184	3.77647	3.64215	3.68118	3.50074	3.72155	3.79609	3.58724	3.59713	3.68901	3.80184	3.69421	3.64044	3.65749	3.74674	3.75418	3.68973	3.69436	3.6788	3.6662	3.74758	3.7137	3.62758	3.61543	3.61705	3.55656	3.52391	3.49261	3.701	3.79172	3.74503	3.67032	3.70896	3.69713	3.72807	3.69252	3.6721	3.75375	3.69436	3.7023	3.70407	3.70463	3.73656	3.35472	3.59612	3.6603	3.36323	3.44116	3.66739
1553582_a_at	1.85512	1.80173	1.86671	1.94709	1.8795	1.94215	2.14774	2.4142	1.94926	1.95035	1.87998	1.91132	1.93928	1.97693	2.02501	1.94685	1.92606	1.86245	1.8211	1.79224	2.01991	1.89219	1.89991	1.92855	1.93772	2.32038	1.90414	2.01098	1.9006	1.99028	1.85461	1.87327	1.94823	1.90788	1.94169	1.89834	1.89562	1.86332	1.81397	1.8187	1.87327	1.86875	1.83273	1.98154	1.94374	2.00706	2.04954	2.04312	1.88707
1553583_a_at	1.26409	1.26577	1.26308	1.09488	1.34761	1.2119	1.0987	1.26762	1.08925	1.09715	1.10277	1.09537	1.09966	1.2346	1.25347	1.90337	1.25676	1.28673	1.28163	1.27864	1.19525	1.09711	1.06658	1.10005	1.0939	1.24362	1.24048	1.24734	1.09562	1.08748	1.05232	1.09729	1.08975	1.23236	1.08922	1.19287	1.27245	1.26041	1.27843	1.26995	1.27699	1.27054	1.2866	1.2326	1.23362	1.44097	1.2215	1.23323	1.22504
1553585_a_at	2.41917	2.40313	2.44494	1.38047	1.34245	1.34637	1.3753	1.38136	1.35831	1.37329	1.3547	1.35179	1.37184	1.36503	2.48064	2.48227	2.43022	2.42049	2.43111	2.41339	1.34272	1.37828	1.3372	1.37672	1.36955	1.39637	1.38721	1.37402	1.38573	1.3901	1.35164	1.38621	1.36314	1.38446	1.38118	1.37438	2.45335	2.40124	2.39706	2.39846	2.43965	2.45865	2.41719	1.37552	1.38022	1.53106	1.35382	1.37266	1.3641
1553587_a_at	2.79694	2.09438	2.90423	2.98701	2.44952	2.68956	2.78296	2.89343	3.12005	2.98946	2.87206	3.26239	3.11171	2.8477	2.75178	2.87298	2.98363	2.68801	2.77276	2.82899	2.92036	2.84809	2.92336	3.12	3.14927	3.00821	3.10726	2.68783	3.14858	3.21752	3.06422	3.09963	2.95878	2.88942	2.98037	2.90942	3.02624	2.92654	2.84206	2.30433	2.99342	2.54477	2.87387	3.07242	2.98839	2.99963	3.10075	3.11119	3.17613
1553589_a_at	3.35434	3.28808	3.48802	3.34803	1.42681	3.41116	3.25367	2.60234	3.29814	3.55847	3.32922	3.50252	3.50518	3.49807	3.32715	3.32153	1.94202	3.16305	3.52733	3.58418	3.49315	3.62285	3.36205	3.43869	3.4696	3.46458	3.39582	3.21434	3.39163	3.31495	3.4773	3.42179	3.24139	2.85178	3.38128	3.0517	3.57978	3.22101	3.23902	3.56051	3.53833	3.34675	3.406	3.24456	3.5015	3.4244	3.0591	3.40025	3.13708
1553599_a_at	2.20826	2.2022	2.25571	2.00219	2.19953	2.00834	2.01001	2.30143	2.05853	2.00889	1.99538	1.96736	1.99507	1.9791	2.34489	2.31467	2.54004	2.20167	2.18914	2.32184	1.97276	1.93116	2.1389	2.00946	2.01025	1.99843	1.98625	2.01336	1.98345	2.03552	1.94905	1.91687	2.06887	1.95564	2.03592	1.98021	2.27227	2.25361	2.21555	2.19981	2.23604	2.25071	2.17797	2.06706	1.99738	2.07366	2.24331	2.04696	2.00524
1553600_at	2.7429	2.75613	2.75018	1.88701	1.9799	1.92215	1.87928	2.07529	1.92197	1.8898	1.82452	1.85866	1.87956	1.86717	2.81907	2.83783	2.92099	2.70595	2.69002	2.68543	2.12701	1.8554	1.92126	1.89095	1.91014	1.86439	1.88543	1.90658	1.87732	1.92144	1.82249	1.85529	1.9059	1.8688	1.90169	1.88372	2.76612	2.75629	2.66487	2.73203	2.72596	2.75717	2.68819	1.93655	1.88334	1.99754	1.99087	1.93458	1.92427
1553602_at	0.985838	2.28624	0.996431	1.02105	1.02253	1.0303	1.0315	1.12153	1.01142	1.22622	1.03605	1.02988	1.27233	1.43136	1.00006	0.992177	1.03103	0.990526	0.974543	0.991848	0.983198	1.0258	1.21988	1.0189	1.02077	1.02584	1.02151	1.01079	1.06079	1.00412	1.12753	1.00713	1.18509	1.02847	1.02511	1.02642	0.994698	1.00047	0.990751	0.992665	1.0028	0.998338	1.01088	1.01455	1.01624	1.01557	1.02399	1.01532	1.01151
1553604_at	1.88149	1.86462	1.90564	2.32245	1.91188	1.88625	1.9035	2.20676	1.92855	1.91054	1.87361	3.18734	2.31625	1.85271	2.01579	1.91137	2.08136	1.81769	1.84043	1.86688	1.95883	1.90446	2.28965	1.90894	2.33443	1.86801	1.8721	1.88198	3.02451	2.72338	2.95748	1.81648	2.7605	1.8511	1.92263	1.8519	1.92981	1.99415	2.41383	3.18089	1.8975	1.92012	1.85896	1.9844	1.91249	1.93247	2.28079	1.89682	3.43476
1553605_a_at	1.59896	1.60267	1.62507	2.78475	1.65047	1.66996	2.00173	2.0396	2.0186	2.02025	1.96298	3.35179	2.42474	1.6614	2.01041	1.61352	1.65016	1.59907	1.5874	1.62075	1.65277	2.05589	2.98798	2.03411	2.82015	1.80304	1.64911	1.65753	3.3104	3.12058	3.30793	1.97623	3.17233	1.64358	1.99111	1.65332	1.73166	1.71378	2.42908	3.40855	1.62491	1.61521	1.61981	1.86486	1.73773	1.64399	2.13489	1.72665	3.5519
1553611_s_at	1.28347	1.24504	1.24773	1.13578	1.49228	1.49503	1.14032	1.10487	1.84881	1.13839	1.14058	2.53801	2.91434	1.51731	1.22583	1.29051	1.46592	1.2392	1.68934	1.38929	1.47695	2.19821	1.12618	1.68718	1.33473	2.44129	2.11171	1.50822	2.36637	2.41431	1.13783	1.5497	1.13816	2.82516	1.13103	1.51235	1.2787	1.29577	2.31512	1.24497	1.27252	1.17765	1.26324	1.53739	1.52419	2.06948	1.68697	1.52082	3.05757
1553612_at	1.15556	1.14897	1.18123	1.55332	2.5517	1.83913	1.66358	1.96245	1.50944	1.53026	1.53208	2.0236	1.50563	1.18835	1.13625	1.14674	1.59153	1.15578	1.22615	1.16653	1.6052	1.52991	1.48544	1.52939	1.51334	1.38108	1.14117	1.38517	1.83079	1.42843	1.36304	1.5894	1.50272	2.29998	1.46368	1.60005	1.18812	1.16682	1.15364	1.15489	1.15354	1.17418	1.16981	0.912889	1.55711	1.69109	2.15945	1.17551	1.79509
1553613_s_at	2.80074	2.94753	3.13023	1.90815	0.616763	3.37184	2.85833	1.89952	2.82071	3.50867	2.90914	3.08871	3.1472	3.10057	2.83493	3.12405	2.81865	2.77327	3.43869	3.36844	3.51535	3.46409	2.87589	3.38054	3.09583	2.8802	3.24424	1.88556	3.37026	2.64556	3.61421	3.51118	3.23965	3.21082	3.49653	3.45393	2.31757	3.15613	2.83815	2.77386	3.22405	2.80298	2.32048	2.22832	2.81616	1.41023	1.92223	2.7246	2.99556
1553618_at	1.46126	1.45971	1.48017	1.71814	1.60447	1.61185	1.72009	1.77993	1.72744	1.71796	1.71519	1.6995	1.71304	1.45256	1.51974	1.44492	1.49723	1.42651	1.45245	1.42297	1.55259	1.69369	1.72426	1.71503	1.71947	1.45054	1.45868	1.46579	1.69933	1.71827	1.68328	1.70232	2.05176	1.46309	1.71559	1.46812	1.47867	1.92665	1.40506	1.4466	1.47867	1.47614	1.48849	1.5146	1.4632	1.44254	1.53113	1.48514	1.46921
1553627_s_at	1.48023	1.48972	1.50882	1.50138	1.50272	1.49238	1.4956	1.49672	1.50712	1.49581	1.47734	1.82694	1.49588	1.48703	1.50735	1.50266	1.50824	1.49008	1.48617	1.48663	1.5068	1.49038	1.50972	1.50097	1.50996	1.48534	1.49389	1.49602	1.4825	1.51754	1.47059	1.48197	1.50993	1.49362	1.508	1.49826	1.49507	1.51464	1.48757	1.47834	1.503	1.50464	1.48054	1.51202	1.49152	1.48501	1.50398	1.5165	1.50968
1553630_at	1.77325	1.77375	1.8033	1.53756	1.55588	1.57186	1.52857	1.62619	1.55632	1.5267	1.50081	1.51349	1.52879	1.52107	1.83929	1.80061	1.89206	1.78194	1.78136	1.78132	1.56213	1.50983	1.64474	1.53592	1.54102	1.51706	1.53363	1.55496	1.49035	1.55647	1.48614	1.50252	1.57461	1.52718	1.562	1.53418	1.79648	1.78222	1.79746	1.76531	1.7874	1.79897	1.76415	1.57506	1.54095	1.60439	1.62294	1.55705	1.55521
1553633_s_at	1.29259	1.39431	1.30215	1.30384	1.56898	1.49228	1.32123	1.57115	1.33746	1.29861	1.29727	1.29754	1.30007	1.41832	1.33009	1.29077	1.29995	1.29326	1.26304	1.29751	1.61488	1.29888	1.37817	1.29711	1.35726	1.42019	1.42092	1.41338	1.29705	1.30682	1.28471	1.24487	1.30152	1.41771	1.30242	1.40863	1.29921	1.34456	1.29345	1.29142	1.29688	1.30395	1.29491	1.43553	1.42051	1.40111	1.58702	1.42372	1.42706
1553635_s_at	1.70387	1.7109	1.74654	1.67624	2.85385	1.67571	1.67143	1.773	1.68597	1.70139	1.63206	1.64865	1.68203	1.65241	1.76349	1.74359	1.77876	1.69386	1.70228	1.70563	1.71322	1.64889	1.77748	1.67566	1.68341	1.6595	1.67463	1.68584	1.63195	1.70804	1.62294	1.62247	1.69356	1.656	1.68727	1.66569	1.73327	1.73704	1.72987	1.69692	1.71499	1.73854	1.69827	1.71246	1.67454	1.70395	1.72561	1.7071	1.69623
1553639_a_at	2.13225	2.20615	2.15813	1.83568	1.97856	2.12701	1.84656	1.76692	1.82784	1.85205	2.00601	1.8369	2.01147	2.033	2.11444	2.11683	2.03377	2.16065	2.32489	2.4175	2.32629	1.85041	1.76559	1.84761	1.83638	2.2176	2.0563	2.04954	1.85347	1.96765	1.82038	1.85358	1.35514	2.24542	1.99636	2.21443	2.32448	2.09101	2.15472	2.42855	2.16877	2.18251	2.16938	1.72709	2.38834	2.02422	2.02213	2.04602	2.21185
1553640_at	1.29366	1.32271	1.3182	1.28586	1.28275	2.2022	1.32934	1.28589	1.26539	1.40659	1.29041	1.35439	1.24649	1.19341	1.32415	1.3037	1.28524	1.33242	1.33499	1.32821	1.86277	1.4984	1.29688	1.306	1.21151	1.07777	1.10959	1.09955	1.28434	1.26787	1.26064	1.20449	1.20919	1.14322	1.28901	1.10542	1.31879	1.31243	1.30776	1.31701	1.3316	1.32421	1.33831	1.39132	1.10484	1.10636	1.12244	1.11718	1.08421
1553641_a_at	1.83187	1.82942	1.83945	1.40476	1.40016	1.40733	1.4554	1.52276	1.41026	1.40224	1.38957	1.39144	1.40006	1.40172	1.8441	1.87288	1.87037	1.84486	1.8499	1.86767	1.4014	1.39603	1.40705	1.40806	1.40245	1.41599	1.42013	1.45296	1.38919	1.4099	1.38028	1.38591	1.39864	1.40145	1.40429	1.40479	1.86532	1.82328	1.8349	1.81769	1.8441	1.85228	1.81614	1.45229	1.41122	1.63258	1.52319	1.41263	1.41224
1553645_at	2.08836	2.07599	2.14195	1.69504	2.91274	1.78493	1.68015	1.71387	1.71563	1.68104	1.61207	1.65881	1.66483	1.66594	2.22594	2.17421	2.17371	2.11161	2.04944	2.0686	1.75695	1.65499	1.7274	1.67519	1.71194	1.68503	1.66306	1.69002	1.66682	1.69369	1.70745	1.64522	1.67779	1.65852	1.67952	1.6719	2.12164	2.20866	2.00533	2.05659	2.11428	2.13583	2.04688	1.70759	1.69229	1.88104	1.82897	1.78548	1.69843
1553647_at	2.43921	2.54055	2.3946	1.42706	1.54069	1.45948	1.42958	1.41169	1.40744	1.42089	1.4408	1.41538	1.42265	1.49074	2.4372	2.44494	2.52156	2.36741	2.36572	2.35131	1.4746	1.42681	1.36479	1.42658	1.42877	1.51607	1.49937	1.48666	1.3982	1.39158	1.42535	1.41369	1.42594	1.48631	1.39939	1.49668	2.4036	2.35537	2.32705	2.34413	2.36457	2.41407	2.34759	1.49316	1.48601	1.50507	1.52269	1.48216	1.47857
1553657_at	2.77379	2.76239	2.77041	1.34252	1.36284	1.4645	1.34049	1.46352	1.32542	1.33505	1.3187	1.32946	1.33937	1.50283	2.84174	3.13986	2.85393	2.74264	2.74431	2.76712	1.46006	1.33333	1.53592	1.34227	1.32722	2.10282	2.07928	2.31725	1.3255	1.31322	1.31954	1.35007	1.32069	1.47091	1.34504	1.46133	2.80201	2.75621	2.72624	2.7672	2.75913	2.78082	2.72729	1.84016	2.0356	2.04304	2.39772	1.3704	1.45088
1553660_at	1.78054	1.78384	1.80412	1.72673	1.8271	1.73409	1.72045	1.85529	1.73848	1.71904	1.70232	1.70004	1.7237	1.68389	1.79437	1.79964	2.02412	1.78402	1.78798	1.75183	1.77961	1.70151	1.80139	1.72322	1.74864	1.69395	1.72631	1.71832	1.71356	1.76046	1.68757	1.68406	1.71738	1.70442	1.71503	1.71477	1.84184	1.77329	1.73794	1.77421	1.79643	1.803	1.75911	1.75147	1.71448	1.69433	1.77238	1.80538	1.73907
1553663_a_at	0.952572	0.861907	0.866591	0.758472	0.0196697	0.522525	0.766557	1.48968	0.801189	0.787746	0.777208	0.766258	0.765322	0.0196697	0.853606	0.871733	0.842721	0.860191	0.887038	0.867427	0.0363111	0.77774	0.749467	0.774103	0.771245	0.0310227	0.0310227	0.699791	0.784566	0.766658	0.76063	0.785907	0.771529	0.548249	0.759323	0.0196697	0.865564	0.849058	0.838759	0.863506	0.866305	0.862307	0.874669	-0.0393766	-0.0153	1.11283	0.160783	0.700196	0.0089931
1553666_at	1.92652	1.69679	1.73638	1.53926	1.59267	1.53103	1.54022	1.8423	1.54847	1.52966	1.49995	1.51482	1.52739	1.56275	1.83373	1.70954	1.78189	1.70741	1.73553	1.7071	1.56454	1.52485	1.58421	1.53933	1.54913	1.53461	1.54216	1.59007	1.53033	1.56253	1.50097	1.53377	1.55252	1.54581	1.52747	1.53524	1.71486	1.70555	1.69033	1.69352	1.70467	1.73579	1.68884	1.55475	1.53164	1.54872	1.68116	1.54524	1.54087
1553668_at	1.64802	1.64997	1.6695	1.56548	1.57017	1.59071	1.56338	1.61048	1.58006	1.56126	1.54864	1.54295	1.55908	1.62733	1.73561	1.64534	1.70854	1.61981	1.66048	1.6316	1.60236	1.54334	1.50604	1.56648	1.55338	1.64498	1.6479	1.63916	1.55507	1.55935	1.5187	1.58009	1.55732	1.79603	1.57762	1.62187	1.65628	1.66533	1.62239	1.63656	1.652	1.6644	1.62504	1.6479	1.63206	1.67819	1.70236	1.6339	1.61841
1553672_at	2.20603	2.36172	2.76948	2.38597	2.66466	2.14195	2.11341	2.74581	2.52298	2.47874	1.96086	2.82007	2.92204	2.02696	2.36846	2.42639	2.50033	2.46772	2.55961	2.1573	2.16548	2.0073	2.31105	2.29756	2.27395	2.50565	2.1623	2.38366	2.26768	2.96997	1.89144	1.97041	2.20771	2.84434	2.25856	2.11929	2.43572	2.42007	2.48097	2.20035	2.59134	2.66128	2.34653	2.38902	2.14734	2.25714	2.69801	2.74931	2.92473
1553678_a_at	3.21062	3.33377	3.26766	3.45287	2.97961	2.48526	3.28164	2.98962	3.1502	3.38144	3.38303	3.41424	3.33893	3.32263	3.12322	3.15401	3.19618	3.27065	3.15815	3.06666	1.85821	3.53054	3.0519	3.39651	3.35751	3.26469	3.31549	3.31641	3.35871	3.16089	3.34452	3.41271	3.32943	3.05852	3.19718	3.08341	3.08462	3.14892	3.11039	2.97193	3.44154	3.41878	3.35958	3.37898	3.29986	2.58892	3.09653	3.06356	3.37049
1553679_s_at	1.20676	1.20705	1.20849	1.18647	1.19481	1.18275	1.1866	1.20769	1.17954	1.19749	1.19058	1.17434	1.1917	1.33816	1.22449	1.20214	1.18478	1.2056	1.21994	1.21592	1.18459	1.19094	1.15278	1.18094	1.18604	1.17756	1.17828	1.19588	1.36928	1.1708	1.18714	1.16769	1.20324	1.19212	1.45435	1.19925	1.21429	1.20982	1.2029	1.18647	1.2105	1.20837	1.22415	1.18845	1.30735	1.18013	1.26487	1.19341	1.19569
1553682_at	0.634961	0.638782	0.638954	0.988028	0.910189	0.819578	0.995076	0.996431	0.992478	0.987315	0.979267	1.2109	0.986851	0.827845	0.63576	0.6517	0.765416	0.639871	0.636381	0.638782	0.853047	0.993185	0.978541	0.992131	0.990613	0.821218	0.824048	0.829317	0.973606	0.980741	0.984955	0.995936	0.995249	0.822127	0.981226	0.823934	0.647454	0.637436	0.640008	0.637125	0.632333	0.637293	0.63927	0.82876	0.82227	0.83779	0.853949	0.838759	0.827103
1553683_s_at	1.86186	1.82163	1.87574	1.7109	2.40168	1.7184	1.97061	1.77156	1.70485	1.69738	1.69347	2.11663	1.66749	1.70383	2.00034	1.85421	2.01991	2.03635	1.81031	1.87422	1.73339	1.81495	1.76042	1.73202	1.85017	1.73014	1.89929	2.29423	1.67155	1.67412	1.6555	1.74162	1.71482	1.67305	1.69734	1.67102	1.87665	1.86002	1.88092	2.41314	1.83862	1.85741	1.88279	1.72421	1.69864	1.73511	1.77708	1.72378	1.73268
1553684_at	1.71495	1.71096	1.70216	1.82956	2.45783	1.78069	1.77229	2.23901	1.53345	1.76124	1.68146	1.75352	1.77025	1.74675	1.76054	1.7266	1.65813	1.73189	1.64889	1.72735	1.95821	1.76942	1.75187	1.78028	1.78698	1.73574	1.82505	1.86722	1.72197	1.78389	1.77876	1.84528	2.29923	1.76175	1.78141	1.75906	1.76732	1.74399	1.68092	1.67948	1.69921	1.72335	1.72635	1.84116	1.75736	1.7394	1.82842	1.91256	1.83373
1553685_s_at	1.54047	1.54967	1.56538	1.95513	1.77681	1.79066	1.78826	1.79423	1.77632	1.80173	1.72456	1.78282	1.79353	1.82201	1.6011	1.52995	1.56544	1.55617	1.81129	1.55479	1.82892	1.79519	1.78122	1.79795	1.77642	1.82293	1.96328	1.81584	1.79648	1.76307	1.73268	2.25535	1.86591	1.81056	1.76597	1.81051	1.55922	1.56629	1.55551	1.53844	1.551	1.55708	1.55402	1.83262	1.88254	1.7702	1.8381	1.82663	1.86688
1553686_at	1.34569	1.35801	1.75068	1.38798	1.34906	1.37664	1.38931	1.7893	1.39539	1.42129	1.36845	1.38084	1.39052	1.39417	1.36558	1.35527	1.36934	1.31558	1.35753	1.35492	1.45151	1.35993	1.41366	1.39672	1.38479	1.39334	1.37359	2.13336	1.3464	1.38388	1.34314	1.3798	1.81511	1.41904	1.37736	1.40187	1.35796	1.35004	1.34868	1.35473	1.35439	1.36999	1.38187	1.40601	1.37326	1.36807	1.36958	1.43525	1.40812
1553688_at	1.71545	1.67259	1.68253	1.11848	1.1128	1.11909	1.14065	1.13395	1.11011	1.10862	1.11123	1.10678	1.11348	1.12907	1.66737	1.68237	1.64522	1.69466	1.69142	1.68893	1.11355	1.10889	1.10026	1.11362	1.11317	1.10787	1.12907	1.12547	1.10556	1.1291	1.10525	1.10144	1.12076	1.12384	1.1116	1.11018	1.67997	1.66551	1.69419	1.66322	1.69343	1.68973	1.68663	1.12547	1.13244	1.15089	1.15526	1.11811	1.12788
1553691_at	1.66196	1.66724	1.69688	1.65093	1.66666	1.64095	1.64965	1.68969	1.65347	1.65211	1.62335	1.63359	1.89965	1.63071	1.71153	1.69533	1.74235	1.66093	1.66163	1.65739	1.65657	1.62437	1.68938	1.64881	1.65645	1.63222	1.63359	1.64403	1.61398	1.67493	1.5964	1.62305	1.65008	1.64033	1.64366	1.62715	1.67889	1.69343	1.64833	1.65127	1.67489	1.6888	1.65008	1.66594	1.63852	1.64481	1.69159	1.66031	1.65645
1553693_s_at	2.40051	3.02303	2.44644	2.84948	2.32081	2.9315	2.8501	2.02516	2.67917	2.67503	2.71828	2.61997	2.6582	2.62829	2.45539	2.47772	2.51217	2.40146	2.51082	2.42758	2.74991	2.86214	2.66439	2.52469	2.5604	2.50534	2.72703	2.63527	2.62544	3.01573	2.77875	2.48674	2.94874	2.54637	2.816	2.87975	2.44793	2.71215	2.9056	2.41276	2.41861	2.44435	2.60888	2.60606	2.56442	2.59123	2.46661	2.57742	2.51132
1553694_a_at	1.10323	1.10589	1.10955	0.94815	0.862307	0.856721	0.945084	0.924737	0.943298	0.945489	0.93892	0.943453	0.941273	0.866591	1.12192	1.09912	1.08948	1.12413	1.11392	1.10221	0.86249	0.95408	0.926831	0.945186	0.944535	0.863085	0.864975	0.861256	0.942905	0.947711	0.939189	0.944683	0.946302	0.86586	0.944742	0.866705	1.10941	1.10589	1.11089	1.10567	1.11433	1.11133	1.11445	0.869495	0.863564	0.86423	0.891137	0.87123	0.857184
1553695_a_at	1.48673	1.11258	1.13581	1.6247	0.894723	1.62419	1.92802	1.80489	1.96187	2.07392	1.86773	1.81014	1.8877	2.27691	1.11523	1.11392	1.09923	1.11724	1.75619	1.14686	2.13267	2.15124	1.79293	1.36473	1.83378	1.78132	0.914146	0.885156	1.63748	1.85147	1.63752	2.0097	1.82576	1.43668	1.85007	0.9159	1.01973	1.01713	1.22102	1.05443	1.21875	1.67064	2.59045	1.6534	0.914198	0.888426	0.899762	1.4111	0.898019
1553696_s_at	2.46716	2.44364	2.47838	2.29268	2.59858	2.24685	2.32184	2.57544	2.37877	2.48349	2.16436	2.29133	2.31412	2.18165	2.60115	2.51784	2.77519	2.43853	2.44783	2.39096	2.37631	2.21412	2.54217	2.22065	2.33389	2.15748	2.22146	2.34529	2.315	2.38981	2.43393	2.20761	2.32292	2.20697	2.29191	2.17321	2.49439	2.59945	2.40017	2.42933	2.47038	2.48886	2.44803	2.2625	2.20908	2.31835	2.50534	2.31543	2.32423
1553697_at	1.93013	1.92191	1.9742	1.83225	2.0415	1.93904	1.82991	1.90729	1.88236	1.83596	1.76648	1.80709	1.85746	1.86557	2.06841	1.98084	2.277	1.88731	1.87916	1.92355	1.94202	1.80163	1.91149	1.83962	1.87227	1.85432	1.88161	1.90875	1.77833	1.86433	1.77252	1.79101	1.973	1.85724	1.82768	1.87956	1.99152	2.02732	1.92191	1.91603	1.95219	1.97608	1.92474	1.91182	1.8949	1.94182	2.65703	1.99817	1.94389
1553702_at	1.67717	1.48823	1.55635	1.76624	1.77576	1.78088	1.76171	1.74322	1.76336	1.77481	1.7486	1.87227	1.76928	1.78821	1.57581	1.9246	1.59618	1.54728	1.48791	1.55317	1.81378	1.7629	1.79224	1.77109	1.76382	1.78544	1.80586	1.80463	1.74213	1.75156	1.72887	1.76549	1.74726	1.81144	1.75864	1.80192	1.55651	1.57409	1.48148	1.54483	1.55792	1.53991	1.6693	1.8101	1.79009	1.80325	1.83023	1.81559	1.80294
1553706_at	1.63596	1.63214	1.64127	1.60076	1.6401	1.61957	1.61236	1.5485	1.61592	1.60342	1.59748	1.59691	1.60338	1.62557	1.6637	1.64841	1.68249	1.62368	1.66704	1.65877	1.63733	1.59214	1.56301	1.60494	1.59455	1.58163	1.59611	1.61394	1.60389	1.6403	1.59294	1.56772	1.62068	1.61497	1.618	1.61698	1.6493	1.69856	1.63258	1.61812	1.63195	1.64825	1.60662	1.61439	1.60251	1.62861	1.57119	1.6082	1.6321
1553709_a_at	3.20512	3.10753	3.23991	3.13356	3.05133	3.22687	3.01342	3.1573	3.15772	3.19138	2.98734	3.1945	3.22915	3.16198	3.25326	3.25854	3.27833	3.18473	3.29397	3.28838	3.25217	3.22069	3.23343	3.2874	3.12415	3.2729	3.25341	3.16737	3.04606	3.08146	3.05904	3.23422	3.01072	2.97215	3.07047	3.09121	3.15783	3.23279	3.26158	3.17745	3.37234	3.2371	3.3115	3.32204	3.29423	3.29965	3.34351	3.23939	3.27284
1553718_at	3.20997	3.16409	3.06901	2.99147	3.28724	2.74739	3.27459	3.33913	3.02108	2.95116	2.90824	2.49179	2.99393	3.17709	3.24302	3.45604	3.18764	3.23195	3.00696	3.12937	2.90612	2.79409	3.16388	3.0353	2.93995	3.14676	3.17906	3.39458	2.74508	2.76696	2.8333	3.0213	2.92433	3.06433	2.91033	2.7963	3.10609	3.09676	3.09839	3.1033	2.93306	3.19411	3.01257	3.14047	3.16409	3.34376	3.30066	2.7423	2.7921
1553721_at	1.67893	1.68613	1.70656	1.65336	1.69416	1.6627	1.64648	1.72348	1.66657	1.64387	1.61379	1.63572	1.63856	1.63545	1.72269	1.67799	1.73239	1.6794	1.67548	1.65762	1.71242	1.63427	1.73921	1.65546	1.6713	1.63094	1.65208	1.65596	1.62723	1.68138	1.61081	1.64997	1.73593	1.64443	1.66585	1.65024	1.74711	1.71435	1.63637	1.67695	1.68605	1.70594	1.67527	1.67372	1.64211	1.68368	1.70685	1.68183	1.67826
1553722_s_at	1.36854	1.76887	1.55052	1.27894	1.28842	1.28857	1.27448	1.28531	1.28879	1.79838	1.26221	1.64334	1.28258	1.27401	1.39253	1.36887	1.3976	1.37842	1.69959	1.39058	1.2981	1.27426	1.37341	1.29091	1.28952	1.27591	1.28595	1.27518	1.34345	1.29673	1.25771	1.45582	2.0132	1.28051	1.28789	1.2974	1.39093	1.38231	1.36416	1.54557	1.39067	1.38512	1.3741	1.31063	1.28181	1.28255	1.35511	1.30373	1.75032
1553725_s_at	1.40526	1.41606	1.41526	1.48498	1.90842	1.92126	1.54263	1.43021	1.47338	1.47498	1.46322	1.44631	1.48889	1.90942	1.4175	1.40402	1.37343	1.43677	1.40343	1.40411	1.90875	1.49035	1.43199	1.49238	1.47831	2.00044	1.88242	1.98304	1.56224	1.46355	1.45878	1.89631	1.4714	1.97465	1.46332	1.8795	1.41554	1.40945	1.41933	1.43519	1.41347	1.41388	1.39147	1.99006	1.99095	1.97778	1.95456	1.96298	2.09866
1553726_s_at	1.98123	1.97349	2.04641	2.24285	1.95433	1.89438	1.87428	2.03872	1.90679	1.87568	1.80906	1.85245	1.87532	1.86727	2.0924	2.04847	2.2314	1.92576	1.95513	1.94425	1.98816	1.85282	2.04167	1.87379	1.90362	1.83495	1.84965	1.88776	1.87403	1.94245	1.8496	1.82139	1.91818	1.84262	1.9123	1.85322	2.03385	2.0857	1.92144	1.96401	2.00244	2.03342	1.96517	1.92062	1.86394	1.96979	2.01898	1.92289	1.90151
1553727_at	1.33306	1.3337	1.33874	1.34841	1.17478	1.16508	1.36212	1.36375	1.34159	1.36235	1.33418	1.35616	1.35395	1.13064	1.3533	1.34799	1.29102	1.35888	1.35819	1.34941	1.1903	1.35981	1.32865	1.36075	1.35093	1.13591	1.14463	1.14425	1.3674	1.3281	1.35379	1.38872	1.3418	1.13846	1.333	1.14736	1.33415	1.32263	1.35296	1.33077	1.34778	1.34537	1.35784	1.13391	1.14219	1.15893	1.18262	1.15096	1.16597
1553734_at	1.38552	1.38638	1.39717	1.59333	1.51272	1.50181	1.59663	1.56249	1.57578	1.62507	1.58095	1.99866	1.58203	1.5262	1.39802	1.38806	1.39536	1.53894	1.39175	1.40604	1.49965	1.59157	2.12173	1.59941	1.59145	1.53524	1.52815	1.64818	1.7708	1.57781	1.54051	1.60701	1.50417	1.52124	1.56734	1.51454	1.3875	1.39552	1.82974	1.38638	1.39319	1.39337	1.39825	1.53051	1.52086	1.49749	1.53587	1.51093	1.53078
1553736_at	1.81642	1.81079	1.85114	1.7893	1.83896	1.80289	1.79131	1.88458	1.82008	1.79432	1.72883	1.77277	1.78638	1.77076	1.90564	1.83317	1.81927	1.78169	1.84005	1.84533	1.78014	1.76259	1.77931	1.79293	1.81549	1.78155	1.77955	1.79857	1.78816	1.78308	1.73395	1.78583	1.81176	1.79932	1.78292	1.78964	1.85223	1.81311	1.79814	1.81088	1.83945	1.84153	1.8329	1.81274	1.79892	1.77094	1.80014	1.83748	1.82469
1553741_at	1.62776	1.62975	1.63108	1.36188	1.36261	1.3547	1.35583	1.42763	1.37706	1.34634	1.3316	1.34868	1.34951	1.35395	1.67689	1.65925	1.69992	1.61937	1.62317	1.64014	1.36431	1.34518	1.37089	1.35577	1.36207	1.36048	1.35816	1.40163	1.3489	1.42429	1.35927	1.35514	1.35916	1.35296	1.35819	1.35763	1.63411	1.65706	1.64597	1.61845	1.63674	1.63936	1.61821	1.39001	1.35625	1.43738	1.43914	1.36717	1.36958
1553743_at	2.41762	2.41494	2.46906	1.97723	2.35514	1.78445	1.96401	2.3935	2.05733	1.97261	1.90382	2.48757	1.50491	1.2781	1.54854	2.35548	2.98885	2.6536	2.32366	2.46737	1.77576	1.87967	2.18001	2.55108	2.01775	1.7744	1.98728	2.21239	2.11017	1.97848	1.90084	2.02161	1.96938	1.97856	1.97164	1.67025	1.57287	2.48538	2.85443	2.38179	2.44998	2.3501	2.62469	2.144	2.02623	1.42262	2.52269	2.30079	1.81584
1553749_at	2.46326	2.91866	3.04986	3.40097	3.04118	2.84755	3.17562	3.08928	3.1089	3.06853	3.25849	2.99826	3.25959	2.96041	2.9524	2.78468	1.66585	2.9584	2.99991	2.79828	2.32232	2.99129	2.54776	3.16608	3.18413	3.20382	3.24818	3.09444	3.18094	3.1865	3.03002	3.14637	3.14406	3.31762	3.1642	3.2182	3.08755	2.83653	2.77083	2.76562	3.18878	3.08316	2.99651	3.26636	3.29462	3.02192	3.12592	3.1354	3.17131
1553750_a_at	2.06276	2.1205	2.09418	2.22269	2.03926	1.977	2.01016	2.20633	2.00034	2.02607	1.91207	1.94562	1.98229	2.00292	2.12202	2.0896	2.23543	2.05439	2.05555	2.10478	2.0093	2.0097	2.23521	2.02318	2.00882	2.08591	2.03934	2.03052	2.06396	1.97497	2.02754	2.18105	2.03284	1.9547	1.99073	1.95349	2.13034	2.22823	2.01212	2.06231	2.0836	2.07911	2.0415	2.04486	2.01955	2.00188	2.06948	1.88731	2.02672
1553755_at	0.304082	0.299986	0.295653	1.53253	0.328796	0.325804	1.54405	1.46208	1.51789	1.54501	1.54507	1.53705	1.53433	0.328796	0.287094	0.276531	0.292342	0.311562	0.307981	0.309174	0.31565	1.54479	1.51867	0.765961	1.05669	0.312581	0.339552	0.327579	1.55525	1.506	1.91075	1.56167	1.5137	0.338835	1.51145	0.348968	0.305425	0.292342	0.309174	0.299986	0.304082	0.299986	0.302721	0.284164	0.334722	0.307981	0.314676	0.332885	0.325804
1553759_at	2.19999	2.1484	2.23198	2.49832	2.98054	2.45515	2.35596	2.79426	2.39438	2.3104	2.27161	2.59185	2.29836	2.32048	2.30852	2.19528	2.56271	2.07717	2.06459	2.0752	2.50951	2.33587	2.5845	2.33266	2.55461	2.1836	2.3228	2.40112	2.23444	2.36741	2.16191	2.19308	2.41472	2.81835	2.38586	2.33463	2.23162	2.26992	1.95448	2.09074	2.19116	2.21804	2.14264	2.49055	2.31768	2.47575	2.62294	2.46357	2.28007
1553765_a_at	1.89923	1.89726	1.95022	1.83018	1.9465	1.84556	1.82216	1.95376	1.87204	1.82904	1.80046	1.8009	1.82115	1.79857	2.00411	1.96699	2.19403	1.86613	1.88479	1.88254	1.91813	1.79833	1.96187	1.82937	1.84606	1.79244	1.80998	1.83857	1.77704	1.87967	1.76452	1.76465	1.85596	1.80139	1.84442	1.81004	1.94953	1.97237	1.86784	1.88514	1.92368	1.93964	1.88869	1.86717	1.81876	1.956	1.99569	1.87188	1.85876
1553768_a_at	2.26702	1.59756	1.70699	1.57546	1.26484	2.86183	1.47249	1.43154	1.94644	1.55402	2.3913	1.47796	2.72507	2.52101	1.69217	1.83305	1.64601	1.6644	1.89256	2.28405	1.37804	2.4018	2.34831	2.52846	1.46861	2.33255	1.69155	1.44927	2.66513	1.46117	1.81922	2.62704	2.3563	2.98638	2.62614	2.31379	1.72861	2.62583	1.72501	2.24792	2.2661	1.72135	1.7134	1.29984	2.71021	1.63348	1.37078	1.29299	1.43905
1553772_at	1.89256	1.88055	1.92583	1.80268	1.84756	1.91806	1.80154	1.81197	1.82178	1.79514	1.7979	1.77567	1.79547	1.77655	1.9512	1.90634	1.98223	1.85007	1.9446	1.86262	1.86957	1.77889	1.85063	1.80902	1.80786	1.7722	1.78484	1.78863	1.82388	1.83531	1.74004	1.73524	1.98822	1.86019	1.81684	1.80228	1.90344	1.92494	1.84776	1.85271	1.90651	1.90691	1.85095	1.79106	1.79075	1.77862	1.80967	1.84143	1.8304
1553778_at	0.704983	0.70385	0.702905	0.87862	0.732575	0.734242	0.86491	0.840377	0.877072	0.893209	0.861021	0.870858	0.871413	0.733089	0.694883	0.704623	0.704752	0.704865	0.709641	0.706888	0.770373	0.891408	0.855571	0.877909	0.883992	0.732993	0.727165	0.729236	0.897175	0.866873	0.873691	0.879462	0.890296	0.721869	0.863981	0.736066	0.706888	0.704752	0.688769	0.701	0.703959	0.707771	0.709282	0.727851	0.727967	0.711169	0.712524	0.740104	0.757995
1553787_at	1.60535	1.86806	1.7428	2.27028	1.77444	2.51383	2.36637	2.39671	2.27578	1.87854	2.65057	1.49672	1.41257	2.47135	2.57511	2.24196	1.63569	2.0633	1.39144	1.49319	2.52645	1.90036	1.96474	1.98433	1.97746	2.01752	2.29202	2.85249	1.8287	2.4423	1.42255	1.98109	2.28112	2.45173	2.00079	2.00648	1.51974	1.77229	1.35897	1.85479	1.87056	2.6242	2.80544	2.61512	1.72896	2.3935	1.92875	2.55325	1.74802
1553789_a_at	0.902679	0.90294	0.901621	0.414394	0.444349	0.424489	0.409362	0.447451	0.443809	0.417767	0.409362	0.408653	0.407817	0.436076	0.91014	0.902459	0.877244	0.908258	0.915797	0.90463	0.426042	0.406327	0.456077	0.419144	0.423216	0.443221	0.436076	0.429645	0.41702	0.453137	0.404582	0.423895	0.428234	0.432085	0.433258	0.439753	0.901257	0.970559	0.909668	0.900447	0.904067	0.907706	0.909887	0.4355	0.428977	0.485279	0.430908	0.432085	0.434344
1553793_a_at	1.28511	1.2894	1.29473	1.09141	1.11178	1.09648	1.0846	1.07987	1.08655	1.08084	1.24993	1.07895	1.08733	1.09466	1.28969	1.68748	1.29932	1.29802	1.26206	1.29372	1.09158	1.0836	1.11941	1.0874	1.09273	1.05947	1.08857	1.09413	1.07759	1.09973	1.07354	1.09719	1.10599	1.09015	1.08992	1.09348	1.29259	1.29961	1.29664	1.28898	1.29532	1.2967	1.28823	1.09544	1.13087	1.09065	1.09993	1.09703	1.10197
1553796_at	1.04648	1.04636	1.04603	1.24919	1.17067	1.12409	1.23227	1.23895	1.23777	1.2413	1.23269	1.22537	1.23553	1.07613	1.06231	1.04134	1.27662	1.04044	1.02025	1.03993	1.11015	1.22939	1.22728	1.24469	1.24217	1.06633	1.06788	1.08896	1.22366	1.24896	1.21695	1.22596	1.24497	1.09692	1.22598	1.0913	1.04631	1.04966	1.0549	1.04095	1.05754	1.05259	1.02984	1.0877	1.08495	1.09448	1.08065	1.10592	1.12165
1553801_a_at	2.33653	2.46228	2.51689	2.55874	2.83401	2.63402	2.61997	2.88958	2.49031	2.63694	2.64423	2.53638	2.53761	2.26622	2.63237	2.45642	2.56964	2.7046	2.29878	2.37335	2.77159	2.41314	2.75798	2.46704	2.52656	2.61432	2.37072	2.61822	2.39397	2.72845	2.39149	2.32379	2.82039	2.51998	2.24089	2.51161	2.54667	2.61975	2.38211	2.33597	2.4963	2.99516	2.67387	2.58371	2.49757	2.75656	2.65306	2.50194	2.58615
1553803_at	2.60446	2.72587	2.58201	2.27942	2.11221	1.93655	2.29076	2.68197	2.28851	2.29226	2.16661	2.24067	2.26925	1.98388	2.71946	2.93172	2.67514	2.54176	2.54467	2.54068	1.96102	2.24628	2.36257	2.27852	2.28498	2.01868	2.00865	2.24563	2.2465	2.25469	2.20444	2.24067	2.26544	1.98524	2.24716	1.9737	2.63517	2.70762	2.53317	2.69901	2.60949	2.62965	2.55515	2.01541	1.98283	2.30528	2.29191	1.99152	1.993
1553809_a_at	1.72417	1.72206	1.72163	1.09595	1.10398	1.1019	1.09356	1.088	1.09303	1.10844	1.10926	1.09029	1.09356	1.1129	1.71765	1.7399	1.79308	1.75244	1.75542	1.75196	1.10251	1.09134	1.08733	1.09137	1.0951	1.12861	1.11648	1.10783	1.10873	1.09842	1.07983	1.09839	1.09338	1.11317	1.0939	1.1107	1.73506	1.7125	1.74856	1.71899	1.74977	1.74381	1.75637	1.11011	1.11509	1.10111	1.10578	1.10705	1.10937
1553823_a_at	1.79863	1.80222	1.82394	1.56544	1.7002	1.62354	1.56772	1.62772	1.58147	1.56716	1.56573	1.55918	1.56869	1.64759	1.79442	1.79999	1.97685	1.72996	1.80632	1.83285	1.6139	1.54631	1.64342	1.56779	1.55598	1.6841	1.65829	1.65946	1.52822	1.64505	1.51454	1.52065	1.75014	1.6706	1.55229	1.66128	1.84876	1.83896	1.60357	1.79488	1.82991	1.82231	1.83348	1.69138	1.67076	1.7025	1.72242	1.66172	1.65277
1553852_at	1.22309	1.22817	1.243	1.02269	1.23518	1.24677	1.01607	1.01743	1.02353	1.01543	1.01519	1.01404	1.01861	1.2585	1.23839	1.22808	1.22534	1.23292	1.23368	1.23521	1.24593	1.01472	1.02609	1.01843	1.02503	1.26067	1.26872	1.2545	1.0119	1.03088	0.997865	1.00945	1.0232	1.26577	1.02436	1.25996	1.23336	1.23279	1.23375	1.22476	1.2326	1.23463	1.21997	1.26304	1.26093	1.24661	1.25336	1.2628	1.26487
1553857_at	1.6649	1.66349	1.67267	2.03846	1.9962	1.36153	2.15711	2.3933	2.04954	2.06958	1.80402	2.00746	2.036	1.35685	1.64837	1.96876	1.63856	1.66445	1.7005	1.69233	2.30226	2.03411	2.46851	2.05464	2.0408	1.37609	1.37687	1.36605	2.20307	2.01427	2.02336	2.02311	2.26012	1.35822	2.1657	1.52437	1.66741	1.70589	1.68863	1.6627	1.69002	1.67913	1.6868	1.33505	1.23582	1.32794	1.365	1.60472	1.35799
1553864_at	1.90723	1.85084	1.89958	1.78878	1.83737	1.80217	1.77744	1.88254	1.80524	1.78338	1.72783	1.75832	1.77708	1.76354	1.92249	1.90408	2.00762	1.81338	1.84789	1.83203	1.86102	1.75979	1.91806	1.78526	1.80548	1.76237	1.77207	1.79126	1.74929	1.83348	1.72813	1.7456	1.81031	1.76415	1.80198	1.77397	1.89376	1.90275	1.81144	1.83552	1.86683	1.89219	1.82904	1.81589	1.77819	1.8437	1.88427	1.82328	1.81025
1553868_a_at	2.39062	2.3532	2.40091	2.11212	2.41592	2.17638	2.08325	2.53437	2.16076	2.10373	1.97209	2.04705	2.06726	2.05057	2.53701	2.4546	2.806	2.2474	2.29603	2.28717	2.40606	2.03576	2.46671	2.09007	2.12701	2.03411	2.06633	2.16446	2.00794	2.26376	1.99713	1.98448	2.21205	2.03838	2.13289	2.0477	2.44538	2.52724	2.2548	2.31115	2.39149	2.4121	2.31189	2.19768	2.09074	2.40761	2.45051	2.19508	2.14823
1553878_at	1.76415	1.7492	1.80734	1.62005	2.66345	1.60948	1.6041	1.76942	1.62342	1.604	1.5686	1.5995	1.6037	1.59183	2.09223	1.71612	1.89758	1.73803	1.70831	1.74929	1.6401	1.58712	1.71096	1.61199	1.61978	1.57962	1.60995	1.63887	1.58858	1.6174	1.57906	1.55229	1.64645	1.60646	1.62901	1.61419	1.7736	1.80918	1.70236	1.68876	1.83175	1.87118	1.70664	1.65446	1.62302	1.68626	1.71085	1.66486	1.67073
1553882_at	1.99762	1.98617	2.02248	1.80264	1.83862	1.79843	1.78023	1.72396	1.77513	1.78488	1.77454	1.76751	1.77596	1.81642	2.01603	2.07122	2.03915	2.0201	1.85022	1.95775	1.79951	1.78209	1.76171	1.782	1.76965	1.82739	1.84252	1.85342	1.73629	1.76406	1.75378	1.72622	1.79726	1.82753	1.76741	1.82013	2.04722	1.97895	2.01842	1.9651	2.03129	2.03435	2.02962	1.83705	1.82758	1.93904	1.97356	1.81998	1.81952
1553890_s_at	1.01346	1.01774	1.01607	1.07695	1.08694	1.12195	1.08327	1.09711	1.07214	1.0825	1.09244	1.08705	1.08026	1.09993	1.00301	1.02575	1.03479	1.0196	1.03768	1.02638	1.06355	1.08789	1.03907	1.08663	1.07872	1.113	1.10701	1.09828	1.09569	1.06428	1.08789	1.11036	1.07419	1.10808	1.06705	1.1106	1.01969	1.02445	1.03137	1.02071	1.02416	1.02253	1.03387	1.09729	1.10347	1.10443	1.06846	1.09835	1.09375
1553901_x_at	2.83566	2.8367	2.79409	2.77083	2.79637	2.62935	2.8109	2.99785	2.73274	2.65921	2.63819	2.68847	2.66448	2.52439	2.9244	2.96675	3.0879	2.73768	2.71215	2.70994	2.80527	2.61324	2.96294	2.63782	2.67514	2.4696	2.48704	2.67349	2.62046	2.9156	2.70956	2.57919	2.8807	2.52338	2.80154	2.46661	2.85989	2.97968	2.72164	2.8393	2.85572	2.83559	2.77484	2.60191	2.59516	2.81874	2.81899	2.55693	2.49874
1553906_s_at	3.47105	3.15345	3.24501	3.22421	3.52517	3.40139	3.20564	3.45369	3.28787	3.23007	3.11897	3.1691	3.15868	3.10691	3.55955	3.36317	3.30396	3.28255	3.18728	3.07539	3.37853	3.11056	3.2816	3.17503	3.24682	3.12187	3.11957	3.45221	3.23443	3.15014	3.41529	3.2299	3.28334	2.85996	3.01263	3.03393	3.35467	3.39524	3.15077	3.51155	3.19703	3.38432	3.23473	3.11587	3.20182	3.33956	3.28379	3.2655	3.21592
1553909_x_at	1.68769	1.79282	1.67699	1.99043	1.73844	2.15383	1.69653	1.60867	1.67172	1.69271	1.98168	1.68617	1.79017	1.6791	1.65352	1.66374	1.61328	1.69895	1.70976	1.63809	1.6072	1.7	1.61941	1.63156	1.67548	1.6817	1.68258	1.64825	1.7109	1.76845	1.6788	1.7058	1.66577	1.67685	1.6709	1.8008	1.68613	1.73944	1.71559	2.4006	1.64915	1.67871	1.70611	1.65143	1.6708	1.60736	1.61063	1.65119	1.65792
1553929_at	1.34725	1.34219	1.34419	1.36299	1.35656	1.36188	1.36746	1.36643	1.36296	1.78117	1.34177	1.35068	1.35972	1.35068	1.35683	1.33421	1.36857	1.34014	1.3517	1.33623	1.37309	1.35401	1.37872	1.35999	1.36693	1.34687	1.35677	1.3552	1.34761	1.37218	1.33927	1.34367	1.36767	1.36462	1.36863	1.36338	1.34514	1.35337	1.33711	1.33388	1.34216	1.34986	1.3706	1.36984	1.35452	1.34758	1.37072	1.37315	1.37374
1553947_at	1.24045	1.24838	1.24475	1.30781	1.31284	1.31433	1.29559	1.30108	1.30204	1.3213	1.29399	1.30398	1.34143	1.29239	1.24122	1.25207	1.26957	1.23839	1.24755	1.24048	1.30514	1.52505	1.31161	1.30935	1.30614	1.30245	1.30102	1.29279	1.31127	1.3115	1.29535	1.3421	1.3021	1.29903	1.35058	1.30451	1.24116	1.25568	1.24396	1.24189	1.26031	1.24232	1.23661	1.30796	1.2961	1.29299	1.31397	1.30626	1.31573
1553956_at	3.33767	3.30302	3.24104	3.4311	3.43684	3.15945	3.33351	3.31282	3.42822	3.33777	3.35279	3.21883	3.28926	3.32798	3.23521	3.25389	3.3563	3.25736	3.24604	3.26321	3.29168	3.12631	3.37166	3.35768	3.37736	3.35289	3.31256	3.28947	3.25175	3.36832	2.52569	3.32895	3.275	3.41697	3.24044	3.34169	3.18368	3.13922	3.22651	3.31272	3.2898	3.28119	3.29996	3.25001	3.31559	3.33875	3.43762	3.37323	3.2081
1553962_s_at	1.11396	1.11473	1.12472	1.30439	1.30164	1.3715	1.30037	1.26812	1.29816	1.30303	1.28949	1.29508	1.30433	1.30328	1.09421	1.11899	1.13197	1.11606	1.11133	1.10337	1.34772	1.31147	1.31909	1.30253	1.30332	1.30204	1.29345	1.30158	1.32042	1.3017	1.28511	1.29339	1.30078	1.31223	1.30088	1.31152	1.12003	1.12319	1.10357	1.11509	1.11858	1.11749	1.11959	1.3071	1.30641	1.2839	1.30526	1.31249	1.31446
1553970_s_at	1.55482	1.55359	1.57334	1.50315	1.57881	2.00842	1.50911	1.47994	1.51373	2.08581	1.48937	1.49469	1.51145	1.56457	1.5832	1.5466	1.52956	1.5774	1.58844	1.54906	1.58403	2.31081	1.60121	1.51767	1.5167	1.60259	1.56146	1.56264	1.90499	1.9656	1.52539	1.56107	1.52593	1.56555	1.52385	1.72519	1.56471	1.57253	1.54609	3.31575	1.55743	1.57524	1.57811	1.56253	1.5611	1.6838	1.5176	1.56842	3.06215
1553972_a_at	1.08338	1.07572	1.07487	1.62061	1.61528	1.60274	1.61003	1.55093	1.6633	1.58369	1.63656	1.56716	1.5844	1.6633	1.21014	1.81305	1.06536	1.08215	1.08263	1.08192	1.57958	1.63382	1.55256	1.63302	1.6612	1.68059	1.64648	1.6314	1.61681	2.09553	1.62298	1.69138	1.82592	1.64185	1.59915	1.64763	1.06153	1.17259	1.16522	1.0678	1.11763	1.08084	1.0656	1.63706	1.64022	1.64046	1.60538	1.63356	1.94638
1553974_at	2.25745	2.28851	2.30585	2.54374	2.75673	2.44856	2.48153	2.90401	2.46336	2.58922	2.35537	2.54535	2.35407	2.42529	2.22196	2.31693	2.93749	2.21164	2.55432	2.30609	2.32138	2.36789	2.65112	2.39374	2.43686	2.31356	2.53531	2.36142	2.74018	2.7865	2.52667	2.52279	2.5172	2.97968	2.55663	2.49793	2.30433	2.24583	2.40933	1.9788	2.39374	2.31006	2.78494	2.47374	2.50313	1.99064	2.67358	2.51998	2.53384
1553976_a_at	3.30781	3.01114	3.18292	3.263	1.27662	3.16071	3.0365	2.75503	3.15525	3.16753	2.91087	3.14609	2.93158	3.04815	3.19842	2.90408	2.33852	3.17591	3.10312	3.22852	3.24285	3.0171	3.11359	3.1606	3.1314	3.04032	3.09357	3.02981	3.22534	3.04975	3.02857	3.14134	3.01654	2.78238	3.06398	2.89185	3.09775	3.11453	2.68819	3.34948	3.29682	3.29462	3.25711	3.12743	3.00057	3.29692	3.06065	3.12114	3.21959
1553977_a_at	1.01885	1.02194	1.03915	1.1057	1.07828	0.833885	1.3773	1.0547	1.10628	1.10695	1.64261	1.05292	1.09669	1.10197	1.0329	1.4569	1.00801	1.02928	0.981355	1.06591	1.07636	1.0987	1.04548	1.31903	1.08793	0.87104	1.30986	1.23643	1.42529	1.13881	1.08925	1.2056	1.0735	2.02482	1.06709	0.842079	1.0382	1.31391	0.981912	1.0572	1.48968	1.03466	1.57893	1.11868	1.6124	0.827251	2.67581	1.11595	1.0997
1553982_a_at	2.77167	2.56635	2.60044	2.05935	1.97119	2.32194	2.07746	2.07538	2.28792	2.41243	2.10197	2.04832	2.06997	2.05337	2.72207	2.60436	2.58201	2.55087	2.64365	2.58722	2.73247	1.95478	2.02851	2.01969	2.20961	2.0587	2.29603	2.01962	2.05371	2.50756	1.91541	2.05961	2.02516	2.46628	2.0243	2.1577	2.63448	2.49179	2.38937	2.88958	2.61512	2.95361	2.72873	2.0396	2.00443	2.02115	2.16692	2.21968	1.99851
1553986_at	3.36893	2.90443	3.29918	2.97961	2.80635	2.95486	2.26746	2.54393	3.32414	3.07624	3.00562	3.19127	3.26255	2.85385	3.0785	1.60487	3.31123	3.14378	3.38077	3.33286	3.22868	3.00768	1.43961	3.08701	3.04503	3.17921	3.19745	3.1167	3.24598	3.30418	3.21372	3.08527	2.66975	3.04197	3.32414	3.30821	3.20736	3.24269	3.50224	3.31246	3.40594	2.84755	3.28777	3.00281	2.95018	3.21898	1.77355	3.03274	3.31172
1553989_a_at	1.23289	0.0656537	1.55831	1.51834	0.914198	2.01526	2.7893	3.05698	2.28766	2.51351	1.52114	1.50431	1.50231	2.83582	2.44622	1.19525	1.17967	1.24883	1.60233	1.29748	3.26394	1.51431	2.93764	2.37203	1.97723	2.30664	2.85713	3.07035	2.29549	1.47005	2.33642	2.24894	2.7893	1.96093	2.57597	0.998259	1.23117	1.19219	1.30236	1.22699	1.23963	2.94349	1.25166	3.02414	0.698885	0.914699	3.23081	3.03231	0.523266
1553990_at	0.310436	0.309174	0.305425	1.26555	2.00608	2.10684	1.27156	1.20296	1.52936	1.28225	1.2869	1.54752	1.26957	2.05547	0.298586	0.301361	0.317303	0.314676	0.311562	0.305425	2.01493	1.27921	1.22393	1.2796	1.26834	2.07149	2.08454	2.06841	1.29366	1.24122	1.27951	1.29737	1.2511	2.05733	1.71872	2.03944	0.31351	0.304082	0.31351	0.471315	0.305425	0.302721	0.304082	2.07546	2.05724	2.04336	2.05464	2.07149	2.05509
1553991_s_at	1.47973	1.48631	1.91641	1.34168	1.36969	1.34207	1.84618	2.93211	2.18601	1.70923	1.32833	1.37066	1.3386	1.39524	2.02352	1.5516	2.59396	1.44891	1.51208	1.72317	1.34922	1.34146	1.37627	2.0093	1.34906	1.51202	1.36207	1.36943	1.85945	1.35249	1.31948	2.36184	2.11231	1.36242	1.50531	1.86186	1.48871	2.03651	1.73193	1.64211	1.51885	1.87916	1.99278	1.42667	1.37555	1.34462	1.36207	1.34995	2.26437
1553992_s_at	1.82607	1.75873	1.64743	2.35455	1.1106	2.18311	2.67779	1.82168	2.55789	2.90443	2.31298	2.81177	1.88857	2.35095	1.61993	1.22073	1.66401	1.9217	1.85832	1.90639	2.6608	2.5725	2.54044	2.54535	2.09806	1.83765	2.1605	2.10674	2.96766	2.35641	2.26522	2.84962	2.38947	2.62066	2.52398	2.07946	1.84204	1.7779	1.84459	1.93562	1.60701	1.81796	2.64423	2.08454	2.25113	2.10999	1.99013	2.27384	2.29803
1553993_s_at	3.05097	2.963	3.1189	1.64702	2.56849	3.21119	2.63362	2.61432	2.95647	2.97881	2.7535	2.81983	2.99778	2.99488	2.94774	2.97818	1.6091	2.96648	3.15108	3.27208	3.28477	2.76	2.82924	2.92128	2.72543	3.03979	2.9676	2.46585	2.35813	2.38781	2.93306	2.91011	2.6517	3.07629	2.96991	2.99778	2.81514	2.9867	3.08422	3.51573	2.97112	3.103	2.84865	2.54467	2.84849	3.31523	3.04822	2.95272	3.05745
1553994_at	2.26239	2.03044	2.10845	2.57101	3.25777	2.14076	1.87484	3.11692	2.29101	2.23433	2.68589	2.835	2.36708	2.12464	2.35264	2.15945	1.9608	2.34196	2.00913	2.40923	1.63592	2.67828	2.70341	2.45162	2.54819	2.06005	1.63079	2.65104	2.77067	1.78531	3.21146	2.34082	2.83314	2.43481	3.04761	2.0634	2.0401	1.98617	1.91062	1.97237	2.02984	2.07219	2.24917	1.80212	1.62741	2.23089	2.39182	1.70016	2.07904
1553995_a_at	1.32456	1.33127	1.33742	1.65731	2.66166	1.6645	1.65571	2.11634	1.59584	1.6401	1.70997	1.815	1.64127	1.64718	1.33484	1.32226	1.37915	1.33364	1.32632	1.33291	1.61333	1.65745	1.56366	1.66144	1.65181	1.63144	1.63599	1.6515	1.65758	1.62936	2.3461	1.66068	1.67343	1.65648	1.94905	1.64562	1.33346	1.33406	1.32754	1.32556	1.32565	1.33819	1.3271	1.6502	1.6243	1.62209	1.63367	1.6479	1.64794
1553998_at	1.23446	1.23165	1.25354	1.42497	1.29097	1.2459	1.26374	1.24504	1.25093	1.25257	1.26678	1.2639	1.25756	1.27287	1.25434	1.25244	1.61427	1.25159	1.23531	1.23963	1.26241	1.25875	1.2606	1.26847	1.28867	1.25332	1.27588	1.26465	1.25233	1.23943	1.26302	1.29443	1.24186	1.2644	1.25973	1.2683	1.2464	1.24866	1.24116	1.23546	1.23868	1.24535	1.23279	1.26936	1.26258	1.25604	1.27249	1.26037	1.2723
1554001_at	1.83732	1.83753	1.84149	2.74693	3.15895	2.59729	2.46564	2.6241	2.37834	2.38485	2.09876	2.61555	2.19934	2.32366	1.83001	1.83055	2.78415	1.83373	1.70795	1.87652	2.70838	2.15004	3.07587	2.58969	2.63005	2.46166	2.58969	2.44424	2.69608	2.38802	2.21091	2.30377	2.55865	2.63537	2.47861	2.55515	1.87306	1.8752	1.82373	1.83384	1.89256	1.86002	1.86846	2.43584	2.40277	2.5492	2.98992	2.76485	2.38299
1554003_at	3.29913	3.36426	3.37289	3.29665	3.33997	3.30339	3.33145	3.36877	3.51646	3.28339	3.1986	3.32895	3.10136	3.24786	3.39821	3.57082	3.36781	3.37586	3.42013	3.44856	3.35687	3.1653	3.30443	3.37205	3.20263	3.22275	3.31589	3.34441	3.30071	3.3095	2.86856	3.23698	3.26886	3.37066	3.35285	3.4007	3.41766	3.5312	3.34003	3.54157	3.29736	3.3199	3.34943	3.30062	3.37318	3.37361	3.38345	3.33929	3.24398
1554004_a_at	2.50145	2.50587	2.67927	3.01542	2.68023	2.92854	2.94861	2.85521	3.25139	3.02678	2.90802	3.1443	2.8457	3.06978	2.5623	2.68746	2.32836	2.63771	2.90802	2.78749	2.85728	3.03917	2.80394	3.14449	2.82899	2.94185	3.04086	3.07108	2.97748	3.02981	2.22044	3.07779	2.87782	3.16732	3.1634	3.08153	2.58001	2.73777	2.63286	2.79903	2.62257	2.63334	2.81865	3.07856	3.12011	2.86974	3.03255	3.04828	2.93883
1554006_a_at	1.19338	1.1903	1.19365	1.7213	1.25295	1.31839	1.7283	1.63841	1.69441	1.84269	1.72744	1.72501	1.6762	1.30832	1.17622	1.17271	1.19525	1.21039	1.22048	1.20437	1.52357	1.73557	1.63756	1.73349	1.71155	1.32556	1.30908	1.29022	1.73972	1.67866	1.93575	1.7696	1.63659	1.31307	1.92386	1.54789	1.19174	1.17815	1.20748	1.18302	1.2043	1.19313	1.21403	1.27159	1.27775	1.24547	1.24791	1.29885	1.49685
1554007_at	0.854114	1.25192	1.23812	2.69837	3.31513	2.38552	3.04136	3.08159	2.59547	2.48737	2.66392	2.67087	2.49814	2.5597	1.27915	1.22874	2.85788	2.65642	1.18422	1.36479	2.44834	2.82986	2.78144	2.70295	2.90159	2.28645	2.35548	2.96543	2.6052	2.50492	2.94377	2.82877	2.70821	2.01376	2.65501	2.70413	1.19294	1.3513	1.22534	1.18582	1.1856	1.2322	1.25185	2.65642	2.2022	1.82996	2.58594	2.69305	2.62917
1554008_at	2.84396	2.87663	2.973	1.91849	2.93863	1.99584	2.42275	2.87881	2.51383	2.37607	2.37918	2.37182	2.5029	2.50901	2.93387	2.9642	2.90159	2.86583	2.81389	3.03548	2.27458	2.16856	2.88122	2.58241	2.45084	2.58701	2.56706	2.47984	2.44612	2.76008	2.36607	2.42285	2.38147	2.65673	2.32769	2.55108	2.98167	2.87206	2.80193	2.87975	2.87422	2.88309	2.79031	2.58605	2.57618	2.91612	2.98957	2.68763	2.75991
1554010_at	2.48097	2.45983	2.56129	1.9848	2.34113	1.81876	1.93758	2.07419	2.3637	2.31071	1.91765	2.20327	2.03359	1.70854	2.51795	2.52979	2.48561	2.47468	2.51526	2.56869	2.5764	1.93695	1.85827	1.95129	1.98419	1.96729	2.05167	1.86097	1.98938	1.84309	1.60882	1.91394	1.90552	1.70656	1.782	2.3251	2.53595	1.66696	2.45584	2.6559	2.50023	2.51826	2.30102	1.87275	1.79479	2.53876	2.26098	2.38168	1.97141
1554014_at	2.79637	2.98573	3.16172	3.08195	3.33516	3.21178	3.05474	3.3095	3.03676	3.01446	3.08546	2.87541	2.75806	2.90877	3.04074	1.83368	2.83123	3.05487	3.01756	3.09571	3.41098	2.9841	3.0047	3.06439	2.99852	2.963	2.92232	3.17714	3.03111	3.0978	2.82857	2.88263	3.0632	2.23151	2.75512	2.90443	3.05769	2.70235	2.9159	3.21203	3.04492	3.14965	3.03129	3.13847	2.86757	3.08911	3.04916	3.20313	3.02154
1554015_a_at	2.21015	2.10674	2.27003	1.6762	2.2768	1.58056	1.45034	2.12302	1.41245	1.45488	1.86152	1.24077	1.34775	1.60407	2.10632	1.97209	1.37153	2.2678	2.19186	2.26206	1.61752	1.74907	1.31036	1.62623	1.36602	1.98223	1.59417	1.79412	1.49675	1.62516	1.44048	1.47078	1.42801	0.0656537	1.29473	1.5756	2.23697	2.07219	2.18827	2.12079	2.53032	2.4812	2.43654	2.10431	1.6238	1.53492	1.49316	2.09492	1.62286
1554016_a_at	3.12453	3.04686	3.03537	2.65501	2.74397	3.03268	2.68735	2.49989	2.66275	2.78453	2.77648	2.78082	3.10271	2.87229	3.05846	3.07593	2.99556	2.93609	3.0528	3.00917	3.06277	2.72489	2.43471	2.8121	2.74213	2.97319	2.70695	2.83437	2.65269	2.7105	2.82055	2.87859	2.67406	2.79945	2.76554	2.84654	3.13361	3.03285	3.00748	3.08714	3.01801	3.12893	2.99677	2.87176	2.71179	2.85146	2.68783	2.85943	2.98592
1554018_at	2.56209	2.57772	2.79054	2.83992	3.15356	2.63996	3.11365	3.00127	2.86772	3.14749	2.95607	2.90567	2.69463	2.53305	2.81671	3.00562	2.8014	2.49218	2.85249	2.65459	3.1573	2.92647	2.95191	2.74264	3.07984	2.97507	3.03045	2.75342	2.79982	3.17539	2.58532	2.75964	3.17062	3.11325	2.66552	2.90626	3.1329	2.81702	2.95348	3.05215	2.53897	2.3819	2.62819	3.00788	2.96524	2.82995	3.16134	2.98925	3.33281
1554020_at	1.33012	1.3327	1.95699	1.24845	1.8288	1.42003	1.35784	1.33921	1.34941	1.34598	1.26609	1.24714	1.43814	1.65848	1.31717	1.31684	1.29539	1.33714	1.46825	1.32744	1.42973	1.248	2.07657	1.7922	1.24687	1.74658	1.88479	1.78773	1.28531	1.33391	1.28882	1.33597	1.24225	1.34951	1.34069	1.45592	1.3349	1.32627	1.32918	1.32911	1.91027	1.34392	1.32529	2.01645	1.76979	1.82054	2.05057	1.91919	1.67368
1554026_a_at	1.2192	1.22121	1.22215	1.09677	1.3904	1.41086	1.09912	1.06336	1.19779	1.09842	1.11089	1.36605	1.12205	1.4439	1.20318	1.42332	1.19088	1.23145	1.20548	1.23236	1.38857	1.07951	1.07944	1.12679	1.09606	1.46569	1.45971	1.43397	1.11063	1.41802	1.0905	1.10624	1.09213	1.44657	1.09451	1.64686	1.22622	1.2811	1.24001	1.22375	1.23251	1.2247	1.2373	1.43732	1.44449	1.40727	1.40948	1.42969	1.45158
1554029_a_at	1.32859	1.32556	1.34122	1.36537	1.35192	1.34197	1.33473	1.34052	1.34066	1.33735	1.84539	1.50148	1.36392	1.37234	1.34152	1.32678	1.36749	1.33397	1.32999	1.31178	1.35255	1.53574	1.37037	1.36488	1.34453	1.35277	1.338	1.37678	1.32235	1.3503	1.35334	2.07103	1.34301	1.55806	1.71028	1.34033	1.34184	1.33735	1.31319	1.32117	1.38869	1.33333	1.32229	1.3468	1.74684	1.33352	1.35014	1.35164	1.3529
1554030_at	1.38831	1.38552	1.40155	1.38708	1.52893	1.39775	1.39527	1.35502	1.37933	1.39661	1.37738	1.38659	1.3904	1.38872	1.39921	1.38662	1.40832	1.40119	1.3795	1.394	1.4064	1.40322	1.4017	1.49549	1.48319	1.387	1.39153	1.39239	1.38321	1.37169	1.38654	1.3809	1.38022	1.39351	1.40705	1.40248	1.38782	1.3868	1.3805	1.37612	1.40292	1.39455	1.37704	1.40679	1.41218	1.37008	1.41238	1.41493	1.39717
1554033_at	1.69701	1.71435	1.70826	1.63294	1.65529	1.63458	1.63123	1.99144	1.62873	1.6243	1.61092	1.60925	1.62364	1.65669	1.74468	1.99256	1.74715	1.73291	1.72735	1.72744	1.84611	1.62122	1.68527	1.63152	1.63294	1.64284	1.67134	1.64942	1.5964	1.63689	1.60327	1.58951	1.63135	1.65288	1.64609	1.65093	1.73682	1.72426	1.69193	1.70799	1.73336	1.74157	1.73148	1.66236	1.64829	1.63902	1.71137	1.65613	1.65628
1554036_at	2.84404	2.24827	2.60888	2.36057	2.83346	2.22703	2.15383	3.03923	2.51581	2.21164	2.02263	2.1572	2.21015	2.09182	2.30752	2.20645	2.5539	2.27049	2.144	2.27082	2.06358	2.11779	2.89336	2.17391	2.66907	2.05978	2.30314	1.97306	2.15895	2.22364	2.07341	2.11428	2.17361	2.13267	2.11798	2.03846	2.62373	2.22714	2.15305	2.2138	2.26925	2.30585	2.29954	2.00559	2.1018	2.09182	2.10817	2.52488	1.96401
1554037_a_at	1.69209	1.69305	1.72987	1.68112	1.72251	1.71336	1.667	1.73111	1.69084	1.67642	1.63403	1.64841	1.68015	1.67704	1.64877	2.48248	1.73399	1.67579	1.64763	1.6846	1.75666	1.64997	1.76789	1.67552	1.88316	1.68376	1.71234	1.70804	1.65288	1.65957	1.6278	1.63471	1.70083	1.75515	1.66102	1.71047	2.46553	1.67493	1.67505	1.67147	1.7142	1.72599	1.66423	1.71685	1.70695	1.66636	1.67927	1.99285	1.7072
1554038_at	1.47069	1.48377	1.48407	1.06509	1.58848	1.4461	1.06591	1.1319	1.07127	1.05482	1.06799	1.06468	1.06057	1.46894	1.47048	1.47915	1.45192	1.51196	1.48281	1.49029	1.43298	1.07046	1.30251	1.08556	1.07386	1.48552	1.49424	1.47075	1.05939	1.04656	1.09179	1.05597	1.03967	1.47941	1.08981	1.47328	1.47422	1.47094	1.48886	1.46952	1.47228	1.4876	1.4805	1.49029	1.46996	1.47919	1.44496	1.4628	1.46415
1554039_at	2.86176	2.82213	2.77705	1.49045	1.46967	1.4767	1.49282	1.49421	1.55551	1.49087	1.50181	1.48624	1.49305	1.49862	2.82823	3.11476	2.88867	2.73801	2.74949	2.75538	1.47857	1.49103	1.47379	1.49497	1.48869	1.51208	1.51069	1.49809	1.49596	1.47206	1.48568	1.48937	1.48571	1.50064	1.4869	1.49323	2.7971	2.83566	2.73346	2.79779	2.77318	2.78892	2.64629	1.49348	1.49886	1.60019	1.47964	1.48253	1.48677
1554041_at	1.30573	1.3147	1.34342	1.47476	1.48978	1.48991	1.47215	1.49329	1.49071	1.47269	1.44449	1.49726	1.47544	1.45533	1.35625	2.37959	1.3676	1.32597	1.35717	1.32245	1.57859	1.46502	1.52956	1.48086	1.45888	1.45047	1.46181	1.47419	1.44965	1.51027	1.44439	1.46551	1.48801	1.4724	1.45994	1.47705	1.34382	1.37646	1.33918	1.3349	1.34298	1.34745	1.33543	1.48871	1.46917	1.47617	1.47728	1.50331	1.50013
1554045_at	1.72821	1.68047	2.06139	1.68191	2.00533	2.02327	1.67989	2.12312	1.66712	1.69267	1.6555	1.70367	1.68757	1.60863	1.71224	1.70395	1.80437	1.90532	1.7142	1.70424	1.6197	1.69076	1.79823	1.69288	1.67544	1.45448	1.59885	1.61565	1.69373	1.82807	1.63557	1.68487	1.79852	1.63859	1.65303	1.59896	1.71304	1.69864	1.79533	1.67417	1.72282	1.78122	2.08243	1.68589	1.43387	1.64265	1.63382	2.25535	1.71536
1554047_at	2.55886	2.55588	2.58342	2.16661	2.75689	2.13398	2.28728	2.8656	2.34795	2.18069	2.05798	2.02739	2.15393	2.02176	2.65491	2.67029	3.15145	2.7303	2.55754	2.69485	2.11739	2.02648	2.78042	2.56342	2.36616	2.09323	2.51795	2.21146	2.12223	2.14076	2.0735	2.25799	2.29998	2.13973	2.20615	2.16744	2.63247	2.75581	2.75162	2.51308	2.55886	2.59406	2.53267	2.29479	2.26063	2.35084	2.68921	2.55609	2.23077
1554049_s_at	1.0656	1.07183	1.07725	2.07183	2.28303	1.41823	1.82436	1.65158	1.80519	2.01008	1.81417	2.25632	1.82003	1.48849	1.07553	1.06197	1.04048	1.07487	1.07479	1.07428	1.43565	1.83273	1.74416	1.83013	1.62745	1.48076	1.50071	1.42939	1.72072	1.6822	2.09817	1.55577	2.18197	2.25591	1.78712	1.41945	1.07393	1.06464	1.07214	1.06401	1.05739	1.08152	1.1822	1.43289	1.47315	1.42557	1.40286	1.78623	1.46774
1554052_at	2.79061	2.78002	2.87115	2.70305	2.64275	2.18873	2.60054	3.05665	2.5496	2.62335	2.42584	2.79005	2.38211	2.36607	2.91274	2.15045	3.18173	2.71197	2.7074	2.75419	2.76419	2.50543	2.62496	2.52767	2.39384	2.56684	2.52623	2.98222	2.62754	2.15134	1.93219	2.44494	2.81655	2.51492	2.34143	2.22013	2.92803	2.65029	2.68847	2.78238	3.11488	2.8656	2.81843	2.79506	2.57723	2.64556	2.66217	2.68774	2.53015
1554053_at	2.90956	2.214	3.03207	2.59361	1.98395	1.87484	2.56423	2.53501	2.10836	2.43754	1.82525	2.03734	1.95112	1.91609	2.5279	2.28262	2.38823	2.36102	2.60707	2.46704	1.90337	1.93135	1.9605	2.65112	2.38971	1.8241	2.10468	1.92968	2.11444	1.92981	1.85741	2.79201	2.84267	1.78038	2.38147	1.88285	2.74931	2.33108	2.17898	2.18968	2.82628	2.61576	2.17158	1.94301	1.94953	1.90421	1.92303	2.40997	1.92235
1554060_s_at	1.50871	1.53352	1.55405	1.3258	1.56122	1.578	1.32504	1.29763	1.33234	1.32408	1.3585	1.39382	1.32966	1.6078	1.54114	1.51803	1.56353	1.54237	1.6718	1.54381	1.56114	1.32421	1.30445	1.32747	1.32441	1.61899	1.62752	1.81443	1.34002	1.46819	2.04312	1.32902	1.31842	2.12223	1.31319	1.60472	1.52924	1.51807	1.54359	1.52478	1.54098	1.53218	1.74204	1.62026	1.60968	1.56285	1.60566	1.668	1.60211
1554062_at	3.23027	3.28641	3.2598	3.26819	3.1564	3.28052	3.40372	3.47645	3.05164	3.33842	3.34986	2.32984	3.11659	3.40372	3.38886	2.78633	1.64415	3.37985	3.00526	2.51868	3.32209	2.97955	3.145	2.15925	3.09939	3.34468	3.11005	3.39994	1.35972	3.22512	1.4006	2.61812	3.30261	3.16112	3.29188	3.22604	3.10096	1.6637	3.02395	2.81835	2.89615	3.35429	3.25832	3.34351	3.3686	2.93455	3.46743	3.28921	1.41436
1554063_at	1.25363	1.35719	1.25632	1.83531	1.79873	1.57578	1.61123	1.97164	1.96525	1.61547	1.60457	1.57338	1.64084	1.84545	1.23456	1.23898	1.23425	1.26936	1.27265	1.264	1.7923	1.60747	1.55602	1.60762	1.59172	1.89035	1.88391	1.87611	1.60353	1.55899	1.57755	1.53961	1.57988	1.99834	1.63047	1.80704	1.2544	1.23771	1.3276	1.23907	1.26215	1.25495	1.27303	1.87665	1.81208	1.80468	1.83353	1.94047	1.7382
1554076_s_at	0.997629	0.992955	0.995936	0.844569	0.424489	0.417767	0.85095	0.825235	0.842522	0.846425	0.848115	0.856501	0.848607	0.41702	0.985298	0.986397	1.01543	1.00568	1.00573	1.0017	0.418465	0.852105	0.87541	0.851109	0.845729	0.419766	0.430255	0.423216	0.843431	0.830604	0.853327	0.844407	0.86107	0.418465	0.862026	0.428234	0.995436	0.992526	0.989944	0.991946	1.00143	0.997543	1.0102	0.431465	0.436594	0.416317	0.477531	0.436076	0.426042
1554079_at	2.48484	2.59246	2.76529	2.54101	1.46828	2.44933	2.54809	1.88279	2.60346	3.03607	2.97408	2.78741	3.07696	2.66166	2.62614	2.53339	2.28851	2.71205	2.50767	2.52535	1.96848	2.79192	2.44879	2.16416	2.69023	1.4957	2.56372	2.41072	2.57427	1.98494	2.56796	2.48248	2.25341	2.9395	2.63217	2.47156	2.39706	2.07628	2.33913	2.4555	2.34337	2.72775	2.6583	2.86967	1.86401	1.40343	1.4714	2.70751	1.91112
1554080_at	2.9914	2.91964	3.10633	3.06895	3.25803	2.30875	2.68394	3.12193	2.9539	2.75931	2.71059	2.70053	2.96898	2.44465	3.09763	3.11005	3.21799	2.95166	3.10028	3.16192	2.98142	2.59299	3.06356	2.93883	2.97593	2.75964	2.98939	2.78809	2.93896	2.95198	2.56129	2.828	2.85072	2.90101	2.54236	2.81639	3.12875	2.87229	3.03637	3.2803	3.14621	3.07683	3.12719	3.03656	2.97769	3.11051	3.16327	2.74982	2.86757
1554084_a_at	1.40604	1.30748	1.29535	1.9742	1.69529	1.91972	1.98132	1.91687	1.82673	1.7569	1.98786	1.96707	1.98388	1.76855	1.28864	1.28151	1.26684	1.32859	1.29274	1.27457	1.68803	2.03359	1.91464	1.72507	1.81538	1.41954	1.64427	1.41557	1.88757	1.95593	2.56944	1.98976	1.94759	2.24237	1.95106	1.77286	1.34712	1.30141	1.32757	1.30184	1.32194	1.31057	1.35074	1.42334	1.76997	1.69395	1.70541	1.7592	1.85157
1554086_at	0.361396	0.364491	0.362446	0.380547	0.390475	0.391322	0.388576	0.373294	0.383257	0.378809	0.382276	0.380547	0.383257	0.396228	0.360411	0.356983	0.370035	0.365571	0.365571	0.365571	0.386016	0.379723	0.377865	0.383257	0.378809	0.398663	0.401988	0.397048	0.389463	0.378809	0.367717	0.389463	0.380547	0.395442	0.381439	0.396228	0.363522	0.366596	0.367717	0.356983	0.361396	0.358697	0.495027	0.391322	0.397048	0.383257	0.382276	0.396228	0.399501
1554089_s_at	2.68318	2.87371	2.81082	2.97033	2.75823	2.49947	2.7725	2.99451	2.85656	3.00507	2.80914	3.01859	2.90809	2.85443	2.89199	2.68912	2.14574	2.73467	2.55609	2.31905	2.46135	3.02793	2.99104	3.08836	2.87146	2.81276	2.73734	2.7459	3.10819	2.54339	2.6657	3.10062	2.75342	3.14869	2.95424	2.71964	3.10495	2.76872	2.65491	2.33553	3.13781	2.84042	2.73291	3.08479	3.26959	2.266	2.46628	2.80591	2.84159
1554094_at	1.51724	1.51444	1.51851	1.4429	1.26321	1.29	1.36987	1.38407	1.35904	1.37441	1.38407	1.3755	1.45303	1.3101	1.54164	1.7134	1.47676	1.53951	1.54259	1.53578	1.28935	1.37014	1.47107	1.37187	1.36605	1.32497	1.32014	1.29859	1.38099	1.39402	1.34184	1.38509	1.36023	1.31042	1.35598	1.29932	1.52437	1.50923	1.53158	1.49749	1.51628	1.52804	1.49917	1.30253	1.29062	1.27658	1.32186	1.29637	1.29713
1554095_at	2.86244	1.95063	2.94861	2.62734	2.93283	2.76033	2.62487	3.21321	2.65038	2.62614	2.57082	2.8508	2.53908	2.60949	3.02278	2.97665	2.95675	2.87975	2.87527	2.69137	2.87859	2.59123	2.98501	2.84299	2.60577	2.69589	2.81882	2.98461	2.52548	2.83877	2.57968	2.58122	2.61656	2.62909	2.58821	2.64863	2.9217	2.92398	2.86856	1.62765	2.92197	2.92226	2.74965	3.09653	2.8845	2.81835	2.96471	2.80635	2.83734
1554096_a_at	2.09351	2.06624	2.14315	2.09619	2.1139	2.01611	2.08723	2.50776	2.18727	2.11134	2.77396	2.25113	2.09456	2.08156	2.27743	2.10217	2.14994	2.01008	2.03544	2.09785	2.20068	2.23988	2.39363	2.10363	2.11515	2.0857	2.09492	2.13003	2.03725	2.38495	2.00509	2.10913	2.07357	2.64114	2.10412	2.06987	2.12018	2.20157	2.4373	2.00331	2.11465	2.13723	2.02631	2.16831	2.66148	2.14254	2.18096	2.19944	2.15904
1554097_a_at	1.09455	1.57643	1.39961	2.79134	1.60392	2.21004	2.79733	2.79192	2.18145	3.05298	2.79779	2.53481	2.93312	2.26791	1.16148	1.08364	1.18687	1.82388	1.14025	1.2451	2.65742	2.88564	2.25515	2.53393	2.66861	2.35164	1.96146	1.63779	2.5459	1.935	1.80417	2.55432	2.67927	1.54716	2.46476	2.06522	1.23356	1.10022	1.10494	1.09198	2.04044	1.38473	1.2628	2.58492	1.26224	1.60179	1.45804	1.88143	0.478018
1554101_a_at	0.872275	0.869495	0.870133	0.89277	0.898979	0.908764	0.902247	0.874283	0.920826	0.886179	1.014	0.88539	0.894585	0.90468	0.865796	0.863626	0.86084	0.876955	0.870917	0.868027	0.895124	0.901682	0.885791	0.888483	0.893925	0.904927	0.927742	0.90069	0.903312	0.996295	0.87928	0.916002	0.892619	1.13601	0.897761	0.924651	0.87019	0.868142	0.870133	0.867299	0.87636	0.870321	0.884561	0.949686	0.909157	0.892878	0.901576	0.915952	0.916683
1554102_a_at	1.37449	1.38272	1.37092	1.57834	1.30682	1.35052	1.55005	1.51158	1.56667	1.55009	1.59455	1.57552	1.73747	1.37449	1.35918	1.36164	1.36792	1.3593	1.386	1.3805	1.30439	1.60638	1.55438	1.55207	1.56931	1.35871	1.35704	1.28393	1.58411	1.60247	1.56203	1.58855	1.56648	1.72013	2.01969	1.31903	1.37075	1.38124	1.3829	1.36635	1.38863	1.37652	1.35527	1.34382	1.2948	1.31402	1.34566	1.31277	1.36596
1554103_at	0.745762	0.74207	0.739681	0.585306	0.710237	0.599095	0.589945	0.579183	0.584099	0.600384	0.586539	0.59407	0.586745	0.595704	0.730409	1.15536	0.725537	0.751181	0.742855	0.743718	0.61695	0.591917	0.652919	0.591385	0.593842	0.606026	0.596122	0.592994	0.588619	0.5934	0.586359	0.589311	0.585496	0.598154	0.577184	0.60343	0.740894	0.735462	0.746416	0.739128	0.744082	0.741006	0.75569	0.58698	0.592575	0.573169	0.573169	0.599309	0.626011
1554106_at	2.12732	3.14373	2.73594	2.92782	2.64365	2.55672	2.93903	2.61502	2.45707	2.89126	3.1048	2.86206	3.09613	2.9271	2.84741	2.14044	2.72083	2.84809	3.00666	2.98054	2.65349	3.06339	2.48526	2.91049	2.69991	2.97566	3.131	2.24518	3.00899	2.99336	2.42264	2.99476	3.16425	3.27044	2.74082	2.89715	2.52041	3.05679	2.87633	2.89163	3.06514	2.71363	2.74659	2.23433	3.11988	2.85804	2.53606	2.71327	2.93706
1554108_at	1.92821	1.9411	1.98289	1.96393	2.82956	1.98494	2.26261	2.36113	1.99438	2.01782	1.97427	2.13225	1.96914	1.92439	1.981	1.96743	1.97041	1.99021	1.99762	1.96173	2.15115	1.94574	2.31148	1.95911	1.99996	1.92941	1.993	1.99168	2.07383	1.97195	2.13437	1.93177	2.06276	1.96393	1.96699	2.33118	1.96298	1.94853	1.92691	1.92875	1.94926	2.01775	1.95947	2.22385	1.9375	1.96612	2.25788	2.4142	1.98546
1554110_at	1.53345	1.58596	1.73344	2.09287	2.01654	2.68365	2.10065	2.14534	2.12154	2.12936	2.06321	1.96401	2.12615	2.04243	1.49961	1.63455	1.48767	1.49546	1.55584	1.54887	2.40781	2.01508	2.10074	2.1133	2.10037	1.99285	2.06754	2.02901	2.0848	2.08146	1.98252	2.08224	2.07771	2.53362	2.06674	2.17962	1.5424	1.52059	1.55171	1.53549	1.68753	1.51867	1.64182	2.05031	2.04344	2.0259	2.06666	2.06377	2.70123
1554112_a_at	0.705117	0.710343	0.712746	1.30292	1.08733	1.10258	1.30398	1.25541	1.29377	1.31163	1.30876	1.30161	1.30614	1.12307	0.707771	0.709979	0.712951	0.71648	0.709876	0.711057	1.08323	1.31545	1.25984	1.30561	1.29867	1.0792	1.13163	1.12227	1.32226	1.31343	1.30918	1.32547	1.29169	1.26002	1.29163	1.1079	0.710683	0.710683	0.710468	0.702067	0.709979	0.709519	0.832618	1.1626	1.12649	1.08843	1.08857	1.11228	1.11314
1554117_at	1.54854	1.56301	1.54995	1.55281	1.53096	1.64718	1.55918	1.51398	1.54176	1.55698	1.5787	2.25665	1.55803	1.57205	1.57614	1.56607	1.53286	1.56388	1.55853	1.56122	1.52907	1.61622	1.51296	1.56164	1.58766	2.03164	1.57267	1.55715	1.57769	1.52708	1.70892	1.79947	1.53023	1.56901	1.63261	1.54941	1.55391	1.60005	1.62519	1.53366	1.567	1.56417	1.55967	1.55662	1.54745	1.53127	1.54398	1.54876	1.96765
1554119_at	1.73953	1.75005	1.77554	1.77757	1.75718	1.76175	1.78282	1.76666	1.77655	1.80273	1.7559	1.78313	1.89877	1.78292	1.80014	1.78384	1.74494	1.75266	1.75497	1.77286	1.76419	1.8032	1.76714	1.80543	1.79484	1.72497	1.75704	1.74086	1.79056	1.80315	1.76368	1.80014	1.75438	1.72901	1.77708	1.67138	1.76714	1.79653	1.71503	1.74472	1.77823	1.77114	1.77642	1.73331	1.73953	1.73515	1.73565	1.76821	1.73005
1554122_a_at	1.95356	1.66954	1.69242	2.28334	2.90372	2.00443	1.93162	2.16416	1.99661	2.39866	1.8949	1.89181	1.93964	2.27942	1.78999	1.70041	1.95947	2.0836	1.6868	1.68569	2.10595	2.03795	2.20846	2.37405	1.93001	2.00275	2.26218	2.54969	1.90634	1.89444	1.87791	1.85871	1.90287	2.01485	1.91719	2.23058	1.75244	1.67603	1.61044	1.68856	1.69395	1.70506	1.68432	2.33979	2.14448	2.24803	2.87798	2.43447	2.23467
1554125_a_at	1.89991	1.89689	1.93328	1.81972	1.89362	1.84149	1.81423	1.94794	1.84703	1.81854	1.75993	1.79676	1.81522	1.79453	1.99769	1.95877	2.19915	1.86141	2.01969	1.91222	1.91444	1.81208	1.95678	1.8187	1.84275	1.7893	1.81218	1.82249	1.79951	1.83464	1.76246	1.76202	1.85917	1.79795	1.84122	1.80738	1.9441	1.96667	1.85855	1.89009	1.92935	1.93438	1.88191	1.85984	1.81505	1.9271	1.86081	1.86298	1.84375
1554126_at	1.93219	1.91562	1.93471	1.68415	1.63463	1.66207	1.68833	1.60995	1.67267	1.70232	1.6854	1.68701	1.69037	1.70963	1.89581	1.89997	1.83857	1.96426	1.91575	1.96012	1.81642	1.69789	1.62415	1.69627	1.6838	1.72987	1.68394	1.69886	1.70316	1.67343	1.67846	1.69369	1.71412	1.71128	1.72331	1.70533	1.93204	1.89022	1.95678	1.96972	2.2211	1.96187	1.96944	1.69641	1.69819	1.6511	1.65066	1.69509	1.71943
1554127_s_at	1.45485	1.45924	1.46894	1.42877	1.12811	1.14072	1.44084	1.40593	1.41928	1.44433	1.43714	1.43957	1.43357	1.16234	1.4324	1.47498	1.44925	1.45637	1.47234	1.46861	1.15284	1.43	1.41515	1.4341	1.42945	1.17597	1.16227	1.15446	1.42883	1.40836	1.41427	1.42868	1.42709	1.16405	1.41602	1.1537	1.46174	1.47893	1.45269	1.45018	1.46602	1.46297	1.47498	1.15347	1.14828	1.14486	1.21548	1.18946	1.14999
1554128_at	2.68682	2.15625	2.95403	2.02501	1.46329	1.58294	1.96187	2.40912	2.03377	2.10787	1.99028	1.7277	2.02303	1.30876	2.88942	2.7641	2.75764	2.64423	2.90867	2.66166	1.29386	2.0077	2.02827	2.18331	2.02786	1.33558	1.40161	1.30236	1.96736	2.18914	1.96899	2.31168	1.58855	1.29515	2.2108	2.11615	2.70882	2.81695	2.59528	2.11674	2.84467	2.7181	2.83147	1.31178	1.31108	1.26681	1.30057	1.32807	1.61829
1554129_a_at	2.29954	2.28251	2.31949	1.65583	1.64981	1.66159	1.74149	1.7408	1.64593	1.6614	1.63506	1.64477	1.65718	1.66282	2.36394	2.62644	2.48143	2.30143	2.27139	2.30541	1.65571	1.64829	1.7172	1.66007	1.64794	1.67624	1.68022	1.65868	1.64103	1.62752	1.61462	1.65451	1.63238	1.6633	1.65868	1.65533	2.32705	2.28405	2.26239	2.26814	2.31555	2.31265	2.29423	1.77796	1.65941	1.6803	1.83737	1.656	1.6495
1554132_a_at	2.16297	2.12964	2.18057	2.09074	2.73809	2.01907	2.0735	2.64873	2.10125	2.1204	1.98923	2.07006	2.09278	2.14704	2.30102	2.17567	2.07771	2.19197	2.19467	2.07294	2.08013	2.06558	2.06849	2.10342	2.08884	1.9956	2.13551	2.1997	2.03112	2.21545	1.99431	2.2556	2.139	2.1701	2.22055	2.08523	2.30908	2.11584	2.17041	2.08913	2.61164	2.19583	2.06997	2.06321	2.56178	2.08679	2.24815	2.09847	2.1352
1554140_at	1.32565	1.33352	1.34492	1.35435	2.71021	1.42718	1.35404	1.69097	1.35953	1.34951	1.3386	1.33705	1.35154	1.34036	1.34428	1.339	2.83953	1.33102	1.32568	1.32848	2.54133	1.34853	2.79967	1.3553	1.36204	1.33606	1.34954	1.34802	1.41007	1.37701	1.33282	1.33147	1.38904	1.34699	1.35523	1.35197	1.3548	1.34336	1.33261	1.3279	1.33065	1.34119	1.3231	1.35799	1.34508	1.34096	1.35538	1.35959	1.36934
1554143_a_at	1.84475	1.84037	1.87288	1.76012	2.47026	1.7244	1.75718	1.96426	1.77695	1.74579	1.68059	1.7292	1.72906	1.71177	1.91509	1.86457	1.81801	1.84737	1.81223	1.84725	1.76678	1.70858	1.74843	1.74644	1.76969	1.89413	1.72807	1.73336	1.73611	1.78028	1.68816	1.72925	1.75329	1.69233	1.73835	1.71273	1.85724	1.8322	1.79942	1.827	1.85901	1.88581	1.86245	1.75342	1.72456	1.6896	1.90923	1.74608	1.71796
1554147_s_at	1.14363	1.15006	1.17067	1.43538	1.29077	1.26577	1.42862	1.4469	1.43024	1.43283	1.41181	1.41867	1.43031	1.15013	1.1797	1.19934	1.31885	1.13862	1.123	1.11861	1.30938	1.42823	1.41092	1.43077	1.43422	1.16441	1.15158	1.17952	1.4517	1.45432	1.43893	1.43929	1.4469	1.15413	1.42838	1.20162	1.15893	1.16632	1.13276	1.14085	1.13796	1.16234	1.12955	1.1694	1.1538	1.15928	1.20268	1.18819	1.17431
1554159_a_at	1.28126	1.29059	1.2953	1.22131	1.23892	1.24016	1.22491	1.23512	1.24809	1.22625	1.22537	1.21383	1.22452	1.24355	1.32836	1.28975	1.3032	1.28752	1.28249	1.28826	1.23618	1.21737	1.30466	1.22508	1.23165	1.25762	1.24652	1.25356	1.22733	1.24094	1.20705	1.19974	1.23168	1.24646	1.22096	1.25247	1.29386	1.29532	1.28422	1.28848	1.28826	1.29953	1.281	1.25775	1.25013	1.24538	1.26481	1.26462	1.26585
1554161_at	1.67575	1.68647	1.71317	1.8438	2.91641	2.13369	2.25329	1.84174	2.48248	2.02884	2.30046	1.80533	1.99698	2.08723	1.71238	1.69092	1.7603	1.70375	1.71159	1.65905	2.17787	2.13478	2.09351	1.8241	1.93506	2.08641	2.11308	2.1236	2.13083	2.06696	2.22562	1.84068	1.90331	3.12069	2.02936	2.08687	1.71791	1.723	1.68659	1.68071	1.69634	1.7069	1.71356	2.13723	2.08942	2.1197	2.18311	2.19116	2.14584
1554168_a_at	2.94899	2.71898	2.15501	2.7833	2.79539	2.88981	2.66637	2.67019	2.3525	2.52071	2.78946	3.01604	3.00267	2.75597	2.11592	2.50113	2.53619	2.40039	2.57825	2.38179	2.21673	2.72262	2.87613	2.83415	2.76115	2.47784	2.78445	2.49641	2.61234	2.63724	3.33402	3.0869	2.52733	1.80533	2.58594	2.61367	2.61736	2.42112	2.91971	2.70218	2.39552	2.13764	2.28987	2.42845	2.8333	2.23488	2.50257	2.46302	2.64981
1554177_a_at	3.1573	3.05602	3.13486	3.12547	3.25289	3.05286	3.13574	3.32829	3.0925	3.0242	2.84419	2.71059	2.92085	2.99019	3.33233	3.24686	3.17959	3.0748	3.19953	3.18488	3.2768	2.8693	3.21304	3.04969	3.08574	3.07089	3.09571	3.1634	2.88473	3.03039	2.9273	2.86281	3.09909	3.08934	2.99445	3.04264	3.21013	3.30032	3.20187	3.08462	3.12016	3.23139	3.09191	3.04541	3.05244	3.27018	3.22742	3.14477	3.03497
1554179_s_at	3.60782	3.26798	3.59147	2.75478	2.80007	3.69436	3.21545	3.14145	3.42752	3.49841	2.89758	3.05829	3.23257	3.60396	3.59195	3.1981	2.84159	3.50602	3.57376	3.62418	3.62559	3.15895	3.39458	3.36344	3.41553	3.699	3.42061	3.32758	3.10129	2.93922	2.27173	3.43805	3.46751	3.36877	3.08088	3.09485	3.50177	3.34409	3.47591	3.34126	3.30902	3.53559	3.59532	3.26814	3.34926	3.63904	3.14875	3.50129	2.67038
1554182_at	1.76312	1.76437	1.77695	2.50162	2.48897	2.86399	2.33333	1.96676	2.9655	2.36394	2.51236	3.0638	2.71134	2.55772	1.70871	2.158	1.80453	1.66322	2.44762	2.01661	2.65068	2.69542	2.95911	2.84962	2.78633	2.96384	2.8245	2.00292	3.2944	3.12931	2.82267	2.7322	2.75051	3.07456	3.00371	2.8827	1.80632	3.0514	2.64178	2.91434	1.7922	1.73414	1.56821	2.40976	2.68049	3.0147	2.60647	2.49588	3.09101
1554185_at	1.75713	1.7696	1.77931	1.57175	1.55442	1.56503	1.55985	1.52464	1.56349	1.59527	1.58177	1.5773	1.58103	1.60218	1.77379	1.76484	1.72523	1.79805	1.96539	1.76942	1.70463	1.7898	1.53175	1.58766	1.59377	1.55461	1.59881	1.58534	1.55708	1.54775	1.5756	1.62056	1.56783	1.91687	1.55651	1.6046	1.78398	1.75939	1.79009	1.74784	1.81244	1.80892	1.79863	1.60088	1.58797	1.55521	1.56876	1.5903	1.66314
1554190_s_at	1.63714	1.78247	1.65507	1.76692	1.85147	1.73264	1.76273	1.87635	1.82144	1.79258	1.94736	1.78925	1.80483	1.71637	1.65529	1.67505	2.18476	1.61899	1.61656	1.82886	1.70467	1.83675	2.13723	1.8249	1.7922	1.6708	1.69605	1.72054	1.95171	1.8149	2.95138	1.86773	1.82394	1.68354	1.94094	1.70455	1.6614	1.8836	1.62384	1.61379	1.63698	1.64814	1.61648	1.74521	1.70506	1.75595	1.78287	1.75092	1.7159
1554193_s_at	1.4282	1.20143	1.20738	1.09417	1.53642	1.10701	1.09333	1.42627	1.14275	1.09103	1.0792	1.08713	1.09881	1.09558	1.37598	1.19722	1.43866	1.19358	1.19	1.20165	1.14476	1.09149	1.37903	1.09948	1.10081	1.10305	1.1018	1.1036	1.0827	1.10893	1.08192	1.07561	1.10765	1.10426	1.08815	1.10323	1.20403	1.21633	1.19228	1.19253	1.20024	1.20548	1.18663	1.10723	1.09908	1.11896	1.14736	1.11221	1.12808
1554195_a_at	1.28498	1.25734	1.49773	1.28657	1.34259	1.36212	1.35347	3.19618	1.27861	2.65884	1.29685	1.28901	1.28755	1.39666	2.83725	1.47185	1.24051	2.95797	1.17309	1.17576	3.01285	1.29459	1.24377	1.29279	1.28792	1.34168	1.40575	2.79093	1.26037	1.29291	1.28725	1.26986	1.27939	1.57663	1.29888	1.84442	1.27362	1.2756	1.28498	1.20666	1.45388	1.2878	1.31181	2.82689	1.28381	1.40337	3.15236	2.04351	1.34326
1554203_at	1.39262	1.39123	1.39052	1.5284	1.55394	1.53819	1.53584	1.47066	1.52294	1.53851	1.50185	1.51511	1.5286	1.5424	1.43814	1.37309	1.54895	1.37652	1.38576	1.38836	1.55988	1.53454	1.57287	1.53756	1.52169	1.51352	1.51655	1.53492	1.50824	1.55806	1.5165	1.48709	1.5485	1.53909	1.513	1.533	1.39194	1.43353	1.38449	1.38798	1.39847	1.40394	1.38036	1.53286	1.53971	1.49961	1.50721	1.53072	1.52942
1554206_at	2.12534	2.10478	2.15185	2.14186	2.81454	2.11625	2.01327	2.58522	2.02919	2.05234	1.9993	2.12936	2.00977	2.10207	2.32302	2.13583	2.03242	2.15822	2.16256	2.14794	2.13983	2.00316	2.23509	2.04277	2.02851	1.96659	2.12896	2.13655	2.06763	2.24941	1.973	1.91986	1.99915	2.10275	1.992	2.07877	2.13973	2.0792	2.13848	2.06241	2.15566	2.1604	2.15597	2.19726	2.10352	2.11134	2.38003	2.13055	2.34685
1554212_s_at	1.61214	1.42985	1.44115	1.40802	1.3993	1.40506	1.40039	1.98735	1.41777	1.39736	1.38855	1.39102	1.40331	1.39847	1.4625	1.43914	1.43744	1.4376	1.43353	1.4336	1.39887	1.38762	1.42645	1.40832	1.41254	1.40911	1.40394	1.41753	1.38318	1.40802	1.36978	1.3843	1.41272	1.39645	1.41065	1.40236	1.44592	1.436	1.43597	1.42788	1.42601	1.4439	1.42757	1.42019	1.39692	1.42523	1.44159	1.41457	1.39783
1554217_a_at	1.50007	1.50783	1.52516	1.53335	1.6046	1.51877	1.5235	1.53891	1.58114	1.52135	1.49954	1.50338	1.52444	1.51431	1.51695	1.50434	1.52118	1.50673	1.51272	1.50503	1.66551	1.50118	1.55277	1.52475	1.53055	1.49463	1.52198	1.52124	1.4909	1.53625	1.50694	1.5413	1.52708	1.51936	1.56618	1.52242	1.52447	1.50885	1.50701	1.49557	1.51192	1.5195	1.5042	1.53002	1.53325	1.50494	1.5568	1.53348	1.5575
1554219_at	2.96595	2.96076	2.93158	1.83765	2.05724	2.15748	2.25642	2.64933	2.11625	1.83029	1.767	1.80018	1.83075	2.16327	3.16518	3.27274	3.02942	2.91982	2.90458	2.91079	2.09042	1.82463	1.99256	1.85293	1.81428	2.50715	2.64004	3.05427	1.24684	1.77458	1.76928	1.82028	1.79393	2.16989	1.85456	1.96765	2.99098	2.9246	2.89822	2.94693	2.68375	2.94623	2.75282	2.71078	2.84197	3.07181	2.84015	2.02138	1.97276
1554224_at	1.75611	1.76382	1.78002	1.72304	1.73972	1.74308	1.72104	1.79171	1.72493	1.71786	1.67109	1.69684	1.71624	1.70096	1.82758	2.63752	1.8511	1.76118	1.73755	1.7629	1.76564	1.70008	1.83256	1.72361	1.72748	1.71425	1.7136	1.90723	1.67952	1.73589	1.66419	1.67566	1.72569	1.71503	1.742	1.71254	1.87732	1.79171	1.75387	1.74789	1.76587	1.77536	1.74612	1.75897	1.76368	1.76051	1.78647	1.74218	1.73686
1554234_at	1.33511	1.33877	1.33242	1.35993	1.56971	1.577	1.36444	1.2757	1.3529	1.36405	1.35962	1.70287	1.36807	1.57903	1.33591	1.35281	1.32797	1.3485	1.35101	1.35074	1.58966	1.35959	1.45085	1.4267	1.37263	2.10721	1.63569	1.5838	1.35194	1.3829	1.34304	1.34819	1.35104	1.61585	1.51485	1.61667	1.34475	1.54037	1.38356	1.34105	1.35024	1.34802	1.34868	2.1857	1.56648	2.18381	1.58712	1.61374	1.61321
1554235_at	1.7027	1.70455	1.72501	1.68002	1.65954	1.66374	1.67571	1.74136	1.68051	1.67918	1.6339	1.65735	1.67671	1.66808	1.7576	2.50998	1.71524	1.71373	1.70493	1.70972	1.69343	1.65829	1.74811	1.68272	1.69474	1.67587	1.68002	1.68194	1.64641	1.67428	1.62881	1.67559	1.67094	1.67242	1.67923	1.67086	1.71528	1.70139	1.70151	1.68701	1.71559	1.72594	1.69217	1.70416	1.67195	1.72309	1.75274	1.68613	1.68487
1554237_at	1.51731	1.52186	1.53154	1.60921	1.99476	1.55317	1.60251	2.20729	1.60005	1.57061	1.52055	1.55528	1.60259	1.56074	1.63733	1.53026	1.65988	1.51287	1.5109	1.51124	1.93877	1.59395	1.90395	1.55813	1.63961	1.60072	1.56938	1.63928	1.49379	1.70354	1.58373	1.59725	1.7218	1.58778	1.58075	1.62487	1.53127	1.74308	1.50507	1.51131	1.5345	1.53844	1.50206	1.66987	1.56289	1.54974	1.85758	1.57925	1.63226
1554239_s_at	2.50162	2.53349	2.73003	2.87782	2.68308	2.76796	2.8113	2.92426	3.08146	3.00023	2.88005	2.84243	2.69173	2.80914	2.71097	2.76093	2.99663	2.68932	2.86266	2.91477	2.79967	2.7411	2.99682	2.97099	2.9027	2.83298	2.75806	2.39533	2.84865	2.86376	2.36695	2.8716	2.89287	2.90859	2.91641	2.72207	2.75621	2.76033	3.06716	2.69181	2.74055	2.51073	2.78642	2.81333	2.70695	3.01121	2.94789	2.81054	2.74516
1554240_a_at	1.31578	1.30876	1.30935	1.81908	1.38952	1.6995	1.64911	1.5874	1.63805	1.54334	1.66528	1.6861	1.66024	2.48652	1.29598	1.28387	1.27594	1.33379	1.28663	1.32099	1.38629	1.67616	1.58855	1.61313	1.69653	1.47041	1.49065	1.43077	1.53531	1.62201	2.66844	1.69851	1.52111	1.45338	1.75888	1.40515	1.3082	1.30311	1.33024	1.34397	1.32011	1.3134	1.33218	1.4316	1.98795	1.39702	1.3909	1.4282	1.42721
1554241_at	3.47331	3.52489	3.43633	3.42255	3.17277	3.60584	3.64607	3.24808	3.54495	3.62134	3.5474	3.57808	3.56623	3.4029	3.44544	3.51806	3.34582	3.43084	3.54085	3.53778	3.65062	3.52063	3.19025	3.55255	3.51168	3.54701	3.49176	3.45461	3.58455	3.59388	3.60719	3.5237	3.51894	3.63839	3.50097	3.5818	3.41393	3.52019	3.58528	3.72731	3.39384	3.49722	3.29625	3.42464	3.5316	3.61289	3.458	3.46834	3.54034
1554245_x_at	2.89844	2.86789	2.8719	2.49491	2.74171	2.94377	2.61068	2.77117	2.78461	2.61361	2.60715	2.56694	2.59569	2.61039	2.91575	2.94821	3.02451	2.83992	2.84062	2.84926	3.03507	2.56159	2.8037	2.59829	2.63206	2.52338	2.62066	2.50064	2.58701	2.59361	2.66648	2.45429	2.68956	2.83801	2.7125	2.82267	2.94179	2.86281	2.82777	2.90379	2.79409	2.87556	2.79506	2.6658	2.62723	2.88063	2.79571	2.64159	2.72207
1554246_at	2.09162	2.05464	2.15124	1.92488	1.84831	1.91737	2.01384	1.90432	1.94638	1.99645	1.90022	1.88682	1.90994	2.2299	2.20633	2.15064	2.00706	2.18806	2.15543	2.53109	2.62266	1.91892	2.03443	2.12975	1.97399	2.24941	2.07702	1.94474	1.91906	1.90614	1.88943	2.06388	1.90268	1.92132	1.89804	1.91034	1.91833	1.82075	2.07746	2.30819	2.1729	2.14613	2.24593	2.04478	1.91813	2.06013	2.09987	1.95768	2.37182
1554249_a_at	1.87288	1.86192	1.91356	2.01791	2.64807	1.97069	2.1578	2.3438	2.28827	1.99576	2.09295	2.096	2.03668	2.04351	1.93506	1.86131	1.8115	1.88839	1.90356	1.89156	1.95741	2.09666	2.74644	2.28192	2.12154	2.03427	2.00404	2.09513	2.09303	2.11106	2.10421	2.2176	2.14909	2.32435	1.98672	1.92454	1.92869	1.84731	1.88581	1.85012	1.89568	1.88845	1.90294	2.01661	2.70305	2.06997	2.12484	2.00584	2.07693
1554250_s_at	2.01933	2.35977	2.38993	2.75947	3.15647	2.66013	2.87527	2.44354	2.57491	2.56532	2.82327	2.7232	3.02878	2.47619	2.42333	2.43931	2.38608	2.34282	2.34026	2.33418	2.81153	2.54524	2.89416	2.51987	2.58104	2.8626	2.57041	2.59396	2.73977	2.8874	2.99381	2.52548	2.43787	3.03141	2.4546	2.64716	2.47439	2.56259	2.67349	2.32459	2.36584	2.46564	2.333	2.58482	2.60726	2.48495	2.36151	2.64894	2.91325
1554251_at	2.17149	2.34564	2.56655	2.48897	2.83592	2.62046	2.49383	2.56209	2.47552	1.92047	2.32694	2.82144	2.87633	2.8415	2.20666	2.34781	2.06358	2.19715	2.64356	2.53015	2.45846	2.45205	1.36278	2.47608	2.26499	3.00879	2.7805	2.81228	2.67503	2.81907	2.6242	2.67029	2.26488	2.70946	2.73994	3.05506	2.88609	2.80032	2.69991	2.21336	2.45653	2.22494	2.32366	2.50776	2.98515	2.73301	2.72424	2.50767	2.9689
1554256_a_at	0.866591	0.849982	0.863141	1.18324	1.40163	1.41723	1.19371	1.13364	1.17822	1.20262	1.19422	1.15943	1.18032	1.45245	0.843431	0.843827	0.846079	0.853505	0.851684	0.851165	1.43588	1.16544	1.15542	1.17987	1.20073	1.46412	1.46187	1.4426	1.19045	1.17778	1.18579	1.19823	1.17243	1.45307	1.1792	1.44421	0.851283	0.842778	0.852754	0.833295	0.85014	0.850888	0.856443	1.4447	1.45129	1.39741	1.40741	1.43541	1.43407
1554260_a_at	2.64826	2.72535	2.59817	2.72148	1.70559	2.86236	2.44824	1.1639	2.54648	2.61801	2.85989	2.6394	2.52327	2.77713	1.51666	2.52488	1.60381	2.59279	2.70143	2.66364	2.6383	2.56665	1.17428	2.77241	2.2884	2.66275	2.75325	2.86634	2.54969	2.54122	2.55181	2.86812	2.81936	2.52846	2.88641	2.89943	2.97955	2.67298	2.558	2.56451	2.68629	2.08591	2.39428	1.99826	3.10963	2.41806	1.73216	1.41541	2.3628
1554264_at	2.33453	2.27985	2.34048	2.79539	2.8041	2.26522	2.22044	2.41083	2.62593	2.22462	2.11565	2.38971	2.5174	2.2698	2.39293	2.34987	2.74028	2.27578	2.2858	2.31425	2.32344	2.12061	2.70314	2.4389	2.22777	2.34369	2.47049	2.36467	2.17609	2.49031	2.05328	2.13961	2.54798	2.55266	2.34554	2.57909	2.34348	2.4544	2.48847	2.289	2.3454	2.3502	2.26746	2.52398	2.32727	2.72354	2.87926	2.50407	2.2858
1554268_at	1.26021	1.19104	1.19974	1.33239	1.35024	1.34187	1.34213	1.34431	1.33213	1.34174	1.34397	1.34046	1.34259	1.33163	1.189	1.18981	1.21812	1.20361	1.2039	1.19884	1.35544	1.3386	1.31132	1.34443	1.33783	1.33228	1.34959	1.33397	1.32559	1.32854	1.33216	1.35505	1.33005	1.34389	1.33218	1.34684	1.19834	1.19267	1.1844	1.19512	1.20471	1.19968	1.19134	1.33819	1.34468	1.31313	1.32161	1.35448	1.36284
1554271_a_at	1.8209	1.81258	2.28487	1.78638	1.81479	1.79363	1.77862	1.74829	1.81218	1.78384	1.75652	1.99452	2.18321	1.80258	1.88303	1.88874	2.25164	1.91713	1.91634	2.03188	1.79484	1.79348	1.74972	1.79681	1.80699	1.81407	2.21587	1.80396	1.86394	1.94053	1.75538	1.98894	1.78769	1.83443	1.75533	1.81289	2.23999	2.11123	1.91294	1.88149	2.09418	1.89978	1.80163	1.8769	1.9587	1.815	1.86239	1.8389	2.12955
1554273_a_at	1.63274	1.63592	1.65071	1.41363	1.4199	1.40405	1.40619	1.4468	1.41532	1.40596	1.38676	1.40242	1.40554	1.3993	1.66124	1.64886	1.68548	1.6481	1.64747	1.65225	1.42225	1.40679	1.43321	1.41071	1.40885	1.39722	1.42209	1.40812	1.39215	1.55445	1.35369	1.39114	1.41445	1.40479	1.41709	1.41004	1.64288	1.69457	1.64534	1.62944	1.65058	1.65503	1.62768	1.41245	1.41097	1.42349	1.52002	1.4126	1.41279
1554274_a_at	1.56626	1.08045	1.08683	1.03158	1.11595	1.06381	1.03043	1.02049	1.02806	1.04044	1.03125	1.01969	1.03323	1.06557	1.07901	1.12999	1.31833	1.08002	1.08644	1.0852	1.11375	1.02167	1.01251	1.03997	1.0329	1.09769	1.12195	1.08429	1.04674	1.03298	1.03795	1.03412	1.04937	1.07677	1.02646	1.08952	1.08088	1.09669	1.06977	1.24429	1.09458	1.08725	1.06002	1.10319	1.09011	1.09926	1.12195	1.11386	1.10606
1554279_a_at	1.72533	1.71486	1.75346	1.49221	1.4752	1.48054	1.51514	1.50874	1.48748	1.52734	1.49836	1.50983	1.51803	1.49115	1.76933	1.72167	1.72792	1.74662	1.74336	1.74579	1.47332	1.51695	1.49626	1.49208	1.52194	1.51069	1.49563	1.49131	1.50983	1.52211	1.49329	1.52172	1.50227	1.49773	1.5099	1.49809	1.73511	1.72644	1.74091	1.7184	1.74887	1.74864	1.74275	1.49723	1.49856	1.46958	1.48465	1.49892	1.59365
1554283_at	2.48963	2.46476	2.89965	2.08668	2.38947	2.15195	2.28112	2.70986	2.24815	2.42998	2.1615	2.0564	2.91087	2.04225	2.50449	2.48793	2.49147	2.21947	2.54143	2.40958	2.41539	2.05752	2.66552	2.15605	2.39397	2.1604	2.24299	2.13848	2.15916	2.35041	2.12955	2.22897	2.33949	2.21205	2.20369	2.1378	2.5562	2.45584	2.37561	2.46302	2.50469	2.80559	2.47049	2.1829	2.11114	2.1236	2.48227	2.34643	2.11871
1554287_at	2.68079	2.95859	2.69542	1.50036	1.42349	2.62198	1.90084	1.84204	1.85342	1.80376	2.25766	1.19719	2.08817	2.56859	2.70143	2.9858	2.74973	2.67742	2.94976	2.77025	2.52846	2.19206	1.55799	1.97341	1.83726	2.38047	2.49556	2.52569	1.9402	1.92769	1.99545	2.17188	1.93595	2.828	2.24237	2.59215	2.99846	2.68375	2.6576	3.03567	2.68992	2.65653	2.66781	1.77123	2.75754	2.21642	1.56552	1.83644	1.80873
1554290_at	1.85545	1.85746	1.90929	1.81124	1.87979	1.81629	1.92309	1.99762	1.80683	1.81343	1.76277	1.88447	1.80115	1.78915	1.97216	1.86902	2.02999	1.84162	1.88086	1.84089	1.93542	1.77499	1.79036	1.81364	1.84133	1.79847	1.8034	1.8264	1.79277	1.79042	1.7654	1.75695	1.79111	1.78812	1.8325	1.79533	1.87611	1.84438	1.87484	1.84751	1.87258	1.89682	1.83923	1.83122	1.7898	1.86586	1.96224	2.09903	1.80906
1554291_at	1.83133	1.8368	2.11692	1.53398	1.99271	1.65119	1.5467	1.69162	1.56293	1.51724	1.44881	1.50085	1.48235	1.62932	2.16754	1.87525	2.1702	1.84899	1.82875	1.82673	1.98617	1.48981	1.66757	1.52361	1.55427	1.64574	1.79942	1.78647	1.49903	1.56865	1.46952	1.53388	1.59687	1.6334	1.52645	1.64616	1.87043	1.83437	1.78959	1.78662	1.8423	2.39585	2.05346	1.69454	1.65158	1.68584	1.71037	1.91972	1.6641
1554292_a_at	1.64612	1.6522	1.65537	1.64415	1.6832	1.63994	1.6438	2.06249	1.67788	1.64458	1.64915	1.6216	1.64501	1.6522	1.67295	1.6742	1.71059	1.60267	1.64853	1.63281	1.72896	1.63281	1.71387	1.64759	1.65967	1.65123	1.67216	1.66547	1.60591	1.68149	1.59562	1.66716	1.68162	1.63965	1.65269	1.6645	1.68917	1.65718	1.6495	1.63764	1.67004	1.66211	1.64505	1.68925	1.662	1.66341	1.68503	1.70937	1.67699
1554296_at	1.82469	1.82937	1.86468	1.76549	1.79195	1.80802	1.7618	1.8965	1.78515	1.76576	1.71322	1.74262	1.7603	1.75217	1.92197	1.88881	1.92855	1.80519	1.84375	1.81769	1.83862	1.74507	1.91288	1.76928	1.76987	1.7403	1.75647	1.79756	1.72878	1.79428	1.71234	1.72396	1.77852	1.75883	1.77403	1.75611	1.87445	1.95513	1.80173	1.8206	1.84684	1.86077	1.81321	1.8124	1.76246	1.82094	1.94723	1.79497	1.78749
1554298_a_at	1.73089	1.73651	1.75718	1.69267	2.03708	1.70545	1.68908	1.75581	1.70896	1.69024	1.64794	1.67044	1.68977	1.67372	1.84291	1.77272	1.91548	1.70767	1.71672	1.71681	1.74369	1.67548	1.76811	1.69242	1.71115	1.6661	1.68402	1.72013	1.66942	2.73917	1.64419	1.65303	1.71576	1.67599	1.73798	1.68581	1.75329	1.77614	1.70563	2.87735	1.74902	1.7568	1.71216	1.74897	1.68684	1.7297	1.85635	1.76147	1.94425
1554301_at	2.38231	2.35041	2.41042	2.1767	2.40447	2.26386	2.14667	2.59375	2.23999	2.16999	2.04921	2.1044	2.13153	2.10954	2.52512	2.63469	2.73211	2.23098	2.25901	2.26376	2.47245	2.0847	2.57344	2.15425	2.20603	2.11871	2.138	2.25429	2.06231	2.29626	2.06174	2.04184	2.27798	2.1177	2.18414	2.10256	2.43843	2.51042	2.24415	2.34477	2.38586	2.39051	2.2991	2.25164	2.17168	2.54524	2.49641	2.23718	2.2095
1554306_at	1.74793	1.74445	1.78682	1.7143	1.75278	1.76836	1.70695	1.82842	1.72635	1.7098	1.66687	1.69768	1.70762	1.71439	1.80371	1.78955	1.98473	1.73734	1.74262	1.73574	1.78008	1.68851	1.79303	1.71399	1.727	1.68626	1.69773	1.71703	1.6719	1.82607	1.67225	1.73316	1.72656	1.70871	1.68977	1.70467	1.78237	1.78097	1.72201	1.73642	1.7537	1.77472	1.73368	1.73607	1.70646	1.74666	1.77343	1.74293	1.76933
1554309_at	1.85386	1.85228	1.88789	1.82338	2.72976	1.76692	1.80134	2.17567	1.87652	1.7893	1.74364	1.78497	1.93219	1.74341	1.88372	1.86407	1.92974	1.86445	1.87992	1.81594	1.81952	1.74072	1.88789	1.80442	1.8739	1.72269	1.75731	1.76152	1.72009	2.11692	1.75506	1.7482	1.85398	1.74649	1.78122	1.81839	1.96146	1.84571	2.128	1.81913	1.87933	1.8791	1.87549	1.87269	1.74439	1.80912	2.02057	1.78436	2.24076
1554314_at	2.59434	2.63762	2.82167	2.63086	2.95693	2.60736	2.27283	2.38376	2.59123	2.59668	2.60538	1.98199	3.05999	2.35903	2.70882	2.68865	2.85664	2.56532	2.68131	2.71363	2.66176	2.26734	2.22514	2.26666	2.64123	2.6575	2.46048	2.51173	2.19843	2.16338	1.75873	1.86625	2.33653	2.81623	2.59013	2.97955	2.63959	2.45909	1.98075	2.40471	2.95661	2.81944	2.53809	2.48931	1.96117	2.58472	2.61696	2.5764	2.71955
1554316_at	1.24806	1.24909	1.25166	1.29022	1.29345	1.27377	1.29508	1.28624	1.28312	1.2811	1.28054	1.28528	1.44628	1.46399	1.26412	1.23818	1.2769	1.26206	1.26462	1.26203	1.25869	1.28846	1.29086	1.29685	1.28786	1.31322	1.30947	1.29787	1.30147	1.29699	1.29657	1.31548	1.28264	1.349	1.2896	1.29297	1.25437	1.25947	1.26321	1.24702	1.25084	1.26167	1.24448	1.29571	1.65132	1.28427	1.29473	1.27651	1.27834
1554321_a_at	1.24944	1.23171	1.23977	1.05649	1.0818	1.06642	1.05138	1.05773	1.05577	1.0497	1.05236	1.04213	1.05747	1.058	1.24708	1.22994	1.24088	1.2311	1.22565	1.23659	1.06709	1.05197	1.06557	1.05735	1.06305	1.05156	1.05898	1.06308	1.03323	1.0753	1.04475	1.05515	1.06114	1.05478	1.06275	1.06137	1.23599	1.2326	1.22324	1.23407	1.23114	1.24442	1.2233	1.06763	1.05589	1.06455	1.09173	1.06433	1.06513
1554324_s_at	1.42064	1.42228	1.43003	1.68921	2.25868	1.44474	1.69411	1.93707	1.73125	1.69347	1.61962	1.81134	1.68272	1.3721	1.47344	1.43544	1.43077	1.41698	1.33797	1.44053	1.45736	1.6552	1.88763	1.69883	1.6978	1.38567	1.43403	1.43949	1.6896	1.667	1.63302	1.6978	1.66838	1.43476	1.67347	1.44122	1.48057	1.42404	1.4196	1.41823	1.4274	1.44502	1.41919	1.4281	1.44458	1.44044	1.65929	1.44014	1.51434
1554333_at	2.08098	2.02705	3.0116	2.07546	1.95106	1.91515	1.87798	2.12984	2.32904	1.90994	1.98267	2.04543	2.07392	1.95535	2.16536	2.11674	2.54679	1.98109	2.07946	2.01782	1.98678	2.36896	2.10604	2.26879	2.15873	2.34132	1.92411	2.06726	2.2375	2.05473	1.99538	2.00616	1.99987	2.52756	2.10217	1.94772	2.11369	2.12732	2.05261	2.0162	2.75964	2.13225	2.05389	2.06477	1.97665	1.973	2.0007	2.07006	1.92849
1554335_at	0.531569	0.535342	0.543002	0.605843	0.865978	0.855117	0.595704	0.612904	0.604822	0.596791	0.595941	0.600948	0.597691	0.846939	0.551567	0.532507	0.554395	0.529402	0.5283	0.534984	0.854114	0.596791	0.618926	0.600948	0.597932	0.850556	0.853505	0.852754	0.594991	0.617503	0.594991	0.590349	0.607543	0.853327	0.609885	0.849286	0.541584	0.534619	0.531569	0.534619	0.526407	0.535342	0.528566	0.853606	0.85174	0.85223	0.868675	0.849469	0.860365
1554339_a_at	1.55457	1.5621	1.58989	1.61074	1.59763	1.59698	1.6106	1.61681	1.60487	1.60995	2.51073	1.59637	1.92183	1.75808	1.58227	1.55912	1.66657	1.69072	1.55107	1.57498	1.56366	1.59328	1.6072	1.61659	1.604	1.60956	1.58167	1.57984	1.57995	1.59122	1.82607	1.59683	1.59767	1.56952	1.59786	1.57977	1.60005	1.60956	1.69288	1.555	1.57575	1.62146	1.5512	1.57808	2.51975	1.55137	1.56242	1.5835	1.58508
1554341_a_at	2.46357	2.42146	2.93437	2.17942	2.65249	2.2706	2.28676	2.96364	2.10217	2.14343	1.99224	2.17898	2.13583	1.98665	2.64678	2.53511	2.4501	2.44943	2.33324	2.40816	2.41136	2.02352	2.5064	2.68956	2.35298	2.10333	2.27227	2.25317	2.00784	2.10264	2.16754	2.54176	1.97771	1.93721	1.96455	2.05457	2.51784	2.50438	2.30143	2.35695	2.67779	2.46882	2.6087	2.27787	2.36436	2.05649	2.53349	2.58979	2.13551
1554343_a_at	1.3636	1.36308	1.36621	1.49295	1.65324	1.46566	1.4804	1.50259	1.49282	1.48001	1.46712	1.47321	1.48544	1.46897	1.37476	1.35683	1.39778	1.34409	1.35312	1.33188	1.46917	1.48167	1.49235	1.48624	1.49198	1.47375	1.47547	1.48154	1.50001	1.49402	2.26801	1.47225	1.53422	1.46973	1.48861	1.4714	1.39745	1.36682	1.33083	1.36072	1.36541	1.37246	1.35904	1.4806	1.48479	1.45471	1.4614	1.48151	1.47676
1554346_at	1.00609	1.00748	1.00705	0.707124	0.718021	0.712951	0.704865	0.697686	0.705117	0.703602	0.710683	0.83343	0.707771	0.719408	0.996747	0.997865	0.992907	1.01381	1.01463	1.02062	0.735808	0.709641	0.698134	0.708512	0.708129	0.717111	0.718513	0.706991	0.722102	0.711868	0.704865	0.708899	0.696573	0.718976	0.709876	0.717322	1.00877	1.00371	1.01422	1.00371	1.01155	1.00855	0.995885	0.708899	0.713067	0.708377	0.722432	0.717217	0.718642
1554348_s_at	1.00199	0.998259	1.00824	1.13018	1.19128	1.13604	1.12649	1.11283	1.11348	1.12254	1.12937	1.32707	1.12823	1.19575	1.00864	0.995936	1.07648	0.999971	0.992665	0.996202	1.19199	1.12339	1.10923	1.12877	1.12009	1.20489	1.19703	1.19532	1.12436	1.10735	1.11814	1.13103	1.11609	2.45406	1.19613	1.19532	1.01652	1.0082	0.995793	0.997543	1.00261	1.00563	1.01817	1.19387	1.20377	1.16561	1.20217	1.20738	1.2091
1554352_s_at	2.45187	2.53638	2.46476	2.86841	3.24476	2.94309	2.95272	2.99276	3.02806	2.97769	2.7641	2.82501	2.83027	2.94789	2.47384	2.49832	2.44173	2.57395	2.44634	2.44274	2.98247	2.79679	3.01736	2.96668	2.89844	2.90751	3.09885	3.06591	3.08701	2.77284	3.12148	2.8877	3.0164	2.97414	2.65327	2.98181	2.47427	2.41351	2.42102	2.4223	2.45983	2.48013	2.44846	3.02903	3.03002	3.03695	3.11448	3.08865	3.01392
1554356_at	1.08748	1.09327	1.10057	0.998085	1.00559	1.0049	0.992665	0.991765	1.00107	0.996337	0.992955	0.988944	0.996107	0.997905	1.0997	1.09039	1.09485	1.09232	1.09413	1.09478	1.01115	0.992131	1.00148	0.997229	1.00455	0.999245	0.998215	0.997818	0.999296	1.00596	0.982558	0.997543	0.995076	0.998905	0.995657	1.00251	1.09455	1.09868	1.08729	1.08725	1.09588	1.0951	1.08843	1.00455	1.00209	1.00015	1.01573	1.01079	1.01467
1554360_at	1.67076	1.67826	1.69742	1.52956	2.42539	2.05134	1.53113	1.50138	1.52361	1.57108	1.50559	1.51168	1.52917	1.83001	1.66934	1.71435	1.88043	1.68769	1.68777	1.70329	1.82909	1.61324	1.48033	1.52489	1.52731	1.84189	1.84931	1.82446	1.60426	1.97173	1.7032	1.53317	1.52026	1.83715	1.51059	1.83851	1.68389	1.66958	1.79111	1.673	1.69653	1.70117	1.70387	2.09977	1.83654	2.38037	1.85048	1.84588	1.84965
1554365_a_at	2.99079	2.95465	3.0465	3.03497	2.54329	2.18518	2.95634	2.93523	2.81737	3.07978	2.33841	3.11365	2.84498	2.54198	3.05221	2.87822	3.07509	2.90751	2.9539	2.76283	2.48205	3.02518	2.97981	3.12898	3.08259	2.8886	2.91924	2.84785	3.06254	2.70432	2.91575	3.14548	2.87757	2.69173	2.70705	2.36661	3.02864	2.86735	2.97269	2.51226	2.99991	2.99695	2.91512	2.88549	3.02292	2.40277	3.02496	2.95493	2.88648
1554377_a_at	1.41251	1.41373	1.45129	1.20318	1.1833	1.20106	1.20992	1.17142	1.19847	1.20461	1.20992	1.18653	1.20285	1.21922	1.39696	1.39921	1.47646	1.38806	1.43311	1.39081	1.20364	1.20691	1.17631	1.20912	1.20121	1.22827	1.22399	1.21506	1.21083	1.19817	1.20088	1.21555	1.24649	1.22113	1.19937	1.21622	1.41474	1.40536	1.42895	1.40917	1.42101	1.41894	1.43863	1.21641	1.22159	1.24238	1.18981	1.21122	1.2117
1554385_a_at	2.33324	2.30619	2.36047	1.2433	1.44568	1.47066	1.23177	1.245	1.24597	1.25189	1.25687	1.25295	1.24311	1.49539	2.36777	2.3831	2.29388	2.33353	2.34123	2.33162	1.48131	1.23521	1.2059	1.2521	1.24954	1.52298	1.50181	1.50007	1.25793	1.22868	1.24374	1.2644	1.23721	1.50885	1.24697	1.50545	2.35845	2.31579	2.31243	2.29923	2.35084	2.36325	2.29646	1.50121	1.49813	1.47643	1.51259	1.51252	1.52468
1554390_s_at	3.13333	3.31287	3.23252	3.08146	3.12738	2.79192	3.09927	3.31304	2.80963	3.07002	3.12869	2.81479	3.00671	3.20273	3.14687	2.70469	2.51594	3.13167	3.17265	3.04986	3.0838	3.19466	2.97705	3.00083	2.93749	3.08598	3.02579	3.15499	2.82744	2.78955	2.60888	3.00064	3.04352	3.26929	2.85594	2.79434	3.08176	2.87541	3.04463	2.86886	3.24109	3.17976	2.99958	3.02401	3.25612	3.1545	2.91195	2.95348	3.07023
1554393_a_at	1.23352	1.23671	1.22855	1.2509	1.10599	1.03146	1.25787	1.20073	1.23898	1.30119	1.25821	1.2573	1.25163	1.04842	1.21589	1.2179	1.26349	1.23307	1.22905	1.23482	1.01455	1.25314	1.20696	1.25853	1.26716	1.0568	1.06072	1.04772	1.27004	1.28795	1.25561	1.26446	1.24743	1.0554	1.26428	1.05308	1.24026	1.22455	1.21426	1.22777	1.24016	1.23254	1.25156	1.05916	1.05524	1.01782	1.01717	1.06713	1.07959
1554394_at	1.97526	1.96922	2.02754	1.64794	1.67591	1.65567	1.64779	2.08913	1.66834	1.63986	1.60346	1.62504	1.64403	1.62917	2.10236	2.29314	2.05978	2.00662	1.93549	1.98345	1.7394	1.63336	1.70594	1.65054	1.65623	1.64857	1.65613	1.67566	1.64081	1.6812	1.59958	1.55908	1.67221	1.63561	1.63805	1.64218	2.01072	1.95199	1.91048	1.95571	1.99476	2.00466	1.94323	1.71599	1.64134	2.11106	1.80188	1.69916	1.65123
1554396_at	1.85957	1.85217	1.88869	1.77872	1.71177	1.80828	1.78479	1.89313	1.81311	1.80483	1.77725	1.78237	1.78308	1.76616	2.00956	1.84556	1.79353	1.89713	1.95234	1.89413	1.87037	1.79448	1.70896	1.79092	1.80694	1.8076	1.77884	1.78074	1.79504	1.86343	1.76965	1.81084	1.7547	1.76947	1.75442	1.7838	1.90849	1.82729	1.89325	1.81902	1.89526	1.87872	1.90248	1.84058	1.7854	1.85266	1.73789	1.8349	1.84714
1554397_s_at	0.695534	0.700196	0.69645	0.642977	0.644435	0.64666	0.653113	0.647962	0.64458	0.648948	0.649952	0.650157	0.644435	0.654052	0.692405	0.694383	0.699193	0.703472	0.701252	0.698639	0.645232	0.651009	0.639871	0.6486	0.64666	0.656495	0.656659	0.655092	0.649303	0.645232	0.63576	0.653555	0.645379	0.658295	0.64376	0.651527	0.698755	0.694505	0.705585	0.696213	0.699103	0.696706	0.702296	0.658598	0.656032	0.645668	0.651357	0.652919	0.65453
1554406_a_at	2.84103	2.82539	2.94328	3.23017	3.36888	3.03238	3.06883	3.20581	3.16949	3.09897	2.99026	3.2379	2.98645	3.03213	3.0149	3.1634	2.99645	2.81046	2.91957	2.73759	3.11947	2.70451	2.94577	2.80618	3.08024	3.03861	3.23769	2.82729	2.9593	3.13117	2.63819	2.47543	2.90612	3.18105	3.10202	3.18325	3.31277	3.08264	2.83179	3.02451	3.04667	2.65673	2.94356	3.26571	3.51982	3.32573	3.41442	3.27044	2.82114
1554408_a_at	3.0687	2.69068	3.04044	2.44161	1.74766	2.84508	1.97041	2.08107	2.83702	2.46381	2.36022	2.91058	2.53328	2.5625	2.51481	3.0069	2.63217	2.72614	3.12931	3.05799	2.69344	2.54487	2.6545	2.90278	2.78461	3.09813	2.94099	2.44494	2.76317	2.98867	2.49862	2.88927	2.50962	2.83453	2.9203	2.73743	2.93757	2.85728	3.04848	3.27632	3.12496	2.91889	2.87859	2.6099	2.91794	3.07273	2.11379	2.84206	2.91694
1554409_at	1.73036	1.73616	1.75929	1.6481	1.72682	1.65459	1.64454	1.70876	1.65996	1.63907	1.62986	1.62187	1.64481	1.64146	1.7779	1.77486	1.81963	1.70467	1.74384	1.74326	1.68605	1.64033	1.70463	1.64743	1.64961	1.6462	1.64992	1.65648	1.63685	1.68006	1.61218	1.60508	1.66925	1.63113	1.65848	1.6394	1.74987	1.79843	1.70262	1.72409	1.74086	1.7592	1.71599	1.67544	1.64196	1.71006	1.7091	1.67238	1.66938
1554410_a_at	2.10171	2.09278	2.10894	2.07755	1.72023	1.7063	1.92684	1.61078	1.91157	1.93089	1.89588	1.59621	2.01131	1.83753	2.09369	1.9487	2.07994	1.98923	2.26723	1.98322	1.7702	1.99307	1.62279	2.07383	1.92769	2.13328	1.86773	1.49926	1.92144	1.8749	1.88291	2.14643	1.90426	1.84892	1.89413	1.84112	2.23047	1.94794	2.06057	2.08234	2.21133	2.49862	2.16702	1.67151	1.76008	1.50836	1.42258	1.71287	1.82914
1554411_at	2.37235	2.3502	2.42833	2.54619	2.31802	2.19641	2.45418	2.65633	2.39682	2.81327	2.38791	2.41266	2.61404	2.25372	2.47405	2.46716	2.42393	2.47168	2.35695	2.17546	2.32148	2.60819	2.6088	2.44317	2.43931	2.24871	2.21391	2.24174	2.41395	2.43471	2.35813	2.99154	2.44138	2.12847	2.3748	2.26914	2.54339	2.42219	2.32671	2.33619	2.40802	2.43192	2.39909	2.27205	2.19148	2.24035	2.37258	2.23239	2.19414
1554413_s_at	1.84842	1.85239	1.89355	1.77974	1.85798	1.8115	1.77061	1.92698	1.81051	1.77412	1.73629	1.74938	1.77267	1.754	1.96276	1.90552	2.05346	1.82431	1.84137	1.83317	1.85041	1.7532	1.91509	1.78103	1.79614	1.74851	1.77388	1.80576	1.74245	1.82545	2.86097	1.72344	1.81051	1.76392	1.79878	1.77234	1.87986	1.88396	1.81249	1.82774	1.87153	1.8891	1.83516	1.81402	1.7893	1.88217	1.86636	1.8394	1.80892
1554414_a_at	2.43203	2.4546	2.67561	2.38506	2.91851	2.62593	2.38386	2.21259	2.45301	2.00762	2.07192	1.85585	2.22134	2.49358	2.00577	1.92197	3.05073	2.47361	2.74193	2.47331	2.50064	2.21345	2.48185	2.6528	2.48665	2.40923	2.6215	2.47919	2.0281	1.7755	1.75576	2.08087	2.18349	2.39997	2.09806	2.5063	2.50662	2.73141	2.24894	2.45482	2.61048	2.34092	2.55424	2.69271	2.48538	2.52217	2.86252	2.76872	2.48548
1554417_s_at	0.734002	0.730409	0.733646	0.767702	0.756268	0.770668	0.769889	0.743227	0.762579	0.768803	0.768418	0.777397	0.780809	0.782683	0.731072	0.711409	0.701692	0.741765	0.74522	0.730664	0.749907	1.1502	0.739996	0.774204	0.772024	0.787498	0.784116	0.777208	0.767401	0.751947	0.784641	0.806759	0.759216	0.780467	0.75867	0.781099	0.731503	0.734467	0.730664	0.729464	0.738406	0.736883	0.744187	0.766068	0.776769	0.752979	0.74718	0.775172	0.787223
1554424_at	1.93569	1.93013	1.97842	1.84899	1.91934	1.86462	1.84073	1.992	1.8724	1.85901	1.81917	1.82084	1.84571	1.81704	2.014	1.999	2.17062	1.90234	1.92111	1.93806	1.94946	1.83409	1.99907	1.85776	1.87532	1.81784	1.83404	1.86047	1.80222	1.90762	1.78964	1.84089	1.88086	1.82431	1.87233	1.82947	1.99135	2.01165	1.89923	1.92098	1.96517	1.96965	1.92334	1.87385	1.86024	1.9304	1.96721	1.86974	1.87843
1554428_s_at	-1.08365	-1.08365	-1.08365	-1.36602	-1.7541	-1.53882	-1.36602	-1.36602	-1.01042	-1.36602	-1.36602	-1.30989	-1.36602	-0.609259	-1.08365	-1.13923	-0.928766	-1.08365	-0.784452	-1.08365	-1.53882	-1.36602	-1.36602	-1.36602	-1.36602	-1.53882	-1.53882	-1.53882	-1.36602	-1.30989	-1.36602	-1.36602	-1.36602	-1.53882	-1.36602	-1.53882	0.288853	-1.08365	-1.08365	-1.08365	-1.08365	-0.928766	-1.08365	-1.53882	-0.120482	-1.53882	-1.53882	-1.53882	-1.53882
1554433_a_at	2.13202	2.06396	2.10373	1.67283	1.5485	1.69911	1.78394	1.69589	1.75893	1.77907	1.74181	1.77076	1.91294	1.68183	2.1395	2.14206	1.98501	2.12271	2.11603	2.10623	1.67792	2.09418	1.60932	1.77655	1.76723	1.76246	1.86801	1.73363	1.78764	1.63991	1.65143	2.14676	1.74373	1.76741	1.74902	1.62768	2.09475	2.03944	2.10125	2.05969	2.10807	2.1211	2.03881	1.86293	1.76017	1.69555	1.70621	1.54927	1.695
1554441_a_at	3.18075	2.95472	3.10807	3.03548	2.15646	2.57814	3.01859	2.99568	2.96945	3.02444	2.80643	2.73195	2.90619	3.0666	3.10926	3.09665	2.91997	3.11108	3.21013	2.9762	2.81261	2.93523	2.62614	3.05524	3.03303	3.01035	3.02878	3.00652	2.9367	2.92092	2.98162	2.98859	2.94942	2.72703	2.75736	2.98074	3.11033	3.01623	2.93403	2.8203	3.29824	3.26517	3.27079	3.10519	3.03676	2.85751	2.85256	3.12669	3.02083
1554445_at	1.41835	1.39997	1.43594	2.62208	2.24685	1.37502	1.83607	1.5488	1.59328	2.52724	1.58797	2.2104	1.62696	1.83819	1.45948	1.39666	1.50141	1.42079	2.15689	1.44851	1.34666	1.59629	1.57417	2.59134	1.71352	1.31945	1.34915	1.34687	1.59509	1.58904	1.57432	2.01476	2.73723	1.31918	1.60038	2.16338	1.42317	1.40088	1.39751	1.38328	3.07509	2.86003	1.51145	1.33644	1.67591	1.31948	2.66975	1.33705	1.3279
1554447_at	2.5499	3.18084	2.01534	1.89834	2.57282	2.7125	2.43425	1.93266	2.49404	2.26823	2.83267	2.58772	2.44415	2.72827	2.85974	2.88094	2.13646	2.93883	2.50597	2.65239	2.61315	2.58873	2.49458	2.32973	2.16831	2.82319	2.4373	2.6098	2.61432	2.91162	2.51298	2.4925	2.81795	2.87919	2.75377	2.44612	3.00121	3.15004	2.77842	2.97818	2.00801	2.53791	2.51562	2.10852	2.86649	2.6657	2.23047	1.98816	2.59465
1554449_at	2.03771	2.02802	2.09619	2.28933	2.09794	1.91628	1.8975	1.97292	1.91849	1.90875	1.84742	1.8724	1.90036	1.86439	2.14714	2.09562	2.31189	1.97497	1.99956	1.99801	1.97245	1.85518	2.17981	1.90525	1.91322	1.88038	1.89268	1.93824	1.87586	1.9081	1.83923	1.87843	1.9302	1.89909	1.89332	1.89701	2.07895	2.06997	1.96276	2.00762	2.0564	2.08933	2.02115	2.05555	1.90054	1.96938	1.96467	1.9547	1.91986
1554450_s_at	1.92494	1.96004	2.42865	2.99225	2.81915	2.28707	2.72092	2.89244	2.37203	2.4628	2.54766	2.51267	2.55762	2.33801	2.07419	1.94339	1.91387	2.23858	1.93328	2.00906	2.24141	2.34795	2.42707	2.45834	2.54143	2.53429	2.42421	2.68049	2.33353	2.30356	2.46727	2.47114	2.58421	2.57313	2.16967	2.1916	1.92903	1.9742	1.92723	1.96117	2.01244	2.08952	2.42485	2.86302	2.3578	2.28171	2.45665	2.54269	2.22693
1554451_s_at	1.09769	1.09795	1.09729	1.07898	1.04652	1.05142	1.07123	1.06948	1.07153	1.08368	1.09057	1.08345	1.08296	1.06121	1.08611	1.08647	1.07872	1.09273	1.11011	1.10585	1.05296	1.09158	1.06948	1.07629	1.07785	1.06977	1.04764	1.06033	1.08948	1.06803	1.08011	1.40515	1.07386	1.06282	1.08069	1.05793	1.09842	1.09173	1.05987	1.09032	1.11426	1.09891	1.09236	1.05156	1.06161	1.03479	1.0401	1.05482	1.05902
1554452_a_at	2.2161	2.138	3.27074	1.79453	1.62523	1.72682	1.83562	1.78441	1.95028	2.85601	1.89362	1.93001	1.72013	2.05124	2.41905	2.24917	2.03188	2.18135	3.2607	2.59609	2.72245	1.94163	1.73036	2.31458	1.71738	1.68601	2.15509	1.85168	1.89388	2.51404	1.40497	2.73467	1.91348	2.36488	2.43525	1.86699	2.18621	2.17168	2.41083	2.31802	2.78475	3.01263	2.2176	1.76465	2.07726	1.63302	1.63894	1.84539	2.44591
1554455_at	3.47187	3.46381	3.27177	3.50337	3.16471	3.41489	3.56331	1.85392	3.31409	3.38851	3.39779	3.32933	3.41589	3.42683	3.39107	3.49048	1.78588	3.37622	3.26178	3.34263	3.22768	3.41495	2.5624	3.38668	3.45324	3.25818	3.42828	3.4156	3.5422	3.33526	3.46292	3.26295	3.46088	3.52727	3.28572	3.37747	3.2558	3.53062	3.49936	3.29768	3.29853	3.28566	3.37049	3.42552	3.37655	3.19031	2.8542	3.20222	3.35201
1554462_a_at	2.66648	2.74784	2.86288	2.77149	2.97763	1.84756	2.77075	2.848	2.61375	2.89336	2.91363	2.95748	2.88935	2.62469	2.80307	2.73476	2.9385	2.86634	2.73586	2.73203	1.94014	3.26049	2.87512	3.03425	2.96041	2.83801	2.79031	2.73926	2.91462	2.10663	3.14743	3.08591	3.00261	2.1656	2.94948	2.59747	2.65663	2.73066	2.73003	2.61986	3.05433	2.76864	2.67141	2.91456	2.72925	2.59599	2.90751	2.83877	2.87881
1554464_a_at	2.56985	2.54004	2.56985	2.28741	2.08165	2.06736	2.23543	2.21483	2.14784	2.63175	2.39986	2.6395	2.85273	2.49977	2.63362	2.64297	2.60888	2.55906	2.60585	2.55865	2.1044	2.73284	2.13613	2.41266	2.43987	2.33344	2.21443	2.10153	2.52279	2.26565	2.00641	2.90358	2.25504	2.43975	2.49832	2.4036	2.58053	2.54081	2.53471	2.53161	2.84313	2.80074	2.72703	2.12916	2.29008	2.07709	2.15165	2.07726	2.37787
1554465_s_at	2.04494	2.02754	2.096	1.9044	1.91699	2.08117	1.88161	1.93682	1.92507	1.86683	1.82694	1.89095	1.85886	2.05716	2.1612	2.12741	2.42597	2.07157	1.98075	2.03864	2.03906	1.90499	2.06092	1.99036	1.92704	2.0994	2.13388	2.07538	1.9632	1.9207	1.96364	1.83029	1.93334	2.08986	1.88605	2.07459	2.10125	2.05363	1.9993	2.00655	2.06522	2.07183	2.02754	2.47652	2.07267	2.23823	2.30541	2.14145	2.20337
1554468_s_at	0.599758	0.605224	0.606791	0.621181	1.05854	1.03688	0.617148	0.618034	0.621716	0.613978	0.614939	0.622966	0.624716	1.05263	0.605843	0.600772	0.604634	0.602593	0.599758	0.603528	1.02303	0.6206	0.619111	0.623578	0.621181	1.05891	1.04709	1.05045	0.619483	0.625442	0.61645	0.622784	0.622966	1.04747	0.624716	1.05016	0.609363	0.604179	0.604179	0.59655	0.605417	0.606026	0.603625	1.05188	1.05016	1.02928	1.03001	1.0478	1.06397
1554470_s_at	1.86779	1.84696	2.05825	1.94027	1.94082	1.69891	1.91759	1.88132	1.99006	2.00922	1.91705	1.76592	1.99683	1.7893	1.83443	1.98289	2.14474	2.24174	1.98223	1.90532	1.72603	2.02115	1.9861	1.95947	2.02574	2.08488	2.0686	2.139	2.27721	2.16028	1.7585	2.3542	2.35119	1.89991	1.88985	1.84343	1.88997	1.63506	2.02818	1.59499	1.99264	2.65742	2.06797	2.19241	1.9552	1.88567	2.20898	2.00316	1.97069
1554472_a_at	2.25735	2.20771	2.24552	1.53961	2.12964	1.992	1.52464	2.01587	1.54274	1.79543	1.54295	1.5038	1.51	2.00283	2.41351	2.27524	2.23635	2.24906	2.16349	2.21782	1.99208	1.56289	1.85669	1.56188	1.53944	1.96312	2.11898	2.06596	1.65503	1.53749	1.46897	1.96883	2.02311	1.9526	1.53256	1.99476	2.25081	2.19138	2.2095	2.15614	2.25515	2.2733	2.16393	2.04999	2.25492	2.0109	2.05185	2.09794	2.02875
1554473_at	1.82734	1.8304	1.86944	1.79239	1.72135	1.754	1.81223	1.77347	1.79538	1.81066	1.78898	1.79814	1.81359	1.733	1.86921	1.84703	1.87854	1.83007	1.89015	1.8749	1.73036	1.81254	1.82206	1.82149	1.80109	1.75854	1.72032	1.723	1.98501	1.81378	1.75764	1.91483	1.88631	1.68727	1.80412	1.72569	1.8511	1.87043	1.84365	1.81202	1.84915	1.85157	1.82704	1.72148	1.73404	1.7184	1.80119	1.71951	1.79474
1554474_a_at	1.42517	1.42101	1.39835	1.5561	1.86892	1.68272	2.11515	1.42769	1.47169	2.38868	1.94102	2.63144	2.04832	1.59629	1.40301	1.67783	1.396	1.44677	1.44147	1.39449	1.52364	2.61009	1.54944	1.49084	1.75063	1.61185	2.34933	1.58253	1.49008	1.53356	2.30641	1.96951	1.46658	2.60767	1.45582	1.58305	1.39283	1.41212	1.17926	1.1213	1.43145	1.42475	1.44383	1.58391	1.59577	1.53653	1.53977	2.23521	1.57436
1554478_a_at	2.06659	1.92474	2.17332	3.07143	2.61295	2.66118	2.63819	2.8945	2.61367	2.6362	2.50932	2.51132	2.45388	2.52667	2.16287	2.16967	2.26119	2.17536	2.09109	2.16076	2.68543	2.53305	2.64196	2.79862	2.66801	2.42651	2.51042	2.56461	2.56363	2.47026	2.43353	2.5432	2.48445	2.64716	2.64085	2.50053	2.18434	2.12154	2.15614	2.08942	2.24871	2.18689	2.09145	2.62036	2.70792	2.66166	2.50576	2.39695	2.42855
1554485_s_at	1.40137	1.43136	1.42404	1.43112	1.38659	1.42107	1.43151	1.32373	1.69419	1.38353	1.42291	1.99242	1.3789	1.45144	1.38562	1.3927	1.3513	1.39898	1.44072	1.49995	1.46441	1.74579	1.38878	2.11418	1.46029	1.99369	1.49633	1.43541	2.23433	2.4006	1.9838	2.25287	1.69007	1.50669	2.17898	1.45417	2.63782	1.77946	2.35868	2.79749	1.41976	1.41578	1.40633	1.42686	1.54595	2.48041	1.41245	1.46422	1.46303
1554486_a_at	2.71107	1.30164	2.96739	1.72586	2.58122	1.45585	1.77156	3.07641	1.96938	2.27238	1.60724	1.59478	1.62122	1.4099	1.65249	1.28547	1.26983	1.69641	1.31166	1.52447	1.32573	1.57715	2.24563	2.42369	2.64015	2.42421	1.46739	1.46403	1.9856	1.72449	1.5692	1.90331	1.57476	2.15576	1.65844	2.21049	1.28483	1.29664	1.30847	1.27426	1.29553	1.68938	1.22874	1.40286	2.38366	1.33029	1.77581	2.77091	1.93247
1554487_a_at	0.931926	0.93754	0.941031	0.962347	0.978184	0.972891	0.95661	0.942854	0.959281	0.955351	0.957037	0.955122	0.961223	0.965502	0.940868	0.938037	0.947562	0.933501	0.932669	0.936421	0.964236	0.955712	0.958978	0.958293	0.957798	0.963826	0.965131	0.959713	0.956132	0.971959	0.950313	0.951885	0.9567	0.967555	0.964467	0.967839	0.938692	0.941739	0.936821	0.939299	0.941223	0.94026	0.939739	0.966676	0.966627	0.968028	0.960933	0.968787	0.974156
1554488_at	1.63561	1.62298	1.64269	1.6339	1.54818	1.57273	1.63612	1.66556	1.63671	1.65479	1.64022	1.57205	1.63547	1.59217	1.64099	1.59291	1.66084	1.6622	1.67583	1.65884	1.6011	1.57614	1.5637	1.65158	1.63356	2.08272	1.61104	1.60207	1.63004	1.64699	1.60754	1.66864	1.64003	1.60381	1.61092	1.62037	1.64131	1.62865	1.66821	1.63214	1.66007	1.65413	1.65228	1.60937	1.60377	1.62727	1.59228	1.60867	1.69238
1554489_a_at	2.22504	2.19433	2.34113	2.52091	2.23229	2.65306	2.14389	2.78667	2.60466	2.5261	2.2107	2.38287	2.42165	2.51581	2.33277	2.31533	2.48041	2.09977	2.277	2.20127	2.72012	2.48339	2.4861	2.60567	2.79039	3.09538	2.60026	2.30553	2.62285	2.90802	2.24227	2.78549	2.81046	2.55598	2.48867	2.57803	2.88687	2.80226	2.20826	2.2009	2.31356	2.41773	2.19049	2.66263	2.96799	2.82729	2.87765	2.24215	2.89258
1554493_s_at	1.32614	1.32016	1.34625	1.425	1.42064	1.43837	1.41563	1.37216	1.42829	1.41462	1.39194	2.128	1.4267	1.45921	1.30696	1.30778	1.28687	1.32011	1.3372	1.32148	1.41717	1.43535	1.38203	1.42766	1.4285	1.46211	1.47194	1.47566	1.44505	1.44913	1.42554	1.44489	1.42788	1.47175	1.39575	1.47698	1.34413	1.35148	1.31909	1.31856	1.44449	1.32754	1.3386	1.49647	1.48624	1.42801	1.43042	1.45868	1.47588
1554494_at	1.99103	1.97799	2.0456	1.83279	1.94487	1.86835	1.81378	1.95002	1.85973	1.82249	1.7584	1.79722	1.81305	1.80878	2.10845	2.05439	2.19726	1.94374	1.96938	1.94586	1.9848	1.79632	2.00251	1.8212	1.85305	1.80756	1.8188	1.85693	1.77536	1.89738	1.7603	1.75483	1.87562	1.81533	1.84262	1.8221	2.04652	2.07058	1.92111	1.96721	2.00608	2.03324	1.96743	1.89002	1.83192	1.94374	1.95321	1.89991	1.87658
1554496_at	2.7181	2.69191	2.7063	1.87956	2.13055	2.02186	1.85353	2.32026	2.0213	1.84315	1.71119	1.79852	1.82163	2.08243	2.77167	2.78238	3.04015	2.65994	2.66457	2.67703	2.41605	1.81886	1.93109	1.79277	1.84116	2.02098	2.03385	2.24285	1.80607	1.82837	1.78179	1.79234	2.01587	2.02623	1.84026	1.98267	2.81479	2.68921	2.54829	2.6814	2.71371	2.70937	2.6362	2.24426	2.06805	2.57161	2.51815	2.06558	2.04722
1554500_a_at	1.57509	1.57736	1.61573	1.71469	1.58541	1.59855	1.70342	1.72987	1.71382	1.70638	1.67563	1.68557	1.70651	1.57461	1.63674	1.60739	1.62279	1.56107	1.5568	1.57773	1.60771	1.68956	1.76674	1.71287	1.71881	1.5481	1.56059	1.585	1.68095	1.72027	1.66111	1.68166	1.73312	1.55577	1.72542	1.56887	1.60068	1.58781	1.55722	1.57231	1.57935	1.60175	1.55632	1.58641	1.57054	1.6072	1.64505	1.61272	1.60712
1554501_at	2.0162	2.00662	2.10312	2.51889	1.73469	1.82833	2.26075	2.38397	2.36301	2.20349	2.27251	2.44579	2.48665	1.81942	1.99128	3.09083	1.99398	2.04469	2.26934	2.03019	1.7708	2.26206	2.33333	2.25185	2.29279	2.22185	1.84986	1.74399	2.16494	2.22767	2.82493	2.33431	2.15966	1.81171	2.65441	2.08541	2.02901	2.00307	2.09408	2.00559	2.05371	2.05176	2.04142	1.733	1.99834	1.81268	1.78155	1.7435	1.74934
1554509_a_at	0.951298	0.948841	0.9623	1.33038	1.33443	1.33623	1.18174	1.14181	1.16978	1.1866	1.17449	1.1708	1.17185	1.37173	0.953644	0.939245	0.928948	0.965927	0.969615	0.965174	1.3212	1.18025	1.14476	1.17178	1.17424	1.57135	1.3963	1.37218	1.19345	1.26964	1.17372	1.20759	1.16386	1.36629	1.15622	1.35558	0.958111	0.957121	0.934297	0.947112	1.18278	0.964805	1.17406	1.81181	1.78708	1.34404	1.38875	1.36369	1.35347
1554512_a_at	2.59925	2.59786	2.57672	2.30752	2.6517	2.60647	2.29423	2.71259	2.34499	2.26161	2.25686	2.23999	2.45707	2.72766	2.71542	2.81106	2.78731	2.53809	2.55276	2.55003	2.78136	2.24415	2.55832	2.25745	2.29735	2.41549	2.43079	2.60212	2.30528	2.35479	2.18851	2.07067	2.36417	2.4878	2.31345	2.40158	2.64971	2.71318	2.42321	2.55191	2.61413	2.61395	2.53782	2.58221	2.74508	2.84669	2.81063	2.4678	2.49862
1554513_s_at	1.6296	1.63475	1.6538	1.62495	1.64985	1.61678	1.61551	1.66645	1.63415	1.61794	1.6041	1.60127	1.61902	1.6216	1.68487	1.6649	1.70958	1.63759	1.63117	1.63234	1.6595	1.61678	1.71169	1.61804	1.62715	1.61891	1.61349	1.62704	1.61547	1.66983	1.57815	1.61414	1.63982	1.62838	1.63825	1.6176	1.64072	1.68067	1.63443	1.62665	1.64465	1.65261	1.63329	1.63949	1.62434	1.66691	1.66771	1.65012	1.6462
1554520_at	1.76363	1.75346	1.75781	1.54466	2.20771	1.66581	1.73254	1.68079	1.74574	1.76034	1.76406	1.7567	1.76251	1.60136	1.73912	1.74416	1.78044	1.77664	1.77725	1.79009	1.66942	1.76845	1.70515	1.77189	1.75266	1.64542	1.73221	1.62581	1.77541	1.72722	2.00962	1.79066	1.78214	1.71752	1.73377	1.71277	1.76392	1.91107	1.79151	1.72501	1.7852	1.76392	1.80203	1.69705	1.61349	1.62598	1.658	2.33507	1.80085
1554522_at	1.55052	1.55536	1.57906	1.57769	1.58336	1.56945	1.57216	1.58685	1.58888	1.58448	1.54749	1.57973	1.57436	1.54532	1.58414	1.57866	1.59482	1.54793	1.54411	1.54624	1.69518	1.54861	1.59893	1.57932	1.58728	1.54321	1.55409	1.5626	1.55659	1.59	1.64609	1.53151	1.58091	1.57506	1.71291	1.56353	1.56989	1.57413	1.54864	1.54524	1.56388	1.57201	1.54564	1.58109	1.57242	1.55465	1.57513	1.57406	1.60959
1554524_a_at	1.50968	1.51688	1.53503	1.36863	1.40242	1.3827	1.36318	1.44522	1.38529	1.36134	1.34298	1.3479	1.3579	1.34472	1.54927	1.53044	1.56523	1.52492	1.51567	1.52567	1.41019	1.34875	1.3831	1.36646	1.38245	1.35167	1.34929	1.3655	1.34373	1.37974	1.3299	1.34508	1.38788	1.35978	1.36207	1.36137	1.51699	1.51228	1.51467	1.50387	1.52104	1.52617	1.52204	1.37365	1.36384	1.38875	1.37738	1.37851	1.38904
1554526_at	1.9217	1.91541	1.95171	1.81854	1.88991	1.84174	1.81449	2.05808	1.8367	1.81932	1.76012	1.79843	1.81663	1.79497	2.03795	1.95077	2.27118	1.89701	1.91069	1.8789	2.01064	1.79752	1.95713	1.81913	1.83632	1.7898	1.80718	1.8359	1.78155	1.8769	1.76349	1.77518	1.83715	1.79833	1.831	1.80978	1.95349	2.14034	1.89332	1.88625	1.92334	1.93183	1.90614	1.88556	1.8124	1.9826	1.89095	1.86846	1.84349
1554528_at	1.64893	1.65739	1.6796	1.63375	1.62056	1.64434	1.63306	1.62901	1.62585	1.63499	1.62817	1.79111	1.63047	1.62772	1.70096	1.66003	1.72731	1.67944	1.64562	1.66007	1.62905	2.38037	1.63965	1.63805	1.64889	1.63082	1.62627	1.63321	1.64207	1.63253	1.62737	1.62523	1.64574	1.63378	1.75009	1.63612	1.67603	1.6571	1.65909	1.64702	1.66661	1.67753	1.65937	1.64597	1.62971	1.61663	1.63548	1.64695	1.65884
1554531_at	1.07423	1.08133	1.08133	0.771055	0.674338	0.67406	1.03876	0.7905	0.7511	0.75454	0.760135	0.750905	0.75454	0.670234	1.07172	1.0729	1.06065	1.08971	1.09345	1.0874	0.65728	0.750905	0.915357	0.756559	0.75424	0.668768	0.671919	0.66683	0.79136	0.767149	0.75317	0.757907	0.773738	0.730664	0.751267	0.667883	1.08307	1.07656	1.08543	1.07879	1.08679	1.19554	1.22724	0.672062	0.672062	0.658598	0.676253	0.676919	0.678504
1554533_at	1.72091	1.72291	1.75374	1.69229	1.7283	1.69487	1.68523	1.7259	1.72469	1.68671	1.65496	1.67155	1.69175	1.67118	1.77397	1.79562	1.79047	1.70135	1.72775	1.6754	1.86141	1.68067	1.76198	1.69537	1.72282	1.63945	1.67935	1.69659	1.66337	1.72817	1.65546	1.6449	1.70786	1.68015	1.70208	1.69395	1.74231	1.79022	1.72067	1.71581	1.7394	1.75092	1.73589	1.70638	1.6822	1.71033	1.74062	1.7184	1.7125
1554539_a_at	0.740308	0.667595	0.684259	0.860725	0.684112	0.698014	0.8685	0.826538	0.852281	0.877617	0.866771	0.87868	0.86054	0.700547	0.678504	0.667595	0.6522	0.676645	0.671507	0.671086	0.720784	0.876774	0.843889	0.86736	0.862952	0.698755	0.709754	0.698516	0.872147	0.846774	1.01288	0.857593	0.857238	0.704752	0.8502	0.718121	0.673303	0.652919	0.667739	0.649952	0.681292	1.44272	0.899181	0.703111	0.705585	0.678095	0.692405	0.708021	0.717217
1554543_at	1.1796	1.18481	1.16952	1.60312	1.25135	1.21043	1.23815	1.23403	1.20106	1.21334	1.21254	1.09585	1.21073	1.2354	1.19451	1.17803	1.33309	1.19601	1.19626	1.18067	1.20593	1.20656	1.19613	1.2149	1.1875	1.19986	1.24571	1.2318	1.22286	1.21248	1.08945	1.21453	1.48754	1.31942	1.20088	1.43447	1.1889	1.18459	1.17353	1.18434	1.19228	1.19015	1.19438	1.22699	1.23248	1.19948	1.20112	1.22356	1.13981
1554544_a_at	2.04633	1.93302	2.08533	2.43022	1.56471	1.63479	2.24639	2.42369	2.22929	2.3331	2.18114	2.28523	2.31714	2.09502	2.01933	2.03915	1.64326	2.0865	2.55598	2.07895	1.67396	2.54881	2.36194	2.08058	2.27294	1.64759	1.61615	1.61629	2.29399	2.45205	2.15945	2.34305	2.29256	1.64354	2.43134	1.63569	1.5761	1.96965	2.34014	2.02222	2.08087	2.00601	2.50912	1.62661	1.6203	1.57538	1.56678	1.6213	1.7393
1554545_at	1.19362	1.19522	1.20037	1.04379	1.246	1.1819	1.04534	1.0624	1.05211	1.03893	1.03513	1.03848	1.04022	1.18497	1.23983	1.20143	1.28378	1.1982	1.19977	1.212	1.16365	1.03725	1.01761	1.04578	1.03893	1.18984	1.18591	1.20047	1.04069	1.03483	1.03832	1.02249	1.08702	1.18753	1.03578	1.20189	1.20693	1.20846	1.19804	1.19545	1.19629	1.20186	1.19355	1.19989	1.20903	1.20231	1.26412	1.19503	1.20844
1554547_at	2.4372	3.02366	2.87429	3.29082	3.38246	2.45962	3.18447	3.30978	2.35791	3.15736	2.85905	2.13348	1.69847	2.76025	3.12215	2.27227	2.57427	2.97428	2.61143	2.53276	2.48196	2.13929	2.79812	2.38529	2.75588	1.97413	2.32928	3.27971	1.82154	2.9338	2.46704	2.55003	3.03045	2.04478	2.1171	2.52569	2.44719	2.51953	2.23323	2.21028	2.25406	2.92583	3.17104	3.02761	2.00346	1.84703	3.13836	2.9773	2.80643
1554553_s_at	2.72424	2.45728	2.59797	2.18331	2.20793	2.2019	2.06831	2.1836	2.26086	2.47439	2.23803	2.33926	2.51351	2.33221	2.25308	2.6176	2.16238	2.51826	2.57742	2.58053	2.54712	2.39729	1.95897	2.29423	2.35768	2.21194	2.27754	2.12494	2.2299	2.35264	2.3628	2.25704	2.17332	2.46392	2.48473	2.13359	2.61656	2.56839	2.5539	2.80345	2.74354	2.60898	2.66364	2.13918	2.28977	2.37674	2.17249	2.24882	2.11683
1554555_a_at	2.85194	2.8393	2.86033	2.91859	2.99502	2.94383	3.02245	2.94126	2.9738	3.02265	2.89258	2.85889	2.9676	2.91911	2.8958	2.9273	2.87387	2.82244	2.86627	2.87563	2.99147	2.82174	3.10783	2.75964	2.87548	3.02278	2.9152	2.91217	2.77933	2.85521	2.89644	2.78271	2.7785	3.36111	2.99368	3.0055	2.88042	2.83508	2.67742	2.29724	2.92654	2.85706	2.82401	2.87422	2.8659	2.79175	2.99927	2.95581	2.93922
1554556_a_at	3.24461	3.18447	3.31539	2.94899	3.193	3.11051	3.22566	3.53597	3.23268	3.17078	2.46135	2.81786	2.92647	3.06783	3.22889	3.0427	3.26677	3.17222	3.12306	3.16037	3.32928	2.98501	3.22323	3.21846	3.19429	3.40884	3.03782	3.29784	2.81038	3.13111	2.27028	2.96145	3.20004	2.918	2.74863	2.99927	3.29467	3.10758	3.0674	3.19203	3.09963	3.28735	3.1321	3.13663	3.23374	3.33478	3.23302	3.21794	2.95011
1554557_at	3.14087	3.11867	3.28186	3.13117	3.34513	3.16904	3.29245	3.55087	3.24808	3.19294	2.84237	2.61395	3.02599	3.12119	3.21336	2.48746	3.29659	3.13401	3.11114	3.12	3.3217	3.10231	3.25356	3.36866	3.31214	3.50777	3.17395	3.26311	2.94273	3.25383	2.73131	3.14927	3.19724	3.13057	2.87444	3.20318	3.14631	3.16277	2.81944	3.2437	3.19894	3.30135	3.06538	3.21857	3.26183	3.31309	3.26415	3.38891	3.02717
1554558_at	1.8545	1.84475	1.86824	1.78313	2.02615	1.80119	1.79882	2.66275	1.81061	1.78604	1.83327	1.7603	1.78019	1.76775	1.9255	1.86659	1.8898	2.22356	1.83726	1.87031	1.72067	1.76185	2.42102	1.8016	1.78237	1.78759	1.78503	1.78614	1.74399	1.76859	1.74369	1.77499	1.81957	1.77015	1.8076	1.78925	1.92743	1.83495	1.93806	1.84442	1.85675	2.2296	1.8298	1.82734	1.78169	1.81527	1.79363	1.83546	1.7576
1554564_a_at	2.07763	2.06659	2.1235	1.9215	2.0236	2.0277	1.92138	2.09997	1.96195	1.94156	1.9009	1.90248	1.92197	1.92903	2.23312	2.15275	2.41819	2.01726	2.0415	2.0389	2.13112	1.88479	2.31625	1.92717	1.94149	1.88285	1.90774	1.96259	1.86366	2.87505	1.88104	1.85114	1.98322	1.92576	1.96267	2.09251	2.1018	2.13655	2.01654	2.06156	2.10904	2.12312	2.11702	1.94905	1.93227	2.15925	2.0686	1.99978	1.97261
1554572_a_at	2.75503	3.04099	3.02748	3.21476	3.2294	2.91363	3.05561	3.2349	3.22667	3.05811	2.98345	2.73809	3.19794	2.94418	2.98892	3.25803	3.30047	3.03795	3.14082	3.15993	2.68847	3.03572	3.43123	3.29158	3.28673	3.2209	3.22946	3.02226	3.21846	3.13173	2.72659	3.08911	3.10644	3.07373	3.0514	3.18178	3.38042	3.18132	3.12853	3.05949	3.2707	3.15014	2.97532	3.19439	3.18942	3.00595	3.34856	3.17201	3.27301
1554574_a_at	2.73882	2.7255	2.73057	2.15566	1.68191	1.95741	2.15566	2.25778	2.19726	2.18498	2.10963	2.12119	2.25879	1.97856	2.78842	2.81695	2.84336	2.70367	2.70295	2.69655	2.27611	2.12906	2.21229	2.16844	2.16793	1.98061	2.18838	2.09884	2.04106	2.20518	2.08087	2.34002	2.13446	2.01139	2.13359	1.92621	2.75538	2.72516	2.62496	2.72908	2.73066	2.82123	2.7063	2.13278	1.98351	2.00533	2.05261	2.00956	1.86287
1554575_a_at	2.02615	2.2633	2.01485	1.97173	1.59982	1.61954	1.95028	2.00577	1.84825	2.37664	1.89669	1.91119	1.94494	1.64837	2.07323	2.04018	1.97133	1.94853	1.97827	2.02952	1.82617	2.11546	1.97505	1.96684	1.95608	1.77998	1.66958	1.63791	1.94697	1.98801	1.90679	2.17343	2.00946	1.91655	1.91582	1.64245	2.10074	2.03276	2.01369	2.00388	2.05499	2.05615	2.05106	1.64462	1.754	1.60591	1.64586	1.62921	1.64076
1554577_a_at	3.13322	2.95354	3.0945	3.27966	2.77779	2.74549	3.04161	2.83314	2.97566	3.14082	3.00457	3.22399	3.10994	2.97532	3.04836	2.84498	3.01299	3.16653	3.08946	2.87222	2.88749	3.21237	3.0726	3.13491	3.07867	3.06439	2.98396	3.12037	3.04202	3.17624	2.95031	3.21937	3.05445	2.87459	2.89803	2.76438	3.0367	3.04529	3.1124	2.85087	3.33184	3.24198	3.2455	3.14649	3.1502	1.55929	3.09408	3.03695	3.14776
1554582_a_at	1.18022	1.17718	1.17722	1.16214	1.20705	0.802417	1.17359	1.1648	1.14925	1.16785	1.17125	1.22007	1.1611	0.795713	1.16099	1.17142	1.21476	1.17999	1.17597	1.18123	0.789866	1.15243	1.25125	1.16625	1.15772	0.814043	0.791209	0.810979	1.21067	1.21496	1.16554	1.17301	1.17297	0.79877	1.14241	0.814248	1.17791	1.18887	1.18887	1.17497	1.18576	1.17889	1.19378	0.840721	0.80472	0.786533	0.788739	0.830894	0.857063
1554586_a_at	1.17045	1.1684	1.1645	1.03277	1.03137	1.04147	1.03586	1.00801	1.0303	1.03286	1.03751	1.03277	1.03496	1.05549	1.16151	1.19782	1.15197	1.17548	1.17712	1.17705	1.03043	1.03403	1.02021	1.03729	1.03513	1.05887	1.06033	1.04925	1.03616	1.02847	1.03884	1.04044	1.02527	1.05705	1.02799	1.05115	1.17188	1.16554	1.17675	1.16801	1.17781	1.17246	1.17737	1.05292	1.05275	1.03415	1.0382	1.04941	1.053
1554588_a_at	2.43099	2.5597	2.67819	2.55336	3.0069	2.59415	2.48023	2.90393	2.53649	2.75061	2.41155	2.54217	2.45773	2.45607	2.66718	2.6548	3.21297	2.74018	2.33862	2.58461	2.5799	2.50847	2.9048	2.65848	2.71363	2.54786	2.37359	2.36206	2.78849	2.76864	2.40966	2.54911	2.839	2.72676	2.46018	2.46564	3.13339	2.60508	2.94827	2.73646	2.58913	2.60284	2.53848	2.62353	2.61295	2.23162	2.72784	2.48464	2.79686
1554589_at	1.44272	1.45088	1.45752	1.453	1.39772	1.45361	1.4511	1.39337	1.46196	1.45765	1.46629	1.46201	1.67437	1.47169	1.46506	1.45047	1.43213	1.44103	1.446	1.44664	1.58709	1.4625	1.44934	1.46352	1.45098	1.46361	1.45275	1.45022	1.47354	1.47053	1.45605	1.43127	1.45759	1.46336	1.46361	1.45621	1.45303	1.45628	1.47031	1.44798	1.45794	1.45282	1.44387	1.46444	1.45063	1.44549	1.40628	1.45898	1.48086
1554593_s_at	0.966529	0.970461	0.97858	0.999341	1.00727	1.01472	0.992217	0.994152	0.999142	0.992712	0.986435	0.990526	0.995208	0.998338	0.982315	0.970844	0.98635	0.971261	0.969798	0.973517	1.00573	0.991898	1.00325	0.996525	1.00019	0.993918	1.00135	1.00152	0.988239	1.00801	0.983626	0.986619	0.999245	1.00043	1.00126	1.00727	0.974294	0.979114	0.970509	0.97022	2.36102	0.975941	0.96598	1.00782	1.00354	1.00762	1.31593	1.01074	1.02952
1554594_at	1.16788	1.16211	1.55532	0.807088	0.849229	0.823379	0.807362	0.797833	0.805764	0.837315	0.806759	0.818274	1.40659	0.832408	1.15559	1.15344	1.1335	1.17791	1.18912	1.85693	0.839375	0.812508	0.787498	1.24204	0.806917	1.17788	0.78508	0.79601	0.807435	0.797609	0.801707	1.26945	0.806466	0.80942	0.813168	0.81039	1.16421	1.16016	1.17452	1.35104	2.25196	1.17004	1.1722	0.807217	0.787007	0.816355	0.802987	0.818491	1.72673
1554595_at	3.01078	3.19321	2.98986	3.01365	2.82644	2.71515	2.87004	2.4332	3.09154	2.70385	3.03431	2.65712	3.15525	2.81072	3.04637	3.0383	2.99893	2.92549	2.97907	3.03334	2.73743	2.83647	2.81983	2.63226	2.77967	2.61048	2.45846	2.70762	2.8213	2.90921	3.28192	2.39074	2.71215	2.72766	2.98268	2.68965	2.89387	3.12382	2.97254	3.35865	2.94644	3.0116	3.00626	2.49358	2.61822	3.07773	2.50407	2.44526	2.61894
1554600_s_at	2.85393	2.18069	2.62927	2.87363	1.25402	2.68289	1.9526	1.23279	2.74722	2.87131	2.87371	3.04346	3.17556	2.95198	1.65471	1.99118	1.31676	2.49371	2.88912	2.79014	2.30819	3.02438	1.24842	2.86302	2.70855	3.04004	2.83525	2.81865	2.69442	3.05184	2.46392	2.98136	1.40143	2.93622	2.94002	2.47874	2.41062	1.51903	2.81695	2.11991	3.00488	2.8883	2.90509	2.77722	2.8268	2.47049	1.24358	2.50827	2.85678
1554602_at	2.26086	2.24196	2.29537	2.82199	1.64342	2.00762	2.27852	2.37939	2.60087	2.25695	2.37214	1.6215	2.45584	2.44207	2.45388	2.30528	2.96772	2.37266	2.29866	2.33232	1.78779	2.20876	1.82774	2.23901	2.55266	2.5625	2.47353	2.543	2.24461	2.84693	1.80514	2.1799	1.8389	2.44149	1.98909	2.34014	2.85256	2.22876	2.59516	2.2411	2.78255	2.51868	2.69627	2.72605	2.44506	2.55865	2.6381	2.46871	2.5459
1554606_at	1.5568	1.58451	1.56792	1.6451	1.81564	1.7815	1.59954	1.64237	1.63725	1.59907	1.59254	1.56792	1.59328	1.79731	1.61698	1.62877	1.76212	1.53954	1.87725	1.577	1.78356	1.59713	1.54564	1.57966	1.61536	1.71391	1.86077	1.81668	1.54657	1.56515	1.55558	1.61363	1.57024	1.81103	1.56723	1.74258	1.59893	1.68908	1.53657	1.78652	1.61525	1.58985	1.60601	1.85758	2.11407	1.79847	1.86229	1.83685	1.90139
1554608_at	2.03627	2.0001	2.0408	1.29976	2.41094	1.99653	1.90671	2.333	1.82657	1.95369	2.18679	1.6445	1.95448	1.90096	2.02802	2.03402	1.93838	2.05926	2.07323	2.13848	2.36777	1.51557	2.09251	1.73985	1.90863	1.90842	1.91342	1.94156	1.31741	2.05683	2.02835	1.66889	1.82801	1.8979	1.89053	2.19683	2.08386	2.01155	2.05529	2.74055	2.09303	2.11506	2.16661	1.92539	1.90691	2.15689	2.55055	1.96765	1.74649
1554612_at	1.77454	1.78169	1.82645	1.74213	1.80061	1.75147	1.73158	1.90472	1.73863	1.73538	1.70854	1.71917	1.73565	1.71649	1.83685	1.82293	1.94374	1.78488	1.78303	1.76947	1.82833	1.71716	1.82362	1.73893	1.74067	1.70858	1.72523	1.74411	1.699	1.78692	1.68626	1.68884	1.76171	1.71637	1.75311	1.72696	1.79323	1.83079	1.77809	1.76789	1.79318	1.81428	1.76133	1.76956	1.73044	1.78347	1.80868	1.77472	1.74463
1554614_a_at	1.10221	1.10689	1.11011	1.14175	1.15187	1.1493	1.13279	1.14512	1.13237	1.12923	1.12656	1.12409	1.13637	1.14674	1.11399	1.10539	1.12066	1.10498	1.10265	1.1048	1.13693	1.12804	1.13978	1.13442	1.13431	1.17093	1.14798	1.15278	1.12316	1.14178	1.11718	1.11837	1.13581	1.15116	1.13598	1.14782	1.10893	1.11198	1.10169	1.10326	1.10107	1.1106	1.09773	1.1541	1.16307	1.14249	1.1524	1.15519	1.15736
1554616_at	1.52135	1.36905	1.37388	1.34995	1.06042	1.08137	2.22574	1.8849	1.08402	1.10847	1.0951	1.07681	1.10712	1.10251	2.24196	2.48642	1.31661	1.39457	1.40572	1.39658	1.05134	1.09228	1.1018	1.20309	1.09814	1.10491	1.1208	2.53267	1.08288	1.06271	1.07883	1.13183	1.08254	1.10689	1.05859	1.08713	1.37326	0.988845	1.32313	1.36023	1.37443	1.38096	1.37228	1.10217	1.1091	1.35061	2.07726	1.09529	1.09306
1554619_at	1.92639	1.91406	1.94709	1.86433	2.13753	1.86739	1.8585	2.26509	1.91972	1.84343	1.76827	1.83962	1.86407	1.83256	2.05907	1.95156	2.45888	1.90421	1.86625	1.88637	2.18827	1.81383	2.4679	1.85979	1.92322	1.80315	1.83415	1.9326	1.78853	1.87013	1.77614	1.7852	2.00723	1.83552	1.91222	1.87082	1.99476	1.99996	1.87063	1.8778	1.9494	1.94075	1.89167	1.96988	1.87317	1.91048	2.18925	1.97902	1.94187
1554621_at	1.96364	1.95692	2.02607	1.86418	2.03503	1.87537	1.85068	1.9897	1.88017	1.86119	1.80304	1.83209	1.85438	1.83695	2.05296	2.0236	2.14613	1.93419	1.96224	1.93321	1.93281	1.83546	1.9796	1.86451	1.87872	1.83317	1.8424	1.87471	1.81609	1.90388	1.798	1.80561	1.89149	1.83923	1.8758	1.85239	2.00801	2.03915	1.92659	1.94644	1.98338	2.01549	1.94759	1.91014	1.85223	1.92392	2.00109	1.91132	1.89232
1554623_x_at	1.96994	1.96342	2.02098	1.97327	1.83726	1.77296	1.79529	1.89355	1.82505	1.79955	1.77862	1.76831	1.79092	1.77672	2.03906	2.02025	2.08424	1.94501	1.95835	1.95608	1.79614	1.76878	1.86733	1.80207	1.81348	1.78634	1.78044	1.79056	1.74907	1.80351	1.73893	1.77468	1.80808	1.76345	1.81283	1.77632	2.00133	2.00316	1.96765	1.94638	1.99354	2.02205	1.94554	1.81311	1.77618	1.78303	1.84803	1.80243	1.81516
1554624_a_at	1.58693	1.58357	1.60114	1.33647	1.37066	1.38249	1.33032	1.34002	1.32614	1.32848	1.32744	1.31824	1.3388	1.38922	1.61275	1.58155	1.77833	1.59317	1.5897	1.60053	1.38606	1.32524	1.35753	1.33493	1.33961	1.39316	1.39498	1.384	1.31909	1.34449	1.32071	1.3165	1.33267	1.38895	1.33683	1.38727	1.5888	1.58207	1.60035	1.58098	1.58914	1.60259	1.58918	1.39316	1.38952	1.37579	1.39032	1.38449	1.39328
1554627_a_at	2.9005	2.52406	3.08836	2.95846	2.19039	2.14794	2.81745	2.89033	2.64431	3.00405	2.43955	2.8779	2.76231	2.61656	3.06356	2.94753	2.9706	3.03321	2.87534	2.96898	2.45642	3.00281	2.99387	2.96898	2.98508	3.02599	2.88208	2.98156	2.85393	2.33587	2.53267	2.8868	2.62684	1.91773	2.36941	2.67649	3.12732	3.05103	2.98273	2.81616	3.09144	3.00229	3.02724	2.97093	2.96171	2.96484	2.95278	2.89055	2.92989
1554629_at	1.6502	1.65488	1.68432	1.62478	1.65787	1.64192	1.616	1.66333	1.65583	1.61641	1.58271	1.59937	1.61622	1.61414	1.69793	1.82144	1.72365	1.63682	1.64248	1.64702	1.67118	1.60308	1.67956	1.62411	1.63565	1.63148	1.62335	1.65633	1.58935	1.65542	1.57542	1.59168	1.64526	1.61917	1.63518	1.62733	1.69529	1.6785	1.63321	1.63957	1.65476	1.67964	1.63612	1.65537	1.62812	1.66614	1.67884	1.65897	1.65546
1554631_at	0.734787	0.738528	0.743985	0.936143	1.05839	0.87019	0.936188	0.913373	0.923774	0.934481	0.938183	0.937008	0.934626	0.76431	0.73711	0.73711	0.724783	0.738293	0.738061	0.740613	0.785907	0.939641	0.914699	0.935522	0.93146	0.767794	0.765416	0.763655	0.934626	0.934666	1.062	0.937397	0.934721	0.7679	0.935039	0.771337	0.743907	0.739996	0.738179	0.73945	0.743227	0.738816	0.744845	0.773573	0.769493	0.76441	0.761354	0.773921	0.782195
1554634_at	2.17462	2.11231	2.18727	1.89923	1.93603	1.94438	1.89588	2.14978	1.91451	1.91157	1.83165	1.86492	1.89744	1.89669	2.31566	2.22248	2.47079	2.10852	2.11298	2.09697	2.05337	1.87478	2.20148	1.90485	1.93478	1.87574	1.88719	1.92988	1.83475	1.9227	1.83128	1.85228	1.95734	1.86007	1.92922	1.88396	2.17525	2.1604	2.0604	2.09017	2.14622	2.18529	2.10874	1.96855	1.89689	2.12868	2.11949	1.98596	1.914
1554636_at	2.20241	2.1822	2.2486	2.11991	2.27985	2.05987	2.08515	2.43537	2.15234	2.13646	1.99529	2.06111	2.09251	2.12682	2.35651	2.28569	2.56993	2.16928	2.14939	2.13094	2.34944	2.19283	2.32848	2.10236	2.16682	1.9465	1.97209	2.06224	2.02386	2.24067	2.60656	2.03752	2.15445	1.94594	2.13182	1.96231	2.27238	2.35946	2.09295	2.17259	2.23687	2.24604	2.15501	2.07383	1.98962	2.31845	2.33496	2.10383	2.04401
1554638_at	1.78676	1.81218	1.86665	2.59485	2.0588	2.40246	2.71189	2.15739	2.35537	2.22969	2.61594	2.06396	2.22302	2.46737	1.8617	1.82607	2.89033	1.77857	1.77563	1.80786	2.10449	2.16831	2.13122	2.3072	2.53584	2.37036	2.54154	2.43032	2.18806	2.45539	1.95754	2.18538	3.01059	2.39149	2.03402	2.30885	1.81942	2.06877	2.52656	1.7755	1.82586	1.82154	1.83139	2.67703	2.36405	2.33141	2.63639	2.43654	2.43269
1554648_a_at	3.61685	3.35401	3.55955	3.17196	2.57957	3.49344	3.12703	3.01053	3.43464	3.32319	3.34965	3.33484	3.39423	3.52457	3.39756	3.439	3.28429	3.35143	3.64178	3.59005	3.36468	3.34241	3.18057	3.30887	3.21178	3.49862	3.29193	3.21341	3.29814	3.09818	2.86315	3.4025	3.22883	3.55353	3.53136	3.46094	3.38713	3.50361	3.46375	3.57414	3.5132	3.432	3.30188	3.09933	3.36998	3.36216	3.01199	3.1891	3.20187
1554655_a_at	0.8711	0.873691	0.876187	0.894137	0.905131	0.902679	0.895321	0.931646	1.39463	0.894899	0.892521	0.892993	0.887484	0.905235	0.874787	0.874488	0.85695	0.876187	0.874728	0.87642	1.6392	0.892721	0.901043	0.894533	0.894585	0.905491	0.910239	0.900277	0.895425	0.893094	0.890232	0.896847	0.908949	0.912007	1.12992	1.03902	0.879212	0.879332	0.875283	0.866824	0.879332	0.876072	0.877439	0.906983	0.908076	0.902306	1.28069	0.903419	0.904827
1554660_a_at	1.50068	1.50563	1.79907	1.77038	1.65383	1.67004	1.77347	1.7218	1.76437	1.78242	1.77383	1.76484	1.77867	1.70799	1.4994	1.48483	1.47009	1.52276	1.52607	1.52375	1.65455	1.77407	1.71607	1.77819	1.76652	1.73484	1.71806	1.73561	1.77872	1.74364	1.72067	1.78794	1.74883	2.1442	1.75374	1.70638	1.53881	1.49836	1.52214	1.49707	1.51231	1.5133	1.50697	1.71002	1.71344	1.65328	1.82168	1.98075	1.70151
1554663_a_at	1.20516	1.20727	1.21426	1.24155	1.21692	1.42141	1.38597	1.23877	1.24019	1.23155	1.23712	1.23502	1.23749	1.23849	1.20862	1.20057	1.19758	1.20964	1.21859	1.21774	1.25065	1.22965	1.24903	1.241	1.23668	1.24311	1.24318	1.23699	1.22381	1.23524	1.22639	1.2434	1.23248	1.23846	1.24061	1.23602	1.21596	1.21197	1.21721	1.20925	1.21217	1.21298	1.20318	1.25285	1.23995	1.22124	1.24962	1.23674	1.23802
1554665_at	1.41194	1.41993	1.436	1.4557	2.22981	1.45122	1.47857	1.80085	1.45666	1.47783	1.48666	1.48421	1.45054	1.41526	1.48287	1.40733	1.45921	1.49081	1.42969	1.41451	1.50447	1.47662	1.72185	1.47976	1.46725	1.4447	1.4425	1.42791	1.43914	1.46283	1.55908	1.48795	1.51279	1.43832	1.41086	1.57988	1.42262	1.42314	1.40981	1.41538	1.422	1.42724	1.42429	1.43115	1.42661	1.40402	1.44415	1.58922	1.44352
1554670_at	1.83531	1.82956	1.86348	1.92527	1.97091	1.95828	1.91476	1.98304	1.92328	1.93689	1.84661	1.89785	1.93061	1.92829	1.92589	1.8422	2.10529	1.85752	1.85404	1.86527	1.94027	1.90621	1.92375	1.92875	1.94075	1.90908	1.93431	1.92815	1.86355	2.01304	1.87725	1.93109	1.90868	1.99111	1.99345	1.91483	1.85132	1.83951	1.86125	1.8211	1.85957	1.86433	1.86035	1.94969	1.91885	1.96891	1.98795	1.93695	1.93122
1554675_a_at	1.30367	1.3046	1.30757	1.32859	1.33261	1.32033	1.32597	1.32684	1.32851	1.32911	1.3209	1.32459	1.7218	1.32232	1.31505	1.31376	1.45253	1.30893	1.31016	1.30902	1.33276	1.3172	1.42185	1.33108	1.33449	1.32014	1.33089	1.32229	1.31022	1.33458	1.30387	1.30626	1.33117	1.32902	1.31724	1.32907	1.30844	1.30915	1.30046	1.29999	1.30349	1.31307	1.29604	1.3332	1.32232	1.31873	1.33582	1.33197	1.37207
1554676_at	1.68312	1.74171	1.69963	1.57294	1.65983	1.62001	1.56485	1.57108	1.56644	1.56403	1.54391	1.54854	1.56523	1.62634	1.7068	1.69347	1.70337	1.65653	1.68956	1.69423	1.62478	1.55079	1.60157	1.57027	1.57039	1.62905	1.63756	1.6329	1.53475	1.57524	1.53581	1.52583	1.60693	1.63277	1.56464	1.63522	1.70167	1.74381	1.68777	1.67725	1.69942	1.7055	1.69242	1.64403	1.62932	1.61917	1.64192	1.64731	1.64653
1554677_s_at	1.0032	1.00256	1.00148	0.96297	0.973517	0.976079	0.96297	0.9317	0.977206	0.977166	0.965311	0.963374	0.966943	0.99358	0.995983	0.994098	1.0245	1.00833	1.0038	1.01106	0.958576	0.979683	0.96598	0.961171	0.963884	0.982783	0.989438	0.990347	0.98066	0.958978	0.957663	0.985441	0.962207	0.999612	0.962882	0.975568	1.00203	1.00242	1.00708	1.00218	1.00891	1.00496	1.02033	0.993683	0.989667	0.960013	0.979214	0.985072	1.12139
1554678_s_at	3.43014	3.5046	3.44616	3.52221	3.23473	3.55313	3.36505	3.28932	3.45596	3.36089	3.56364	3.40043	3.5574	3.50129	3.39435	3.39821	3.08462	3.44963	3.44932	3.35008	3.34844	3.48068	3.16689	3.45064	3.47163	3.4964	3.47645	3.48782	3.48645	3.49041	3.46633	3.52999	3.40065	3.59532	3.57082	3.46696	3.53091	3.44869	3.40388	3.36588	3.54367	3.49446	3.46689	3.48877	3.60159	3.47446	3.28534	3.30856	3.41223
1554679_a_at	2.32994	2.23269	2.37203	2.84661	2.2022	2.11318	2.30046	2.40525	2.30973	3.10604	2.58882	3.2371	3.08229	2.42252	2.36885	2.14254	2.43301	2.33553	2.39107	2.35559	1.93294	3.2924	2.23571	3.36808	2.64004	2.60284	2.85041	2.23846	3.01269	2.41784	2.10143	3.30386	2.30283	2.84344	2.93889	2.6098	1.9973	2.2733	2.61934	2.29008	3.07102	2.79878	2.29746	2.94921	2.81671	2.28112	2.27874	2.30799	2.62684
1554686_at	1.54148	1.52564	1.54587	1.65425	1.96567	1.54252	1.65901	1.69768	1.65062	1.64188	1.61466	1.62229	1.62623	1.50528	1.57546	1.55479	1.57058	1.49225	1.51437	1.51589	1.56297	1.62236	1.67114	1.64877	1.65954	1.50311	1.5145	1.54709	1.6216	1.77829	1.61089	1.62752	1.85162	1.50438	1.64946	1.51953	1.53552	1.69726	1.5172	1.50824	1.59925	1.53729	1.51748	1.53851	1.51837	1.56342	1.59626	1.60948	1.5411
1554689_a_at	2.32749	2.2978	2.35527	1.81527	1.75633	1.77829	1.85012	1.78184	1.80597	1.82075	1.80667	2.38947	1.82094	1.79428	2.41094	2.37246	2.44184	2.33706	2.32302	2.30896	2.297	1.92276	1.83362	1.74735	1.80612	1.81668	1.83649	1.82694	1.80967	1.79215	1.69217	1.8651	1.82715	1.76237	1.79031	1.80823	2.3533	2.29291	2.2818	2.28545	2.33822	2.36394	2.32194	1.81742	1.80848	1.90255	1.85645	1.8188	1.80932
1554690_a_at	2.84941	2.61873	2.65104	3.02819	1.79947	2.87222	2.19383	1.92557	2.52217	2.22494	3.09364	2.99523	2.19607	3.21454	2.56646	2.56737	2.13317	2.75419	2.85647	2.85594	1.97895	3.00267	2.23077	3.15714	2.49619	3.07773	3.07801	3.15411	2.85744	2.93494	3.21809	3.24738	2.72641	3.06339	2.91491	3.00833	3.00212	2.62124	2.85103	2.59995	2.9984	2.65703	2.5459	1.86282	3.24768	2.709	2.02802	2.29636	2.5539
1554696_s_at	2.28323	1.68977	2.27852	2.24964	2.45482	2.09513	1.86613	2.05185	2.13838	2.18012	2.39671	2.30388	2.50987	2.38858	1.79374	1.58823	1.97513	2.08013	2.53393	2.26229	1.63663	2.32836	2.21804	2.49448	2.32302	2.63266	2.69344	2.19362	2.53886	2.56332	2.66561	2.64036	2.0862	2.54722	2.53023	2.48277	2.27658	2.04437	2.7429	2.05269	2.89736	2.29144	2.47026	2.44987	2.61666	2.14305	2.52126	2.47984	2.70269
1554699_at	0.651851	0.652567	0.658295	0.671237	0.769205	0.684398	0.671507	1.69015	0.672493	0.823321	0.668299	0.67066	0.674479	0.686095	0.719172	0.652919	0.657121	0.655404	0.63927	0.655221	0.683305	0.670956	0.69079	0.674338	0.678359	1.06678	0.684838	0.681845	0.668458	0.736446	0.6664	0.668299	0.671636	0.684557	0.674338	0.683832	0.658161	0.655706	0.655221	0.650341	0.65758	0.657718	0.654675	0.707124	0.685411	0.729464	0.757907	0.690437	0.691324
1554703_at	1.59187	1.59298	1.59656	1.64779	1.64759	2.49577	1.66188	1.58242	1.64403	1.6622	1.68018	1.64903	1.68676	1.62441	1.57027	1.57657	1.56164	1.46819	1.6188	1.61794	1.61693	1.65833	1.59851	1.63534	1.57752	1.56697	1.55528	1.63744	2.10383	2.40781	1.64018	1.68709	1.77628	2.23604	1.74675	2.2021	1.59534	1.58357	1.90539	1.59506	1.57549	1.60286	1.52086	1.65284	1.63451	1.67931	1.60487	1.6555	1.82426
1554707_at	1.83825	1.84204	1.8811	1.80622	1.7923	1.80509	1.77596	1.84789	1.82441	1.80828	1.8115	1.76042	1.79756	1.75883	1.87372	1.89078	1.87264	1.78911	1.84892	1.82168	2.01443	1.79543	1.85245	1.78735	1.80918	1.74546	1.79308	1.78935	1.78338	1.85404	1.76021	1.7468	1.80253	1.78384	1.80657	1.7755	1.87471	1.85798	1.81073	1.8586	1.85781	1.88346	1.82607	1.79156	1.75525	1.80051	1.82139	1.94985	1.81699
1554708_s_at	2.29724	2.26992	2.37683	2.03164	2.04752	1.98199	2.03544	2.40136	2.52338	2.04192	1.99769	2.00801	2.01983	2.03443	2.42845	2.37596	2.2506	2.31458	2.26273	2.30433	2.12061	2.02205	2.07058	2.04368	2.02615	2.25372	2.06111	2.14545	2.17942	2.02352	1.94997	1.99971	2.02018	1.98069	2.07467	2.17627	2.3566	2.25504	2.2661	2.24163	2.30841	2.38937	2.23067	2.23008	2.03461	2.29923	2.64764	2.06477	2.03513
1554710_at	1.22733	1.22911	1.23943	1.52183	1.61074	1.56795	1.52248	1.49965	1.51492	1.52104	1.51093	1.51499	1.51564	1.58411	1.24097	1.23207	1.31999	1.23518	1.22796	1.2418	1.54995	1.5176	1.57958	1.52323	1.5175	1.58541	1.59214	1.58275	1.52107	1.50934	1.50345	1.51635	1.51482	1.58724	1.51615	1.58659	1.23142	1.2396	1.23356	1.23042	1.23035	1.23489	1.22858	1.59078	1.58287	1.55635	1.567	1.58801	1.59026
1554711_at	0.839714	0.842778	0.845414	0.862783	0.865036	0.866591	0.86091	0.899711	0.86107	0.85805	0.858272	0.857829	0.861318	0.865918	0.857184	0.838486	0.841877	0.841546	0.840962	0.844983	0.887709	0.864694	0.907136	0.861964	0.874345	0.86605	0.867482	0.878424	0.85589	0.866644	0.851459	0.868794	0.878145	0.868675	0.856553	0.875769	0.843558	0.933501	0.851888	0.846483	0.843827	0.842657	0.843227	0.87837	0.87123	0.871733	0.869557	0.893824	0.872721
1554712_a_at	2.23077	2.21565	2.32567	1.93583	2.09484	1.9608	1.97594	2.21814	2.05898	1.94697	1.91175	2.5174	1.92862	2.44709	2.36874	2.2918	2.55712	2.24011	2.20127	2.40617	2.12682	2.33764	2.42697	2.00516	2.19138	1.95002	2.02386	2.01898	2.58122	1.90408	3.34986	2.21423	2.65684	1.95821	2.90364	1.97127	2.25944	2.21992	2.31625	2.20793	2.2474	2.27512	2.2036	2.04062	1.9962	2.11465	2.26	2.03137	2.02623
1554726_at	1.88074	2.61039	1.92849	2.04593	2.64629	2.02827	2.00533	2.09913	2.26845	2.37369	1.93506	1.89555	1.92842	2.01107	1.92507	1.89985	2.82039	1.94823	1.87227	1.86503	2.06388	1.90108	1.95141	2.04713	1.94787	2.02422	2.04026	2.02161	1.94685	1.95974	1.8271	1.89916	1.9215	2.00889	1.91799	1.97001	1.91824	2.26522	1.94286	2.63677	1.90815	1.92583	1.95171	1.97413	2.58104	2.05969	2.13961	2.02394	2.0007
1554736_at	1.61193	1.62331	1.6405	1.5761	1.62504	1.57804	1.57087	1.79667	1.57273	1.5676	1.53923	1.55471	1.56792	1.59358	1.6639	1.6405	1.72449	1.61484	1.61424	1.61478	1.64534	1.55848	1.62986	1.57621	1.57722	1.56869	1.57629	1.57696	1.56025	1.59985	1.53161	1.54653	1.589	1.57283	1.5874	1.56256	1.63965	1.59728	1.61825	1.602	1.62727	1.63923	1.60712	1.60696	1.57147	1.92941	1.74574	1.58369	1.585
1554740_a_at	1.0226	1.03911	1.04121	1.49749	1.21936	1.0459	1.20808	1.1435	1.18591	1.21457	1.21315	1.15519	1.20225	1.26143	1.03366	1.0247	1.02689	1.06301	1.04392	1.03474	1.21609	1.2089	1.1385	1.25034	1.19643	1.46745	1.02436	1.26349	1.21929	1.39847	1.1765	1.50611	1.11612	1.27528	1.17876	1.04441	1.04652	1.03348	1.13506	1.02523	1.05431	1.04705	1.78744	1.29929	1.27227	1.19067	1.23207	0.99561	1.59257
1554741_s_at	2.91396	3.20591	3.21237	3.35849	3.4115	3.31819	3.25575	3.35719	2.98812	3.13497	3.32715	3.0978	3.08755	3.3009	3.35386	3.27375	3.20512	3.39671	2.99342	3.09461	3.31668	3.29282	3.14389	3.08217	3.23189	3.38432	3.18265	3.49453	3.14987	3.23553	3.41924	3.21587	3.30551	2.89428	3.05238	3.13161	2.79184	3.10158	3.24168	3.39468	2.90605	3.19214	3.29278	3.47545	3.22847	3.42495	3.3897	3.28397	3.2555
1554742_at	2.27535	2.24673	2.30787	1.48229	1.88391	1.61248	1.47175	1.76794	1.53339	1.47225	1.44875	1.46936	1.47404	1.45984	2.41463	2.31802	2.64724	2.2661	2.26261	2.2561	1.49375	1.45082	1.50725	1.4802	1.48716	1.45791	1.46687	1.5112	1.47069	1.49473	1.44374	1.46777	1.60407	1.41845	1.49428	1.47877	2.33209	2.23889	2.23967	2.23645	2.28602	2.30493	2.21814	1.54341	1.50227	1.73175	1.83846	1.49264	1.48823
1554743_x_at	1.16336	1.16952	1.15793	1.19304	1.2434	1.20509	1.19048	1.19564	1.1965	1.18573	1.17503	1.18256	1.18762	1.19313	1.2029	1.14967	1.23612	1.16365	1.16016	1.16234	1.199	1.17818	1.26446	1.19199	1.18918	1.18643	1.19487	1.19814	1.18142	1.2041	1.17439	1.18949	1.19528	1.19643	1.19539	1.19076	1.17151	1.17252	1.14884	1.16224	1.16135	1.16386	1.15753	1.22755	1.21099	1.50121	1.34959	1.2039	1.20611
1554748_at	2.09359	1.64501	1.66724	1.44742	1.59663	1.70016	1.42776	1.4086	1.44103	1.44185	1.43612	1.42016	1.44574	1.61921	1.63833	1.68723	1.62212	1.57112	1.66851	1.64822	1.91791	1.42936	1.52231	1.44415	1.43881	1.62491	1.63867	1.56066	1.44247	1.50044	1.43594	1.48247	1.4829	1.62908	1.47382	1.62441	1.65162	1.67251	1.56431	1.63351	1.64981	1.67004	1.69734	1.62589	1.61869	1.65261	1.56938	1.62557	1.68743
1554752_a_at	1.11588	1.1176	1.117	1.13502	1.14411	1.1392	1.13039	1.13083	1.12326	1.12845	1.12534	1.1266	1.13241	1.13116	1.11926	1.10866	1.12756	1.1039	1.11609	1.1147	1.1259	1.12795	1.14306	1.13224	1.12702	1.12426	1.1468	1.13203	1.14309	1.14554	1.11757	1.11781	1.13706	1.13887	1.12436	1.13878	1.12384	1.12643	1.1029	1.1177	1.12384	1.11871	1.11195	1.14018	1.1346	1.13313	1.11721	1.13729	1.14921
1554755_a_at	1.79927	1.8008	1.82216	1.32836	1.38712	1.26058	1.33141	1.38376	1.34434	1.32053	1.33373	1.34284	1.32726	1.25589	1.80592	1.8441	1.82914	1.8221	1.79828	1.81947	1.40425	1.33144	1.33117	1.33473	1.32669	1.25424	1.27365	1.29616	1.40199	1.32918	1.27356	1.32167	1.3548	1.2579	1.5411	1.26355	1.81338	1.79096	1.8187	1.79358	1.8298	1.82469	1.82313	1.26737	1.2581	1.2545	1.26872	1.25661	1.27227
1554761_a_at	1.5734	1.58095	1.59748	1.54543	1.52849	1.52402	1.54363	1.54179	1.52371	1.54919	1.53117	1.54628	1.55149	1.54521	1.59527	1.6065	1.64661	1.58414	1.59372	1.58151	1.53457	1.55442	1.54624	1.55335	1.54148	1.551	1.53708	1.53826	1.54324	1.53384	1.51524	1.97237	1.53631	1.53545	1.54955	1.54304	1.58316	1.57674	1.57773	1.56659	1.59141	1.59428	1.57988	1.56305	1.53391	1.52204	1.53729	1.5466	1.56792
1554762_a_at	1.59078	1.5919	1.59198	1.00842	1.51862	1.54876	1.01509	1.53929	1.00275	1.00918	1.01869	0.996295	1.01336	1.59056	1.5702	1.57093	1.5262	1.6167	1.60975	1.61321	1.52879	1.00815	0.988845	1.01713	1.009	1.60646	1.60457	1.59122	1.00962	0.995746	1.02105	1.01413	1.00945	1.59261	1.00496	1.58215	1.60792	1.57654	1.6091	1.58425	1.60012	1.60267	1.58332	1.58758	1.59044	1.55152	1.56267	1.57361	1.56917
1554766_s_at	1.32286	1.31942	1.33632	1.41019	1.49117	1.48909	1.41406	1.47556	1.4166	1.40976	1.39856	1.40536	1.41154	1.49573	1.3801	1.32108	1.42067	1.32028	1.3183	1.30802	1.48751	1.40939	1.49345	1.41967	1.41376	1.49221	1.49913	1.49175	1.40397	1.41907	1.39672	1.4028	1.41515	1.49232	1.41694	1.49644	1.32247	1.32617	1.314	1.31385	1.31687	1.32707	1.31279	1.50704	1.49359	1.52613	1.49738	1.5037	1.50871
1554767_s_at	1.55293	1.56682	1.58302	2.35491	1.96276	1.95629	1.92474	1.90744	1.90744	1.92601	1.88285	1.90096	1.90875	1.96729	1.59056	1.56275	1.6067	1.56308	1.55729	1.56137	1.96217	2.037	1.89138	1.93102	1.92446	1.91759	1.99484	2.00109	1.90774	1.89514	1.86203	2.04863	1.89413	1.98267	1.90029	1.93721	1.59859	1.57327	1.55824	1.5447	1.58763	1.59347	1.57384	2.38993	1.98426	1.97141	2.01244	2.00371	2.00762
1554768_a_at	1.29285	1.31508	1.31581	2.13379	2.20593	2.16844	1.68697	1.602	1.65983	1.6918	1.68718	1.67566	1.67884	2.00459	1.29625	1.29426	1.27524	1.33603	1.33791	1.33065	2.19843	1.69046	1.60508	1.77823	1.67376	2.0543	2.46392	2.21112	1.91529	1.63867	1.65008	1.9826	1.69084	2.18998	1.64893	2.16692	1.31684	1.25147	2.16591	1.29414	1.75092	1.39683	1.3404	2.27384	2.23666	2.2244	2.28192	2.2243	2.19873
1554769_at	2.14752	2.13359	2.18775	2.2768	2.11949	2.79078	2.13213	2.3637	2.0828	2.1484	2.03915	2.06249	2.12524	1.96102	2.29314	2.22714	2.48985	2.06633	2.08751	2.11171	2.28602	2.08668	2.3331	2.13674	2.12896	1.95156	1.94027	1.99385	2.06726	2.48538	2.57121	2.13995	2.1826	1.95741	2.14483	2.18165	2.20486	2.27251	2.30697	2.10981	2.19672	2.17971	2.13094	2.01924	1.98267	2.15462	2.18873	2.02732	2.09785
1554770_x_at	2.00079	2.00283	2.12331	2.11036	1.91007	2.7547	2.21282	2.21719	2.06065	2.11418	2.07946	2.04789	2.09101	1.87939	2.11889	2.05808	2.13551	2.09903	1.96418	2.05242	2.27985	2.01842	2.17931	2.10913	2.11341	1.84915	1.87843	1.89656	2.01852	2.18668	2.37959	2.33141	2.09313	1.88738	2.10264	2.26305	2.08136	2.20079	2.20518	2.03293	2.06726	2.10942	2.02501	1.91855	1.9057	2.04929	1.9526	1.92163	2.30207
1554771_at	0.819521	0.925821	0.822698	1.50524	1.3177	1.3659	2.30481	1.33803	1.49637	1.51221	1.98199	1.42727	2.02665	1.79989	0.820935	0.823114	0.816973	1.325	1.21626	0.844686	1.34909	1.89916	1.46592	1.40325	1.44449	1.42372	1.3827	1.41978	2.17158	1.37204	2.05564	1.52829	1.49338	2.31671	1.40307	1.40272	0.823581	0.878089	0.851165	0.846886	0.845595	0.818345	0.828701	1.36224	1.40105	1.34482	1.35033	1.38272	1.39111
1554774_at	0.834627	0.836901	0.840518	0.938037	0.885156	0.878309	0.855941	0.861726	0.867169	0.874283	0.877379	0.874345	0.915754	0.890517	0.834424	0.833093	0.831158	0.845661	0.84603	0.837109	0.867113	0.87496	0.855726	0.873018	0.926442	0.894297	0.887155	0.891189	0.872415	1.01172	0.866771	0.877969	0.870731	0.896738	0.86605	0.882878	0.841546	0.836703	0.843227	0.836633	0.843298	0.851459	0.849923	0.891296	0.893262	0.871347	0.873565	0.88652	1.09758
1554778_at	1.94608	1.93701	1.99607	1.85752	1.92375	1.87049	1.85126	1.99938	1.87635	1.8581	1.80283	1.82986	1.85353	1.83743	2.05124	2.00616	2.18045	1.89588	1.91667	1.93281	2.08697	1.83454	2.00501	1.86019	1.87025	1.83486	1.85185	1.88543	1.81538	1.91759	1.79676	1.80858	1.8844	1.84128	1.8683	1.83311	1.99233	2.04062	1.89438	1.92678	1.96525	1.9844	1.92062	1.90054	1.85316	1.99431	2.01518	1.91125	1.88224
1554779_s_at	1.23346	1.24153	1.26179	1.26481	1.27858	1.26731	1.26228	1.26678	1.26872	1.25978	1.25727	1.25402	1.26321	1.26957	1.25207	1.24051	1.26889	1.24346	1.23865	1.23528	1.27259	1.25705	1.27924	1.26734	1.27163	1.2678	1.26238	1.26339	1.27451	1.27912	1.25038	1.24649	1.27026	1.26697	1.26922	1.26989	1.24504	1.24204	1.23659	1.23518	1.23824	1.25031	1.23138	1.27445	1.26687	1.26271	1.27936	1.28103	1.2793
1554780_a_at	1.11641	1.09141	1.10567	1.35799	1.66052	1.53492	1.36378	1.34684	1.36301	1.34677	1.73642	1.36428	1.36763	1.56319	1.12858	1.49896	1.13674	1.11386	1.12749	1.11324	1.52405	1.37155	1.30694	1.3669	1.3579	1.50566	1.56663	1.56887	1.38231	1.35763	1.61978	1.37881	1.35775	1.55293	1.41468	1.57571	1.1107	1.23075	1.1224	1.11834	1.52392	1.11096	1.113	1.57856	2.13551	1.53774	1.55915	1.57127	1.57781
1554783_s_at	1.11039	1.11359	1.11784	1.13388	1.07038	1.00285	1.1347	1.12264	1.13625	1.14048	1.1289	1.13375	1.1336	0.992712	1.1226	1.10959	1.11369	1.12113	1.11099	1.11266	1.01565	1.13628	1.2207	1.13978	1.13969	0.993047	0.991206	0.996703	1.1412	1.14152	1.13116	1.12459	1.13584	0.9971	1.12894	1.00112	1.11777	1.11612	1.11188	1.11099	1.11811	1.11753	1.11592	0.999341	0.988028	0.998338	1.00265	1.0074	1.01016
1554784_at	1.74689	1.66088	1.69529	1.62361	1.64334	1.62487	1.61852	1.72569	1.63031	1.6424	1.57762	1.6008	1.61719	1.60342	1.69197	1.69184	1.80294	1.65008	1.63475	1.65173	1.6515	1.60513	1.74399	1.61957	1.6306	1.59962	1.60708	1.63039	1.57273	1.6433	1.56667	1.58993	1.63359	1.60573	1.62519	1.60809	1.68507	1.67536	1.6188	1.64578	1.66901	1.69033	1.63813	1.65645	1.61558	1.69339	1.65537	1.64326	1.64177
1554789_a_at	1.34165	1.34543	1.35577	1.36922	1.42372	1.37014	1.34462	1.36239	1.37368	1.35114	1.35735	1.37917	1.35729	1.37678	1.34431	1.37103	1.45248	1.32911	1.33509	1.35828	1.36468	1.77528	1.37158	1.3503	1.37022	1.33403	1.34093	1.37155	1.37878	1.36284	1.58414	1.38576	1.37283	1.36338	1.46322	1.37283	1.35901	1.38449	1.36881	1.3234	1.34155	1.34772	1.32271	1.39873	1.36314	1.35656	1.37095	1.37535	1.36875
1554793_at	2.29944	2.27886	2.34997	2.10972	2.38386	2.15635	2.08203	2.68269	2.17158	2.10963	1.99369	2.051	2.08714	2.06787	2.42165	2.38597	2.62563	2.1767	2.2093	2.26457	2.36347	2.06101	2.41962	2.0994	2.13764	2.06754	2.09303	2.12262	2.04044	2.23593	2.0034	1.98822	2.1932	2.06841	2.09676	2.05242	2.34808	2.43459	2.17082	2.21247	2.31006	2.34856	2.26376	2.28048	2.08299	2.35407	2.40008	2.18281	2.11506
1554794_a_at	2.18498	2.1826	2.23581	2.43413	2.38125	1.91438	1.93247	2.43797	1.99785	2.04053	1.89829	1.93438	2.32961	1.93695	2.30505	2.24593	2.51647	2.08704	2.19768	2.16804	1.92691	2.19915	2.0847	2.57206	1.97379	2.17856	2.03915	1.94594	2.04722	2.10016	1.74067	1.88043	1.93089	1.97188	2.00165	1.94245	2.44751	2.16744	2.65811	2.07581	2.26457	2.24021	2.11399	2.52667	1.96267	2.58063	2.90379	2.04797	1.97284
1554795_a_at	2.44783	1.47746	1.51049	1.44634	2.17444	2.202	1.48213	1.49355	1.34569	1.55181	1.87063	1.69378	1.98154	2.19758	1.39811	1.46307	1.39674	1.46661	1.75023	1.39105	2.18105	1.48157	1.39334	1.47281	1.06452	2.29423	2.22259	2.2558	1.45517	1.77567	1.3429	1.68328	1.48849	2.37468	1.47395	2.17618	1.4774	1.46787	1.38981	2.17649	1.49469	1.30382	1.40454	2.24929	2.20241	2.26386	2.29866	2.1837	2.43331
1554804_a_at	3.15389	3.12371	3.08979	2.95361	3.03196	3.08176	2.96281	3.06989	2.97227	2.88822	2.84134	2.86149	2.90306	2.96102	3.21695	3.35002	3.17863	3.05127	3.07029	3.03579	3.20313	2.81285	3.02684	2.80823	2.83197	3.03572	3.1369	3.07708	2.76846	2.90179	2.82713	2.67917	2.95992	2.99186	2.89091	2.93468	3.10801	3.10633	3.03467	3.12154	3.07162	3.06044	3.03111	3.10783	2.95797	3.24878	3.13881	2.94713	2.93002
1554806_a_at	3.34041	3.30697	3.45949	3.44122	3.49074	3.1981	3.35477	3.45672	3.27926	3.30536	3.14328	3.05384	3.18701	3.29173	3.37704	3.17699	3.31437	3.41042	3.35179	3.44183	3.40133	3.31528	3.32802	3.3537	3.33614	3.32104	3.34948	3.42716	3.25813	3.17755	3.10057	3.34263	3.34905	3.13194	3.07035	3.21995	3.37682	3.26867	3.29178	3.402	3.42172	3.42206	3.40637	3.40421	3.36633	3.47571	3.49807	3.41368	3.17433
1554807_a_at	1.32359	1.32025	1.35868	1.69646	1.73502	1.66771	1.69764	1.7685	1.68338	1.69911	1.65604	1.64269	1.68183	1.66728	1.34395	1.29494	1.45464	1.31074	1.35455	1.33921	1.67514	1.6832	1.62711	1.6868	1.6868	1.67523	1.72987	1.81876	1.66585	1.65983	1.61521	1.74072	1.8241	1.83105	1.67433	1.68934	1.32707	1.31161	1.28381	1.31144	1.3388	1.33892	1.28293	1.73216	1.6863	1.64395	1.89287	2.00754	1.69142
1554810_at	1.65169	1.65328	1.68338	1.63667	1.6649	1.64604	1.63242	1.70177	1.62881	1.63682	1.60823	1.61374	1.6294	1.64358	1.70291	1.67823	1.63407	1.65542	1.67279	1.67037	1.68713	1.62052	1.62099	1.63841	1.63214	1.64288	1.65016	1.63403	1.60451	1.68208	1.59104	1.63884	1.62194	1.62225	1.62523	1.6316	1.67749	1.68376	1.66983	1.64845	1.65848	1.6742	1.64166	1.66	1.63829	1.66227	1.70127	1.64103	1.64084
1554818_s_at	1.48151	1.38544	1.38567	1.38105	1.35065	1.34222	1.37216	1.37471	1.37621	1.36782	1.36537	1.36111	1.37385	1.35978	1.46003	1.38961	1.34752	1.39093	1.4076	1.40093	1.30826	1.36618	1.38579	1.37792	1.3655	1.35918	1.3712	1.35486	1.3571	1.35078	1.35173	1.35978	1.3786	1.36531	1.37658	1.35287	1.39486	1.37777	1.40379	1.3819	1.38133	1.39049	1.37137	1.36608	1.36008	1.41163	1.36857	1.34546	1.34657
1554821_a_at	1.25897	1.25724	1.2599	1.11051	1.26709	1.27227	1.11483	1.1099	1.10647	1.08843	1.31529	1.12801	1.23489	1.29246	1.25189	1.24606	1.24823	1.27344	1.26665	1.27131	1.26948	1.11238	1.08952	1.11348	1.10986	1.28823	1.28303	1.28072	1.081	1.10162	1.88776	1.15109	1.11004	1.49048	2.20453	1.28531	1.25912	1.25539	1.25746	1.25577	1.26446	1.26337	1.25424	1.28069	1.28103	1.26527	1.27312	1.27921	1.27792
1554824_at	1.13608	1.13654	1.15201	1.40914	1.58498	1.41095	1.422	1.39661	1.4156	1.40352	1.42367	1.41047	1.41666	1.4193	1.15204	1.13529	1.16087	1.1459	1.13022	1.14835	1.3706	1.42154	1.36547	1.42006	1.4262	1.42046	1.42401	1.41526	1.42523	1.38698	1.41457	1.4131	1.39628	1.46072	1.40554	1.41481	1.13611	1.15089	1.14483	1.13442	1.13391	1.13772	1.13562	1.41044	1.42429	1.37416	1.37283	1.4219	1.42733
1554825_at	1.56246	1.55967	1.57995	1.42529	1.4285	1.46536	1.43124	1.44272	1.43089	1.42025	1.42141	1.41029	1.43265	1.43115	1.56468	1.55574	1.57614	1.57589	1.52183	1.55711	1.44574	1.42169	1.44502	1.43324	1.4324	1.43331	1.44237	1.42994	1.40888	1.43575	1.40411	1.42025	1.42712	1.43535	1.84808	1.43735	1.56783	1.56289	1.56203	1.55434	1.56869	1.57654	1.57316	1.43766	1.65024	1.42067	1.43154	1.43896	1.43967
1554826_at	1.38455	1.39136	1.39637	1.75911	1.39219	1.39405	1.75542	1.77454	1.75633	1.75316	1.75352	1.73624	1.75178	1.40933	1.4061	1.42394	1.54341	1.38892	1.38264	1.38449	1.50955	1.73967	1.7897	1.75939	1.74511	1.39864	1.69568	1.42304	1.74162	1.76951	1.71246	1.74972	1.7456	1.39969	1.72783	1.40358	1.41876	1.39796	1.37664	1.37251	1.38855	1.40242	1.38496	1.41379	1.40116	1.38668	1.47019	1.41885	1.39796
1554828_at	0.948397	1.01395	0.958161	0.934335	1.51827	1.09747	0.939189	0.928587	0.949686	0.93481	1.36705	0.93141	0.932863	0.954036	0.951604	0.938877	0.932764	0.955754	0.946713	0.951503	0.937985	0.939189	0.9349	0.935085	0.934481	0.954747	0.956477	0.949869	0.926537	0.937882	0.92113	0.938132	1.17256	0.956035	0.928382	0.940211	0.947711	0.943706	0.943494	0.945954	0.950555	0.94939	0.959467	0.948887	0.955069	0.939433	0.935668	0.947405	0.945489
1554830_a_at	1.9133	1.6389	1.78769	2.07067	2.4006	2.36627	2.13489	2.29866	2.51998	2.40313	2.09388	2.21858	2.2038	2.45597	1.68359	1.76572	1.76354	1.7779	2.35802	2.5625	2.81147	2.34369	2.87206	2.36985	2.38333	2.25049	2.3251	2.02327	2.39866	2.24792	2.74264	2.33801	2.38695	2.32448	2.56964	2.23302	1.78578	2.39293	1.80922	1.77114	1.79752	1.70108	2.26914	2.07964	2.00101	2.63714	2.32544	2.32071	2.74185
1554834_a_at	1.9215	1.91294	1.93288	0.778208	0.75082	0.776413	0.789642	0.765037	0.77492	0.787585	0.782683	0.779986	0.78072	0.786058	1.8975	1.91014	1.80602	1.95171	1.96841	1.95485	0.764786	0.781263	0.777126	0.778026	0.77884	0.786465	0.789642	0.814971	0.7816	0.752979	0.777034	0.792245	0.776847	0.787498	0.783504	0.779616	1.92717	1.71295	1.95171	1.90729	1.95564	2.23933	1.98508	0.787357	0.786702	0.770464	0.774204	0.782604	0.77492
1554835_a_at	0.911308	0.915403	0.924435	0.940977	0.93774	0.940492	0.936768	0.932522	0.939299	0.946821	0.934583	0.937221	0.941082	0.942414	0.922976	0.914749	0.924042	0.916376	0.918287	0.918554	0.944839	0.936558	0.931872	0.940926	0.941788	1.10511	0.947405	0.946821	0.934768	0.939833	0.929325	0.936327	0.937786	0.942563	0.938037	0.946052	0.923332	0.928108	0.915852	0.918011	0.92012	0.918651	0.916112	0.949088	0.948444	0.944339	0.946759	0.944096	0.955392
1554841_at	1.66466	1.67412	1.68473	1.64562	1.73616	1.63813	1.6435	1.76751	1.64119	1.64407	1.63871	1.62346	1.64462	1.65139	1.7492	1.66864	1.67073	1.68354	1.6955	1.68341	1.70818	1.63744	1.6255	1.64763	1.64522	1.62099	1.64054	1.65488	1.64142	1.63821	1.67004	1.60152	1.65459	1.65695	1.63859	1.65821	1.6829	1.69868	1.70112	1.66245	1.68465	1.70433	1.65132	1.66261	1.65249	1.62892	1.64738	1.66461	1.6647
1554842_at	2.5539	2.52298	2.55672	2.28645	2.36685	2.37203	2.28442	2.58161	2.34348	2.29502	2.22238	2.24404	2.26723	2.29168	2.82199	2.73994	2.7958	2.48704	2.49588	2.47459	2.46018	2.25275	2.60327	2.28292	2.28886	2.2809	2.30251	2.3864	2.19854	2.38755	2.20273	2.17756	2.30433	2.27306	2.26835	2.24849	2.6099	2.56392	2.44911	2.5103	2.44901	2.52895	2.43664	2.40535	2.31895	2.64094	2.58031	2.31693	2.29846
1554864_a_at	1.17709	1.17705	1.1878	1.05058	1.08413	1.07987	1.0632	1.12485	1.05111	1.05835	1.06351	1.04078	1.05585	1.07967	1.18918	1.17775	1.18363	1.18327	1.18226	1.1841	1.06642	1.04526	1.09053	1.0568	1.06596	1.05288	1.07605	1.16675	1.04875	1.05863	1.03839	1.05067	1.06109	1.07127	1.05354	1.0758	1.17825	1.18711	1.17635	1.60214	1.17765	1.18425	1.17175	1.0731	1.08148	1.08491	1.08563	1.08563	1.06969
1554867_a_at	1.18547	1.18984	1.19481	1.08349	1.1438	1.10405	1.08353	1.08952	1.07777	1.08073	1.07962	1.08311	1.08663	1.10451	1.27858	1.19094	1.1993	1.18936	1.18153	1.19752	1.09506	1.07867	1.10668	1.08238	1.08364	1.09029	1.10851	1.10258	1.20146	1.08868	1.07598	1.09562	1.07951	1.09688	1.08832	1.1018	1.19394	1.19394	1.17952	1.18627	1.18656	1.19906	1.19487	1.1062	1.10712	1.10664	1.09839	1.10227	1.10217
1554873_at	2.04097	2.02343	2.09162	1.90614	1.91952	1.99938	1.90128	2.01661	1.97778	1.91182	1.88782	1.87848	1.90942	1.9188	2.10468	2.11298	2.39428	2.02851	2.03513	1.99514	1.96714	1.87019	1.96899	1.91242	1.92118	1.88581	1.89859	1.92392	1.87069	1.92405	1.84448	1.91288	1.90723	1.91342	1.92514	1.886	2.07392	2.08714	2.06148	2.01312	2.05261	2.09109	2.02648	1.94554	1.91603	1.95002	1.99152	1.92829	1.91952
1554878_a_at	1.49459	1.50948	1.52857	1.886	1.53064	1.5302	1.65546	2.67514	1.53909	1.58336	1.48093	1.53405	1.55012	1.49923	1.57491	1.50697	1.96364	1.49998	1.49592	1.49633	1.51713	1.5361	1.50438	1.60696	1.61386	1.51677	1.93986	1.54884	1.5481	1.5267	1.51971	1.53425	1.84404	1.68622	1.57143	1.5259	1.57465	1.51691	1.41973	1.48801	1.52023	2.1602	1.54248	1.72126	1.55479	1.52086	1.67388	1.65809	1.87568
1554883_a_at	1.22939	1.23739	1.24728	1.29097	1.53465	1.32439	1.27858	1.6091	1.34501	1.29166	1.22959	1.27888	1.28409	1.30323	1.24612	1.23589	1.2558	1.2354	1.23136	1.23265	1.30694	1.30227	1.78394	1.29254	1.29488	1.3015	1.34099	1.32439	1.3137	1.28929	1.23977	1.33364	1.52201	1.34364	1.28237	1.3164	1.24164	1.24214	1.23381	1.23091	1.24752	1.24562	1.24721	1.33499	1.33594	1.3048	1.74957	1.44616	1.38353
1554885_a_at	2.35467	2.32739	2.37631	2.05303	2.39438	2.32212	2.03829	2.06958	2.06651	2.04568	2.00977	2.05218	2.05473	2.1282	2.39408	2.39572	2.3424	2.35868	2.36151	2.35651	2.40728	2.04135	2.15822	2.06416	2.09053	2.23198	2.30863	2.20687	2.03708	2.2093	1.95321	2.03215	2.15064	2.44665	2.03984	2.29976	2.38474	2.48163	2.2108	2.32769	2.46336	2.39159	2.34621	2.38517	2.33706	2.45856	2.45834	2.30995	2.50205
1554889_at	2.38125	2.31883	2.36833	1.83967	2.04125	2.11615	1.82886	2.21229	1.87719	1.82892	1.76212	1.80823	1.82991	1.99529	2.50171	2.42112	2.7246	2.21782	2.24707	2.24372	2.3628	1.77476	2.19652	1.8325	1.83023	2.02327	2.03427	2.13437	1.76042	1.84058	1.76997	1.78179	1.82282	1.99808	1.9035	1.98822	2.41483	2.31714	2.30079	2.2903	2.35275	2.37456	2.29008	2.13034	2.06092	2.4383	2.37456	2.05961	2.04633
1554895_a_at	1.14573	1.14825	1.15967	1.01065	1.17125	1.15866	1.01083	1.01038	1.0131	1.0055	1.02045	1.01151	1.01155	1.17672	1.1535	1.13716	1.14402	1.14858	1.14428	1.15647	1.17135	1.01735	0.986252	1.01489	1.0244	1.166	1.18774	1.17465	1.01583	1.03517	1.01885	1.02863	1.00609	1.18459	1.01455	1.17987	1.15334	1.15608	1.15214	1.14743	1.15647	1.15578	1.14909	1.18223	1.18101	1.16965	1.17475	1.17029	1.18573
1554897_s_at	1.8013	1.75211	2.34576	2.44943	1.98448	2.34217	2.18538	2.57886	2.46079	2.45876	2.15195	2.6528	2.53501	2.32481	1.86229	2.41266	1.76901	1.82514	2.31939	1.77596	2.266	2.88844	2.23386	2.64094	2.29923	2.22747	2.17249	2.09369	2.60928	2.14851	2.03635	2.95305	2.13427	2.49663	2.5764	2.00034	1.84761	1.80543	1.85114	1.57256	2.76662	1.84808	2.25026	2.26218	2.74931	2.09341	2.12662	2.17816	2.18114
1554899_s_at	1.63079	1.50975	1.53229	1.52221	1.58021	1.55817	1.5325	1.51971	1.52674	1.52114	1.50555	2.49427	1.52663	1.53746	1.52361	1.61229	1.54213	1.50104	1.49899	1.49664	1.50178	1.52242	1.53186	1.59946	1.99987	1.60823	1.61431	1.53877	1.55325	1.50237	1.48352	1.667	1.54476	1.52586	1.4977	1.53603	1.51635	1.52026	1.52963	1.51135	1.52932	1.52708	1.50948	1.54713	1.52663	1.48428	1.4992	1.61906	1.54148
1554903_at	-2.3951	-2.3951	-2.3951	-2.3951	-0.58209	-2.3951	-2.3951	-2.45824	-2.3951	-2.3951	-2.45824	-2.3951	-2.45824	-2.3951	-2.45824	-2.45824	-2.3951	-2.3951	-2.3951	-2.3951	-2.3951	-2.45824	-2.3951	-2.45824	-2.3951	-2.3951	-2.3951	-2.3951	-2.3951	-2.3951	-2.3951	-2.45824	-2.3951	-2.3951	-2.3951	-2.3951	-2.3951	-2.3951	-2.3951	-2.3951	-2.3951	-2.3951	-2.3951	-2.3951	-2.3951	-2.3951	-2.3951	-2.3951	-2.3951
1554906_a_at	1.85415	1.89438	1.88618	2.38914	2.95853	2.34587	2.09109	2.79324	1.92646	2.2211	1.94862	1.87916	2.24552	2.0532	2.26488	1.90685	2.45151	2.25449	1.72696	2.00025	2.8672	1.56249	2.87954	2.09657	2.04914	2.03718	2.08977	2.10115	2.13909	2.44395	1.91806	1.97482	2.50398	1.54062	2.0604	2.21653	2.58892	1.84646	1.86267	1.84794	1.90268	1.7559	2.17766	2.55181	2.10798	2.1352	2.91619	2.65469	2.31637
1554907_a_at	1.51589	1.52211	1.53687	1.14641	1.22534	1.15391	1.13664	1.1465	1.14235	1.14269	1.1327	1.16307	1.13969	1.12705	1.55827	1.52385	1.50666	1.52724	1.49141	1.49402	1.2179	1.23048	1.15897	1.14249	1.14425	1.14285	1.1212	1.1524	1.11682	1.15903	1.19248	1.132	1.17412	1.14798	1.13539	1.14723	1.5466	1.5428	1.52953	1.50718	1.52782	1.53133	1.52896	1.17468	1.14603	1.13693	1.15921	1.18859	1.16374
1554916_a_at	1.23721	1.24926	1.2442	1.37754	1.53029	1.37161	1.37812	1.37854	1.37851	1.37479	1.39492	1.35972	1.37618	1.35523	1.23724	1.24758	1.26768	1.24577	1.23966	1.25641	1.42394	1.36482	1.39105	1.37727	1.38413	1.36121	1.43532	1.36226	1.38334	1.3561	1.36596	1.36962	1.40298	1.40718	1.36143	1.36287	1.25112	1.25411	1.23758	1.22422	1.246	1.25813	1.24405	1.3753	1.37095	1.35862	1.37941	1.35965	1.35871
1554918_a_at	1.13493	1.13661	1.14667	1.16871	1.15884	1.20177	1.16428	1.16113	1.15278	1.16096	1.15223	1.49399	1.16402	1.14812	1.14567	1.13565	1.1541	1.13532	1.1292	1.13342	1.17911	1.15619	1.57098	1.16227	1.17294	1.15354	1.16103	1.1735	1.14599	1.17873	1.15294	1.15373	1.15483	1.1576	1.16994	1.1799	1.14235	1.1437	1.13956	1.13075	1.13254	1.14322	1.12962	1.19228	1.16211	1.17412	1.17309	1.20715	1.1765
1554919_s_at	1.60587	1.60724	1.61812	1.66302	1.61804	1.60991	1.67758	1.5964	1.65035	1.63363	1.67575	1.66393	1.66589	1.62857	1.64538	1.64116	1.57991	1.61825	1.63281	1.62932	1.55335	1.63117	1.59683	1.6718	1.62061	1.57469	1.59907	1.65864	1.68071	1.62873	1.65476	1.69513	1.60979	1.59808	1.64054	1.61693	1.64292	1.6005	1.59603	1.61011	1.6137	1.6272	1.59637	1.6832	1.62668	1.61386	1.63314	1.58973	1.6057
1554921_a_at	3.2709	3.17025	3.44062	2.58959	2.16822	2.32038	3.09999	3.19037	2.66042	2.9676	2.06199	1.99385	2.43291	3.15231	3.5139	2.93995	2.90372	3.13017	3.30123	3.09648	2.99645	2.84592	1.87854	3.05987	2.71021	3.18361	3.02652	3.41878	2.55347	2.07366	1.76723	3.11483	3.11988	2.91382	2.43654	2.62075	3.1789	2.86183	2.92226	2.82784	3.34856	3.39762	2.98664	3.0687	2.75291	3.04939	2.57764	2.89244	2.64933
1554930_a_at	1.00787	1.0131	1.02277	1.04437	1.10103	1.05935	1.05454	1.0601	1.03424	1.03862	1.0238	1.03659	1.04143	1.05103	1.03812	1.03233	1.09224	1.01324	1.02189	1.00999	1.1266	1.05236	1.09784	1.04796	1.04599	1.05378	1.06629	1.06197	1.03449	1.06092	1.04759	1.06683	1.04796	1.04908	1.03526	1.05634	1.02041	1.02734	1.02134	1.01237	1.00958	1.02067	1.0224	1.05716	1.05549	1.04052	1.04962	1.06553	1.05386
1554933_at	1.78721	1.8102	1.81073	1.92191	2.29803	1.98069	1.90157	1.87998	1.93986	1.89884	1.83095	1.86858	1.95417	2.03787	1.84179	1.82645	2.34685	1.75447	1.78493	1.78268	2.01485	1.88385	2.11575	1.90115	1.91175	1.97482	2.03019	2.03642	1.85984	2.06092	1.84454	1.8309	1.90177	2.033	1.9737	2.25164	1.86824	1.816	1.77369	1.77609	1.81952	1.84776	1.78662	2.13573	2.05389	2.23151	2.45196	2.13655	2.08309
1554938_a_at	1.4443	1.44906	1.46036	1.30963	1.32916	1.34634	1.30511	1.26115	1.30867	1.31045	1.3039	1.30292	1.30899	1.3813	1.45057	1.46632	1.40806	1.46146	1.46725	1.4645	1.34358	1.3043	1.26524	1.30778	1.29873	1.37535	1.3741	1.36375	1.30707	1.30289	1.29417	1.29065	1.29964	1.37675	1.31063	1.36755	1.44962	1.44041	1.46316	1.44651	1.46149	1.45881	1.46802	1.36711	1.36854	1.58678	1.36476	1.37878	1.36758
1554941_at	2.22324	2.19273	2.26712	1.99538	2.18114	2.05083	1.98374	2.17149	2.05398	2.00275	1.92737	1.95883	1.98757	1.973	2.32423	2.29202	2.41515	2.11557	2.14186	2.13929	2.22981	1.96418	2.15104	1.99851	2.01493	1.96612	1.98953	2.02394	1.94075	2.04167	1.91562	1.94163	2.01791	1.97119	2.00275	1.97399	2.28135	2.32302	2.16338	2.18668	2.23291	2.2704	2.19039	2.07192	1.98719	2.21631	2.23334	2.05185	2.04217
1554946_at	1.6272	1.62892	1.64853	1.47041	1.63744	1.48244	1.46355	1.62993	1.47392	1.45791	1.41471	1.45827	1.45855	1.46536	1.67126	1.64192	1.71899	1.63863	1.5955	1.62543	1.49513	1.43808	1.64261	1.46563	1.47915	1.45144	1.45774	1.51737	1.45245	1.51272	1.44164	1.43504	1.51691	1.46819	1.47601	1.4786	1.63463	1.72901	1.61821	1.62294	1.64072	1.64554	1.63375	1.54628	1.48135	1.54314	1.56235	1.49661	1.49563
1554948_at	1.84881	1.84326	1.87031	1.95571	1.84666	1.90084	2.1822	1.9387	1.96066	1.96676	1.87684	1.93845	1.9547	1.87635	1.85901	1.8625	2.13225	1.86394	1.87537	1.88127	1.99316	1.94985	1.92595	1.96503	1.98931	1.88719	1.90936	1.89425	1.93321	2.06434	1.88074	2.01034	2.01369	1.88625	1.99431	1.88631	1.86372	1.83726	1.87082	1.81305	1.87422	1.86784	1.87159	1.91262	1.8965	1.91919	2.18088	1.89406	1.88809
1554951_at	1.4507	1.45517	1.46761	1.45631	1.16994	1.11293	1.45749	1.43167	1.46761	1.46012	1.43535	1.45588	1.45834	1.11982	1.47401	1.43908	1.43205	1.46629	1.4667	1.46677	1.17788	1.45842	1.47203	1.46313	1.47225	1.12516	1.11564	1.11861	1.46533	1.45762	1.44607	1.46094	1.47215	1.12073	1.46948	1.11641	1.45951	1.45991	1.44409	1.44638	1.46964	1.46625	1.47372	1.13435	1.11566	1.11804	1.10124	1.14647	1.1327
1554963_at	1.95897	1.96202	2.00474	1.82823	1.90222	1.86282	1.84048	2.02138	1.86389	1.83128	2.09502	1.80031	1.8728	1.80882	2.0132	2.00203	2.16383	1.90525	1.94926	1.97333	2.17268	1.80576	2.0259	1.85041	1.83596	1.81679	1.83841	1.89526	1.78708	2.20583	1.77541	1.77998	1.86256	1.84214	1.84909	1.82592	2.05031	1.97856	1.97457	2.09287	1.98719	1.98946	1.94507	1.87327	1.84996	2.17168	1.94317	1.84965	1.84153
1554964_x_at	1.92762	1.92111	1.97127	1.83454	1.94027	1.9539	1.82758	1.87599	1.85602	1.80504	1.91101	1.78263	1.92849	1.87513	1.99345	1.99599	2.0432	1.8745	1.92316	2.02138	2.13379	1.79022	1.88863	1.83475	1.81758	1.83443	1.85619	1.87786	1.77277	2.37258	1.76765	1.80336	1.81886	1.91137	1.82942	1.88816	2.00388	1.95629	1.90999	1.91301	1.94816	1.95897	1.89884	1.87306	2.23356	2.02231	2.10303	1.87768	1.84886
1554966_a_at	2.0927	1.94396	1.97149	1.90603	2.44634	2.22055	2.21992	2.43686	1.92386	2.6807	2.0927	2.54599	1.95383	2.23107	1.92737	1.94014	2.44665	1.71344	2.00834	1.76147	2.31319	2.21515	1.92961	2.0543	2.35395	2.62478	2.76596	2.31613	2.02827	2.32739	2.13369	2.05581	2.03544	2.22604	2.02115	2.40737	1.96645	1.74013	1.99103	2.10508	1.98946	2.3148	1.88833	2.56964	2.24351	2.50715	2.59013	2.46894	2.40103
1554973_a_at	1.53377	1.53412	1.53873	1.53356	1.4894	1.54348	1.54703	1.48468	1.54263	1.54161	1.52313	1.53218	1.53029	1.52093	1.54551	1.5325	2.35715	1.54091	1.5302	1.52977	1.48757	1.51821	1.54083	1.53705	1.52811	1.54916	1.54934	1.52652	1.51373	1.50078	1.50135	1.55026	1.51307	1.5422	1.50962	1.52879	1.53691	1.56363	1.55026	1.51851	1.53664	1.5408	1.52849	1.53293	1.53492	1.49789	1.5361	1.52797	1.5462
1554974_at	1.03035	1.03208	1.03277	1.0744	0.800742	0.7816	1.07165	1.04607	1.07053	1.07887	1.07314	1.07816	1.07093	0.78715	1.02936	1.03755	1.07448	1.02622	1.03993	1.03848	0.838635	1.07916	1.05418	1.07218	1.0746	0.789642	0.792657	0.784261	1.078	1.06033	1.08736	1.08176	1.07103	0.771245	1.6874	0.790342	1.03432	1.0312	1.02358	1.02823	1.03697	1.03937	1.04264	0.792881	0.793866	0.786613	0.793262	0.79609	0.786465
1554980_a_at	1.35819	1.36428	1.33683	1.10701	1.42817	1.08683	1.08376	1.28371	1.49295	1.08807	1.40775	1.08243	1.08829	1.13463	1.39717	1.38108	1.51102	1.37031	1.37002	1.36372	1.1079	1.08227	1.17691	1.09808	1.10067	1.09173	1.09352	1.10787	1.13273	1.14298	1.08959	1.09948	1.09688	1.09842	1.09773	1.10776	1.3719	1.36714	1.36693	1.36282	1.37438	1.37075	1.37443	1.18736	1.09581	1.08073	1.78064	1.09379	1.09684
1554986_a_at	1.35661	1.35523	1.37303	1.05232	1.08112	1.06505	1.04255	1.11314	1.06149	1.04441	1.02791	1.03642	1.04404	1.04933	1.43776	1.3529	1.35341	1.36825	1.37246	1.33476	1.05913	1.04001	1.05813	1.05091	1.05443	1.04429	1.06161	1.5734	1.03962	1.06114	1.02924	1.03989	1.0689	1.05192	1.06161	1.05626	1.35897	1.36029	1.34909	1.34495	1.35391	1.36587	1.36605	1.07081	1.05366	1.06894	1.0844	1.07077	1.05156
1554992_at	1.38251	1.46681	1.40425	1.42581	1.28966	1.28381	1.43792	1.60937	1.44406	1.41316	1.41341	1.4224	1.43738	1.24721	2.20837	2.93021	1.45582	1.45034	1.42016	1.54091	1.29342	1.42031	2.83829	1.74934	1.42766	1.23777	1.28997	1.27296	1.4532	1.40967	1.40646	1.46716	1.4215	1.26465	1.65319	1.27239	1.45954	1.65872	1.41645	1.41103	1.39367	1.43723	1.10596	1.28452	1.26317	1.32158	1.31266	1.27396	1.2388
1554997_a_at	1.69942	1.37689	1.25693	1.42538	1.3147	1.28252	1.38674	1.39634	1.59717	2.04512	2.7568	1.49852	1.38979	1.29585	1.28008	1.25373	1.27518	1.25116	1.24442	1.39289	1.31856	1.9635	1.40479	2.2376	1.43213	1.30645	1.27306	1.29483	3.22962	1.41468	3.63016	2.81983	1.43136	1.2757	2.63527	2.06368	1.25696	2.58821	3.09473	1.24621	1.25317	1.2546	1.23974	1.3021	1.27539	1.27463	1.31464	1.30814	1.30835
1555003_at	2.86728	2.74138	2.75325	2.11852	2.26879	2.14495	2.11114	2.64377	2.1916	2.11044	1.97642	2.03668	2.08136	2.06489	2.89409	2.84897	2.97532	2.75162	2.62899	2.68682	2.30563	2.02657	2.4785	2.10056	2.13172	2.06057	2.2589	2.22693	2.02962	2.19252	2.0001	2.02732	2.15635	2.06849	2.13446	2.05261	2.78883	2.73786	2.63508	2.73818	2.73559	2.76076	2.67856	2.36313	2.19748	2.87919	2.77832	2.19528	2.09278
1555004_a_at	1.86492	1.80412	1.88532	1.41682	1.61236	1.52652	1.42877	1.65512	1.49892	1.40211	1.3827	1.37371	1.41578	1.64985	1.9494	2.56569	2.64254	1.79453	1.89822	1.90054	1.5058	1.39661	1.43538	1.91745	1.42649	1.66661	1.66946	1.64146	1.41181	1.43045	1.382	1.44897	1.42262	2.09715	1.41688	1.6438	1.87069	1.8496	1.96826	1.851	1.89275	1.88378	1.79368	1.73669	1.92296	2.36037	2.60486	1.75559	1.63011
1555007_s_at	1.30253	1.30263	1.30387	1.15109	1.18529	1.20844	1.18084	1.15523	1.20759	1.17923	1.169	1.17746	1.19857	1.20468	1.28559	1.29456	1.30999	1.29778	1.30091	1.31331	1.20257	1.17882	1.18119	1.18296	1.18064	1.21609	1.20985	1.20247	1.18199	1.19033	1.29309	1.1866	1.19054	1.24687	1.53239	1.20445	1.30489	1.29462	1.29646	1.29348	1.29956	1.3013	1.32167	1.22124	1.2096	1.20094	1.19626	1.20403	1.21334
1555014_x_at	2.03495	2.04779	2.08261	1.92183	2.23058	1.93662	1.91562	1.92776	1.90139	1.87496	1.8585	1.89624	1.89738	1.90151	2.11739	2.15521	2.19097	1.95433	2.03635	2.0286	1.95254	1.88017	1.93689	1.87604	1.91188	1.86298	1.87773	1.92215	1.88068	2.30444	1.86092	1.79784	1.93792	1.91824	1.903	1.91375	2.09042	2.13593	2.2038	2.18381	2.04743	2.07904	1.9956	1.94976	1.91483	1.98871	1.9732	1.94594	1.95156
1555019_at	1.55515	1.40865	1.4023	1.76493	1.35768	1.46641	2.02231	2.63247	1.76836	1.86029	1.77486	1.76046	2.17158	1.8377	1.39405	1.39878	1.371	1.42367	1.43801	1.42381	2.05564	1.74784	1.70004	1.77412	1.75962	1.42157	1.41676	1.41823	1.75502	1.72953	1.70808	1.73561	1.74271	1.41124	1.88011	1.60788	1.40914	1.40679	1.60422	1.41042	1.40476	1.47091	1.28904	1.44247	1.79209	1.37897	2.0126	1.39064	1.38692
1555022_at	1.81569	1.81559	1.8518	1.80946	2.15668	2.02311	1.80056	1.84766	1.81171	1.79329	1.76883	1.78803	1.80253	1.99338	1.83632	1.8381	1.84623	1.82556	1.85261	1.81103	2.01244	1.7897	1.94068	1.79368	1.82469	2.01791	2.01155	2.02057	1.82293	1.81108	1.7722	1.82154	1.79947	1.99073	1.78465	2.18988	1.81579	1.81392	1.8124	1.80655	1.84761	1.84337	1.84209	2.03121	1.99963	2.01801	2.04633	2.05346	2.02239
1555027_at	2.13489	1.96276	2.02377	1.86601	1.85871	1.84209	1.85421	2.02533	1.86229	1.85327	1.81829	1.83225	1.86092	1.83045	2.07964	2.03592	2.04106	1.97014	1.93266	1.97474	1.86863	1.83695	2.0286	1.86688	1.88663	1.82514	1.84297	1.87761	1.81815	1.92235	1.80004	1.825	1.86102	1.84709	1.86175	1.84719	2.02205	1.93013	1.91348	1.95092	1.92481	2.02082	1.96385	1.88043	1.85287	1.95727	1.90214	1.87786	1.84782
1555037_a_at	3.51183	3.59501	3.57734	3.51266	3.29692	3.31781	3.50239	3.50705	3.45846	3.62033	3.49841	3.5218	3.57015	3.5283	3.59473	3.60357	3.69653	3.61342	3.55527	3.5498	3.40483	3.67166	3.52041	3.58668	3.59319	3.56585	3.51968	3.45989	3.60544	3.50553	3.47138	3.62482	3.65711	3.43875	3.42958	3.40075	3.50902	3.59777	3.58455	3.38558	3.58511	3.51417	3.69885	3.54549	3.57782	3.32786	3.49611	3.47676	3.53136
1555039_a_at	1.30561	1.31045	1.31301	1.1829	1.21823	1.1983	1.18275	1.18595	1.18157	1.17926	1.17	1.17103	1.18259	1.18912	1.35296	1.3101	1.31497	1.31951	1.32251	1.3091	1.18736	1.17445	1.19878	1.18569	1.18536	1.20985	1.19381	1.19681	1.18959	1.20486	1.16861	1.17638	1.19024	1.19276	1.1829	1.19635	1.31197	1.31191	1.31414	1.30289	1.30841	1.31284	1.3108	1.20852	1.2026	1.2018	1.2174	1.2064	1.2166
1555041_a_at	3.24318	3.06277	3.10004	3.07361	2.54892	2.98345	2.808	3.05864	3.0966	2.98494	2.73083	3.11703	2.67319	3.03456	2.96021	3.17068	3.06551	2.99991	3.20371	3.20863	3.06235	3.00392	3.133	3.15675	3.06254	3.06004	3.05876	2.84165	3.19327	3.14184	2.98306	3.05158	2.74002	2.93443	3.13001	2.99984	3.11947	3.08859	3.2154	3.36678	3.2219	3.04916	3.05378	2.90626	3.08456	3.2555	3.04606	3.00378	2.84426
1555049_at	1.22096	1.22413	1.23983	1.37664	1.2639	1.25016	1.37026	1.37089	1.38356	1.36705	1.3677	1.35975	1.36708	1.24133	1.23631	1.22534	1.25047	1.22295	1.23655	1.21586	1.25434	1.34027	1.33436	1.36964	1.37664	1.23301	1.20931	1.23839	1.3599	1.38239	1.36149	1.35901	1.40099	1.24674	1.37499	1.24457	1.21994	1.23079	1.21734	1.21633	1.21991	1.2225	1.21263	1.259	1.24466	1.22461	1.25906	1.26406	1.26546
1555052_a_at	0.725108	0.638033	0.636806	0.772388	0.955022	0.66623	0.774103	1.09341	0.770863	0.772388	0.775172	0.772778	0.769792	0.668768	0.680279	0.67318	0.639106	0.641431	0.61695	0.617339	0.664484	0.773242	0.880925	0.77474	0.773145	0.57515	0.638159	0.667595	0.771833	0.773145	0.768725	0.775868	0.772963	0.668627	0.77341	0.665904	0.642027	0.749554	0.619483	0.636957	0.640636	0.638782	0.619852	0.673417	0.650341	0.662214	0.664484	0.684112	0.67011
1555057_at	2.10143	2.16076	2.17557	2.30742	2.09427	2.45584	2.34452	1.90609	1.96699	2.13764	2.75078	1.935	2.40301	2.63527	2.1487	2.56151	2.22344	2.08376	2.18936	2.10303	2.40912	2.11663	1.89156	1.96298	1.84623	2.23677	2.25287	2.50375	2.14594	2.13328	1.98191	1.90729	2.36123	2.59465	2.22024	2.35309	2.25778	2.2097	2.09856	2.11341	2.11761	2.16426	2.18708	2.11819	2.32048	2.59711	2.15925	2.0286	2.11889
1555058_a_at	3.19037	3.29899	2.82924	2.16371	1.70511	2.3913	2.05853	2.53481	2.42845	2.07843	2.91694	2.41884	2.53202	2.79184	2.86075	2.69076	1.97105	3.11592	2.99906	3.00861	1.70968	2.8542	2.34685	2.80904	2.46207	1.96267	1.80207	1.6719	2.45388	2.19273	2.55682	2.52724	2.04251	2.86982	2.60026	2.29123	2.9967	2.89992	3.16145	2.73424	2.79054	2.82	2.64745	1.65653	2.69147	2.0461	1.43045	1.64747	2.95784
1555062_s_at	1.12907	1.13457	1.12103	1.32969	1.31022	1.33969	1.33343	1.28115	1.36204	1.32684	1.41997	1.31263	1.33869	1.3152	1.11955	1.13197	1.14105	1.15087	1.14909	1.15058	1.30806	1.33803	1.40637	1.33797	1.32663	1.35185	1.32889	1.33555	1.32729	1.30996	1.59881	1.33027	1.31054	1.36676	1.32961	1.36682	1.13186	1.12652	1.14674	1.24097	1.14288	1.13496	1.14993	1.32083	1.34591	1.3182	1.34213	1.34601	1.34954
1555068_at	1.77642	1.71786	2.50133	1.76942	2.19061	1.71532	1.80699	2.43471	1.79239	2.28645	1.72059	1.90222	1.80066	1.76942	1.87311	1.74289	1.6961	1.72722	1.87199	1.77339	1.76088	1.92419	1.72409	1.78959	1.78088	1.79437	1.77733	1.95163	1.81348	1.89644	1.73921	1.7317	1.78459	1.76789	1.76914	1.68803	1.76775	1.73921	1.65596	1.70972	1.73125	2.34725	1.70194	1.78169	1.74364	1.7019	1.8179	1.85906	1.77695
1555082_a_at	1.5184	1.51992	1.51985	1.53082	1.50652	1.51851	1.55002	1.49171	1.52942	1.53036	1.52659	1.52731	1.54445	1.53664	1.51837	1.51259	1.57154	1.53574	1.53763	1.52033	1.52375	1.55178	1.53356	1.55076	1.53517	1.57578	1.54981	1.55207	1.561	1.57643	1.51317	1.57263	1.52423	1.56515	1.52012	1.54037	1.5413	1.55203	1.53985	1.51511	1.53805	1.52903	1.53725	1.55595	1.54259	1.57436	1.52065	1.54213	1.57827
1555084_at	1.22552	1.22352	1.22077	0.842838	0.831227	0.836029	0.842201	0.854114	0.844407	0.841087	0.837859	0.841087	0.960528	0.841361	1.21441	1.95219	1.20137	1.23553	1.23764	1.2346	0.839311	0.832345	0.843087	0.843087	0.839855	0.84711	0.841361	0.837938	0.839375	0.827021	0.834077	0.838559	0.833757	0.840654	0.826763	0.837938	1.22992	1.22026	1.24125	1.22315	1.2247	1.23495	1.21692	0.842838	0.840057	0.831227	0.894841	0.834349	0.829846
1555086_at	0.945386	0.950264	0.949481	0.977687	0.966434	0.964898	0.977294	0.971569	0.9623	0.975091	0.97982	0.979403	0.976891	0.99015	0.944437	0.950313	0.962929	0.960746	0.957269	0.95686	0.965641	0.975056	0.93754	0.978363	0.975799	0.996568	0.993963	0.98057	0.989944	0.950659	0.982	0.966388	0.971207	0.992815	0.948726	0.987543	0.948348	0.942366	0.957121	0.939396	0.958293	0.953937	0.961171	0.984614	0.994366	0.998905	0.987201	0.979361	0.983294
1555095_at	1.02952	1.04648	1.02883	1.05333	1.32918	1.06811	1.05565	1.05711	1.06178	1.03269	1.04709	1.05211	1.05931	1.05916	1.04143	1.04392	1.07912	1.03141	1.03146	1.03233	1.06823	1.7541	1.0669	1.05866	1.05181	1.05316	1.06018	1.05947	1.06671	1.08481	1.25135	1.04796	1.05223	1.06037	1.06405	1.06022	1.03521	1.04222	1.03133	1.02965	1.02936	1.03251	1.02411	1.07636	1.06293	1.06389	1.09273	1.07331	1.08096
1555103_s_at	1.36833	1.37502	1.39105	1.39652	1.49309	1.42617	1.38503	1.45644	1.39615	1.38261	1.35627	1.3721	1.38656	1.39262	1.4199	1.37452	1.40382	1.34634	1.37312	1.37132	1.41355	1.37055	1.41265	1.38934	1.40088	1.39093	1.39642	1.40664	1.37435	1.44387	1.3509	1.36267	1.40073	1.38234	1.41566	1.39705	1.38237	1.40449	1.37616	1.36969	1.3676	1.38833	1.37221	1.42535	1.39358	1.44474	1.45984	1.43412	1.43018
1555105_a_at	2.84411	3.18396	3.03419	2.63546	2.70648	2.30852	2.63677	3.06526	2.63508	2.80091	2.57447	2.69599	2.87337	2.4546	2.85219	2.71719	3.01756	2.87911	3.02956	2.80354	2.63569	2.58313	2.97112	2.67387	2.61274	2.68874	2.65642	2.43548	2.60841	2.1495	2.44494	2.71561	3.06514	3.07669	2.22981	2.34369	3.04511	2.53819	2.7959	2.83189	2.68847	2.84313	2.56522	2.74354	2.94503	2.48297	2.90852	2.70865	2.90539
1555107_a_at	1.00315	1.01283	1.01908	1.11164	1.5934	1.76233	1.09075	1.1084	1.11043	1.09857	1.19909	1.10107	1.10409	1.41277	1.01561	1.01065	1.02093	1.0082	1.02137	1.01269	1.41957	1.09015	1.12872	1.10739	1.12233	1.41523	1.42337	1.40633	1.10268	1.1223	1.07856	1.09474	1.11331	1.41181	1.11139	1.41248	1.01132	1.08574	1.00024	1.00941	1.00811	1.01686	1.00573	1.41203	1.41864	1.38827	1.39501	1.40718	1.40826
1555118_at	2.09817	2.07675	2.15614	1.97292	1.91634	2.15679	1.98004	2.85587	1.9749	1.99738	1.95542	1.87306	2.30709	1.66192	2.09502	2.14774	2.13172	2.0297	2.13328	2.1183	2.78065	1.89313	2.47221	1.86579	2.1484	1.74793	1.70062	1.75799	2.43032	1.92802	2.1279	1.98229	2.45865	2.32994	1.97141	1.7362	2.35682	2.05398	1.99073	2.07332	2.12847	2.14676	2.12732	1.741	1.7243	2.08107	1.77748	1.74313	1.70963
1555120_at	1.79717	1.79843	1.94033	2.11465	3.24038	1.86394	2.29526	2.84631	1.82801	1.75962	1.78531	1.83415	1.84184	1.84143	1.77444	1.79756	1.72542	1.86739	1.75595	1.78911	2.22385	1.72916	1.76568	1.91661	2.30574	1.90974	2.03485	2.04201	2.53671	1.91806	1.89972	1.82748	1.80688	1.74693	1.776	1.8075	1.81208	2.08461	2.00203	2.78525	1.81202	1.76098	1.81998	1.79437	2.62132	1.80647	2.27364	2.41773	1.78726
1555122_at	1.7574	1.76302	1.78687	1.39073	1.39483	1.38878	1.38397	1.49602	1.39023	1.38296	1.36531	1.37014	1.38683	1.3782	1.81829	1.76295	1.75979	1.77801	1.74816	1.74838	1.39876	1.37817	1.4073	1.38884	1.41439	1.37543	1.38362	1.41879	1.37106	1.40116	1.35916	1.36857	1.39503	1.382	1.39901	1.38659	1.78985	1.75567	1.73478	1.75023	1.77667	1.79653	1.77343	1.446	1.39064	1.46745	1.48407	1.40145	1.40178
1555123_at	1.38305	1.26651	1.49115	1.29389	1.31089	1.29646	1.28397	1.56883	1.29895	1.28076	2.28686	1.28489	1.27751	1.28895	1.28949	1.25564	1.28136	1.27413	1.25604	1.25721	1.3152	1.26153	1.32939	1.28701	1.67114	1.27888	1.29483	1.32096	1.27108	1.29921	1.26359	1.26143	1.30526	1.28136	1.28851	1.29	1.26622	1.27754	1.25825	1.25539	1.25551	1.27738	1.26362	1.29853	1.28452	1.29228	1.30303	1.30732	1.30549
1555125_at	1.21502	1.7095	1.21705	1.25229	1.03907	1.35376	1.24916	1.20948	1.24487	1.22399	1.76349	1.25705	1.29909	1.26054	1.21306	1.19841	1.22219	1.22868	1.23117	1.21916	1.03407	1.58685	1.21432	1.2609	1.24042	1.04788	1.0478	1.03993	1.21908	1.22823	1.2532	1.23947	1.23437	1.47935	1.24442	1.03971	1.22001	1.20799	1.22774	1.21132	1.22482	1.21331	1.19432	1.02761	1.81554	1.01624	1.03483	1.03035	1.03721
1555127_at	1.80926	1.80642	1.82739	1.74122	1.6733	1.52326	1.73742	1.90275	1.74943	1.74195	1.71703	1.71246	1.74149	1.54047	1.82362	1.81988	1.79994	1.83568	1.77733	1.77867	1.59866	1.73424	1.69618	1.74289	1.74454	1.55263	1.50401	1.54248	1.72391	1.72613	1.70258	1.74766	1.73244	1.54324	1.7732	1.54256	1.8477	1.79672	1.81359	1.80524	1.82115	1.83607	1.75383	1.55066	1.54649	1.53359	1.69537	1.55753	1.55152
1555131_a_at	1.47194	0.974109	0.973161	1.0459	1.04995	1.06799	0.993387	1.00233	1.0413	1.05337	1.06053	1.87327	1.04743	1.02214	0.966898	0.95317	0.960156	0.966071	0.986948	0.980083	1.05692	1.05878	1.02134	1.05499	1.04855	1.101	1.09651	1.08238	1.058	1.04139	1.04983	1.07423	1.042	1.09382	1.48187	1.08785	0.976791	0.971164	0.947513	1.67629	0.983491	0.977432	0.955351	1.0357	1.08981	1.05252	1.03221	1.07867	1.0825
1555136_at	1.88943	1.88247	1.92889	2.0467	2.10449	2.03952	2.02368	2.11087	2.03485	2.04018	1.98109	1.99754	2.02161	2.02639	1.95783	1.87678	1.92138	1.91356	1.87872	1.87719	2.11407	2.01041	2.00723	2.03478	2.02818	2.02875	2.0118	2.05598	1.9605	1.99851	1.96356	2.0034	2.04937	2.02491	2.05724	2.0118	2.00584	1.8823	1.86245	1.85398	1.92118	1.92882	1.87478	2.07555	2.03385	2.04761	2.09553	2.09053	2.09064
1555137_a_at	1.44509	1.44674	1.47915	2.20117	1.59164	1.61453	1.54216	1.506	1.55536	1.54321	1.58155	1.77809	1.52382	1.67721	1.49513	1.46725	1.46068	1.45401	1.45736	1.45647	1.59915	1.78662	1.51431	1.57143	1.8124	1.69684	1.66192	1.62708	1.58724	1.53085	1.56232	1.7154	1.46506	2.20337	1.55059	1.62787	1.47425	1.50328	1.44399	1.44848	1.57495	1.46668	1.44075	1.76246	2.64789	1.60634	1.62075	1.64095	1.48398
1555141_a_at	1.63646	1.64454	1.65352	1.6309	1.73031	1.63633	1.62765	1.67086	1.63234	2.14803	1.61561	1.61419	1.62676	1.61592	1.76437	1.62968	1.74952	1.65062	1.62928	1.63817	1.66419	1.62711	1.68328	1.62704	1.6844	1.62232	1.60951	1.6321	1.5953	1.65848	1.68002	1.58865	1.64358	1.61406	1.64038	1.61507	1.64714	1.67195	1.62324	1.63491	1.65749	1.6571	1.64981	1.69496	1.62791	1.652	1.67437	1.62842	1.65035
1555153_s_at	2.16641	2.14632	2.18197	1.77931	1.92968	1.78629	1.78237	1.96139	1.78773	1.78189	1.71115	1.75168	1.8721	1.77768	2.31814	2.21164	2.46144	2.08068	2.17321	2.09042	1.91125	1.71752	1.8465	1.78474	1.7788	2.02222	1.79457	1.96841	1.72722	1.79746	1.71951	1.90639	1.86087	1.91946	1.89206	1.78174	2.26679	2.27016	2.06805	2.0896	2.18381	2.19018	2.11212	1.89313	2.59898	1.90432	1.90248	1.79902	1.78298
1555154_a_at	2.02018	2.00559	2.05389	1.59145	1.55306	1.59205	1.58834	2.2055	1.58275	1.59713	1.57599	1.5787	1.59392	1.56756	2.01744	2.07755	2.35164	1.9749	2.01057	2.01131	1.72709	1.57039	1.63674	1.5964	1.58884	1.60654	1.61297	1.68846	1.5934	1.56894	1.57061	1.6032	1.5791	1.59317	1.57928	1.58194	2.07016	2.09182	1.95056	1.99111	2.03691	2.05798	1.98665	1.60598	1.79595	1.60535	1.71211	1.6055	1.58103
1555167_s_at	1.19352	1.1989	1.20624	1.24873	1.20849	1.2292	1.25598	1.22994	1.24088	1.26536	1.21053	1.25329	1.25555	1.30835	1.33849	1.18968	1.2064	1.19871	1.21809	1.19722	1.20925	2.07935	1.24006	1.50248	1.24309	1.67481	1.23693	1.24494	1.25147	1.24119	1.24814	1.60278	1.25872	1.25065	1.23596	1.24327	1.20718	1.26021	1.19749	1.18611	1.9539	1.73593	1.19413	1.24232	2.23999	1.22994	1.24119	1.33481	1.23913
1555173_at	3.31277	3.05936	3.36826	3.15988	3.24926	2.8656	3.27469	3.40749	3.09461	3.27391	2.64085	2.93178	2.83938	3.05806	3.47744	3.27896	3.44478	3.30686	3.35617	3.31554	3.2775	3.06193	3.24074	3.29541	3.34057	3.45165	3.23846	3.40183	3.1852	3.17767	2.54418	3.24241	3.29579	3.19203	2.75876	3.11166	2.75342	3.44345	2.96799	3.10266	3.26362	3.24163	3.16448	3.21404	3.15056	3.2349	3.34757	3.27935	3.27896
1555180_at	1.16616	1.15071	1.13759	1.15237	1.17641	1.17073	1.16365	1.15539	1.16444	1.15122	1.17759	1.14951	1.15549	1.16651	1.14981	1.12894	1.17409	1.14996	1.13796	1.15064	1.17402	1.16043	1.16759	1.1579	1.14903	1.17409	1.18003	1.16522	1.15233	1.16354	1.14641	1.15893	1.16575	1.16593	1.1661	1.1596	1.14447	1.13391	1.14004	1.13874	1.1493	1.1493	1.14496	1.17235	1.17291	1.16619	1.17685	1.16538	1.17999
1555181_a_at	1.35825	1.35586	1.35975	2.09138	1.42107	1.34559	2.00689	2.09666	2.10595	2.12392	2.05605	2.07502	2.09997	1.37582	1.36958	1.30415	1.29486	1.38184	1.38866	1.33797	1.31419	2.08424	2.06588	2.10817	2.03112	1.35804	1.36485	1.35853	2.08395	2.05312	2.04243	2.08799	2.06997	1.37915	2.06241	1.38425	1.35847	1.33576	1.3834	1.33496	1.37129	1.37072	1.38102	1.34752	1.37167	1.31388	1.23702	1.36908	1.36999
1555188_at	0.994326	0.995393	1.2723	0.974648	1.00636	1.01565	0.967417	0.968317	0.973517	0.967644	0.957269	0.966119	0.969028	1.02121	0.991256	2.03309	1.04349	0.99759	0.981725	0.981773	1.01899	0.964182	0.977294	0.970692	0.973561	1.0139	1.02928	1.01255	0.953402	0.973214	0.940682	0.96931	0.969798	1.02197	0.97274	1.02013	1.01195	0.996607	0.981265	0.989529	0.999477	0.994981	1.00842	1.24627	1.0254	1.04151	1.10794	1.0229	1.01413
1555193_a_at	2.19758	2.52478	2.18155	3.10113	2.6381	2.41794	2.90201	2.70621	2.44901	2.75104	2.56392	2.55598	2.64853	2.3917	2.35946	2.18069	2.31916	2.18208	2.16327	2.00714	2.64414	2.98094	2.56008	2.40761	2.74336	2.47685	2.71703	2.5499	2.7429	2.53471	2.42072	2.7517	2.86938	2.77705	2.59195	2.51868	2.24583	2.22259	2.18755	1.9541	2.47287	2.39384	2.23334	2.61736	2.58161	2.66818	2.67151	2.51858	2.64479
1555194_at	1.31301	1.32197	1.33358	1.26465	1.27334	1.26517	1.25696	1.30269	1.27182	1.25446	1.24258	1.25778	1.25702	1.24931	1.3276	1.34903	1.40472	1.30935	1.30735	1.3101	1.30379	1.2545	1.29333	1.26317	1.26974	1.24414	1.25957	1.25623	1.26165	1.61895	1.25479	1.21483	1.27957	1.25963	1.28549	1.2596	1.3402	1.37989	1.32462	1.31478	1.32161	1.33015	1.3129	1.27265	1.25172	1.25941	1.27463	1.27633	1.28427
1555196_at	1.12999	1.1294	1.1257	0.640304	0.650341	0.644896	0.64376	0.736784	0.63927	0.640304	0.641431	0.641582	0.642836	0.653555	1.14772	1.11982	1.10364	1.13855	1.13894	1.13522	0.701942	0.641733	0.638033	0.643593	0.641431	0.649123	0.653555	0.646148	0.639871	0.637436	0.636062	0.641893	0.661123	0.650514	0.641582	0.648948	1.13729	1.12186	1.13608	1.12914	1.12927	1.1316	1.14281	0.656659	0.648948	0.645979	0.695878	0.647292	0.646826
1555198_x_at	0.911065	0.92108	0.915613	1.03582	0.915243	0.930306	1.03445	1.05754	1.02924	1.03178	1.02965	1.03026	1.03396	0.899334	0.928338	0.915952	0.945028	0.926487	0.912433	0.911849	0.951503	1.02997	1.02974	1.03466	1.03195	0.896147	0.899864	0.903596	1.03068	1.05716	1.02899	1.00801	1.02021	0.910944	1.02867	0.915458	0.919735	0.921231	0.91014	0.919347	0.909256	0.913795	0.911897	0.904271	0.903596	0.909887	0.929852	0.920882	0.918804
1555199_at	1.48823	1.49592	1.51406	1.58182	1.60754	1.60863	1.57305	1.56542	1.59667	1.57506	1.56873	1.56047	1.57461	1.6197	1.5058	1.4867	1.57384	1.48275	1.49192	1.48882	1.60959	1.57347	1.57518	1.58398	1.57925	1.63258	1.63787	1.62313	1.56828	1.57629	1.54657	1.58075	1.57245	1.62286	1.57667	1.62324	1.51848	1.49412	1.49523	1.48524	1.48823	1.506	1.49271	1.63206	1.62615	1.62052	1.6215	1.63047	1.63167
1555201_a_at	2.33032	2.70143	2.64178	1.4763	1.43353	1.61783	1.47768	1.47906	1.45475	1.47715	1.31039	1.37884	1.46728	1.47438	2.70845	2.72451	3.10721	2.60243	2.60841	2.59095	1.49115	1.46415	1.50535	1.47639	1.45874	1.49696	1.59232	1.48167	1.45696	1.56396	1.90228	1.58264	1.45547	1.47912	1.45771	1.68402	2.68553	2.61873	2.58989	2.61555	2.63154	2.64826	2.59547	1.47935	1.92446	1.49507	1.56149	1.45891	1.44755
1555202_a_at	1.70607	1.69221	1.75506	1.65637	1.79248	1.62198	1.65762	1.6072	1.69382	1.66362	1.65567	1.63375	1.65745	1.63174	1.69925	1.69868	1.66475	1.66632	1.73075	1.69671	1.60167	1.65809	1.83389	1.65992	1.64977	1.61188	1.63321	1.6438	1.66753	1.6339	1.60229	1.6693	1.63575	1.65479	1.64107	1.64988	1.75296	1.81397	1.65787	1.6879	1.74752	1.74707	1.73377	1.65336	1.65446	1.61142	1.62206	1.64873	1.64814
1555203_s_at	0.951604	0.951208	0.951651	1.02249	0.891926	0.873933	1.02025	1.00325	1.0277	1.02903	1.02815	1.02116	1.0229	0.868389	0.948292	0.942115	0.932031	0.950313	0.949726	0.949187	0.894723	1.03424	0.992665	1.02511	1.02465	0.873993	0.874055	0.870439	1.0196	1.02171	1.02584	1.03137	1.03018	0.872275	1.01195	0.878145	0.953494	0.949959	0.948444	0.951063	0.954502	0.957355	0.962109	0.876547	0.872086	0.870792	0.85466	0.890565	0.890791
1555216_a_at	1.07069	1.07314	1.08376	1.20805	1.1091	1.09352	1.19992	1.14596	1.19144	1.22467	1.4991	1.25399	1.20855	1.0691	1.07828	1.07632	1.09393	1.07736	1.071	1.07345	1.07165	1.29108	1.15526	1.16148	1.26067	1.05866	1.0691	1.06576	1.20156	1.18205	1.92583	1.23251	1.19241	1.07365	1.1875	1.10265	1.07499	1.08364	1.07415	1.07454	1.078	1.08274	1.08748	1.06991	1.0619	1.04983	1.04883	1.09808	1.08011
1555225_at	2.83718	2.79804	2.90314	2.88687	2.80443	2.39572	2.64132	3.00538	2.71363	2.9779	2.84508	2.66523	2.772	2.32302	2.87991	2.8545	2.81317	2.83953	2.80121	3.00354	2.48684	2.70333	1.79994	2.83685	2.7915	2.27953	2.31158	2.32802	2.34713	1.90203	2.46831	2.57957	2.61523	2.82159	2.7089	2.25968	3.15114	2.78938	2.80307	2.64952	2.82459	2.92981	2.8052	2.31939	2.30012	2.69095	2.6219	2.4925	2.27194
1555226_s_at	3.11771	2.28645	3.2485	3.38553	1.5761	1.69839	2.37246	1.44001	2.85436	3.18878	2.99481	3.10936	3.27849	3.04063	3.09566	3.04383	1.87599	3.12277	3.28276	3.17492	2.58292	3.34316	1.57859	3.18889	3.11251	3.1527	3.1945	3.24747	3.0542	3.06026	2.76846	3.29913	2.8457	2.8978	3.00879	2.69085	3.29282	2.78817	3.24269	2.48931	3.50734	3.2871	3.4011	3.25838	3.24642	2.95784	1.30094	3.03393	3.01891
1555240_s_at	2.09475	2.08098	2.2025	1.98139	1.92626	1.88434	1.96553	2.17746	1.99103	2.14831	1.94223	1.79974	2.01139	1.86636	2.19138	2.22658	2.04722	2.05935	2.07546	2.04217	2.03351	1.96151	2.10517	2.16504	1.97023	1.99128	1.86298	1.88962	1.91693	1.96714	1.76277	2.34892	1.98809	1.91406	1.93013	1.86077	2.3477	2.05889	2.02844	2.07565	2.12906	2.15625	2.07016	1.92723	2.26386	1.99738	2.02984	1.94007	1.97785
1555241_at	3.2115	3.26824	3.30062	3.11188	3.46496	3.27901	3.30511	3.35968	3.15389	3.10796	2.87983	3.18951	3.02102	3.06015	3.28429	3.15108	3.21424	3.16106	3.19554	3.12253	3.25144	2.91944	3.28265	3.15635	3.32769	2.94707	3.1998	3.2209	3.07333	3.22328	3.09221	2.95614	3.19078	3.2707	3.15804	3.33549	3.20912	3.24609	3.23101	3.19439	3.05646	3.1925	3.14367	3.24168	3.18025	3.07617	3.25686	3.38426	3.19607
1555243_x_at	3.16503	3.24344	3.20927	3.14134	3.48325	3.27566	3.27775	3.33981	3.1877	3.13011	3.05591	3.17927	3.03141	3.16732	3.26209	3.16055	3.2183	3.19305	3.18616	3.11313	3.33445	3.07367	3.29894	3.16636	3.29273	3.00709	3.16071	3.25686	3.11623	3.25224	3.12108	2.97475	3.22244	3.26594	3.04946	3.33875	3.23385	3.26199	3.23891	3.20081	3.01263	3.18724	3.11682	3.26615	3.19773	3.2673	3.30106	3.21601	3.20066
1555247_a_at	1.22771	1.23035	1.26005	1.75036	1.33883	1.34352	1.33336	1.32251	1.31567	1.32494	1.25219	1.32655	1.33203	1.35747	1.25272	1.24717	1.25525	1.25424	1.31373	1.23317	1.33147	1.3333	1.33517	1.32639	1.30738	2.30131	1.36099	1.91972	1.32459	1.34085	1.32117	1.96743	1.32614	1.35324	1.32707	1.91476	1.23643	1.25502	1.2247	1.22508	1.36224	1.24966	1.40379	1.35825	2.54257	1.33671	1.34141	1.35778	1.349
1555248_a_at	1.83726	1.84128	1.85608	1.80402	1.75256	1.73344	1.80776	1.78232	1.81103	1.80704	1.78503	1.77763	1.80704	1.73363	1.87222	1.85022	1.83165	1.87791	1.86019	1.85945	1.72704	1.80076	1.95974	1.81073	1.79267	1.74824	1.76831	1.74381	1.79195	1.80061	1.76638	1.78831	1.77142	1.74013	1.77733	1.74381	1.85697	1.85048	1.82996	1.83327	1.87339	1.86457	1.86705	1.75424	1.74053	1.78074	1.76415	1.73674	1.73344
1555250_a_at	2.46682	2.44329	2.59424	2.18423	2.29571	2.13407	2.35671	2.60548	2.23943	2.17888	2.02501	2.09467	2.12584	2.15264	2.57303	2.52548	2.80914	2.45953	2.44834	2.45687	2.31683	2.12331	2.16548	2.25241	2.157	2.16611	2.18155	2.46927	2.12079	2.1604	2.03926	2.20876	2.21889	2.14244	2.11889	2.12474	2.49383	2.43865	2.45301	2.43203	2.48339	2.49736	2.44405	2.2412	2.15987	2.20296	2.45162	2.2625	2.19571
1555255_a_at	1.48206	1.47718	1.48882	1.8253	1.59115	1.6197	1.805	1.72797	1.84475	1.82571	1.81088	1.82277	1.92922	1.81479	1.45196	1.46833	1.21493	1.90054	1.80533	1.50488	1.7445	1.91541	1.64362	1.9587	1.80066	1.91162	1.83596	1.8101	2.07647	1.98419	1.61611	2.1074	1.60247	1.87484	1.85512	1.80941	1.51478	1.47425	1.52766	1.4818	1.5705	1.49647	1.57108	1.93635	1.81274	1.7547	1.60754	1.7032	1.67255
1555259_at	1.69262	2.10508	1.69101	2.11634	1.78384	1.82308	1.86267	1.8206	1.87859	1.85212	1.85126	1.98719	1.86439	1.82519	1.62009	1.69171	1.73111	1.66188	1.86394	1.66537	1.78558	1.7959	1.78277	1.78535	1.84337	1.76878	1.86671	1.82484	1.85973	2.20603	1.782	1.86119	1.83317	2.06787	1.88923	1.87532	1.72282	2.28634	1.72444	1.70296	1.67519	1.6947	1.67823	1.71524	1.82043	1.79022	1.89804	1.86215	1.82932
1555261_at	1.33698	1.33822	1.36926	1.52132	1.47822	1.50911	1.52999	1.46728	1.51141	1.53314	1.53137	1.50807	1.85764	1.5286	1.35401	1.33918	1.31152	1.34259	1.35616	1.35376	1.50958	1.5284	1.51741	1.52913	1.52172	1.54742	1.52316	1.51837	1.50171	1.52086	1.49536	1.55082	1.51797	1.51888	1.53794	1.52023	1.34197	1.36111	1.33279	1.33597	1.34323	1.34622	1.35981	1.52663	1.52624	1.50027	1.5191	1.51346	1.53026
1555268_a_at	1.43952	1.44243	1.44758	1.47325	1.48531	1.7884	1.51855	1.48646	1.4956	1.51632	1.51774	1.51423	1.51231	1.49738	1.46113	1.44927	1.47611	1.44962	1.44693	1.43425	1.48791	1.51086	1.57542	1.51447	1.51867	1.45628	1.51283	1.48981	1.51034	1.48915	1.8359	1.50555	1.51269	1.49889	1.51406	1.50763	1.44857	1.44941	1.45067	1.43939	1.45012	1.4602	1.44788	1.50662	1.49846	1.46967	1.49484	1.50979	1.50769
1555274_a_at	3.04593	3.09875	3.35735	3.25475	3.36167	2.90072	3.25421	3.41205	3.2133	3.25069	3.18253	2.94198	3.1663	3.02148	3.35467	3.18759	3.40884	3.24231	3.28594	3.08802	3.08749	3.14892	3.28777	3.15428	3.10045	3.12675	3.17933	3.17684	2.98235	2.81874	2.9657	2.99963	3.12562	3.02612	2.9156	3.16689	3.1852	3.15572	3.11483	2.68384	3.29381	3.35386	3.29055	3.12886	3.26116	2.60767	3.25918	3.28286	3.0064
1555278_a_at	2.74354	2.18936	2.68847	2.54023	2.52237	2.67241	2.62535	2.32255	2.88108	2.91072	2.77016	2.84372	3.0735	2.68865	2.17052	2.76512	2.24771	2.77666	2.69892	2.66061	2.77803	2.88927	2.28205	2.94782	2.87139	2.93021	3.04836	2.76033	2.99859	3.04946	2.71711	3.03836	2.6528	2.90194	2.66335	2.80016	2.75512	2.46186	2.67581	2.55461	2.72995	2.70287	2.90787	3.08527	2.886	2.82459	2.59185	2.94515	3.08416
1555279_at	2.64952	2.46079	2.73917	3.00366	3.06912	2.14474	2.52691	2.88904	2.60425	2.45119	2.54524	2.41873	2.56321	2.47459	2.82167	2.76829	2.84118	2.60456	2.61832	2.59113	2.18508	2.5268	2.5799	2.70676	2.66042	2.63469	2.62141	2.24021	1.78298	2.51848	2.45783	2.42198	2.54981	2.53183	2.60054	2.54143	2.67561	2.69655	2.51526	2.55811	2.74845	2.88049	2.61576	2.62917	2.57886	2.68013	2.61555	2.7303	2.64469
1555281_x_at	2.37834	2.2211	2.68023	3.01611	3.07053	2.32555	2.54648	2.97193	2.57682	2.50053	2.48997	2.47418	2.58272	2.46585	2.48886	2.44077	2.47597	2.32893	2.36964	2.35911	2.36206	2.60386	2.6478	2.65491	2.73926	2.64637	2.55191	2.54547	2.1601	2.52703	2.32115	2.43943	2.59055	2.49316	2.69201	2.53384	2.45095	2.43955	2.30366	2.32694	2.61482	2.43943	2.35911	2.54081	2.51142	2.64076	2.79166	2.74623	2.62635
1555282_a_at	0.808395	0.808697	0.805694	0.828554	0.859961	0.831845	0.833028	0.812087	0.825527	0.82876	1.19287	0.832898	0.833567	0.841615	0.802915	0.799838	0.815683	0.808463	0.81996	0.810686	0.82399	0.840844	0.812087	0.829717	0.831573	0.85095	0.847804	0.837662	0.848115	0.883746	0.840377	0.837385	0.827987	0.845102	0.87002	0.841755	0.810023	0.803376	0.818784	0.807362	0.810023	0.809492	0.815253	0.841546	0.841755	0.825527	0.827103	0.837459	0.846833
1555288_s_at	3.01002	3.15119	3.02962	2.89796	2.61	3.28197	2.87489	2.93248	3.04363	2.92967	2.96392	2.85624	2.82401	3.14455	3.20912	3.33809	3.07492	3.21124	3.14838	3.30213	3.36484	2.81253	2.59765	2.82144	2.92204	3.16265	2.883	2.96883	2.79458	2.99257	2.7898	2.79837	2.80354	2.99549	3.21809	3.15477	3.24188	3.33599	3.35958	3.53669	3.08714	3.14998	3.28072	2.96287	2.94391	3.26327	2.89539	2.91403	2.91217
1555294_a_at	1.87992	1.96393	1.90228	1.50779	1.3677	1.47438	1.5568	1.4806	1.50787	1.40518	1.71495	1.50387	1.45575	1.63317	1.89132	2.01686	1.85126	1.90994	1.92626	1.90108	1.89713	1.69042	1.48817	1.51518	1.45839	1.48511	1.65749	1.42274	1.64538	1.50341	1.25626	1.54521	1.53314	1.58056	1.53215	1.48004	1.88334	2.27985	1.9207	1.86784	1.90788	1.93411	1.91913	1.42979	1.79092	1.85523	1.41756	1.40793	1.40747
1555298_a_at	1.10695	1.1128	1.11535	1.21898	1.21207	1.23492	1.21519	1.20715	1.21641	1.2166	1.21393	1.21334	1.2192	1.22667	1.11331	1.12195	1.12513	1.11413	1.11015	1.11212	1.2469	1.2105	1.24959	1.21936	1.21895	1.21793	1.23054	1.22115	1.20727	1.22461	1.20506	1.20262	1.21522	1.23537	1.21329	1.22805	1.12139	1.12147	1.11476	1.10797	1.11403	1.11658	1.11082	1.22852	1.23004	1.21933	1.21901	1.22962	1.22774
1555301_a_at	2.51858	2.58431	2.94437	2.3748	2.96444	2.82304	2.71889	2.96746	2.89943	2.99225	2.44731	2.05916	2.68847	2.59279	2.75018	2.56985	2.64772	2.60757	2.94847	2.74072	3.09818	2.78792	2.98461	2.72346	2.72055	2.69971	2.5826	2.73092	2.84508	2.79134	2.65848	2.67847	2.79031	3.1852	3.01922	2.91033	2.7547	2.63986	2.78849	2.59001	2.87874	2.82986	2.47232	2.98114	2.61152	2.89206	2.90107	3.07914	2.92398
1555303_at	1.65181	1.73395	1.65833	1.86277	1.8904	1.8558	1.86858	1.87865	1.86035	1.84005	2.07467	1.82303	2.02623	1.8371	1.66024	1.67326	1.83285	1.62979	1.63805	1.63945	1.83404	1.81694	1.87944	1.84438	1.85089	1.82796	1.83373	1.8348	1.98946	1.91236	1.97629	1.84582	1.88205	1.831	1.97967	1.98486	1.67704	1.75187	1.64634	1.63302	1.65188	1.67251	1.62512	1.86203	1.8852	1.84209	1.86835	1.84948	1.84326
1555304_a_at	1.40793	1.41238	1.42022	1.13693	1.22939	1.16807	1.13153	1.13254	1.13865	1.12874	1.11926	1.12836	1.12969	1.13772	1.41097	1.62138	1.40536	1.42132	1.42097	1.42144	1.23048	1.1313	1.14425	1.13591	1.1594	1.13722	1.13706	1.13637	1.12788	1.14871	1.13075	1.11948	1.13829	1.13415	1.14035	1.13787	1.41391	1.41439	1.41811	1.40778	1.41566	1.41608	1.41333	1.14535	1.13568	1.24405	1.18542	1.14958	1.17228
1555317_at	2.08395	2.06787	2.14515	1.81338	1.87428	1.83051	1.81171	2.03915	1.85535	1.80858	1.76321	1.78638	1.80548	1.78594	2.18717	2.15668	2.41276	2.06568	2.06358	2.07132	1.90072	1.78652	2.03855	1.81374	1.83295	1.7816	1.79857	1.83685	1.77412	1.90967	1.75624	1.75374	1.91946	1.78754	1.8307	1.79524	2.13278	2.1822	2.00817	2.06013	2.11289	2.1275	2.05057	1.8683	1.82394	1.9512	1.98546	1.85844	1.82892
1555318_at	2.06736	2.06065	2.12434	1.92837	2.04705	1.95642	1.91634	2.15264	1.97693	1.92621	1.84528	1.88763	1.91262	1.89369	2.22527	2.1614	2.30092	2.02327	2.02818	2.02648	2.11231	1.89738	2.00551	1.92613	1.94554	1.87599	1.90228	1.93135	1.8585	2.00648	1.85293	1.85551	1.98206	1.88719	1.94933	1.89978	2.12009	2.20615	2.02875	2.04419	2.0924	2.12691	2.04478	1.9826	1.91522	2.06726	2.10826	1.98795	1.94014
1555323_at	2.71604	2.7128	2.70873	2.28614	2.27448	2.30799	2.28645	2.71613	2.31256	2.28624	2.17797	2.23281	2.27205	2.24227	2.78963	2.80838	2.9056	2.68865	2.66109	2.66754	2.38812	2.22313	2.56532	2.27874	2.29526	2.24215	2.26768	2.36833	2.22259	2.31757	2.18689	2.21889	2.26734	2.28862	2.30023	2.21434	2.73759	2.70469	2.67151	2.7063	2.70404	2.73101	2.65077	2.33989	2.27118	2.64151	2.53003	2.27405	2.24707
1555325_s_at	2.04002	2.02696	2.13511	2.3578	2.80234	2.02689	2.55588	2.34261	2.48586	2.24021	2.2558	2.42157	2.13074	1.99987	2.19863	2.1181	2.07305	2.1235	2.10894	2.09212	2.04184	2.50827	2.09735	2.19499	2.22185	2.18096	2.16317	2.22703	2.56726	2.1932	2.59113	2.24762	2.51481	2.19308	2.15813	2.23047	2.12302	2.15454	2.72794	2.01443	2.43787	2.13551	2.31883	2.40816	2.13732	1.89713	2.10807	2.28251	2.4926
1555326_a_at	1.35052	1.34802	1.4505	1.42046	1.46848	1.48722	1.4123	1.37493	1.41263	1.41001	1.34699	1.41014	1.42463	1.54248	1.33585	1.35167	1.30202	1.36673	1.57436	1.36899	1.13217	2.27049	1.37701	2.27524	1.43344	2.22013	1.61902	2.01549	1.45015	1.40829	1.39242	2.24685	1.41707	1.51434	1.37828	1.51245	1.35707	1.32421	1.35388	1.34425	1.8401	1.36519	1.34287	1.6273	1.60972	1.49971	1.57384	1.54999	1.59728
1555334_s_at	1.45158	1.47411	1.82495	2.35164	1.24023	1.35717	2.04929	1.518	1.72551	2.07448	1.99144	2.12341	2.25266	2.06688	1.79393	1.71849	1.49937	1.85556	1.79547	1.83984	1.52836	2.50334	1.77421	2.33353	2.08068	2.12906	2.15462	1.89972	2.08343	1.78465	2.09571	2.16856	1.75624	2.22681	1.75859	1.6861	1.83268	1.72813	2.30574	1.47276	2.60284	2.49757	2.62909	2.44773	2.15501	1.62787	1.61488	2.15501	2.13646
1555347_at	1.55532	1.55296	1.59017	1.54384	1.54955	1.55342	1.54749	1.55856	1.53208	1.54405	1.55584	1.52822	1.54524	1.53109	1.59157	1.57376	1.52583	1.56011	1.5921	1.58862	1.52211	1.54394	1.57115	1.55156	1.5376	1.55012	1.54641	1.53858	1.54196	1.54814	1.52183	1.53774	1.54141	1.54497	1.55647	1.54483	1.56828	1.56981	1.54944	1.54731	1.58455	1.58781	1.56485	1.57629	1.54223	1.50888	1.52142	1.56074	1.56705
1555349_a_at	1.87136	1.28851	1.29918	1.92916	1.67514	1.81834	1.60263	1.53642	1.24981	1.40451	1.86081	2.23943	1.60312	2.00697	1.31194	1.31508	1.28932	1.3466	1.3462	1.28397	1.38334	1.92968	1.53725	1.67279	1.59496	2.14985	2.26868	1.80376	1.18425	1.56945	2.28655	1.77672	1.1724	1.74752	1.55045	1.73872	1.32993	1.32347	1.34865	1.32583	1.34284	1.33375	1.41581	1.72286	1.87294	1.44664	1.70363	1.8185	1.73107
1555353_at	1.95997	1.95056	1.98367	1.46706	1.69555	1.74929	1.46418	1.56607	1.51256	1.46386	1.40812	1.45914	1.45911	1.73538	1.95798	2.01327	2.22981	1.96488	1.98433	1.96217	1.78657	1.46322	1.45894	1.46595	1.4895	1.70695	1.73438	1.76063	1.42746	1.53556	1.41596	1.44219	1.46205	1.7169	1.48643	1.73162	1.97061	1.93621	1.93294	1.94352	1.98532	1.99377	1.93302	1.76746	1.72849	1.78059	1.87182	1.73708	1.73534
1555355_a_at	1.47212	1.47278	1.49026	1.56015	2.2104	1.5581	1.69533	1.58373	1.54666	1.54861	1.5312	1.53902	1.54955	1.55296	1.4957	1.47932	1.65438	1.45942	1.46143	1.46386	1.51571	1.54818	1.58103	1.59554	1.56107	1.50286	1.589	1.5686	1.52711	1.54047	2.28728	1.53809	1.56278	1.55967	1.56544	1.55528	1.46809	1.48649	1.46955	1.45787	1.4614	1.47206	1.45994	1.58633	1.58106	1.56738	1.57866	1.55123	1.55296
1555358_a_at	1.76719	1.76602	1.77946	1.75786	1.74171	1.71536	1.76406	2.04427	1.75755	1.75555	1.75586	1.75786	1.76392	1.73695	1.82079	1.76021	1.72192	1.79479	1.69271	1.79638	1.75378	1.7301	1.79142	1.76512	1.75361	1.75387	1.75221	1.7317	1.7618	1.73414	1.73316	1.77311	1.73584	1.73769	1.81469	1.73579	1.77966	1.78721	1.79096	1.76349	1.79131	1.78873	1.79638	1.73889	1.73363	1.75001	1.76751	1.73729	1.7318
1555360_a_at	1.43031	1.44977	1.45076	1.93438	1.98976	2.00632	1.90432	1.86389	1.93026	1.91634	1.9446	1.88104	2.38858	2.04602	1.43372	1.42551	1.39376	1.4415	1.48213	1.46725	2.01384	1.93682	1.86377	1.95149	1.93411	2.06208	1.78515	1.51593	1.75934	2.35802	1.87928	1.94801	1.90337	2.04696	1.91041	1.9799	1.44991	1.43738	1.47062	1.43092	1.46447	1.46062	1.48356	2.07618	1.93689	1.94238	2.04974	2.02548	2.25154
1555363_s_at	2.27416	2.24461	2.30079	2.19086	2.43605	2.61615	2.02639	2.0686	2.00985	2.11798	2.17268	1.91201	1.9526	1.97119	2.37048	2.53919	2.35548	2.29592	2.17805	2.17129	2.80082	2.3073	2.1126	2.04018	2.08826	2.17071	1.97055	2.00466	1.97306	2.17433	2.21304	1.98702	2.01353	1.91489	2.06913	2.01637	2.2978	2.29549	2.19206	2.66003	2.25361	2.30896	2.30272	2.03668	1.9718	2.54754	2.17898	2.01165	2.09534
1555365_x_at	2.14155	2.1181	2.18529	1.92303	2.24372	1.95163	1.9081	2.18096	1.94359	1.91966	1.84174	1.88322	1.91112	1.89631	2.26468	2.2173	2.51514	2.09042	2.10653	2.08131	2.07502	1.87599	2.1279	1.92257	1.94474	1.87216	1.91182	1.95997	1.85217	2.04469	1.8477	1.84	1.97856	1.89663	1.93451	1.90203	2.19726	2.26654	2.05134	2.10217	2.14931	2.18679	2.09467	1.98822	1.92309	2.09638	2.09638	1.97482	1.95585
1555370_a_at	2.5562	2.53711	2.5656	2.63372	2.51795	2.16611	2.73319	1.95485	2.32629	2.27964	2.14086	2.22396	2.71818	2.41116	2.5985	2.62544	2.61202	2.37551	2.60064	2.53819	2.49793	2.17137	1.29885	2.20697	2.39182	2.62132	2.854	2.83244	2.22811	2.94377	1.589	2.51248	2.18476	3.13051	2.25134	2.67693	2.75764	2.52887	2.66496	2.01188	2.64913	2.58811	2.16475	2.94058	3.01428	2.54809	2.84388	2.69645	3.07629
1555372_at	3.03262	3.53941	3.20912	2.92447	3.31469	3.16642	3.04686	3.1627	3.3233	2.78914	3.11154	2.87387	3.19618	3.11824	2.72925	3.12098	3.53045	2.97201	3.38172	3.32141	3.16823	3.02327	3.25149	2.87298	3.1008	3.1029	3.26565	3.1488	3.19083	3.22768	3.03244	2.93821	3.07843	3.13428	3.09221	3.11393	3.27442	3.217	3.43334	3.54285	3.03607	3.04328	3.19014	3.18616	3.25736	3.55394	3.50224	3.13151	3.17525
1555373_at	2.53595	2.89126	2.5089	2.26814	2.73346	2.38914	2.26386	2.47806	2.30314	2.2792	2.35154	2.2254	2.32423	2.33484	2.63762	2.6575	2.70133	2.45277	2.48495	2.37607	2.3935	2.22949	2.42421	2.23999	2.28029	2.23604	2.24752	2.34328	2.20497	2.49782	2.18311	2.1766	2.33232	2.30388	2.31243	2.22658	2.57229	2.64227	2.45738	2.52101	2.52061	2.54558	2.45972	2.32126	2.30032	2.52813	2.44824	2.30067	2.28124
1555379_at	1.43115	1.43843	1.45656	1.34472	1.34925	1.36525	1.33924	1.33074	1.34184	1.33647	1.32717	1.32896	1.33671	1.33509	1.48375	1.4858	1.51017	1.4405	1.44574	1.43732	1.35216	1.32833	1.35841	1.34304	1.34637	1.32766	1.33535	1.34027	1.3258	1.35514	1.31851	1.32286	1.34249	1.33632	1.3816	1.33809	1.44028	1.46822	1.42823	1.43074	1.44305	1.45797	1.43529	1.35014	1.3372	1.43911	1.35413	1.35486	1.35257
1555384_a_at	1.17083	0.959601	0.73031	1.20014	1.16408	1.7696	1.20064	1.16943	1.19289	1.21173	1.22768	1.21306	1.206	1.67283	0.722679	0.739681	0.719616	0.730981	0.718311	0.719296	1.1756	1.20912	1.17217	1.21138	1.20037	1.21981	1.2109	1.20603	1.22102	1.19535	1.26232	1.26362	1.19827	1.28267	1.24309	1.20745	1.20643	0.745843	0.738622	0.73247	0.726821	0.730779	0.711288	1.19801	1.53279	1.46459	1.1829	1.19798	1.20327
1555388_s_at	2.04277	2.07392	2.06958	2.27205	2.12434	1.88731	2.27645	2.32567	1.84996	2.28873	2.2074	2.30473	2.26396	2.11949	2.04167	2.0692	2.02352	2.06913	2.09755	2.07112	2.05288	2.24507	2.24372	2.27294	2.33728	2.33173	2.19904	2.15393	2.23846	2.24762	2.18827	2.29988	2.2556	2.11779	2.24046	2.09638	2.06148	2.0108	2.06215	2.01852	2.08846	2.09341	2.06166	2.17188	2.15295	2.13172	2.19737	2.1623	2.13202
1555391_a_at	1.94664	1.94163	1.99529	1.84577	1.93458	1.86256	1.83505	1.99614	1.86527	1.84285	1.77513	1.81653	1.83535	1.82163	2.0306	2.00897	2.15064	1.88562	1.93655	1.93397	1.93799	1.81574	1.98672	1.84448	1.88068	1.81274	1.82514	1.85287	1.79329	1.89194	1.77801	1.78323	1.87188	1.82079	1.85886	1.82245	1.97864	1.99607	1.89362	1.92704	1.98651	1.99152	1.91529	1.88447	1.83495	1.92163	1.95141	1.89046	1.87107
1555392_at	1.55974	2.04991	1.54244	2.76188	1.19709	2.66648	2.74793	1.18119	1.22096	2.32694	2.64669	2.29256	2.82313	2.73131	1.53044	1.60381	1.52427	1.53433	1.90948	1.56063	1.85305	2.27306	1.62757	2.31029	1.66039	2.18806	2.57206	2.5068	2.57491	2.56892	2.80643	2.24661	2.85804	2.40717	2.40771	2.66907	1.53196	2.47394	1.5497	2.00275	1.66386	2.39397	1.55554	2.3947	2.68801	2.85117	1.19656	1.19329	2.34092
1555399_a_at	0.828207	0.822127	0.82633	0.799684	0.856775	0.854305	0.808995	0.883001	0.804089	0.81296	0.815683	0.81296	0.80752	0.914045	0.816095	0.820935	0.816293	0.832618	0.830755	0.824171	0.841159	0.814618	0.791964	0.811715	0.80752	0.847466	0.868198	0.866824	0.824248	0.800276	0.812298	0.799979	0.825235	0.863506	0.812508	0.860302	0.825759	0.838965	0.831025	0.947253	0.827987	0.826408	0.834816	0.855679	0.865322	0.925713	0.887709	0.857411	0.858272
1555404_a_at	3.1589	3.15258	3.13975	2.89644	2.66187	3.01845	2.94028	2.9235	3.12698	3.0693	2.84669	2.8963	3.05184	3.02292	3.18341	3.2154	3.17824	3.1197	3.13675	3.11471	3.10243	2.82167	2.91889	2.78801	2.95178	3.25234	3.00867	2.96576	2.95025	2.90531	2.74516	2.88136	2.91318	3.09702	3.16442	3.14053	3.22125	3.13708	3.1113	3.16112	3.14993	3.14443	3.11963	2.98423	3.01476	3.06557	3.02579	2.95131	2.85848
1555411_a_at	2.23922	2.66244	3.1726	3.32906	3.17619	3.17959	3.40612	3.24408	3.4383	3.37575	3.42536	3.31508	3.47099	3.38751	3.21188	3.12937	2.93835	3.16346	3.17824	3.12502	3.25918	3.39559	3.1368	3.38718	3.45135	3.53478	3.38924	3.42377	3.44763	3.49296	3.38834	3.33103	3.37396	3.41042	3.15049	3.31982	3.17672	3.31569	3.17579	3.40031	3.27168	3.26804	3.18547	3.41703	3.36363	3.37631	3.29834	3.37496	3.44963
1555412_at	2.00427	1.99424	2.05106	1.88017	1.97715	1.91014	1.87409	2.0692	1.91554	1.8852	1.83437	1.85375	1.87843	1.85234	2.1224	2.05252	2.2773	1.98991	1.99826	1.96765	2.01501	1.86203	2.06968	1.88567	1.90576	1.86235	1.88173	1.90214	1.84442	1.95141	1.81993	1.81229	1.92507	1.85223	1.90564	1.86557	2.0579	2.0848	1.95199	1.9794	2.02222	2.051	1.98728	1.93949	1.87537	1.99354	2.03309	1.94088	1.91818
1555419_a_at	3.00153	2.74327	3.21476	3.27971	2.46464	2.59104	3.04063	3.05709	2.80178	3.00847	2.87727	3.06297	2.86376	3.15725	3.16025	3.08005	2.67159	3.10348	3.20858	3.10926	2.85512	3.2898	2.83685	3.20323	3.07605	3.21888	2.93609	3.05626	2.95784	2.74557	2.9738	3.30584	2.86804	2.78407	2.67693	2.58594	3.1089	2.60949	3.1576	2.74931	3.25118	3.12568	3.28368	3.18384	3.11817	2.58141	2.88657	2.92043	2.94369
1555426_a_at	1.39942	1.39802	1.41272	1.68613	1.57711	1.60855	1.68469	1.61577	1.67713	1.69571	1.69872	1.68597	1.69262	1.64853	1.37538	1.38093	1.35598	1.4069	1.40973	1.40832	1.57518	1.6961	1.63306	1.69296	1.68092	1.65032	1.65633	1.63784	1.68908	1.65114	1.67708	1.71786	1.6627	1.65266	1.66314	1.64069	1.39909	1.39052	1.41729	1.39586	1.4126	1.40364	1.42252	1.63659	1.64601	1.59889	1.59022	1.63004	1.62921
1555427_s_at	2.97798	2.6701	3.09245	3.27132	2.37491	2.55822	2.83822	2.97862	2.999	3.07427	2.95803	2.66176	3.08796	2.88988	2.96287	2.84165	3.20313	2.99085	3.16866	2.98714	2.46154	3.19225	2.89191	3.13568	3.08305	3.17551	3.06307	2.58669	3.05366	2.85466	2.64699	3.09825	3.05734	3.01348	3.00821	2.86221	2.80938	2.70792	2.94205	2.66907	3.29525	3.16409	3.14015	3.09921	3.05757	3.1564	3.10158	3.04618	2.89191
1555434_a_at	1.96659	1.95542	1.98822	1.83384	1.76765	1.79047	1.83857	1.98037	1.82635	1.84881	1.83059	1.84672	1.83311	1.8349	1.95699	1.96034	2.07067	1.99785	2.00396	1.99592	1.78103	1.83867	1.77123	1.91806	1.84398	1.85608	1.85741	1.83051	1.83846	1.79488	1.80483	1.85342	1.80458	1.85174	1.81263	1.82635	1.97556	1.94033	1.98887	1.94891	2.20261	1.99963	1.99738	1.83974	1.82206	1.92427	1.79984	1.98617	1.92276
1555436_a_at	2.88633	2.04294	1.41477	1.67918	1.74136	2.31168	1.87635	1.81896	1.74053	1.77066	2.1934	1.86596	2.05564	2.45783	1.81549	1.49859	1.49679	2.08723	1.82383	1.80978	2.28779	1.99103	1.81093	2.07275	1.73553	2.06596	2.08031	1.86203	1.87311	1.75106	1.73712	2.54881	1.81495	2.13838	2.59113	1.7897	2.44506	2.26033	1.82282	2.20157	1.80988	1.80396	1.54595	1.77339	2.83622	2.63402	1.78441	1.74072	1.73519
1555439_at	1.33409	1.33973	1.34974	1.36833	1.36384	1.3749	1.36174	1.36293	1.36287	1.36174	1.36661	1.35173	1.37089	1.36621	1.3524	1.34029	1.36497	1.33678	1.34168	1.33336	1.36845	1.36095	1.38544	1.36509	1.36579	1.38407	1.365	1.36839	1.36111	1.38069	1.34528	1.37396	1.36386	1.36734	1.37029	1.37624	1.34409	1.34758	1.33379	1.32993	1.34072	1.34729	1.32987	1.37524	1.37709	1.35502	1.36164	1.37474	1.38676
1555446_s_at	1.0687	2.23198	1.04112	1.55962	1.65098	1.78023	1.56798	1.03808	1.04239	1.60226	1.56985	1.49466	2.13635	2.15501	1.01557	1.03392	1.0485	1.03323	1.43338	1.55178	1.75616	1.52597	1.00152	1.68897	1.04459	2.07599	1.43491	1.13897	1.57469	1.05138	2.07314	1.9194	1.64877	1.93818	1.70854	1.82875	1.48446	1.09306	1.44537	1.06807	1.0782	1.03997	1.11303	0.534984	1.82904	1.69037	1.78544	1.2969	1.81392
1555450_a_at	2.56271	1.61865	1.65718	1.65106	1.67766	1.62932	1.65396	2.42985	1.64084	1.66302	1.76535	1.64371	1.64248	1.64226	1.60921	1.59428	1.62423	1.64273	1.64805	1.71703	1.60835	1.74622	1.75773	1.67408	1.64498	1.68249	1.81229	1.6584	1.64805	1.63637	1.62952	1.68986	1.68713	1.92922	1.63612	1.64256	1.91818	1.55929	2.26723	1.54948	1.98538	1.65463	1.599	1.69382	1.66749	1.70888	1.75897	1.65872	1.67138
1555460_a_at	0.854487	0.857538	0.860787	0.964618	0.870917	0.878424	0.876722	0.86491	0.872473	1.01003	0.934146	0.887038	0.986252	1.10779	0.86091	0.850609	0.910542	0.859023	0.860254	0.857538	0.8711	0.959281	0.87038	0.878309	0.87636	0.872843	1.00896	0.881428	0.856501	0.872275	0.870439	0.877617	0.875283	1.32406	0.873498	0.882445	0.860133	0.861021	0.862026	0.854236	0.86423	0.864578	0.862718	1.81993	1.69403	0.861318	0.883618	0.888144	0.885512
1555461_at	2.62965	2.87084	2.81802	2.87379	2.84755	2.79772	2.9522	3.02346	2.87121	2.9916	2.86315	2.70873	2.64943	2.63165	2.86266	2.89729	3.12496	2.87813	2.84792	2.71756	2.82183	2.53743	2.9305	2.854	2.78574	2.77429	2.70269	2.79039	2.82199	2.88028	2.5935	2.8542	2.80963	2.96323	3.0171	2.91041	2.45187	2.6289	2.93545	2.69683	2.86423	3.03607	3.05929	3.03805	2.67367	2.72596	2.86666	2.90107	2.74372
1555464_at	1.73844	1.76078	1.90836	1.22936	1.97635	1.55558	1.23352	1.64297	1.33523	1.22845	1.23821	1.15696	1.23463	1.57546	1.76992	1.75984	1.7551	1.77974	1.79244	1.76152	1.55427	1.19457	1.23702	1.23515	1.26047	1.58985	1.96958	1.57047	1.22369	1.22077	1.18025	1.35337	1.24764	1.57436	1.22259	1.52405	1.77536	1.74411	1.78272	1.75722	1.72242	1.74403	1.75953	1.57663	1.88309	1.76157	2.03864	1.56748	1.56641
1555465_at	1.29721	1.2984	1.29873	1.10137	1.09348	1.09857	1.10151	1.15839	1.08671	1.08651	1.08133	1.09758	1.09707	1.11721	1.29299	1.33062	1.265	1.31001	1.31388	1.25469	1.17939	1.081	1.06157	1.09902	1.09409	1.1292	1.12762	1.11672	1.08285	1.0764	1.09481	1.10982	1.09011	1.1029	1.08933	1.11516	1.30199	1.2896	1.30899	1.28079	1.30867	1.3039	1.31487	1.12076	1.12224	1.09581	1.09029	1.11506	1.11609
1555467_a_at	1.07561	1.07699	1.0753	1.20415	1.11153	1.08759	1.20814	1.16237	1.19419	1.20805	1.21275	1.18509	1.20756	1.10873	1.06481	1.06612	1.05008	1.08026	1.07656	1.08129	1.08335	1.20037	1.16557	1.20705	1.20244	1.17378	1.11146	1.10678	1.19638	1.18488	1.19811	1.22372	1.19789	1.11136	1.19445	1.10036	1.07875	1.07298	1.08524	1.07081	1.08623	1.07887	1.09804	1.11314	1.10914	1.07777	1.07763	1.0993	1.10089
1555471_a_at	1.88291	1.88043	1.92621	1.81417	1.87159	1.79479	1.80519	1.92882	1.8149	1.80983	1.78179	1.78676	1.80813	1.79736	1.98274	1.93838	1.91934	1.90408	1.90525	1.90519	1.81113	1.79828	1.81922	1.81249	1.81289	1.80468	1.81538	1.82452	1.78432	1.80283	1.7647	1.75206	1.80031	1.79092	1.82827	1.80538	1.92355	1.8906	1.8984	1.87574	1.91348	1.9128	1.86625	1.82744	1.81202	1.94534	1.91431	1.82514	1.81967
1555474_at	1.8211	1.74924	1.77729	2.25241	1.69487	1.92909	2.26679	2.4122	2.26814	2.25395	2.21889	2.21804	2.27524	1.81549	1.77011	1.76535	1.79106	1.79912	1.77486	1.79116	1.76728	2.19962	2.30411	2.23793	2.28429	1.82629	1.81839	1.89132	2.2025	2.25879	2.22406	2.25911	2.24185	1.75581	2.29976	1.75695	1.85058	1.79912	1.7542	1.93912	1.78313	1.78488	1.80602	1.77563	1.81564	1.72158	1.77781	1.76259	1.76295
1555476_at	1.90596	1.34437	1.36134	1.3657	1.95092	1.56842	1.35804	1.48023	1.38981	1.35796	1.36503	1.34604	1.35871	1.60827	1.35831	1.3423	1.44367	1.34141	1.43238	1.29775	1.62516	1.35046	1.37984	1.37034	1.37063	1.57769	1.62462	1.59064	1.37427	1.37034	1.3377	1.3819	1.41454	1.64284	1.36188	1.5979	1.34595	1.38151	1.33958	1.33511	1.34245	1.35293	1.29	1.60164	1.59509	1.60381	1.57893	1.59744	1.59398
1555480_a_at	0.726821	0.731163	0.727379	0.755602	0.650875	0.685948	0.747473	0.709754	0.718223	0.859073	0.725654	0.846367	0.752236	0.663128	0.724326	1.08353	0.721685	0.734683	0.711169	0.717894	0.70436	0.769493	0.709396	0.723962	0.722215	0.673417	0.66575	0.656956	0.74217	2.30808	0.741861	0.725215	0.718513	0.814971	1.56216	0.687483	0.725765	0.728163	0.735032	0.72671	0.731709	0.729789	0.738622	0.663921	0.665267	0.641893	0.646974	0.664619	0.662534
1555483_x_at	0.598422	0.59655	0.597932	0.615748	0.53433	0.530701	0.617503	0.608706	0.61231	0.625263	0.61785	0.6206	0.615918	0.538191	0.591182	0.595452	0.595941	0.605417	0.598872	0.598872	0.530368	0.621371	0.60343	0.618926	0.615327	0.539174	0.539819	0.536924	0.621522	0.88652	0.618384	0.623396	0.615918	0.542283	0.608387	0.54194	0.600948	0.595941	0.600948	0.596122	0.602981	0.600384	0.607543	0.543002	0.536924	0.520542	0.522881	0.53433	0.529402
1555486_a_at	1.42988	1.42907	1.43031	1.5925	1.67559	1.68819	1.49389	1.55445	1.55739	1.62103	1.64534	1.59261	1.536	1.70053	1.43632	1.41154	1.38362	1.42749	1.45266	1.44708	1.67555	1.7919	1.58652	1.55781	1.57866	1.70571	1.71387	1.64586	1.58685	1.42372	2.05192	1.72387	1.57327	1.71263	1.90634	1.65771	1.41657	1.43504	1.41575	1.42727	1.52634	1.43403	1.4324	1.47873	1.65529	1.58947	1.70159	1.72076	1.71633
1555497_a_at	1.05887	1.07354	1.07692	2.24771	1.721	2.40958	2.2971	1.86835	1.77777	2.32026	2.24685	2.94002	2.82644	2.61523	1.0469	1.06293	1.1792	2.00483	1.88637	2.62734	2.43676	3.24528	1.70545	2.88981	2.29814	2.58031	2.48392	1.71348	2.58821	2.55672	0.771529	2.46357	1.95099	1.90506	2.26554	2.38037	1.48636	1.16489	3.25166	1.07302	2.68801	1.08176	1.12952	2.24953	2.37777	1.73414	0.953084	2.62085	3.18191
1555500_s_at	1.32016	1.3154	1.3251	2.29226	2.2971	2.27082	2.20561	2.51761	2.49724	2.34059	2.51278	2.33706	2.21336	2.27306	1.29172	1.29502	1.27032	1.48903	1.30905	1.32497	2.51751	2.34508	2.41285	2.21555	2.23803	2.22134	2.20475	2.09101	2.16783	2.36607	2.37752	2.38597	2.37369	2.63247	2.68553	2.24941	1.39164	1.32504	1.33336	1.3252	1.32271	1.31118	1.32182	2.26946	2.16436	2.34026	2.28334	2.32212	2.20666
1555501_s_at	3.08726	3.14543	3.28344	2.95833	3.2816	2.80938	2.9428	3.20017	3.10045	2.96185	2.828	2.78566	3.13455	2.90626	3.18957	3.28833	3.39063	3.04252	3.28673	3.14676	2.85393	2.8103	3.17965	3.29531	3.23427	3.30615	3.15725	3.05698	3.04637	3.28662	2.18096	2.95005	3.11605	3.20097	2.71097	2.97454	3.45492	3.34371	3.2082	3.44899	3.14749	3.16759	2.91627	3.12858	3.30923	3.37881	3.34981	3.11476	3.34582
1555520_at	1.20509	1.20352	1.20653	1.20786	1.79917	1.1929	1.20867	1.68233	1.19995	1.20121	1.2645	1.20834	1.21017	1.20471	1.22674	1.19441	1.18368	1.20821	1.19253	1.19407	1.18343	1.20992	1.18437	1.21073	1.21106	1.21403	1.18824	1.21154	1.21036	1.21599	1.17942	1.22178	1.21832	1.20458	1.19798	1.21251	1.20673	1.2239	1.19542	1.20186	1.21512	1.20906	1.21409	1.21125	1.20228	1.19419	1.19273	1.22811	1.20721
1555526_a_at	2.14285	2.18548	2.26161	1.85205	1.59709	1.58129	1.85479	1.82694	1.85935	1.8594	1.83128	2.13369	1.85906	1.55643	2.31447	2.29878	2.44538	2.25341	2.256	2.24941	1.57154	1.85073	1.88644	1.85935	1.84672	1.54557	1.5327	1.55899	1.84492	1.8423	2.15195	1.83427	1.83929	1.58298	2.02541	1.56856	2.27852	2.21719	2.23499	2.22259	2.27669	2.2903	2.25113	1.57589	1.52198	1.54624	1.58006	1.57777	1.59896
1555543_a_at	1.8371	1.43167	1.44445	2.23868	1.60186	1.56798	2.1934	2.27283	2.25911	2.4925	2.00569	2.66364	2.48307	1.71849	1.42791	1.42104	1.40252	1.44352	1.43961	1.42234	1.73264	2.50223	2.22789	2.42072	2.2176	1.80607	1.75252	1.74364	2.34217	2.15425	2.35185	2.40761	2.25799	2.37005	2.14457	1.97925	1.43929	1.43835	1.42209	1.41612	1.63094	1.44312	1.46307	1.77047	1.99529	1.55687	1.56464	1.80957	2.56613
1555544_a_at	1.47357	1.47627	1.49719	1.48962	1.42733	1.42031	1.48604	1.48687	1.4961	1.48521	1.46833	1.47194	1.48377	1.38612	1.51341	1.50315	1.53592	1.4774	1.47284	1.47501	1.43381	1.48023	1.51663	1.49014	1.49882	1.38187	1.38443	1.40145	1.49208	1.51896	1.46237	1.46171	1.49313	1.39334	1.50064	1.40067	1.4877	1.49446	1.47262	1.46983	1.49716	1.49081	1.46693	1.41178	1.39382	1.41386	1.41529	1.42262	1.42188
1555545_at	1.123	1.12198	1.12743	1.04871	0.933222	0.957618	1.06275	1.05851	1.05067	1.05316	1.05797	1.0539	1.06259	0.949481	1.11409	2.16436	1.14373	1.12723	1.12865	1.13559	0.936716	1.0563	1.07677	1.06037	1.05959	0.94231	0.954971	0.946157	1.05669	1.04599	1.05111	1.06026	1.04722	0.949042	1.06536	0.947067	1.12622	1.13442	1.13803	1.12544	1.1245	1.12319	1.12313	0.942162	0.951976	0.959132	0.965737	0.941608	0.942665
1555547_at	1.72656	1.72865	1.75736	1.69847	1.73107	1.73751	1.6908	1.76363	1.71068	1.69296	1.65653	1.67251	1.69217	1.6754	1.78717	1.76143	1.99152	1.70108	1.71425	1.70036	1.74565	1.67685	1.77559	1.70011	1.7125	1.66757	1.68544	1.70451	1.65983	1.79195	1.6462	1.65106	1.71761	1.67893	1.7111	1.68727	1.76088	1.76576	1.70676	1.71024	1.73811	1.75014	1.70737	1.72246	1.68904	1.81522	1.75736	1.73071	1.72172
1555558_at	1.92948	1.92439	1.98588	1.8437	1.9159	1.86361	1.83279	1.94187	1.86102	1.84084	1.78474	1.81348	1.83675	1.81417	2.0286	1.99293	2.16268	1.88851	1.90868	1.90829	1.94534	1.81763	1.99499	1.84442	1.85798	1.80709	1.825	1.85261	1.7959	1.90169	1.78107	1.78816	1.86527	1.81694	1.85316	1.82562	1.98132	2.00672	1.88567	1.91342	1.94912	1.97888	1.91149	1.87884	1.83169	1.8979	1.97261	1.88839	1.86665
1555561_a_at	1.5719	1.58732	1.59496	1.78553	1.90836	1.76207	1.78287	1.80495	1.76251	1.69175	2.13602	1.75901	1.78803	1.86245	1.62784	1.57841	1.63455	1.56238	1.57681	1.58109	1.85776	1.7884	1.72449	2.14295	1.79186	1.5719	1.82075	1.85121	2.19308	1.81658	1.72853	2.01801	1.78432	2.01278	1.81559	1.85421	1.61286	1.6247	1.59214	1.56538	1.60627	1.58826	1.56392	1.87176	2.09522	1.81732	1.8186	1.69814	1.89066
1555562_a_at	2.32184	2.29235	2.35791	2.0686	2.29768	2.03232	2.04731	2.34508	2.12625	2.06659	2.01744	2.04633	2.214	2.01835	2.45418	2.39866	2.69683	2.2558	2.27129	2.22065	2.27669	1.99499	2.34912	2.05252	2.10623	2.00371	2.0297	2.1184	2.03642	2.12594	1.97572	2.09017	2.10623	2.2506	2.11454	1.98686	2.38858	2.44526	2.19652	2.25385	2.33368	2.35682	2.27384	2.10264	2.32532	2.29636	2.27129	2.11663	2.13065
1555564_a_at	1.34017	1.35318	1.36673	1.62668	1.40304	1.41599	1.6118	1.61906	1.63395	1.9552	2.25439	2.83614	1.9608	1.43139	1.34514	1.33166	1.37243	1.32807	1.49623	1.38028	1.39549	3.11251	1.61561	2.85185	2.50205	2.05167	1.39311	1.38178	3.11703	1.61993	1.62423	3.10379	2.07229	1.37204	1.91861	1.38641	1.34518	2.13074	1.34397	1.32254	2.81554	1.34046	1.34011	1.40343	1.3789	1.39983	1.39534	1.40419	1.40361
1555568_at	1.81908	1.81423	1.84128	1.74597	1.74468	1.7736	1.74009	1.74843	1.75352	1.74654	1.74341	1.73738	1.74403	1.71974	1.83607	1.83705	1.92177	1.86407	1.79224	1.815	1.7516	1.73296	1.75676	1.75049	1.74485	1.76947	1.75695	1.75178	1.72497	1.79209	1.70337	1.72449	1.74022	1.72779	1.74752	1.73985	1.82848	1.80888	1.81343	1.79989	1.82612	1.83122	1.78764	1.75781	1.75581	1.79937	1.76883	1.7551	1.77729
1555573_at	1.61011	1.61852	1.63007	1.59172	1.94586	1.59907	1.59471	1.64081	1.5874	1.59044	1.55536	1.57599	1.59056	1.58433	1.6443	1.62892	1.68059	1.61435	1.62649	1.61514	1.63351	1.60131	2.29388	1.59648	1.65718	1.57072	1.59451	1.59644	1.57973	1.58844	1.57123	1.5575	1.61406	1.58621	1.60783	1.59365	1.62523	1.62641	1.59037	1.59815	1.62733	1.63491	1.61356	1.61554	1.59224	1.62708	1.6403	1.61985	1.63135
1555578_at	1.70194	1.70358	1.73281	1.69785	1.79156	1.71016	1.69339	1.90525	1.70703	1.69696	1.65082	1.70167	1.6879	1.68376	1.76063	1.74313	1.79917	1.69509	1.68676	1.69984	1.72409	1.67779	1.79623	1.70283	1.70638	1.6785	1.69466	1.71507	1.73848	1.70387	1.82842	1.65925	1.7154	1.68867	1.74747	1.69581	1.72547	1.74245	1.69279	1.68863	1.71146	1.73093	1.68731	1.71734	1.69992	1.73839	1.77076	1.721	1.71628
1555579_s_at	3.0652	2.72346	2.51447	2.95057	3.35719	2.62955	2.68638	3.05535	2.89852	2.86048	3.10627	3.10086	2.58153	2.81851	2.64423	2.82459	3.26453	2.70714	1.72013	2.50807	1.47053	2.90524	3.15751	2.72703	2.87527	2.11221	2.67676	2.4861	3.17777	2.43122	3.36893	2.7762	3.16591	2.42275	2.99806	2.78263	1.75628	2.74598	1.91451	1.8836	2.25296	2.79023	1.93831	2.82777	2.65865	2.46144	2.90423	2.73969	2.81063
1555580_at	2.1701	2.14352	2.20497	1.99431	2.12119	2.0604	1.99776	2.32366	2.04351	1.99706	1.90744	1.96158	1.98532	1.98516	2.34564	2.25395	2.28282	2.05716	2.08687	2.08942	2.24604	1.95918	2.24248	2.00584	2.01001	1.94884	1.97754	2.04444	1.91759	1.98283	1.91786	1.90492	2.08977	1.93758	2.02689	1.97076	2.23251	2.13828	2.051	2.13973	2.18321	2.18331	2.08581	2.04225	2.00956	2.22949	2.25868	2.08895	2.05943
1555595_at	1.93109	1.91906	1.94245	1.92481	1.90894	1.89631	1.91095	2.14831	1.95997	1.93211	1.87786	1.89829	1.91075	1.8423	2.05707	1.94068	2.24894	1.85838	1.92283	1.88593	1.9215	1.88217	2.03725	1.92296	1.94245	1.87719	1.88291	1.88086	1.90163	2.00404	1.87025	1.84464	1.92789	1.82463	1.91641	1.84016	1.97685	2.07717	1.86671	1.89978	1.94182	1.95608	1.89084	1.89575	1.85962	1.90558	2.04427	1.90096	1.88074
1555600_s_at	0.940539	0.944	0.945743	0.968649	0.957703	0.960064	0.977771	0.934992	0.963289	0.981865	0.962253	0.980083	1.08002	0.979066	0.925448	0.951799	0.939641	0.94555	0.950159	0.947348	0.956082	1.59467	0.970363	0.977432	0.971068	0.989135	0.992085	0.968787	0.963157	0.955573	0.970559	0.995885	0.966485	0.98503	0.955485	0.979066	0.939433	0.942515	0.94869	0.943151	0.948537	0.945224	0.958293	0.96297	0.977687	0.941516	0.946713	0.974202	0.965595
1555608_at	1.49584	1.62423	1.55729	1.48981	1.44324	1.43501	1.4951	1.51478	1.51034	1.49435	1.5004	1.49004	1.49298	1.43077	1.53329	1.47985	1.72067	1.5172	1.47864	1.51499	1.51045	1.49529	1.53092	1.49735	1.50712	1.42709	1.44153	1.42364	1.50168	1.46352	1.47749	1.51196	1.49513	1.4335	1.47203	1.42246	1.51621	1.48728	1.49879	1.47228	1.45209	1.48558	1.50632	1.42332	1.45235	1.43677	1.39542	1.44519	1.42095
1555611_s_at	1.4009	1.40551	1.42431	1.67603	1.62696	1.70664	1.67433	1.64942	1.67839	1.67956	1.61857	1.66136	1.67629	1.66834	1.41747	1.41842	1.3917	1.41154	1.40676	1.40842	1.70447	1.673	1.63351	1.67571	1.67509	1.67242	1.68092	1.67122	1.66415	1.66337	1.64391	1.67935	1.7027	1.68376	1.67505	1.67408	1.40295	1.42426	1.35742	1.39672	1.47044	1.42829	1.60076	1.67313	1.67052	1.63117	1.67944	1.72197	1.68626
1555612_s_at	1.4647	1.46231	1.46386	1.46641	1.47563	1.43054	1.46905	2.57384	1.46993	1.4669	1.43735	1.44534	1.46168	1.46674	1.44284	1.74626	1.41386	1.48915	1.48437	1.47585	1.43866	1.46277	1.57819	1.46661	1.47438	1.48359	1.47893	1.46231	1.43256	1.43099	1.42529	1.4784	1.47445	1.47034	1.43847	1.46198	1.48663	1.45358	1.47944	1.45781	1.47818	1.46943	1.44927	1.47416	1.46267	1.54571	1.50996	1.49244	1.47873
1555613_a_at	0.520973	0.518848	0.521823	0.550468	0.550182	0.606208	0.550468	0.520542	0.54785	0.552905	0.55587	1.00175	0.550182	0.554863	0.518448	0.515427	0.519209	0.522183	0.51414	0.51306	0.54453	0.568761	0.543384	0.552138	0.563775	0.558762	0.557387	0.543384	0.639707	0.54785	2.3438	0.555639	0.539174	0.544171	0.547139	0.552138	0.522881	0.515859	0.524293	0.517524	0.517119	0.518448	0.518848	0.532507	0.555639	0.53658	0.545668	0.552649	0.552388
1555616_at	0.847466	0.844569	0.844518	0.66492	0.554625	0.556542	0.663771	0.713303	0.664052	0.671919	0.669322	0.66575	0.661268	0.561818	0.883618	0.830048	0.86249	0.858272	0.839375	0.801707	0.551567	0.669817	0.654941	0.669068	0.667304	0.545234	0.56689	0.562624	0.671237	0.656495	0.668173	0.673688	0.692135	0.563197	0.660053	0.563197	0.845661	0.838759	0.838635	0.843827	0.847804	0.852588	0.856213	0.562925	0.56351	0.548542	0.557117	0.56046	0.558762
1555617_x_at	0.836703	0.8337	0.836759	0.79624	0.849646	0.861427	0.79519	0.984258	0.790576	0.802417	0.78971	0.799979	0.790421	0.872339	0.859899	0.837859	1.05724	0.851795	0.847052	0.81893	0.86515	0.796757	0.775172	0.796467	0.801123	0.881556	0.881164	0.876481	0.805119	0.781693	0.784566	0.807435	0.800593	0.872211	0.802417	0.878556	0.834491	0.843764	0.836171	0.828701	0.839714	0.888974	0.837859	0.927039	0.868926	0.845477	0.902679	0.870917	0.870248
1555618_s_at	2.59972	2.21662	2.55139	2.77302	2.06624	1.56242	1.89444	2.34725	2.23677	2.50386	2.48495	2.67327	2.83244	2.55515	2.40717	2.48514	2.55822	2.52419	2.71161	2.54226	1.53267	2.77226	1.84545	2.70385	2.53339	3.0234	2.72063	2.60015	2.49404	2.6363	2.49227	2.95152	2.52656	2.09987	2.63968	2.41852	2.56471	2.2175	2.55772	2.20666	3.0213	2.70705	2.88286	2.68424	2.79679	2.53866	1.90003	2.44634	2.60949
1555624_a_at	1.49182	1.49567	1.50181	1.50434	1.45644	1.48418	1.49599	1.50164	1.506	1.50068	1.51454	1.50373	1.5042	1.52309	1.4767	1.4779	1.44489	1.51748	1.50897	1.51427	1.52252	1.48835	1.44607	1.50797	1.50965	1.53736	1.51109	1.51165	1.48634	1.48187	1.49435	1.50962	1.491	1.52392	1.5057	1.5139	1.49735	1.50607	1.48788	1.49106	1.50524	1.50427	1.49685	1.51475	1.51896	1.50227	1.46911	1.50394	1.50646
1555627_s_at	1.66691	1.66111	1.67283	1.41612	1.38019	1.39064	1.41826	1.43028	1.41572	1.41707	1.4191	1.41756	1.41303	1.42791	1.6829	1.673	1.67866	1.67695	1.67792	1.69576	1.43341	1.40987	1.44427	1.42426	1.4123	1.43372	1.41885	1.41122	1.40298	1.46748	1.39373	1.4368	1.41698	1.42216	1.40653	1.41277	1.66691	1.65396	1.67454	1.65775	1.68075	1.68258	1.67404	1.42991	1.42089	1.44817	1.44185	1.41059	1.41409
1555630_a_at	3.2844	3.16856	3.17481	3.16037	2.6958	3.22106	3.07053	2.84857	3.13726	3.11783	3.22312	3.28605	3.17212	3.21088	3.05022	3.11215	2.82081	3.13781	3.15258	3.2183	3.2349	3.30714	3.07908	3.21002	3.21156	3.17953	3.21034	3.10819	3.22641	3.16899	3.26315	3.20606	3.09606	3.14714	3.35164	3.20473	3.06864	3.08005	3.17927	3.06215	3.30021	3.32798	3.15395	3.22814	3.06049	3.27111	2.87813	3.23179	3.16602
1555632_at	0.99479	0.994098	0.993387	0.765961	0.897332	0.765875	0.767616	1.20374	0.773738	0.766954	0.753661	0.767149	0.766954	0.77551	0.99144	0.987723	1.38946	1.00778	0.99864	0.99286	0.794167	0.769691	0.797239	0.76182	0.772963	0.761354	0.779363	0.776413	0.765961	0.777297	0.76523	0.766068	0.756986	0.776413	0.759409	0.775696	0.989398	0.993233	0.997629	0.992907	0.989856	0.998085	1.01003	0.773921	0.776936	1.09091	0.791812	0.772778	0.780547
1555638_a_at	1.77277	1.68532	1.70346	2.31725	2.96471	2.02999	2.0579	2.08952	1.798	1.65682	1.98405	2.12534	2.02936	2.11428	1.70203	1.6939	1.79497	1.67246	1.68803	1.68651	2.15711	2.02239	2.06515	2.0759	2.20369	2.10449	2.33728	2.16536	1.99857	1.91269	2.24174	2.0604	2.02491	1.76806	1.67251	1.91724	1.68659	1.68272	1.70826	1.66333	1.6933	1.69876	1.68757	2.35041	2.34002	1.79693	2.22747	2.16856	1.65972
1555666_at	1.68133	1.68104	1.72651	1.66991	1.70589	1.65637	1.66084	1.72865	1.68006	1.66515	1.6215	1.64233	1.65975	1.63494	1.75576	1.71633	1.79681	1.68496	1.68807	1.68333	1.72009	1.6511	1.74167	1.66905	1.68124	1.64006	1.65893	1.67099	1.6306	1.71699	1.63297	1.61949	1.70147	1.71194	1.6794	1.65284	1.7146	1.74091	1.68415	1.67826	1.69563	1.71123	1.68982	1.6936	1.65967	1.74472	1.72901	1.69967	1.69015
1555678_at	1.94976	1.94912	1.97306	1.42175	1.45405	1.71142	1.37733	1.48912	1.38278	1.37559	1.37123	1.35883	1.3773	1.41403	2.158	2.68279	2.0318	1.977	1.8441	1.84475	1.51688	1.32148	1.77739	1.3732	1.39228	1.42123	1.42509	1.56325	1.37598	1.39912	1.37103	1.37854	1.37974	1.41694	1.36249	1.4089	2.01526	1.99036	1.9608	1.88956	1.977	1.98374	1.96245	1.43033	1.41203	1.89958	1.43942	1.59958	1.42028
1555679_a_at	1.83846	1.82914	1.85157	2.33418	1.80882	1.82768	1.85545	1.94541	1.93506	2.03324	1.84162	2.09109	2.01549	1.86846	1.86835	1.82748	1.77852	1.81031	1.86751	1.82231	1.86789	2.31368	1.82216	2.48597	2.01008	1.93736	2.01253	1.8346	2.00632	1.8211	2.35154	2.26109	1.85404	2.44007	2.27833	1.84116	1.84766	1.81321	1.80699	1.82812	1.86695	1.8594	1.93877	2.42442	1.86108	1.86401	1.84415	1.94301	1.8545
1555680_a_at	1.39045	1.39058	1.39132	1.39853	1.24016	1.2749	1.40836	1.36191	1.40182	1.40509	1.40653	1.40545	1.39775	1.29443	1.38889	1.37568	1.39954	1.4	1.40408	1.3978	1.24779	1.40526	1.3897	1.40727	1.39437	1.30641	1.29077	1.28733	1.4014	1.3792	1.39067	1.37055	1.3875	1.29545	1.40114	1.2942	1.39236	1.38559	1.40058	1.38979	1.38078	1.39618	1.39319	1.28923	1.29306	1.27945	1.27105	1.28088	1.29879
1555691_a_at	1.45135	1.02757	1.0107	2.38397	2.13289	2.11097	1.87445	1.43151	1.3048	1.49406	1.84214	1.48823	1.48037	2.13234	1.01539	1.0027	1.54183	1.03675	1.036	1.00425	2.12513	1.43321	1.37198	1.62441	1.8975	2.48586	2.5048	2.50257	1.7576	1.46498	1.32436	1.45807	1.47621	1.99322	1.58888	2.10942	1.03216	1.09025	1.00126	1.07187	1.03701	1.02709	1.49862	2.18024	2.28487	2.28698	2.20676	2.16426	2.14224
1555694_a_at	1.22501	1.22205	1.22549	0.742555	0.734242	0.789264	0.749213	0.748483	0.743985	0.755796	0.820344	0.759507	0.753661	0.757995	1.21551	1.21342	1.19036	1.24752	1.23534	1.23204	0.817188	0.762209	0.738528	0.752613	0.75976	0.758846	0.755014	0.749026	0.757398	0.729137	0.744187	0.762482	0.736784	0.760228	0.74822	0.768632	1.22651	1.22874	1.23368	1.38487	1.23472	1.2268	1.23818	0.752514	0.752425	0.744685	0.762116	0.759216	0.7682
1555704_at	1.69764	1.69279	1.70104	1.4207	1.46709	1.46459	1.41873	1.3689	1.41083	1.43459	1.39881	1.40616	1.42101	1.48465	1.67792	1.74017	1.63064	1.73036	1.72603	1.72148	1.52624	1.43277	1.41615	1.43033	1.43083	1.45702	1.46396	1.4784	1.4108	1.39964	1.41936	1.45303	1.4409	1.47659	1.40667	1.48287	1.69992	1.67477	1.7025	1.6893	1.71059	1.71033	1.73438	1.46839	1.48296	1.42746	1.48093	1.4698	1.46712
1555705_a_at	1.50901	1.41891	1.41817	2.58669	1.3466	1.33979	2.25911	2.34696	2.14594	2.50407	2.20771	2.0927	2.14823	1.63043	1.3928	1.39325	0.799474	1.87385	1.44362	1.36465	1.26945	2.22999	2.19508	2.20241	2.39836	1.58079	1.55259	1.53253	2.09629	2.11493	2.24021	2.15224	2.13407	1.25846	2.33841	1.41086	1.41713	1.41011	1.36246	1.41442	1.37706	1.29693	1.93772	1.70854	1.63817	1.33449	1.35121	1.53989	0.93141
1555719_a_at	1.64645	1.65028	1.6629	1.70795	1.74847	1.60491	1.70818	1.88004	1.70028	1.70976	1.64515	1.69646	1.69992	1.63403	1.73967	1.65295	1.78614	1.61829	1.63186	1.6314	1.6106	1.70424	1.66834	1.70946	1.70262	1.64245	1.61439	1.64805	1.63494	1.68807	1.6608	1.71524	1.68846	1.6107	1.72565	1.62905	1.66245	1.70463	1.61618	1.63999	1.6709	1.66826	1.63174	1.66486	1.63222	1.64586	1.68345	1.63135	1.63086
1555723_at	1.38108	1.39087	1.40134	1.4078	1.41366	1.42111	1.40601	1.41119	1.40892	1.40064	1.38124	1.3968	1.40885	1.3909	1.40593	1.40616	1.61937	1.38656	1.39204	1.38409	1.40316	1.39515	1.42886	1.40901	1.40951	1.39084	1.39658	1.40199	1.40009	1.42147	1.38446	1.38452	1.41382	1.39925	1.41092	1.4069	1.39555	1.43109	1.35068	1.38567	1.39197	1.39986	1.3806	1.41042	1.40405	1.40476	1.44072	1.41233	1.41263
1555724_s_at	1.82694	1.07444	1.06393	1.07994	1.06208	1.08159	1.09	1.04039	1.09986	1.07924	1.30439	1.10089	1.08793	1.09662	1.05766	1.05935	1.04235	1.06999	1.06633	1.07046	1.071	1.10897	1.04883	1.09715	1.08774	1.09083	1.09424	1.08018	1.10801	1.05831	1.4926	1.11483	1.06658	1.10005	1.10244	1.10592	1.0658	1.05244	1.06945	1.07061	1.07318	1.07074	1.0825	1.06481	1.09025	1.06301	1.04269	1.08061	1.11426
1555727_at	1.50531	1.50853	1.52344	1.47941	1.60377	1.56597	1.47938	1.52235	1.49032	1.47919	1.47389	1.45659	1.47941	1.57921	1.51862	1.50749	1.57227	1.47492	1.52313	1.48138	1.6124	1.45723	1.51349	1.47893	1.49375	1.58047	1.58977	1.57939	1.47351	1.4804	1.43711	1.45285	1.50814	1.58017	1.49268	1.58227	1.5112	1.51241	1.5175	1.50514	1.51992	1.51817	1.51628	1.58914	1.57906	1.55558	1.61659	1.59937	1.59644
1555728_a_at	1.89544	1.90836	1.9198	1.59581	1.60357	1.54345	1.57632	1.68589	1.57263	1.57518	1.56971	1.5688	1.57856	1.5557	1.91027	1.90697	2.14389	1.89175	1.88809	1.85529	1.5437	1.57047	1.56682	1.59954	1.58052	1.54203	1.6463	1.56335	1.57657	1.5613	1.55113	1.57198	1.57198	1.55695	1.57338	1.55504	1.90382	1.88211	1.91274	1.86795	1.9198	1.93135	1.86215	1.56558	1.55562	1.53471	1.57429	1.56682	1.55461
1555733_s_at	1.86377	1.86041	1.88068	1.81726	1.80612	1.78428	1.81983	1.82909	1.82991	1.83144	1.79581	1.80061	1.82629	1.79697	1.95448	1.89619	1.88205	1.83128	1.84986	1.90133	1.9487	1.82075	2.03334	1.8288	1.85635	1.79557	1.80473	1.79628	1.825	1.78263	1.76263	1.80946	1.79031	1.79984	1.81604	1.79474	1.87773	1.88452	1.86557	1.85713	1.89897	1.89369	1.84996	1.80396	1.79667	1.78558	1.81295	1.79857	1.81046
1555735_a_at	1.14018	1.13237	1.13317	1.4712	0.679042	0.699193	1.46396	1.43832	1.49473	1.51189	1.52086	1.608	2.05935	0.710468	1.10501	1.10855	1.08963	1.18075	1.22431	1.15361	0.677964	1.5804	1.44128	1.47256	1.47893	1.60497	0.710108	0.691869	1.51647	1.47753	1.50975	1.59873	1.4883	0.784566	1.5512	0.71638	1.1349	1.1258	1.14055	1.12907	1.16131	1.25059	1.16007	0.691721	0.636218	0.66623	0.597932	0.705117	0.706237
1555736_a_at	2.59104	2.56766	2.59396	2.60015	2.37777	2.6921	2.53679	2.43089	2.32245	2.77117	2.44415	2.96859	3.03058	2.75563	2.25686	2.56169	2.6305	2.41155	2.65144	2.68168	2.6363	2.70063	2.55139	2.72293	2.55012	2.72968	2.55693	2.38868	2.52645	2.51351	2.26043	2.84592	2.54851	2.5523	2.45216	2.32448	2.63469	2.58553	2.45277	2.99147	2.89199	2.82401	2.79348	2.37695	2.53809	2.63469	2.45173	2.56512	2.56932
1555740_a_at	1.1985	1.20254	1.22559	1.37332	1.38242	1.37078	1.36329	1.41032	1.37374	1.3655	1.34732	1.3553	1.36624	1.35813	1.27696	1.59205	1.21916	1.19945	1.19687	1.19438	1.36664	1.36042	1.36485	1.36982	1.37792	1.35558	1.36494	1.37089	1.35616	1.37037	1.34495	1.34956	1.37681	1.35969	1.3743	1.37055	1.21295	1.21141	1.19653	1.19743	1.19719	1.21397	1.20296	1.37396	1.36344	1.44362	1.45791	1.38245	1.38594
1555742_at	2.65431	2.63658	2.68459	1.86445	1.8492	1.83139	1.86892	2.05781	1.90908	1.8791	1.86423	1.86407	1.87574	1.87502	2.86869	2.74684	2.75895	2.59955	2.60635	2.5844	2.16466	1.84836	1.9238	1.87956	1.86818	1.89985	1.85989	1.84492	1.87288	1.88701	1.81763	1.84438	1.91806	2.02747	1.83923	1.87967	2.67298	2.62945	2.57522	2.81276	2.67123	2.80513	2.57649	1.87372	1.87367	1.91813	2.49926	1.87233	1.85912
1555745_a_at	1.8906	1.87652	1.89232	2.07538	2.02581	1.91075	2.07006	1.94082	1.96267	1.86705	2.04478	2.5494	2.23129	2.10115	1.88809	1.86092	1.9589	1.88496	1.92039	1.83664	1.91687	2.35298	1.93772	2.53711	3.12552	2.66431	1.92961	1.89601	1.82812	1.89946	2.86886	2.47418	1.93628	1.84168	1.8865	1.83398	1.89101	1.86835	2.88223	1.89395	1.89066	2.13163	1.81134	1.88743	1.94007	1.87647	1.91622	1.94265	1.95961
1555748_x_at	1.6861	1.68651	1.7136	1.50984	1.55345	1.58253	1.50734	1.53036	1.50486	1.49577	1.51334	1.50081	1.50237	1.60144	1.72361	1.70896	1.72551	1.69911	1.69886	1.66942	1.5734	1.50364	1.49076	1.50824	1.50867	1.62183	1.62154	1.60114	1.5022	1.52751	1.48899	1.51978	1.50187	1.60979	1.51748	1.60167	1.6973	1.70212	1.69479	1.68237	1.7119	1.70715	1.71628	1.60831	1.60701	1.60107	1.59011	1.60689	1.5972
1555749_at	1.43187	1.43318	1.43344	1.15657	1.44965	1.44115	1.14404	1.243	1.16099	1.14525	1.12663	1.13457	1.14431	1.43318	1.4477	1.50514	1.46764	1.42973	1.42076	1.42923	1.48544	1.13772	1.21463	1.14181	1.16906	1.42367	1.43387	1.43619	1.13173	1.15517	1.12833	1.12605	1.17362	1.4339	1.14609	1.43485	1.43438	1.46806	1.42898	1.42	1.44281	1.43804	1.41606	1.44084	1.4405	1.43707	1.45478	1.44257	1.44044
1555753_x_at	1.3533	1.35999	1.35831	1.02952	1.06301	1.06738	1.01933	1.02609	1.03174	1.02077	1.02151	1.01912	1.03035	1.05328	1.34951	1.36801	1.34887	1.36615	1.33552	1.37022	1.06045	1.02358	1.03072	1.02244	1.03302	1.05557	1.06109	1.05727	1.01825	1.0189	1.01472	1.02071	1.02159	1.05366	1.02523	1.05398	1.36281	1.35461	1.36812	2.31883	1.34822	1.3541	1.26167	1.05503	1.0617	1.10695	1.07161	1.0532	1.05839
1555754_s_at	1.32148	1.32958	1.34243	1.36509	1.35634	1.36605	1.35787	1.76634	1.336	1.35698	1.3479	1.34835	1.36095	1.3636	1.32969	1.33623	1.35455	1.33056	1.31945	1.34482	1.38105	1.35424	1.37887	1.36369	1.3529	1.35801	1.36946	1.35901	1.36503	1.37519	1.35017	1.3576	1.36786	1.36399	1.36026	1.36324	1.33108	1.33872	1.3213	1.31939	1.32871	1.33629	1.31617	1.36964	1.35956	1.40823	1.3798	1.3536	1.35401
1555756_a_at	1.66093	1.6641	1.69134	1.93169	3.18373	1.74293	1.80802	2.18699	2.69811	2.49814	1.64284	2.87534	2.00993	1.99938	1.69445	2.09369	1.71939	1.6791	1.75957	1.64686	1.74186	1.71761	1.69193	1.77979	2.39293	2.79309	2.85882	1.80391	1.89696	2.53649	1.5857	1.5942	1.99006	2.64004	1.85574	2.85512	2.93828	1.72009	1.73734	2.21555	1.99081	1.69726	1.75795	3.12603	3.32595	2.00228	3.14443	2.99878	1.77351
1555758_a_at	3.02285	2.82653	3.22702	2.80307	3.12766	2.01107	2.39062	2.78549	3.2875	2.78042	2.53405	2.86082	2.90717	2.67426	2.72012	2.75648	3.03612	2.70341	3.06778	2.93461	1.15519	2.10303	3.28297	3.18739	3.02501	2.42198	3.13788	2.41029	3.15714	3.17277	2.61626	3.0191	2.95681	2.84498	2.67969	2.82229	3.23537	2.91116	3.26367	2.5172	3.04369	2.99746	2.9152	3.04712	2.83998	2.67573	3.19698	3.10367	3.13167
1555759_a_at	2.47974	2.20781	2.23834	1.84825	1.72766	1.84678	1.78253	1.70685	1.76185	1.77974	1.78412	1.77388	1.77829	1.8036	2.23408	2.27342	2.16371	2.25704	2.20561	2.11241	1.76108	1.70228	1.69814	1.78107	1.89376	1.81684	1.82509	1.79964	1.76741	1.73678	1.76012	1.80597	1.74622	1.83732	1.88074	1.79833	2.23107	2.19672	2.23366	3.14743	2.21483	2.27426	2.27898	1.79717	1.8008	1.89108	1.75619	1.79253	1.78618
1555760_a_at	3.32248	3.31256	3.29245	3.25244	3.1882	3.24257	3.18168	3.1197	3.36781	3.17383	3.14858	3.3197	3.34975	3.13372	3.29569	3.38569	3.15659	3.18126	3.29488	3.23459	3.13188	3.2146	3.20228	3.26508	3.27284	3.26162	3.25043	3.14575	3.26502	3.30562	3.24682	3.23112	3.28631	3.26049	3.29665	3.11744	3.44302	3.4029	3.41305	3.32996	3.39246	3.32335	3.28218	3.26971	3.22323	3.30057	3.19628	3.29645	3.44099
1555763_x_at	2.80989	2.72596	2.72836	2.0432	2.22165	2.00237	2.04452	2.39293	2.11798	2.05898	1.95615	2.01485	2.04797	1.98053	2.82857	3.27054	2.85234	2.6905	2.6545	2.6584	2.2556	2.02386	2.36708	2.06797	2.08998	2.014	2.00044	2.02455	2.02336	2.1054	1.98553	1.99087	2.01139	2.00141	2.02793	1.98351	2.76382	2.73759	2.65086	2.71002	2.709	2.74037	2.68327	2.04982	2.00492	2.25449	2.14224	2.04904	2.02665
1555765_a_at	1.92208	1.91934	1.93569	1.04661	1.01042	1.02791	1.03551	1.05382	1.03216	1.02358	1.02553	1.02222	1.03866	1.04522	1.91603	1.92601	1.86711	1.95734	1.97505	1.96245	1.04561	1.04126	1.05172	1.04855	1.04143	1.04467	1.05657	1.09393	1.17809	1.02376	1.02654	1.06536	1.04243	1.02739	1.13119	1.04755	1.93799	1.90108	1.95967	1.91381	1.96202	1.95798	1.90395	1.05119	1.04921	1.04185	1.05252	1.03975	1.17375
1555772_a_at	2.42597	2.1438	2.7181	2.21259	2.21653	2.42219	2.01312	2.11592	2.26021	1.92626	2.11044	2.05288	2.74581	2.4411	1.80932	1.80838	1.92215	2.06715	2.8626	2.73511	2.16238	2.21642	1.80514	2.30819	2.144	2.50745	2.82319	2.06633	2.16455	2.4221	1.70576	2.14215	2.10457	3.22312	2.58564	2.92219	2.17877	2.11719	2.72676	3.04618	2.80815	2.04999	2.12829	2.51091	2.68459	3.30956	2.60861	2.4926	3.17933
1555778_a_at	1.91014	1.88725	1.9339	1.92361	1.97533	1.94403	2.71115	1.98412	1.93047	1.91424	1.85619	2.50503	1.91469	1.93141	2.10096	1.925	1.89413	1.86164	1.86671	1.85713	1.94671	1.93628	1.97842	1.89778	1.9304	1.8981	2.94535	2.79166	1.852	1.99669	2.37114	1.8625	1.94601	1.93089	1.89256	1.86532	1.92698	1.8867	1.81056	1.87251	1.96441	1.93067	1.8795	2.6517	2.06416	1.97427	2.0927	2.48297	1.9227
1555780_a_at	3.07138	2.94191	3.35666	3.43432	3.07984	3.04437	3.22551	3.16861	3.34615	3.3466	3.27811	3.45825	3.43948	3.40227	3.30323	3.34003	3.28261	3.28915	3.39429	3.33543	3.05602	3.51968	3.31554	3.49351	3.41178	3.44422	3.50344	3.28467	3.38918	3.38324	3.25212	3.51083	3.19735	3.46977	3.40606	3.31008	3.33377	3.25149	3.42206	2.77832	3.54519	3.31903	3.40284	3.53932	3.45775	3.04662	3.44352	3.41866	3.57234
1555781_at	0.184968	0.184968	0.184968	0.212781	0.234141	0.223459	0.218796	0.221091	0.216551	0.214512	0.221091	0.218796	0.212781	0.236428	0.177803	0.182932	0.187351	0.184968	0.182932	0.187351	0.225507	0.221091	0.225507	0.221091	0.218796	0.230175	0.234141	0.223459	0.214512	0.729356	0.209044	0.210805	0.221091	0.22788	0.209044	0.225507	0.182932	0.184968	0.182932	0.180484	0.175126	0.177803	0.175126	0.223459	0.225507	0.218796	0.216551	0.225507	0.223459
1555783_x_at	0.272172	0.272172	0.273825	0.330781	0.318289	0.616246	0.320072	0.331757	0.330781	0.333771	0.332885	0.339552	0.342319	0.31351	0.261517	0.263163	0.276531	0.275162	0.276531	0.276531	0.567973	0.330781	0.328796	0.333771	0.329777	0.302721	0.297135	0.31351	0.333771	0.355227	0.331757	0.333771	0.334722	0.316498	0.329777	0.306746	0.278123	0.273825	0.282736	0.275162	0.266171	0.269355	0.266171	0.311562	0.301361	0.387792	0.304082	0.31565	0.334722
1555784_s_at	1.07625	1.0737	1.07133	0.411235	0.434985	0.422571	0.415089	0.404582	0.413804	0.413804	0.418465	0.417767	0.41	0.427467	1.06204	1.06355	1.0459	1.08959	1.08635	1.0737	0.423895	0.41702	0.407104	0.411938	0.412536	0.433258	0.433258	0.430908	0.413804	0.406327	0.421887	0.41702	0.415089	0.431465	0.405495	0.427467	1.07428	1.07049	1.08478	1.07572	1.08163	1.07652	1.08978	0.434344	0.433829	0.422571	0.430255	0.426777	0.427467
1555785_a_at	2.31148	2.27833	2.87983	1.74897	2.50344	2.0408	1.78093	2.5713	1.77721	1.86041	1.65284	1.85776	1.70607	1.81796	2.40685	2.31768	2.89539	2.40266	2.32379	2.30762	2.06787	1.77695	1.74022	2.36142	2.21868	2.52524	2.09581	1.91867	1.73816	1.66537	1.6863	1.7959	1.86974	1.33315	1.65826	1.81088	2.33379	2.43099	2.22123	2.52601	2.13744	2.22802	2.25296	1.81947	2.07175	2.09562	2.45095	2.40039	2.09359
1555786_s_at	2.59134	2.55629	2.59299	1.72766	2.11557	2.10468	1.62001	2.28038	1.59392	1.62022	1.61989	1.50296	1.62138	2.12975	2.63609	2.66187	2.66861	2.59657	2.52237	2.5713	2.12232	1.61756	1.55955	1.72374	1.54263	2.36394	2.15585	2.67896	1.62313	1.57298	1.45054	1.65075	1.58678	2.13961	1.59885	2.10529	2.61714	2.62535	2.5492	2.56985	2.44964	2.53065	2.56755	2.44329	2.13191	2.81437	2.6657	2.15554	2.13809
1555789_s_at	2.81975	2.8157	2.90152	3.00989	2.25504	2.05075	2.74178	2.5103	2.74712	2.85929	2.71918	2.79054	2.82385	2.37695	2.87757	2.90087	2.8103	2.83493	2.89272	2.74982	1.96073	2.79772	2.76788	2.79733	2.81184	2.31835	2.25176	2.32883	2.69502	2.54516	2.81292	2.86735	2.25449	2.1799	2.94309	2.13202	2.69271	2.70341	2.8305	2.74397	2.99355	3.04517	2.93664	2.26801	2.23444	1.63923	2.32459	2.43943	2.1766
1555790_a_at	2.72372	2.16317	2.4255	2.81506	3.14703	2.71507	2.99677	3.18025	1.76526	3.01536	2.20538	2.21345	2.22155	2.60747	2.92328	2.45824	2.39482	3.09202	2.34002	2.85638	2.6391	2.67229	2.73346	2.88254	2.9358	2.71889	2.51061	2.79945	2.84888	2.84647	3.03644	2.88867	2.84733	2.27768	2.41581	2.47394	2.82891	2.69763	2.70845	2.75178	2.18914	3.04026	3.02346	2.82671	2.50715	1.60708	2.89149	2.64469	2.54981
1555793_a_at	2.04568	2.10767	1.27979	1.79595	2.30652	1.49672	1.60546	1.54532	1.57509	1.6329	1.59451	1.50104	1.65086	1.7428	1.37834	1.26337	1.85945	1.2892	1.28997	1.28339	1.09773	1.59989	1.53055	1.56417	1.91469	1.54663	1.96044	1.81653	1.49599	1.58508	2.1205	1.70324	1.56142	1.51161	1.59488	1.84703	1.26834	1.29408	1.30384	1.25714	1.29279	1.25528	2.21259	1.52337	2.15083	1.47175	2.35514	2.1767	1.51814
1555797_a_at	3.09736	2.72854	2.97333	3.08135	2.69562	2.89518	2.76231	2.86751	2.78532	2.88352	2.92598	3.16575	3.13178	2.95833	2.88208	2.57171	2.69553	2.9539	2.9415	2.90962	2.65875	3.27541	3.12154	3.0635	2.95227	3.01984	2.95452	2.83189	3.02736	2.94205	3.05178	3.23542	2.82706	2.95037	3.12259	2.84396	3.2306	2.89758	3.00678	2.72083	3.23165	2.95116	2.92467	2.89488	3.217	2.55413	2.74923	2.90717	3.01365
1555800_at	1.08155	1.08467	1.08721	1.11139	1.12472	1.11968	1.10951	1.11102	1.10312	1.10812	1.09287	1.10401	1.1107	1.11198	1.09599	1.08192	1.42632	1.08104	1.09149	1.08891	1.12034	1.10514	1.12202	1.1116	1.11821	1.10473	1.12267	1.11212	1.11099	1.12583	1.10085	1.11763	1.12192	1.11249	1.10347	1.11221	1.09018	1.09257	1.07672	1.08053	1.08335	1.088	1.09619	1.11489	1.11831	1.11452	1.12462	1.12663	1.13039
1555801_s_at	1.60331	1.61165	1.6401	1.60053	1.62198	1.59455	1.59336	1.63443	1.60968	1.59392	1.5622	1.57885	1.59451	1.58271	1.64985	1.62952	1.673	1.61324	1.6104	1.60396	1.63629	1.58758	1.64889	1.60103	1.61044	1.59052	1.60088	1.59896	1.56741	1.62627	1.55757	1.62217	1.61341	1.59691	1.60476	1.59763	1.62681	1.63156	1.5955	1.59691	1.61268	1.63082	1.59534	1.6176	1.59663	1.6174	1.63678	1.62191	1.6147
1555812_a_at	3.0973	2.96725	2.88633	2.46207	1.64233	2.89852	2.6241	1.68548	2.5068	3.14649	2.67799	3.10914	3.07017	2.71087	2.59589	2.60147	1.22568	2.85365	2.88428	2.88726	2.72499	2.87798	1.68363	3.08047	3.1833	3.07193	3.17351	2.59747	2.88276	2.68783	3.39325	2.98912	2.00451	2.24707	2.63537	2.69147	2.85594	3.02536	3.01319	2.83907	3.01781	2.90364	3.15504	3.1241	2.99785	2.61305	1.7486	2.87275	3.10148
1555814_a_at	3.12619	2.54667	3.15591	2.92846	1.33529	2.08581	2.65018	1.38299	2.78322	3.10068	2.80488	3.05329	3.22255	2.8376	3.05547	1.25386	1.60871	3.09226	3.17852	2.97507	2.06605	3.21013	1.60068	3.06398	2.89532	3.03502	3.11194	2.70994	3.05788	3.01879	2.92511	3.31464	2.6582	3.03518	2.98396	2.61748	2.90524	2.80989	3.01801	2.54754	3.43123	3.30793	3.37848	3.0606	3.07102	2.19989	2.26679	2.94404	3.05987
1555815_a_at	1.24346	1.25153	1.24791	0.997671	0.927247	0.963884	0.996107	0.98606	0.997229	0.998782	1.00732	0.997716	0.998689	0.939433	1.24697	1.23602	1.23931	1.25976	1.27169	1.2595	0.926285	1.00713	0.994645	1.00435	0.9971	0.952717	0.938183	0.993047	0.978226	0.992815	0.986435	1.02899	0.981009	0.953226	0.987816	0.946106	1.24919	1.24258	1.25347	1.24517	1.25984	1.25247	1.26546	0.957941	0.943861	0.960841	0.950159	0.941929	0.943593
1555816_at	2.44964	2.43122	2.45953	2.46261	1.64469	2.86735	2.45687	2.49938	2.33685	2.31853	3.2565	2.72274	2.42082	2.81472	2.53286	2.49977	2.81437	3.08695	2.43225	2.31714	2.12029	3.00028	2.84741	2.42393	2.32148	2.04002	1.61514	2.94171	2.81122	2.42496	2.45406	2.19197	2.62984	1.62589	2.87934	2.32459	2.49137	2.71773	2.54524	2.39855	2.45406	2.51061	2.48133	1.76166	2.82784	2.10614	1.71382	1.66682	1.65232
1555817_s_at	2.13153	2.09101	2.12936	2.74896	2.06321	2.75496	2.99576	2.22206	2.10807	2.03576	3.02579	2.1824	2.36206	3.10458	2.3575	2.17856	2.89251	3.10726	2.01933	2.09705	1.81815	2.87712	2.83702	2.39051	2.25833	2.86621	1.73166	3.06422	2.62066	2.47861	2.38517	1.92203	2.60456	1.76526	2.67847	2.78185	2.14565	2.29814	2.20432	1.91288	1.98395	2.76326	2.86634	2.66033	2.77456	2.1054	2.10383	1.81932	1.78544
1555821_a_at	2.07887	2.06443	2.10614	1.95056	1.88874	1.94445	1.95615	1.90822	1.95071	1.97385	1.93713	1.93772	1.9629	1.95156	2.06797	2.09145	1.99256	2.10913	2.1183	2.10703	2.01671	1.95035	1.8949	1.96786	1.95199	1.96195	1.94779	1.95635	1.94631	1.91438	1.90863	1.96173	1.92494	1.95112	2.0209	1.93792	2.09913	2.04344	2.01726	2.06313	2.11454	2.1184	2.11546	1.97023	1.94891	2.25695	1.935	1.95492	1.94997
1555826_at	3.1703	2.85905	3.51147	2.84777	2.46906	2.96589	3.07095	2.74871	3.35948	2.65306	3.0671	2.92895	3.08586	2.81655	2.98625	3.35666	2.9927	2.83275	3.55891	3.52452	3.21727	3.03154	3.09508	3.29477	3.24022	3.0191	2.96219	2.339	3.41264	2.9755	2.94226	2.86149	3.10312	3.01763	3.20912	3.17277	3.20033	3.22894	3.49868	3.63544	2.89381	2.86704	3.08911	2.80716	3.0084	3.44786	3.13652	3.02271	3.04259
1555827_at	2.26892	2.30919	2.68327	2.80733	2.56975	2.46048	2.58371	2.67159	2.9457	2.87021	2.96287	2.09212	2.64962	2.62965	2.42573	2.4749	2.43425	2.53501	2.43068	2.52478	2.52369	2.39492	2.60508	2.72372	2.93726	2.84292	2.64085	3.08598	2.89881	2.87911	2.45205	2.565	2.36325	2.51539	2.30032	2.39607	2.50469	2.55811	2.50375	2.57447	2.44867	2.49316	2.37447	2.90723	2.90293	3.02309	2.75512	2.78255	2.62927
1555829_at	1.68018	1.6874	1.69585	1.65775	1.72037	1.67347	1.65929	1.74298	1.65766	1.65864	1.61913	1.63898	1.65479	1.64256	1.72396	1.82003	1.78717	1.69129	1.66333	1.66011	1.7066	1.64065	1.72883	1.66003	1.66076	1.65237	1.65336	1.68993	1.63463	1.70053	1.62282	1.74541	1.68718	1.64366	1.65516	1.6571	1.69171	1.81041	1.70379	1.67064	1.71028	1.70651	1.66889	1.69445	1.66245	1.69229	1.6608	1.69213	1.73561
1555831_s_at	2.46564	1.07278	2.60697	2.71676	1.33726	2.58393	2.37359	1.37303	2.39729	2.79937	2.71134	2.67229	2.97889	2.59925	2.2465	1.40202	1.04867	2.38506	2.47886	2.48445	2.7617	2.81506	1.88472	2.66071	2.5293	2.65933	2.46519	2.7247	2.53962	2.58251	2.58001	3.01065	2.36799	2.45041	2.68308	2.2991	2.10585	1.49991	2.11663	2.35791	2.75699	2.66648	2.82516	2.63977	2.4925	2.65197	1.34977	2.37642	2.61656
1555832_s_at	3.579	3.61947	3.52953	3.82688	3.75352	3.62095	3.70323	3.6871	3.76006	3.67166	3.7023	3.50097	3.68244	3.73538	3.59203	3.56084	3.43633	3.60137	3.53457	3.59174	3.63376	3.50615	3.6425	3.57577	3.70958	3.66883	3.62815	3.7287	3.5934	3.64371	3.63297	3.57603	3.64547	3.62296	3.57577	3.57665	3.61442	3.59887	3.56331	3.65379	3.57928	3.62022	3.56331	3.67906	3.68229	3.76842	3.78228	3.65686	3.62747
1555834_at	0.711409	0.707513	0.710343	0.630391	0.717894	0.730098	0.633816	0.634671	0.636957	0.631997	0.638611	0.632185	0.633816	0.74217	0.698134	0.710343	0.682872	0.712746	0.711767	0.711967	0.704507	0.636667	0.608874	0.640008	0.637436	0.740104	0.741965	0.73945	0.636062	0.624155	0.631997	0.639434	0.622784	0.736681	0.640159	0.740517	0.713673	0.69645	0.717437	0.709005	0.712407	0.714892	0.709135	0.747854	0.739128	1.2319	0.94869	0.739349	0.736784
1555842_at	2.51481	2.59074	2.51073	2.7785	2.62344	2.92803	2.82419	2.95057	2.91641	2.81992	3.12328	2.8045	3.05329	3.07657	2.55139	2.80361	2.51605	2.48684	2.74072	2.7805	3.01845	2.86169	3.0925	2.8907	2.78359	2.70478	2.7128	2.52248	3.05672	2.79031	3.03154	2.80929	2.82151	3.09066	2.9645	2.62984	2.54091	2.47307	2.45824	2.84809	2.49977	2.5428	2.4861	2.58744	2.66448	3.09335	2.93248	2.558	2.98121
1555843_at	-0.456875	-0.456875	-0.456875	0.759323	-0.371197	0.819441	0.475682	-0.371197	0.457077	0.489346	1.30721	-0.33935	1.42352	1.68316	-0.456875	-0.502324	-0.483396	-0.428222	-0.456875	-0.456875	-0.354587	0.481141	-0.387853	-0.264596	0.155138	1.00732	1.08586	1.06339	0.481499	0.43863	0.490959	0.504799	0.328796	0.923469	1.50787	0.93137	-0.483396	-0.483396	-0.428222	-0.483396	-0.456875	-0.456875	-0.456875	1.09191	1.07591	1.05202	1.01756	1.08223	0.918234
1555845_at	2.95095	3.37295	3.25633	3.45455	3.58744	3.50902	3.37491	3.43504	3.32829	3.35932	3.43962	3.3634	3.3739	3.43728	3.30647	3.33335	3.4021	3.46639	3.22978	3.34872	3.48301	3.39296	3.38757	3.17315	3.33013	3.25144	3.25944	3.51676	3.32291	3.42354	3.33356	3.31426	3.46176	3.3798	3.41122	3.44926	3.32763	3.2226	3.30809	3.40749	3.28072	3.30377	3.38432	3.38965	3.4096	3.56159	3.50239	3.34867	3.30101
1555847_a_at	3.19294	3.13557	3.08568	3.32589	3.50218	3.34943	3.20901	3.1108	3.41349	3.32835	3.48422	2.97139	3.33686	3.27258	3.22735	3.24991	3.31167	3.15061	3.17305	3.25691	3.28808	3.09969	3.42337	3.08375	3.24064	3.02232	3.14461	3.19805	3.34757	3.54811	3.35061	3.01995	3.15955	3.33128	3.30934	3.23118	3.22735	3.25691	3.23621	3.34366	3.16926	3.08403	3.12597	3.24738	3.23343	3.39068	3.23769	3.18936	3.1981
1555848_at	1.44377	1.38881	1.38541	1.50057	1.13512	1.45918	1.48377	1.42326	1.34566	1.50461	1.53352	1.49001	1.63314	1.49766	1.4757	1.45994	1.39994	1.48748	1.45222	1.54511	1.48067	1.58515	1.42785	1.49516	1.48047	1.53267	1.8834	1.70459	1.67076	1.35523	1.48319	1.51447	1.47209	1.18573	1.44137	1.28541	1.46055	1.4448	1.44613	1.66224	1.40557	1.46822	1.49137	1.57991	1.70937	2.11318	1.44374	1.35953	1.6438
1555852_at	2.82753	2.55762	2.69057	3.31299	3.13372	2.9137	2.72729	1.81235	2.53722	2.49169	2.94948	3.24855	2.30188	2.92534	2.53295	2.76761	3.19203	2.53471	2.43853	1.91833	1.57804	2.8305	2.96772	2.82995	2.81761	2.5705	3.03358	2.54871	2.69362	2.96911	3.17201	2.6304	2.35834	2.36674	2.71711	2.47512	2.57324	3.07322	2.98986	2.73476	2.69937	2.03249	2.89957	2.57886	3.00083	1.88396	2.99663	2.96602	2.70169
1555853_at	1.60229	1.60634	1.62842	1.33005	1.58207	1.49623	1.31476	1.28814	1.3238	1.31358	1.33239	1.31798	1.32105	1.51471	1.62968	1.60023	1.65047	1.6272	1.66454	1.62033	1.48852	1.31301	1.31808	1.31933	1.32145	1.49074	1.53175	1.50871	1.31975	1.32473	1.30346	1.33044	1.34653	1.49507	1.30913	1.51323	1.60886	1.60144	1.73755	1.60616	1.64837	1.62338	1.60443	1.51189	1.50923	1.47466	1.50164	1.51618	1.5085
1555862_s_at	1.86665	1.85876	1.86515	2.11352	1.75221	1.837	2.13602	2.17361	2.14465	2.12615	2.0426	2.09447	2.13003	1.7574	1.91806	1.87457	1.93831	1.77898	1.83867	1.90268	1.95593	2.06905	2.32126	2.12625	2.13456	1.68647	1.79707	1.81278	2.1099	2.09827	2.07202	1.9905	2.21968	1.82651	2.10074	1.73429	1.88328	1.83695	1.8977	1.96575	1.86013	1.88161	1.79552	1.82018	1.77541	1.89562	1.77416	1.8101	1.88776
1555865_at	1.22253	1.22861	1.2445	1.2546	1.32066	1.25818	1.25247	1.2561	1.25075	1.24785	1.24252	1.23072	1.25065	1.25119	1.23217	1.22277	1.20673	1.2288	1.23758	1.23708	1.25807	1.5167	1.22549	1.26197	1.25482	1.24321	1.25078	1.24198	1.24186	1.24192	1.27426	1.26843	1.2445	1.59014	1.29206	1.26127	1.22969	1.23138	1.22605	1.22426	1.23612	1.23397	1.23569	1.26118	1.251	1.24776	1.25087	1.24999	1.60812
1555867_at	0.948537	0.949294	0.963736	1.08172	2.01107	1.49723	1.08421	1.18055	0.921802	1.1091	1.07629	0.948537	1.08694	1.46377	0.94746	0.944636	3.21283	0.943955	2.38376	1.22528	1.42889	2.58393	2.84197	1.25222	1.14318	1.47624	2.35207	1.4679	3.23017	1.041	1.24303	2.49823	2.6548	1.44402	1.14175	1.96876	0.952856	0.99144	0.941975	0.946256	2.99198	0.954704	0.940018	2.69023	1.2545	1.40307	1.44522	1.50687	3.27935
1555868_at	2.84134	2.82689	2.83346	2.06489	2.25124	2.22714	2.04965	2.55247	2.12009	2.20633	1.85896	1.96914	2.04286	2.25704	2.96898	2.93658	3.06805	2.88664	2.76085	2.82891	2.45653	2.00411	2.61566	2.05422	2.10207	2.1125	2.29324	2.65613	1.98191	1.71599	1.96736	2.04602	2.12252	2.27395	2.09958	2.12563	2.86812	2.73211	2.73542	2.82393	2.78715	2.84562	2.68006	2.40493	2.25695	2.46057	2.95803	2.0897	1.85906
1555870_at	2.67494	2.9663	2.73141	2.7568	2.70199	3.33837	2.69125	2.68638	2.79192	2.48369	3.09839	2.7454	2.68893	2.94839	2.72759	3.04106	3.01853	2.65018	2.98899	3.15578	2.83485	2.85436	2.87969	2.56442	2.52502	2.84411	2.64159	2.64265	3.01085	2.8029	2.33959	2.74623	2.67713	2.59074	2.82644	2.7785	3.00016	3.10662	2.95911	3.33018	2.94713	2.84103	3.03567	2.7898	2.92542	3.08552	2.72121	2.65513	2.85123
1555871_at	1.15492	1.15223	1.14858	1.31632	1.38028	1.65591	1.3124	1.24255	1.43632	1.3108	1.55482	1.32313	1.31518	1.44956	1.13789	1.15729	1.14187	1.15549	1.1551	1.16224	1.5938	1.3251	1.34329	1.31711	1.30364	1.40128	1.38118	1.38036	1.94534	1.42766	1.29819	1.28988	1.28966	1.40497	1.32331	1.40024	1.15795	1.16294	1.15983	2.4698	1.15585	1.15605	1.17494	1.39236	1.3904	1.38331	1.54144	1.40067	1.37263
1555872_a_at	2.63124	2.37162	2.60538	3.09544	3.05573	3.01365	2.88324	2.86967	3.02903	2.90145	3.07169	3.07302	2.79725	2.79014	2.15739	2.26053	3.02885	2.69953	2.62554	2.74702	2.96779	2.75221	3.19198	2.88935	3.01903	2.85406	2.9137	3.00847	3.14948	2.8548	3.08507	2.9214	3.00274	2.91195	3.00892	3.01879	2.66335	2.763	2.70377	2.13122	2.43548	2.72685	2.81761	2.90057	2.77941	2.79733	2.90344	2.91288	2.91209
1555874_x_at	3.30872	3.06995	3.23363	3.30312	3.17233	3.25006	3.26528	3.15407	3.30749	3.2497	3.33007	3.31813	3.13731	3.07409	3.27034	3.28197	3.25502	3.26896	3.19471	3.27791	3.16648	3.15145	3.42729	3.23616	3.32906	3.10348	3.10741	3.14009	3.40711	3.17933	3.36013	3.23687	3.25838	3.14015	3.3315	3.2096	3.25818	3.30372	3.17351	3.11377	3.14053	3.29381	3.32974	3.13943	2.96557	3.02671	3.08911	3.17341	3.08563
1555875_at	1.9732	1.9718	1.98473	2.61944	2.66708	2.54427	2.61635	2.78508	2.63013	2.40966	2.5461	2.57845	2.60138	2.52876	1.98829	1.91362	2.04393	2.00551	2.04368	2.01493	2.61913	2.57856	2.69792	2.60221	2.59476	2.53511	2.53328	2.62257	2.57597	2.59465	2.56766	2.56975	2.79235	2.53286	2.58075	2.50847	1.99095	1.99278	2.00889	1.9669	2.09913	2.01451	2.01123	2.59339	2.549	2.66871	2.68122	2.56363	2.55577
1555876_at	2.03359	2.02607	2.08506	1.62305	1.69797	1.62761	1.6167	1.86705	1.627	1.61048	1.59424	1.59398	1.61833	1.61857	2.14889	2.84601	2.04789	2.04519	2.04469	2.05354	1.64997	1.59851	1.71259	1.62354	1.62354	1.68964	1.63238	1.67523	1.57369	1.62259	1.56478	1.60211	1.63965	1.60171	1.62817	1.62022	2.08781	2.03813	2.04543	2.01654	2.05288	2.09074	1.99691	1.7042	1.63928	1.73005	1.75799	1.64116	1.63682
1555878_at	2.67703	3.23939	3.18541	3.53661	3.64932	3.42716	3.5791	3.5797	3.42722	3.43988	3.60514	3.46977	3.57278	3.54197	3.38588	3.40589	3.39983	3.37747	3.28007	3.26341	3.3344	3.50932	3.47003	3.43913	3.47144	3.49715	3.47438	3.50785	3.49984	3.46891	3.46483	3.46034	3.46422	3.4752	3.54367	3.58345	3.22015	3.39212	3.27459	3.0966	3.33934	3.47471	3.47169	3.60221	3.458	3.27978	3.51083	3.45007	3.52034
1555882_at	0.652567	0.660973	0.655221	1.56956	0.791279	0.786371	0.817701	0.780147	0.886924	0.848052	2.42896	1.18997	0.7816	0.994007	0.654373	0.651357	0.656336	0.658015	0.651527	0.654675	0.970269	1.41019	0.783177	0.81324	0.85223	1.83001	0.874345	1.94657	1.12426	1.23381	0.790969	1.47185	0.783579	0.760306	0.793405	0.857653	0.65728	0.662968	0.806996	0.653255	0.743044	0.656336	2.31115	0.852702	1.47822	0.744082	0.820854	1.00596	1.29348
1555884_at	1.76021	1.76054	1.77862	2.87735	2.79392	1.72631	2.53752	2.97067	1.83486	2.08761	2.49894	2.36753	2.39227	1.90576	1.8219	1.77528	2.40617	1.75324	1.75005	1.7482	1.82394	2.09856	2.05439	1.84149	1.76069	1.92419	1.88211	1.96342	1.87816	1.99971	1.84782	2.08723	1.97685	2.25675	2.10227	1.8875	1.77917	1.7755	1.74593	1.74924	1.76969	1.78687	1.80586	1.76648	1.97363	1.78503	1.78484	2.37596	1.83627
1555890_at	1.37646	1.41154	1.43776	1.7068	2.53649	1.54778	2.67943	2.86391	1.5484	1.54955	1.55788	2.45397	1.85602	1.9044	1.42743	1.3946	2.48064	1.40554	1.38686	1.39001	2.38264	2.63724	2.35491	2.54619	2.12423	1.536	1.60792	1.40361	2.17062	2.24815	1.52287	1.76755	3.06551	2.06558	2.09948	2.2978	2.71746	1.47829	2.60767	1.39811	1.394	1.39648	1.84332	1.40437	2.18434	2.0865	2.53732	1.66155	2.58421
1555892_s_at	1.92433	1.92156	1.9687	1.96335	1.96251	1.94061	1.95015	2.02991	1.96004	1.96328	2.06231	1.91269	1.98037	1.97642	1.98694	1.96598	2.01629	2.26946	1.92514	1.92855	1.92583	1.95835	2.04602	1.96377	1.96467	1.93204	1.95099	1.99834	1.973	1.98132	2.03915	2.24803	1.94586	1.94007	1.94574	1.9448	1.95629	1.93549	1.9973	1.90222	1.94541	1.96721	1.91431	1.99111	2.14909	1.97806	2.01041	1.98004	2.3808
1555893_at	1.18472	1.18805	1.19532	1.21734	1.18608	1.20014	1.22592	1.17536	1.21558	1.22085	1.22189	1.43946	1.21416	1.22324	1.19177	1.18465	1.14387	1.18557	1.18067	1.18478	1.23886	1.20555	1.16773	1.22827	1.22855	1.2639	1.23126	1.21771	1.21357	1.19893	1.21786	1.25376	1.2178	1.20934	1.19626	1.21838	1.17696	1.19464	1.18309	1.18278	1.18478	1.19545	1.20922	1.21354	1.22241	1.21351	1.187	1.20874	1.21863
1555894_s_at	1.41904	1.4262	1.42702	1.43875	1.20162	1.25793	1.43957	1.39322	1.45245	1.44755	1.45563	1.43363	1.44582	1.51116	1.45275	1.44233	1.39248	1.4282	1.44206	1.43674	1.3599	1.42355	1.39475	1.44711	1.43985	1.90009	1.26396	1.26176	1.442	1.41704	1.42252	1.40334	1.43151	1.22768	1.45135	1.24241	1.43949	1.42804	1.43741	1.42101	1.43504	1.44742	1.44502	1.25691	1.24886	1.42141	1.27747	1.26156	1.23843
1555895_at	1.08619	1.08238	1.08116	0.941608	0.853719	0.870792	0.929578	0.89669	0.94494	0.946963	0.947858	0.944636	1.23107	0.889132	1.07681	1.07202	1.04243	1.08631	1.09445	1.08832	0.863687	0.929148	0.919959	0.95184	0.944052	0.893308	0.887876	0.867731	0.927397	0.920882	0.946759	0.953363	0.941176	1.38251	1.48947	0.884816	1.08274	1.07748	1.09141	1.07832	1.08591	1.08871	1.08586	0.880246	0.86605	0.996151	0.855169	1.062	0.882564
1555898_at	1.5509	1.57546	1.60016	1.77431	2.54689	1.94772	1.81014	1.88173	1.91413	1.8438	1.81769	1.78769	1.8366	1.81295	1.6209	1.60218	1.80478	1.56203	1.68819	1.57686	1.93851	2.18464	2.38597	2.62401	1.8749	1.86428	1.92481	1.95456	1.82864	1.8531	1.88415	1.81704	1.85282	1.76382	1.83814	1.77006	1.59848	1.64775	1.47127	1.5804	1.63671	1.57925	1.55543	1.95456	1.91075	1.86077	1.99095	1.83516	2.83385
1555900_at	1.65058	1.65771	1.60103	2.57544	1.72497	1.74526	2.46585	2.23027	2.21061	2.5826	2.37094	2.25714	2.08942	2.09447	1.63641	1.63775	1.5955	1.79329	1.66466	1.67811	1.71142	2.14056	2.32093	2.08923	2.16714	1.89132	1.82415	2.30697	2.12701	2.11483	1.97746	2.2107	2.25695	1.79171	2.16514	1.79878	1.76446	1.63813	1.67708	1.39722	1.68913	1.81988	2.14123	2.60736	1.81459	1.73721	1.77171	2.05134	1.78394
1555902_at	2.71946	1.75078	2.52733	2.26679	2.69424	2.76275	2.22714	2.94106	2.42333	2.40484	2.14985	2.44656	1.96629	2.27205	2.55413	2.46671	3.08479	2.71719	2.59001	2.54722	2.64753	1.5692	2.8257	2.45142	2.30919	1.40908	2.28429	2.06049	1.9302	2.79929	2.19116	2.04192	2.02318	1.85375	2.22484	1.92994	2.6087	2.40827	1.69768	2.38092	2.53286	1.73751	2.55651	2.24518	2.27578	2.52208	2.59095	2.14823	2.03952
1555904_at	1.4	1.40485	1.42172	1.88956	2.43997	1.84761	1.85551	1.86539	1.87629	1.88205	1.86705	1.88004	1.86053	1.87367	1.4257	1.40708	1.45662	1.42089	1.40698	1.41685	1.84836	1.8836	1.83913	1.87415	1.86846	1.89972	1.92922	1.89897	1.85157	1.83872	1.89438	1.78103	1.86108	1.88796	2.05124	1.93621	1.41698	1.41606	1.3993	1.40684	1.41787	1.42497	1.43562	1.90986	1.88869	1.85625	1.91451	1.91322	1.89206
1555905_a_at	1.24855	1.1493	2.34867	2.29768	1.1012	1.4774	1.53777	1.30193	1.88452	1.9718	1.20564	2.53619	2.18423	1.65905	1.16701	1.145	1.25466	1.27054	1.39001	1.59877	1.30017	2.34186	1.30311	2.38287	2.20296	2.2978	2.11536	1.48835	2.26098	1.84048	1.69835	2.49055	1.85347	1.70594	1.58245	1.55259	1.334	1.21032	1.52769	1.19487	2.00092	1.42172	1.36815	1.75873	2.32802	1.46661	1.64131	2.42855	2.54842
1555907_at	0.960798	0.953937	0.957489	0.865504	0.849818	0.872721	0.876774	0.832195	0.869618	0.971399	0.877015	1.40143	1.34671	0.886291	0.948096	0.951208	0.931075	0.957532	0.95803	0.95408	1.27182	0.89011	0.849818	0.879094	0.886045	0.876547	0.886346	0.87321	0.879212	0.878196	0.862892	0.880986	0.853047	0.885732	0.855778	0.882132	0.954971	0.949686	0.967328	1.16204	0.953696	0.963736	0.971445	0.87315	0.879698	0.87038	0.851459	0.875769	0.86968
1555908_at	1.35424	1.35643	1.35765	1.4553	1.74784	1.70316	1.45235	1.39612	1.46006	1.81348	1.43875	1.42334	1.44827	1.58951	1.35065	1.34693	1.31882	1.37371	1.52375	1.37143	1.67685	1.43638	1.39308	1.93397	1.45263	1.58298	1.61507	1.57962	1.5093	1.42398	1.45004	1.48054	1.43572	1.6086	1.42317	1.56503	1.35771	1.35455	1.23892	1.46917	1.36975	1.3641	2.02762	1.58194	1.60038	1.5484	1.62317	1.63258	1.59161
1555910_at	2.73759	2.62656	2.86383	3.1288	2.96517	2.69335	2.84677	3.06464	2.8857	2.85002	2.88208	2.81968	2.81072	2.6536	2.8121	2.58189	2.96925	2.88183	2.74854	2.74247	2.81054	2.82891	3.16894	2.89488	2.8802	2.7078	2.70658	2.77729	2.82924	2.74566	2.33333	2.81106	2.89644	2.87773	2.81623	2.76932	2.83306	2.75487	2.72216	2.70287	2.7677	2.78707	2.79109	2.94165	2.74336	2.58512	2.92762	2.87751	2.70367
1555912_at	1.00486	1.0027	1.0013	1.02969	1.03785	1.01874	1.03269	1.00717	1.02194	1.03242	1.03496	1.03542	1.02819	1.03725	1.01519	0.994054	0.991898	1.01494	1.0107	1.00936	1.00722	1.03701	1.01074	1.03483	1.02847	1.02349	1.04548	1.0363	1.03415	1.02705	1.02609	1.04648	1.02544	1.03137	1.01557	1.03701	1.00256	1.00325	0.999382	1.00001	1.00801	1.00748	1.0119	1.03566	1.03853	1.02089	1.00541	1.02795	1.02974
1555913_at	3.1283	3.15275	2.82792	2.09903	1.79277	2.73195	2.08454	1.51408	2.04904	1.68908	2.95292	2.06797	2.59786	2.67483	2.79787	2.82689	2.84258	2.86682	2.95131	2.85767	2.55472	2.34944	2.2019	1.76559	1.45338	2.3575	2.42778	2.33199	2.12182	2.75764	2.34305	2.06241	2.07955	2.80742	2.07211	2.25911	3.31933	2.91714	3.09341	2.9212	2.90014	2.89481	2.78559	1.63764	2.86713	2.44921	1.45871	1.45837	2.48804
1555920_at	2.947	2.40112	2.4006	2.9642	2.66354	3.39023	1.72409	1.89009	2.25525	1.7063	3.23284	3.05606	3.19187	3.19208	2.65038	2.67733	2.42618	2.23162	2.79039	2.69635	3.01008	3.05499	2.53501	2.6894	2.55128	3.25406	2.9916	2.97507	2.96425	3.14112	3.23368	3.03262	2.30079	2.96498	3.21092	3.32851	2.77866	3.05876	2.66457	2.72451	3.09648	2.84189	2.55566	1.94417	3.33367	2.97881	1.88104	2.68791	3.06514
1555923_a_at	0.682278	0.681845	0.684557	0.698639	0.821375	0.710108	0.696102	0.690303	0.711532	0.720044	0.697784	0.702642	0.702528	0.708512	0.751551	0.713777	0.681591	0.680438	0.681714	0.682145	0.822348	0.696936	0.904219	0.704507	0.713303	0.700444	0.712407	0.730555	0.694751	0.698382	0.707272	0.694982	0.703006	0.709135	0.787964	0.72636	0.686095	0.725537	0.68102	0.677699	0.682692	0.693333	0.678504	0.715297	0.699331	0.903258	0.868613	0.716709	0.71638
1555926_a_at	2.43353	2.41052	2.39261	2.39543	2.6554	2.42966	2.37416	2.79974	2.43331	2.36436	2.32038	2.32883	2.33822	2.38287	2.56512	2.51923	2.77958	2.35351	2.28374	2.28741	2.66487	2.25766	2.74055	2.33221	2.38179	2.43879	2.29526	2.44129	2.26063	2.57856	2.28334	2.27405	2.47145	2.23933	2.39918	2.27658	2.47942	2.5089	2.48495	2.34564	2.46197	2.43171	2.3748	2.43686	2.49218	2.71773	2.67856	2.40781	2.37258
1555928_at	2.19694	2.17856	2.23571	1.98075	2.26957	2.03734	1.97313	2.29156	2.02491	1.99013	1.89455	1.99738	1.98004	1.94608	2.3063	2.28395	2.6719	2.09744	2.16999	2.16247	2.12653	2.01139	2.27601	1.96778	2.01336	2.32093	2.09827	2.06489	1.92935	2.13983	1.8989	1.92527	2.13034	1.92652	1.99698	1.95499	2.25868	2.29592	2.13466	2.15414	2.2698	2.23967	2.15966	2.05845	2.0007	2.1139	2.38586	2.06548	2.07294
[truncated: 24,157 more rows]
[truncated: 53 more columns]
