# Supplementary material for: Transcriptomic Analysis of Hub Genes Reveals Associated Inflammatory Pathways in Estrogen-Dependent Gynecological Diseases
Source: Biology (Basel). 2024 May 30;13(6):397. doi: 10.3390/biology13060397 (PMC11201105; doi:10.3390/biology13060397)
Supplement: Supplementary file 1 [file biology-13-00397-s001.zip › EC.xlsx]

## Sheet: EC
	GSM425837	GSM425839	GSM425840	GSM425841	GSM425842	GSM425843	GSM425844	GSM425845	GSM425846	GSM425847	GSM425848	GSM425849	GSM425850	GSM425851	GSM425852	GSM425853	GSM425854	GSM425855	GSM425856	GSM425858	GSM425859	GSM425860	GSM425861	GSM425862	GSM425863	GSM425864	GSM425865	GSM425866	GSM425867	GSM425869	GSM425870	GSM425871	GSM425872	GSM425873	GSM425874	GSM425875	GSM425876	GSM425877	GSM425878	GSM425879	GSM425880	GSM425881	GSM425882	GSM425883	GSM425884	GSM425885	GSM425886	GSM425887	GSM425888
1053_at	8.185	6.96938	9.701	7.6306	9.52597	9.30242	6.54187	8.60233	8.60521	8.21833	8.35936	8.83182	7.92219	7.79428	7.59775	8.16366	7.1898	8.45067	6.8604	8.14615	6.71202	8.64902	8.73737	7.30668	9.01651	4.51698	6.58824	7.97291	8.83928	7.02769	7.18163	8.48801	6.91335	8.60505	7.57545	8.84014	7.59163	9.24039	8.54116	8.3295	8.37061	8.91483	8.79971	7.79472	9.87975	4.43073	7.15874	8.18114	8.17336
117_at	7.96388	7.82429	6.72627	5.95886	6.88718	7.4882	7.23982	6.6872	8.24131	7.44356	7.22493	7.43179	7.75993	9.24558	8.32314	7.25559	6.53664	7.08231	7.19027	7.15484	7.87635	7.22352	6.89234	6.91639	6.91084	7.30943	7.34826	5.44542	8.38133	9.39443	6.05336	6.97688	7.50215	8.64024	8.19174	6.83769	6.42275	6.94297	7.89442	6.08697	6.96084	8.9862	7.63599	6.77125	5.72638	7.95892	6.97079	7.04677	7.84288
121_at	11.1267	14.0048	13.3157	14.5945	12.4557	13.818	9.97036	12.6247	13.7221	13.2095	13.8205	14.0558	13.1612	14.5902	12.005	13.0155	13.5992	13.6143	13.1474	13.255	14.4077	11.9795	12.6547	13.8054	13.1173	13.2723	14.1277	12.8766	11.397	14.9931	12.6517	12.9099	14.1277	10.8512	15.1036	12.6163	8.86561	12.8819	12.2996	12.0393	12.2542	12.203	13.3272	14.0496	9.92568	15.7276	13.9058	13.818	13.4242
1294_at	7.77908	9.59936	8.65265	9.19559	8.03747	8.51268	10.4904	8.53446	9.20076	8.47829	8.79279	9.45664	11.0283	8.28015	10.0264	9.1926	8.99734	10.6275	8.16875	8.55359	9.28703	9.92391	9.34842	8.8546	9.39563	10.5771	10.0719	9.48207	8.87234	11.0532	8.88092	9.92116	10.3613	7.74113	9.25153	8.62614	9.7076	8.74823	8.92088	10.0572	8.17659	9.17439	8.93353	10.1062	8.10168	11.9896	10.1208	8.43921	9.0577
1405_i_at	6.48205	7.05026	11.3454	6.60346	5.32263	8.20172	10.1453	8.90739	6.81611	6.96144	9.08127	7.18263	10.005	3.71376	8.40332	7.69002	6.22351	8.9823	6.8604	7.67794	7.52241	10.0507	7.58805	8.60438	8.08537	9.88397	7.00611	8.27692	7.35934	8.14568	7.30963	8.55655	8.81042	8.79247	6.73396	6.55337	9.20701	7.27994	6.63828	9.58669	5.9407	7.01009	9.14371	9.49174	7.1118	8.22544	5.91427	9.82096	6.30978
1431_at	3.49268	6.44275	5.72157	6.90032	5.87269	5.23219	7.85233	5.40065	6.66112	5.10992	6.44734	5.96244	7.05294	7.08134	8.06461	6.61693	5.7658	6.34334	5.45244	4.66153	6.98831	5.42984	5.38305	7.95002	5.56564	6.41423	8.4025	6.63054	6.4657	4.86298	6.42754	5.55067	5.20289	6.84631	4.44599	7.38051	5.29142	5.83941	6.98267	7.02078	6.63021	6.25481	5.67176	5.53385	5.01252	6.61473	7.18763	5.65942	5.81894
1438_at	8.03995	2.48211	6.09432	5.58273	6.94246	9.12244	3.25796	7.77707	5.48598	5.28013	4.02264	4.80784	5.95189	6.54927	6.16257	7.0832	3.01724	5.65699	9.26703	7.05323	4.43052	6.2029	6.39164	8.90273	5.4671	8.28795	6.47704	7.78193	7.93096	5.48532	7.37676	4.95982	4.24733	4.70908	3.96006	9.5593	6.5219	9.19418	7.05369	6.58096	8.56014	4.67968	2.83837	8.52051	7.73051	6.30842	10.1467	7.15612	4.89105
1552261_at	6.37524	12.0867	6.37116	11.2379	9.08827	9.00772	9.69984	9.01847	9.46556	9.85253	8.39841	8.94102	9.64543	9.4071	9.36301	10.0678	10.7242	9.9054	9.69862	9.26818	11.3727	9.9026	8.69896	8.35513	8.61461	10.167	10.0219	8.61727	8.09577	10.9102	8.1264	9.0069	11.2013	8.62326	10.0555	9.22459	7.53775	8.62301	10.826	10.7816	8.4379	9.80506	8.60694	8.94492	7.35186	9.46983	10.0586	8.36424	8.81851
1552263_at	8.5824	7.97421	8.54502	6.78619	8.42512	8.36774	8.5008	8.4114	8.35876	8.46907	7.7196	8.11401	8.35078	7.62237	8.13907	8.31336	8.76746	7.959	8.13994	8.68483	8.44985	8.29707	8.20489	8.46492	8.86579	8.50169	8.56172	8.3387	7.61839	8.10609	8.48486	8.08188	8.72729	8.6857	7.31776	7.78298	7.75273	7.04475	7.41249	8.29897	7.95862	7.96733	8.05565	8.30105	7.38531	7.64887	7.17588	8.71033	9.48686
1552264_a_at	7.99332	7.01707	6.89107	6.54598	7.34032	8.06029	7.66422	6.86338	7.84032	7.82054	7.0036	7.72569	6.98467	6.82558	6.72274	8.12841	4.27377	7.71767	5.38816	8.10889	5.36623	7.91515	7.26453	5.42322	7.62817	7.68304	4.76795	7.4684	7.61171	6.69836	7.54583	2.74059	7.1898	8.2004	5.87673	6.65609	7.62858	7.36877	6.98445	6.94924	7.39431	8.07195	6.88899	8.05385	6.99951	6.57151	5.91627	7.71479	8.46771
1552266_at	6.71683	5.26656	6.56528	7.65303	6.87898	5.94585	7.85143	7.70651	6.56309	7.57519	7.64287	2.8825	4.3209	7.76169	7.86806	6.34646	7.29974	7.82741	7.30922	6.92786	4.01347	7.4788	4.23313	6.63741	6.15323	7.84288	6.4028	7.27935	8.57852	7.29711	8.16172	6.6841	6.5774	1.99716	7.16703	6.34164	6.90644	7.74625	6.97177	7.33962	7.48502	6.39164	6.05975	6.46288	7.06927	8.46701	8.47676	3.2332	5.76756
1552269_at	5.82643	6.87135	6.14958	4.03879	5.96372	7.66262	3.58259	7.11837	7.15543	7.23076	6.04139	6.60637	6.40773	5.12441	2.0438	3.37196	6.69453	7.19389	3.40832	7.48331	6.74689	5.61038	7.42428	4.90058	6.03648	4.11554	4.01277	6.83432	7.25228	3.80372	4.68491	2.32101	3.9453	3.34713	6.44391	6.13366	7.13607	3.21912	5.63649	6.61807	6.30002	7.82991	4.80627	5.91061	6.35729	1.75886	3.5979	6.48849	7.94353
1552272_a_at	6.61974	5.82446	6.8822	5.74499	6.77728	3.73381	7.54826	6.92588	6.83285	6.85187	3.60599	7.40629	7.15958	7.15499	7.30426	6.61216	6.22561	7.21846	6.84006	7.12415	6.64957	7.13322	7.01291	7.01091	7.56899	6.89571	7.66501	6.01393	6.09574	7.05579	7.10333	7.16578	6.68187	5.78853	7.21325	5.72118	7.14983	5.79655	7.78422	6.37282	6.63618	6.87343	7.51566	6.99531	7.65058	8.68882	7.03618	7.08847	7.49984
1552274_at	6.68347	7.80105	7.98793	7.75377	8.603	7.90947	8.09155	8.49657	7.92742	7.78687	7.93672	7.68448	7.40768	8.27122	8.2602	8.23214	8.82972	8.83102	6.71536	8.90143	9.46167	8.34234	8.17269	8.42819	7.99622	8.94169	8.56531	7.82529	8.39049	9.63815	7.9167	10.5232	8.43343	8.64122	8.96257	7.1454	7.89111	7.68827	8.03276	8.75068	7.41173	7.92488	8.86955	7.76623	7.77064	9.2479	8.52183	9.22554	8.64223
1552275_s_at	6.19309	6.54874	7.87434	8.02191	8.93754	7.52081	9.15159	8.75945	8.11929	7.13311	7.35703	7.88164	6.35723	5.48981	7.06833	6.85025	8.59008	9.79009	5.77613	9.13634	9.65476	8.84708	8.72277	6.49296	6.68122	4.92458	5.0796	7.8621	7.90653	9.73889	6.8884	8.21226	8.62196	9.30088	7.9597	6.17951	7.5833	7.20724	8.23613	9.24771	8.72887	8.08948	8.8632	8.62044	7.91222	6.6432	8.43722	8.65107	7.45725
1552281_at	5.82643	5.82705	6.19406	5.32843	7.43353	5.79163	7.45596	5.31047	6.05331	6.15326	7.36796	6.36997	7.28248	5.51436	7.14903	7.41893	6.23561	8.95158	6.64962	5.30104	3.77016	4.80948	4.49418	5.20775	4.9303	4.17869	5.00539	4.13825	4.67862	7.61018	4.90374	5.13243	7.51659	8.04031	5.23745	7.05071	5.48808	6.25726	4.7799	6.53814	5.79411	4.83711	8.46672	7.42123	7.41001	6.60847	6.31469	7.46888	5.56942
1552283_s_at	8.72604	7.97577	7.31609	9.46973	7.72037	6.57649	7.64706	5.29012	6.40565	6.20697	6.49992	7.35984	8.67372	10.7762	7.65037	7.84438	7.91921	8.10195	5.57406	6.76389	7.24494	6.5733	6.73226	8.00584	5.69617	7.33547	9.58286	6.73908	7.62958	7.78313	6.95609	7.47756	8.70445	3.10013	6.90837	7.09694	6.24942	7.47773	8.55028	6.79248	7.70394	8.57682	8.3833	7.31485	8.46406	8.26841	8.96609	6.29829	5.05966
1552286_at	9.08896	8.78349	8.171	9.14797	8.04604	7.8593	9.132	8.26888	7.42155	8.77136	7.47049	8.14843	8.50269	8.88701	8.60978	8.77866	8.42573	9.53662	7.95671	8.00912	8.01021	7.96064	8.26085	8.37622	8.70982	8.04476	8.24493	7.72055	8.90814	8.50554	8.70452	9.03367	8.14835	8.32917	7.94408	8.00819	7.6401	7.9015	8.44918	8.09272	8.82972	8.50609	9.45902	9.36183	9.49404	10.252	8.50412	7.6291	7.60083
1552287_s_at	9.54507	9.90012	10.3156	11.4902	9.6268	9.05945	8.77707	8.55546	8.55176	9.21472	10.7723	9.91626	9.26094	8.96824	9.68432	8.30841	10.1436	9.63843	9.12517	9.51142	10.2601	8.77714	8.67563	10.626	9.82226	9.87646	10.7891	9.2333	8.24243	11.5955	8.24795	9.09884	9.75465	8.81867	11.7033	9.14317	8.09424	9.83059	9.28243	9.73778	9.27687	8.95649	9.9466	7.70411	9.59412	12.0141	10.4223	8.64361	8.83532
1552288_at	2.72537	3.90979	5.36223	6.67602	5.43058	6.65664	3.31038	4.88509	3.57716	3.1867	4.8099	4.78323	2.76077	3.02542	3.96492	6.03038	5.98288	5.19724	6.71086	5.71681	2.27187	2.77618	4.25011	3.5268	5.74785	6.17986	5.90676	6.19624	3.68863	5.22242	3.2565	5.96184	5.78158	5.86087	5.56916	4.36787	5.61245	3.73256	5.79163	1.32408	5.46188	6.60787	5.38881	6.04008	3.59997	4.64009	4.99962	1.30776	2.03684
1552291_at	9.57444	8.20741	10.6111	8.74012	8.86	9.53237	11.0906	9.6375	8.95632	9.41069	9.69557	9.31089	9.16769	10.1082	8.84863	9.44897	8.50027	9.5339	8.91848	9.35486	7.79654	9.37351	10.3221	9.28744	10.4012	8.56755	8.53121	9.8115	9.18573	7.71963	9.24693	9.63268	8.7633	10.0429	8.2099	9.31605	9.21575	9.56816	8.27417	9.50238	9.23668	8.6596	8.66915	10.5609	10.9095	7.49407	8.99866	9.77435	9.28996
1552293_at	6.33952	6.95027	4.33731	4.05045	5.81676	5.78679	6.69581	6.4859	4.76063	4.45735	4.14176	4.19717	4.25162	4.28327	4.5585	5.93663	4.08694	6.07207	4.3439	4.07501	4.36148	6.37175	6.12817	2.74251	6.41702	3.99607	6.95677	4.00432	4.06372	4.50439	4.51858	5.18109	2.18544	4.67641	3.34126	4.60672	3.93253	6.73219	6.79352	4.87773	4.21086	4.33739	4.89844	4.36565	5.4943	4.28284	6.17974	5.35229	6.67149
1552295_a_at	7.58172	6.75415	7.32693	6.79711	9.12623	7.92574	8.53747	8.18705	7.51244	8.10912	8.26867	8.37539	7.53243	8.42459	8.53364	7.39644	7.59324	8.16434	7.16498	7.62744	7.6476	8.21481	7.63438	7.96226	7.64509	7.65144	7.95304	7.77744	7.11378	7.80437	8.29636	8.0632	8.23035	8.39948	7.69038	8.20228	7.92606	8.61162	8.31149	7.71625	7.94037	8.2833	7.28794	8.61241	7.99774	8.23627	8.09738	8.32273	8.09069
1552299_at	9.50218	8.16588	7.23439	4.15761	8.41027	7.80912	7.43788	7.98016	8.28982	8.34605	7.34977	7.24456	7.66365	7.48439	6.22234	8.07195	8.32796	6.10284	7.56532	9.39156	6.2546	8.20959	8.97039	7.50009	4.70515	6.81138	7.2611	6.46793	7.28571	6.54817	8.38932	6.99491	7.17865	8.31035	4.35201	7.69845	9.38233	8.65227	8.37178	7.20399	7.91261	9.12536	9.27197	8.05204	8.03898	6.99443	4.77829	8.09314	8.49879
1552301_a_at	6.22957	7.58543	7.01799	8.69703	7.12459	6.70024	7.64143	6.43075	7.23872	7.31094	7.11241	7.45169	7.76623	7.81304	6.61222	7.08695	7.07292	8.43199	6.89107	7.26445	7.32102	6.95099	6.93478	7.49286	7.3926	7.488	7.81179	4.9245	6.72513	8.69283	6.8101	7.22956	7.73719	7.59683	11.1658	7.27222	7.44356	7.24966	6.92822	6.43044	6.75114	6.84125	7.59855	7.57984	8.07566	7.60746	6.85315	6.39572	8.03767
1552302_at	4.64711	9.07922	7.87531	11.6147	7.48005	7.72746	10.1396	7.73799	8.42518	6.85633	7.80611	7.79338	8.06299	7.20469	9.16446	8.32288	8.98984	8.34363	5.48819	7.37054	8.61886	8.82397	7.08806	8.32002	6.88718	9.46625	8.14687	8.34457	7.66286	10.3619	8.41835	8.79588	7.8163	7.02737	8.4941	7.47058	7.08243	7.1224	7.47177	9.79205	6.77692	8.19432	8.29834	9.06585	7.31917	9.03091	7.53849	7.81304	7.34687
1552303_a_at	3.27249	6.84366	7.35274	8.9211	6.75976	7.45445	8.0592	6.95331	7.21965	5.81283	6.90713	6.75692	7.40028	6.58965	7.9074	6.29598	7.04278	6.95407	5.145	6.73506	7.26162	7.55986	6.16058	7.30489	6.55662	7.21502	7.02095	2.36302	6.92826	8.21059	7.49035	7.03931	7.32873	6.24292	6.94069	6.8361	6.47186	6.46575	7.0001	7.86504	7.09964	6.92535	6.17674	7.12428	5.88515	7.36908	6.93566	6.91329	6.83903
1552304_at	8.21281	6.4496	6.77248	3.32438	6.39258	7.30361	6.52552	6.55848	5.48598	6.92738	6.33536	6.21067	6.49323	6.27339	6.34979	5.36288	2.48761	7.78951	3.60145	6.46358	1.69677	7.14298	6.24615	6.61036	6.65428	2.6172	6.00279	6.71595	7.46855	5.46803	6.52901	2.49097	5.94383	7.8163	3.11272	7.53599	5.06036	6.81429	6.79193	4.62325	6.08687	7.69921	6.26821	6.3792	7.6474	5.46161	1.94906	4.59095	6.78667
1552306_at	7.90959	6.93969	7.74205	6.05697	6.63857	8.41622	7.19799	7.28218	5.86183	7.67255	6.48666	8.01072	6.81224	4.08857	6.84447	6.29598	6.2789	7.47366	6.47022	7.19829	5.95998	7.94429	8.00142	7.59363	7.96971	5.57563	6.30015	5.99648	7.66007	5.72829	7.60288	6.54914	6.08222	8.0587	6.1264	7.33605	6.84136	7.42656	7.57036	5.17157	6.6996	7.64662	6.57774	7.28794	8.25646	5.09818	6.76528	6.59013	7.34956
1552307_a_at	7.2631	8.81931	8.08381	7.56606	8.62044	7.86806	8.01065	7.99436	7.88625	8.91199	7.35761	8.6071	8.35918	8.5995	7.84183	7.29996	8.07695	6.93854	8.3407	8.52223	8.6744	8.06604	8.05125	8.80018	8.32673	8.71681	8.60903	8.11697	8.00912	8.78197	8.2301	8.32297	9.36052	9.12127	8.20142	7.96563	8.8604	8.00761	8.67701	7.91515	6.99746	8.85812	8.48597	7.22493	9.48154	7.83819	8.19415	8.95353	8.20028
1552309_a_at	7.95546	7.72044	8.99136	8.51883	7.4956	7.62946	9.62962	7.68916	6.95152	5.58953	8.82156	7.88118	7.85108	7.1657	7.01081	9.29562	7.35576	7.18377	7.62575	7.45925	6.53911	9.98213	7.46277	5.81988	7.11352	7.11667	7.38774	7.10093	8.54729	8.00359	8.08655	7.52597	6.81293	7.41249	8.57522	6.73542	8.31877	6.91061	6.5345	7.91151	8.34245	7.63674	7.18406	8.10474	7.81059	7.52455	6.93969	7.62051	7.0679
1552311_a_at	7.92606	7.94282	6.98034	7.13191	4.79745	7.45672	7.42281	6.19131	7.62634	4.91687	7.60183	7.10781	7.55056	7.2001	7.30288	8.14561	7.23297	5.66813	7.61171	7.20263	6.8165	7.67563	4.51297	7.46164	4.2737	8.11226	7.6783	3.60009	7.7464	8.49678	7.07442	5.15873	6.78822	7.78951	8.47507	7.87575	7.27615	8.0511	7.95144	4.40464	7.35605	7.61018	8.51239	8.4073	4.92675	7.3851	8.31163	4.58328	7.70531
1552312_a_at	9.06291	7.27971	7.09323	5.52028	8.06745	8.72858	6.95782	8.60482	6.78957	7.04838	7.55159	7.05548	7.71139	6.1366	7.02065	8.3964	6.85966	7.55503	7.70333	7.84043	5.69219	8.44391	8.91167	5.99597	6.87212	6.33861	6.02247	7.44545	8.22698	5.60801	6.98698	7.06673	6.29021	8.34199	6.63274	8.08143	8.08224	7.54567	7.79532	7.12595	7.87026	8.68592	5.47919	6.79675	8.23838	3.05564	6.01065	7.49691	7.92483
1552314_a_at	6.779	6.31469	6.17946	5.408	6.51301	5.79598	6.02778	6.37493	6.355	5.00777	5.94866	7.13574	6.77965	7.42322	6.04848	6.14048	6.36642	5.44511	4.22398	6.24545	5.64854	6.48424	5.82059	7.21	6.50128	6.64864	4.94322	7.01314	6.43179	6.47971	6.78972	6.44918	5.91993	6.49992	6.54531	6.48258	6.90056	6.39541	6.74151	6.51965	6.13197	6.78595	6.60068	7.11781	8.06414	5.47674	5.87147	5.46639	6.51535
1552315_at	7.32049	6.00433	6.99539	6.9506	6.36972	6.07722	5.0266	6.36448	6.49442	6.69816	7.3392	5.49708	7.44969	3.80587	6.99349	6.89469	6.766	6.83499	5.95505	4.46195	7.22484	8.28119	4.1381	6.05088	6.40397	6.50514	6.53077	6.55979	7.3742	7.17279	6.19237	7.22956	5.93537	6.95041	3.02668	5.10528	5.95812	5.03689	5.6798	6.08116	6.46398	7.26922	6.22127	6.90573	5.7393	6.45882	4.18148	7.16715	5.14285
1552316_a_at	5.67873	8.02757	9.10618	6.6235	6.52007	8.46607	9.42163	8.21289	8.42723	6.94874	8.70816	2.3718	9.35873	5.63433	8.56514	8.84053	5.97391	7.39997	7.40811	7.37562	7.59607	10.2584	7.34864	6.37808	8.01645	9.2764	7.05102	8.58915	9.24451	7.51566	8.56343	7.4435	7.29817	7.83278	7.37763	6.9041	8.81577	6.65709	6.23194	8.35711	7.40006	8.47269	7.74707	9.24416	5.5084	6.25882	7.11493	8.58751	7.26004
1552318_at	4.78073	7.18904	7.93672	4.67979	2.94443	7.49195	7.78625	8.05514	7.3693	2.36065	8.14392	6.13453	8.39049	5.37301	7.28242	7.60722	7.63187	6.88913	7.04156	6.51271	6.97513	9.67357	7.05907	5.85054	6.42659	7.1228	7.31468	8.02523	7.81454	6.50072	8.07441	6.12494	5.44659	7.74205	3.08277	6.71348	7.59947	5.96547	4.39822	7.81656	6.8275	8.2979	7.12533	8.29362	5.85152	6.45349	6.57134	8.07544	6.08187
1552319_a_at	5.07542	2.89966	5.2789	2.04166	5.95932	6.25059	5.4186	2.7928	4.20289	5.2145	6.16285	5.4549	5.11951	6.43205	4.98917	5.28661	2.43425	3.78848	4.85811	4.85198	7.03577	6.01729	5.52698	5.71005	3.36641	4.40354	6.35273	6.3917	4.67095	6.52587	2.51065	3.70649	6.89993	6.02033	2.44439	5.74068	5.17151	6.07836	6.79788	5.47343	4.12184	6.41788	6.11	6.10616	6.46851	2.10514	5.38144	4.21651	5.13742
1552320_a_at	5.59666	8.56898	5.94499	4.25944	6.32818	7.27102	5.67633	6.73233	8.27391	7.75887	6.16701	3.27155	3.47082	6.75292	4.66504	6.12194	8.36622	5.25068	6.54634	8.23806	7.97078	6.60252	7.56676	6.0766	5.79231	7.26292	5.19957	5.01741	5.61774	7.44314	8.14724	6.81359	6.28488	6.41103	4.22677	5.24934	6.2812	6.07129	3.23791	7.4078	5.38498	6.03949	7.22176	6.60767	4.52832	6.18151	5.35747	6.63625	8.38564
1552322_at	4.75759	4.42628	4.77698	5.8258	3.1395	5.38068	4.76537	2.31845	5.56366	4.00981	1.70532	4.86714	5.86373	5.83377	5.41773	5.58219	4.75857	5.82441	4.81173	2.50421	6.08436	2.03934	3.78853	3.43491	2.38297	5.48949	5.56458	5.50288	4.78125	5.74785	5.29166	4.05357	5.54017	4.50914	5.5084	5.49936	4.58918	5.74603	5.22552	4.09557	1.85523	4.40669	4.18169	3.24045	4.40108	5.48168	3.25176	4.7727	2.53932
1552325_at	5.05913	7.4467	5.22825	4.94655	5.39775	4.41758	1.04129	5.90749	7.18508	6.27445	4.52474	5.73102	5.26843	1.79107	0.374761	5.35513	8.94592	5.62896	6.62188	7.95912	7.1007	6.25089	6.77682	5.10255	1.19321	6.79324	5.5584	0.084101	5.54225	7.51496	7.8682	1.06354	3.74825	4.07423	5.91943	4.28284	1.85026	4.09969	2.35131	8.28377	5.12455	7.1586	7.20539	3.35041	5.5084	5.81099	5.32111	7.78026	7.67838
1552326_a_at	6.60787	11.3563	8.00343	8.44903	7.79052	8.18168	6.5828	8.91149	10.8462	9.78563	6.47456	8.21677	9.00044	8.02734	7.73671	8.13752	11.6252	7.69522	8.62703	10.9495	10.8018	9.02142	8.4634	9.30649	7.98278	11.0069	10.3908	8.08039	8.499	10.751	11.0965	7.91851	9.88847	5.75292	8.51245	7.67465	7.57057	8.15117	3.88376	11.271	8.50204	10.004	11.0827	7.76853	7.59251	8.88079	8.84575	10.6531	10.8127
1552327_at	4.97621	2.27765	7.20339	4.1961	2.36065	6.06245	7.15161	4.57422	-0.5681	6.00047	1.7535	2.49112	5.83199	7.58532	7.34983	5.68762	6.26964	6.68818	4.42761	2.65053	5.19071	6.61029	6.01888	2.97381	2.38297	5.2131	4.3468	1.54182	5.92031	5.54717	4.77852	1.50341	7.85457	4.16785	0.917805	3.53481	2.03535	4.74237	5.94263	2.66796	1.90681	1.70093	5.47919	5.97704	1.69972	5.77183	7.67038	5.54634	5.46266
1552332_at	7.98607	7.39843	5.98022	5.50739	6.70654	8.17056	6.92026	6.0583	5.70693	8.43415	7.30541	8.25533	7.36877	7.99607	7.905	7.68239	6.19202	7.62775	7.93733	6.26009	7.41042	5.91925	5.76076	8.83053	7.07755	6.0176	6.13236	6.10839	6.40895	6.49327	6.76651	7.11589	6.32783	6.14132	8.94428	7.38948	6.76542	7.24791	6.40245	5.96267	7.86594	5.67306	5.86426	9.08388	6.056	6.11896	3.7653	6.44523	7.43019
1552343_s_at	8.44455	9.54526	7.1083	8.82635	8.22321	8.00621	8.65918	7.27684	8.79979	7.40844	8.51292	9.74187	9.30441	7.66867	8.47804	9.14977	8.49321	7.12575	8.86579	9.07508	9.10426	7.38409	7.98462	9.01278	7.70386	8.05571	8.356	8.42701	7.38256	8.22775	6.78432	7.9804	7.90329	8.22264	8.56088	8.58133	7.28909	8.19497	9.91061	7.96226	8.65874	8.02395	8.95977	7.71073	8.6779	7.7026	7.81987	7.70768	6.35689
1552344_s_at	8.79568	7.27268	7.21922	6.95193	7.88011	7.99916	5.66072	7.996	6.09132	7.62865	7.33995	8.29867	7.13967	9.38158	7.03402	8.46049	7.27016	8.17818	7.77223	6.8667	5.83131	7.47627	7.96563	8.14575	8.16428	7.44936	6.81138	7.78708	7.91453	6.71139	7.70889	6.53641	7.05572	6.47066	7.24623	7.62762	8.13546	8.50814	7.83419	7.03893	8.05927	7.71403	7.2394	6.3402	8.72416	7.13243	6.57377	6.65676	8.22477
1552348_at	5.83687	7.28914	3.75032	5.70962	9.85161	6.60166	6.72655	7.84353	4.59954	7.6338	4.04387	4.24542	6.76339	8.05438	8.44215	7.52046	6.52929	4.25178	6.15879	6.90296	4.80475	6.35662	6.06132	7.74921	4.40925	6.80922	7.48369	4.36349	6.81681	6.17388	6.99303	8.60736	7.75411	8.15103	3.96695	6.26402	6.5992	4.17934	6.10616	7.01957	5.83266	3.60145	8.22443	7.53697	8.13811	8.1476	7.42774	7.89358	6.06898
1552364_s_at	7.74787	6.67752	5.92299	6.28221	7.49421	8.06337	7.71132	6.36273	7.3734	7.67425	6.61499	7.97785	7.32485	8.51112	5.96551	6.97483	6.19429	7.74316	7.34189	7.93421	7.08601	7.15641	6.28931	7.64619	8.61506	6.44433	6.9675	8.12326	7.96381	5.92181	7.46866	8.10562	7.70407	7.80464	6.75635	8.09095	7.35806	7.15423	7.79207	6.89985	8.23423	7.99259	6.60899	5.24086	8.37178	7.1407	7.06324	7.81094	8.07721
1552365_at	6.9928	9.89794	7.08387	7.58858	6.86053	7.35037	7.61632	7.35102	8.30751	7.95079	6.93478	6.99897	7.65822	7.08732	7.87754	7.58317	7.20614	7.83984	6.72322	8.10333	8.45203	8.94601	8.41488	6.43363	7.02032	8.04713	8.16923	7.88625	7.93163	8.65265	8.31223	6.9178	9.19998	7.43298	8.94323	7.28838	8.13294	7.85618	6.70003	8.3631	7.11175	7.50078	6.6546	8.71439	7.45752	5.84042	7.75894	8.35834	9.12579
1552367_a_at	3.05928	7.96963	6.20101	6.36748	2.91141	6.09694	4.56176	3.08476	6.71695	5.59456	3.20174	6.98445	2.38511	3.70334	6.20187	3.6716	2.00096	6.998	5.47722	6.80714	7.07776	7.03982	3.87472	1.30141	3.25347	4.45112	3.75963	3.39839	6.35875	6.76038	5.03005	1.27152	6.59543	1.95062	6.82683	5.36773	4.70106	6.75223	1.65901	7.01214	3.45	5.74586	2.62335	4.24944	3.72727	2.97857	2.87911	6.09102	6.21078
1552370_at	9.23519	7.06833	7.44343	7.22333	8.65622	8.4488	4.65405	7.2554	7.42389	8.34112	7.8336	7.69765	7.29319	6.54613	6.2551	6.71888	6.40812	9.7075	6.15381	7.25068	5.78371	7.39882	7.04088	7.04762	7.67928	6.31361	7.3456	7.35086	7.03315	6.8798	8.05007	6.76179	7.62413	7.49523	6.66901	6.94417	7.36438	5.73923	7.55429	7.28652	6.65267	8.26881	6.04469	6.77125	6.93991	6.13674	7.09719	7.19173	8.84809
1552375_at	7.64202	7.67384	6.92603	6.53542	6.60611	7.05044	8.30233	7.87479	7.32855	7.52394	7.08108	7.82529	7.53243	7.1395	7.72156	8.0846	6.43976	3.58969	8.1179	7.36489	7.15742	7.75713	7.30092	7.75337	7.8388	8.11088	7.73782	5.84786	6.96923	6.6574	7.23579	7.56759	7.04971	8.14167	7.07349	7.32707	8.2366	7.16536	7.82735	6.52897	6.83867	6.40436	7.10931	7.81088	5.1688	8.62719	6.9345	7.69489	7.28625
1552378_s_at	7.78701	9.37704	8.62663	9.35476	7.91048	6.64731	11.3124	8.72135	8.54778	8.70751	8.83987	8.48459	8.99645	6.83776	8.94697	8.84411	9.86196	10.1551	7.18107	9.84471	9.70636	9.87466	9.51537	9.22184	9.07459	9.72921	8.03487	7.65662	6.82709	8.72018	7.6185	11.1905	8.86514	8.83288	8.44865	8.65884	9.26677	8.99775	9.45136	10.0287	8.08887	11.1094	7.71188	9.29828	9.25768	10.2173	8.24048	8.37971	10.2276
1552381_at	6.19911	5.88532	6.57027	5.91909	5.62651	4.55519	2.32022	1.69552	4.6819	5.88566	4.03645	1.50161	3.81439	6.00564	2.66399	3.48367	2.31717	6.33005	2.95388	5.20921	3.28709	4.7618	1.86674	6.01168	4.21763	5.48051	1.93501	3.03967	2.77551	5.82009	3.98364	2.77522	5.98068	5.65817	4.82363	2.98775	1.94564	6.30309	2.63977	5.72778	3.12184	3.43985	2.51699	4.91681	5.18479	2.79843	0.783564	2.82364	3.40783
1552383_at	6.61716	7.38226	6.21947	6.05963	7.17333	7.08891	6.73837	5.09451	3.96851	7.23778	4.567	7.31185	7.95833	6.09867	7.39284	7.28574	6.25824	6.6542	7.09749	7.92336	5.22048	7.68731	7.37812	7.8744	7.361	7.04074	8.22905	4.74254	6.20393	5.43876	6.96424	8.27966	6.40185	7.66109	7.82487	6.56676	5.36485	7.17926	7.03338	7.04687	7.47114	8.15526	6.83304	6.91153	8.23026	5.39745	6.53985	7.52322	7.92742
1552389_at	6.52239	6.18947	7.32599	6.68518	4.54521	1.06197	6.34422	5.59608	4.42522	4.61068	4.32932	1.06197	3.1351	2.31146	5.63203	5.51037	6.68811	6.3942	3.73626	5.77511	6.49249	5.76918	5.73143	6.40943	6.55483	5.0407	1.31383	3.96797	4.14469	0.75675	6.40614	3.24499	6.00931	5.80594	2.65975	2.51857	5.7117	6.2074	0.914236	5.29666	3.24651	5.76999	5.13182	5.17167	1.3939	1.091	1.09992	6.30005	4.2646
1552390_a_at	9.81715	9.62116	9.98579	9.62348	7.06631	6.0935	10.5267	6.21102	7.17432	7.98558	6.65523	6.49639	6.84586	7.53448	6.98223	8.12857	10.0833	7.61905	3.08222	8.63172	8.96092	8.38489	7.7228	9.38243	9.19496	8.30751	7.02194	7.37432	6.68373	7.52611	9.08775	6.70562	6.05523	8.13915	6.75987	6.67544	9.42585	8.40941	6.2544	9.38764	2.1573	2.79346	8.97578	7.13607	6.66216	7.10154	5.73177	9.01643	8.09069
1552391_at	5.59225	4.79108	4.18336	1.80381	5.15147	5.14403	3.3378	4.26836	6.1902	4.1246	5.35011	3.72151	5.79197	5.99276	6.12817	4.04336	6.15752	6.45891	1.82755	5.68774	2.4042	6.25089	6.81941	5.60657	6.10227	3.66602	2.39717	5.80108	5.70495	5.54448	3.98364	3.79149	1.8325	6.67841	2.8096	2.31146	6.07603	5.08816	2.77335	5.78728	2.96811	3.58537	3.49962	4.53012	6.1773	1.64679	4.85636	2.98395	4.41035
1552398_a_at	4.20994	4.62722	8.07634	6.08467	1.25745	3.54606	5.87784	5.88962	3.46321	5.94377	2.98711	6.24704	5.35796	4.94018	7.9193	6.12513	4.07776	6.32276	3.23437	5.01002	4.62982	6.87675	4.92575	6.87781	2.98925	6.22108	5.89546	4.5205	3.16817	6.33094	3.68477	5.49674	6.63076	6.86981	3.39998	5.25883	4.33462	4.78323	3.43208	6.18027	5.47497	5.44489	5.73113	6.19624	5.73605	6.63569	6.3963	6.80011	5.98125
1552402_at	5.19272	3.48233	2.72055	2.22542	4.13682	3.62732	3.59245	3.60926	4.07623	4.03551	3.06809	4.7599	3.87923	2.7473	2.82453	2.14072	2.92585	4.96263	3.84032	2.98446	5.19583	5.06692	3.43546	2.77646	5.38173	4.11554	4.20998	5.7172	2.42718	5.36386	3.49618	5.42181	5.46905	3.12428	2.58324	6.1773	5.93331	3.54893	2.18098	5.20867	3.12184	4.22963	4.77785	5.19195	4.36162	5.26442	5.86212	2.13525	6.13814
1552414_at	6.93383	6.91526	6.227	6.44823	5.69196	5.85349	6.28194	6.89444	6.55056	7.03705	6.46744	6.46564	6.54449	3.61925	7.31689	6.98453	6.29784	4.86309	6.18231	7.01437	4.35926	5.95064	6.62228	6.73122	6.29433	5.29109	7.09708	7.17781	6.5206	5.69009	6.92412	6.83246	7.03126	6.9097	6.81078	5.90525	6.9656	6.17628	3.7435	6.4986	5.33537	7.25514	5.34631	6.51209	6.38791	6.99975	6.05745	7.06914	7.19621
1552417_a_at	6.53949	3.31144	9.32591	8.66239	7.50526	7.71494	6.36696	7.63118	9.7199	6.1067	8.85283	9.20588	3.30858	5.06557	4.31985	6.98574	8.99248	9.22328	4.47007	8.61378	7.30279	9.20251	9.76426	5.68151	7.96321	4.52474	6.22041	5.88049	7.10216	5.53772	5.68619	5.27027	5.48277	9.78676	8.78576	7.44717	6.58398	6.7872	7.13684	9.42108	8.07851	8.61821	9.76233	6.0798	8.77225	2.9293	6.58795	8.46162	7.03861
1552422_at	6.58936	6.01747	5.69171	4.69366	5.60819	8.67301	5.12648	5.98869	5.77424	7.30185	5.27387	6.26546	7.03491	6.61858	8.19637	4.97194	5.88427	7.36233	3.67027	4.76748	4.97839	7.22201	4.46049	5.58339	4.72381	4.68625	5.17867	5.83875	4.9819	5.93953	8.29484	5.90874	7.34886	4.45827	4.15829	5.03212	7.2661	7.79169	6.97489	5.7547	5.77044	5.5583	6.8824	6.23287	6.9298	5.03166	3.99702	4.94692	7.39803
1552424_at	2.11793	3.17244	5.00068	1.70875	1.25745	1.56411	1.87748	2.31845	6.40273	4.30758	4.52474	4.01252	2.25958	3.15551	3.84385	4.28812	1.59107	2.75392	2.86281	2.75468	4.74748	1.4601	6.08497	3.20707	4.84759	1.58645	3.01689	1.98748	5.68511	1.74294	5.7481	2.5095	3.8315	2.4131	4.85334	2.41813	3.59612	4.91241	3.99401	1.70571	2.94338	4.21681	4.9259	4.07969	6.10991	2.04259	2.85796	5.05308	4.07226
1552427_at	7.58408	7.723	7.27501	7.72044	6.35014	8.65204	7.15672	7.37696	6.8467	7.22701	7.10457	7.13173	7.29177	6.48561	6.538	7.184	7.44558	7.84374	7.41027	7.85499	6.5869	6.35217	7.36254	7.61508	7.61563	6.22255	5.54506	6.94543	8.84004	6.99985	7.32262	7.43447	3.45586	7.83162	6.95878	7.34079	7.25057	7.49741	7.1264	7.03388	6.58816	6.90923	7.70104	7.20865	7.32292	7.1002	8.17461	6.78104	6.2613
1552432_at	7.79363	3.48233	4.37259	3.94539	6.58145	5.4796	4.99888	4.96133	4.0045	5.40208	5.85733	6.0879	4.90673	3.79702	4.20602	3.48367	3.66144	7.65144	4.6472	4.44983	3.66271	4.91241	4.0414	3.67282	5.34912	3.31812	3.45416	6.21873	4.12492	3.95756	3.94694	4.74993	3.74825	6.90577	3.59818	3.5035	4.66892	6.92909	8.00986	3.93613	7.3335	4.79667	5.15123	5.85679	4.60658	4.84214	3.37255	3.94461	4.18746
1552440_at	4.06673	6.52574	6.06343	3.23791	6.15584	6.24527	5.28245	1.96055	5.02108	5.18555	4.75367	5.87779	6.10409	4.61115	4.56606	6.03566	5.2204	2.82249	6.83183	3.38393	3.03803	4.17184	3.94205	2.99883	6.4117	4.97325	5.10177	5.56337	4.49259	5.19448	4.9699	5.20599	2.51154	5.00862	3.39998	4.84843	5.09716	2.77881	4.9114	5.82865	5.61848	5.6807	4.95264	5.34959	4.94744	2.46689	2.47479	3.78993	6.36875
1552455_at	7.4759	10.4309	0.999073	6.45358	6.1967	4.96657	2.21179	6.21864	5.71434	6.46964	7.17733	8.00949	3.37948	8.78264	2.32221	5.65306	7.63067	9.90359	5.18691	8.21861	7.38843	6.20919	6.70782	9.07281	7.34001	6.32901	5.95647	4.67305	7.02509	5.19448	2.51065	3.47556	5.93953	6.5509	7.1198	8.80853	6.11751	4.40354	5.74734	6.15971	6.39335	2.53378	6.27245	4.92846	4.80173	8.32917	3.18008	5.9353	8.70468
1552458_at	5.77657	5.65966	5.16802	5.6902	4.39228	5.15105	4.61711	5.36372	5.73856	4.00981	5.86848	5.49708	5.58799	6.77067	3.46139	3.39822	0.89499	6.12338	6.69572	3.08641	1.78223	5.86644	6.25985	6.23062	5.28508	4.85168	6.2031	6.87671	5.40974	6.06227	7.12758	6.71184	5.40153	5.42218	6.50346	3.5035	5.47953	4.10914	5.50264	4.64808	5.44289	6.85448	4.99677	5.93645	5.19666	4.87618	5.8593	5.49088	5.1619
1552459_a_at	1.90402	2.27765	3.03844	3.05935	2.84255	3.00536	3.08382	5.1992	3.45193	5.12885	6.45358	3.50565	3.47082	3.60979	5.40938	2.91425	6.26505	4.79681	5.60408	1.94552	5.83856	4.29691	4.49418	3.47267	2.98925	3.54369	6.69405	6.78908	4.88993	4.05558	5.95493	2.75786	4.79946	3.10013	5.09235	4.10914	3.13861	4.18746	4.95012	6.76721	4.97413	5.78563	5.06709	3.17011	5.24579	2.44924	2.98487	5.05748	2.99971
1552473_at	6.16712	4.77087	8.33261	8.64756	8.72384	7.63754	5.93547	7.58063	7.3734	6.80767	5.57669	7.52353	6.30546	7.25661	7.63945	6.25284	6.98879	5.79135	6.6349	7.28054	4.27014	9.21646	6.75651	7.64558	7.67928	6.43988	6.39203	6.24313	4.98752	6.19921	5.35106	8.98121	4.99674	7.97965	6.79553	6.37159	8.61235	7.27663	7.62069	7.67698	5.65512	5.40287	6.77535	6.23587	7.04594	5.04388	4.14023	6.75228	6.93826
1552474_a_at	5.05318	4.10351	6.12395	4.41673	8.78188	7.17147	5.09406	4.19238	5.39739	4.36051	6.89541	4.09969	4.05913	4.07396	7.27268	6.77406	5.56366	4.14424	3.65896	4.14802	5.49615	4.42664	4.71255	6.81611	5.70838	4.34561	6.16584	7.57162	7.01469	4.19406	5.07332	5.20112	4.87646	7.50963	4.91203	6.51421	4.40204	7.39665	7.88711	4.3439	5.36223	6.85989	4.0406	4.6542	4.9919	5.28868	4.70547	5.46337	5.11175
1552476_s_at	7.74852	6.96006	6.22222	7.20157	7.937	7.23579	7.28189	6.99858	7.48149	7.06663	7.20043	7.00714	8.92985	6.39088	6.54442	6.93077	4.6789	5.27537	8.52042	7.26544	7.27634	7.08614	7.99615	6.37012	7.42155	5.87983	7.55552	7.2604	3.99546	7.17581	7.51566	7.36919	7.90609	7.69274	6.67968	6.54327	6.30309	7.03153	7.1108	3.52712	7.39528	6.90401	7.35252	7.0717	6.97555	5.75248	6.51704	7.08577	7.78223
1552477_a_at	8.33735	8.85598	7.40155	6.97202	8.52418	8.70873	8.08572	8.52578	8.40189	9.02167	7.65672	9.17419	8.78665	7.76608	7.84579	8.92602	8.08143	8.18566	9.19018	8.03664	8.21305	8.43538	7.93659	9.36329	8.88147	8.15283	8.75374	8.98121	9.03719	8.08096	9.02039	9.0601	9.93127	9.45833	8.29666	8.55302	8.9589	8.1534	9.17591	8.43936	8.52321	8.53388	7.89182	7.61694	9.0577	6.9202	8.7567	8.27674	9.25135
1552478_a_at	4.28443	4.65832	4.71776	6.43273	5.81361	3.12305	4.08331	4.24	1.49029	6.76457	3.00948	5.23811	4.39	6.22812	5.36955	5.47815	2.84947	4.41622	2.06306	5.36496	4.30319	5.35872	5.42734	1.57028	5.541	6.44144	3.87996	4.26539	5.85221	2.21576	4.10845	3.23414	3.97616	4.47711	3.98912	4.12106	4.30855	3.71825	4.92465	5.60842	3.16062	5.7055	3.0671	5.05475	5.62906	4.21527	5.93389	5.53791	1.90329
1552481_s_at	7.04544	6.20418	8.37309	6.90854	9.08602	7.47648	8.53876	8.17955	7.85287	7.98836	7.91877	8.23845	6.63822	7.32523	6.91767	7.68	8.28441	8.41786	6.65113	8.75374	7.70889	8.66545	8.85269	6.51466	8.53747	7.09048	6.60156	7.58187	6.41656	6.63781	7.41866	6.42886	6.87741	8.714	6.46458	8.50347	7.21922	8.15869	8.44559	7.14157	7.99557	8.39657	7.60613	7.80664	8.93405	7.60386	7.62884	8.88997	8.03516
1552482_at	7.51957	8.90123	8.19155	10.8902	6.93622	5.81425	8.11883	6.61987	7.43234	6.77024	10.4565	8.15526	7.63226	7.55137	7.29825	8.76039	8.54592	8.12191	7.6572	9.12379	9.30521	6.99138	6.64025	11.293	7.87568	9.07574	9.02437	7.48732	6.85458	10.514	7.1224	8.52869	8.86257	4.8499	12.2774	7.21809	7.02542	8.0477	6.42259	8.13667	7.23008	6.29495	8.41504	7.86547	7.02338	12.3792	8.66075	8.22889	7.74896
1552485_at	7.53189	6.97818	7.28391	3.44656	8.07044	8.38189	7.25653	5.50637	6.78595	8.01106	6.63119	7.90066	8.1856	3.66087	6.97513	6.68638	6.76705	7.83241	7.01866	6.88674	3.34876	7.59799	6.96954	6.34746	7.9501	6.55298	6.57912	6.68009	7.25036	6.166	7.17376	7.55159	7.50957	7.5958	7.18469	6.70092	7.02813	6.27387	7.71085	6.52626	6.98287	7.2736	6.43388	8.05499	6.64805	2.82555	6.28646	5.96939	8.57835
1552486_s_at	5.85679	5.44289	6.44451	4.41673	6.9242	7.39677	4.22025	3.59347	5.10856	4.21892	5.79722	6.62008	5.92025	5.43812	5.69687	5.77236	5.98083	5.24257	6.19328	6.35166	4.30855	5.9226	5.54997	5.82323	6.67688	5.95489	3.54072	5.709	5.84196	6.11337	6.14481	5.80455	5.06909	6.73416	5.45675	4.35852	5.91933	5.63455	6.50317	6.64324	5.28215	6.09445	6.06789	5.62707	4.74978	5.04105	4.89742	5.53568	6.11222
1552496_a_at	2.68843	2.77707	1.21311	1.41399	7.22667	5.24852	6.30151	6.81138	6.39876	5.94668	6.12634	2.12223	6.54096	2.59514	3.12687	5.86179	4.17941	6.58559	1.82755	5.83372	3.34876	6.13695	6.97555	3.76367	5.94263	5.82398	6.74923	5.01321	6.35875	3.2208	5.93626	6.21852	4.37905	6.11861	3.39998	5.42693	6.08522	2.0438	1.4455	6.16333	6.35345	6.56194	5.04135	5.21936	3.34342	2.70009	4.68599	6.24233	6.97356
1552502_s_at	6.89547	7.13536	5.63575	8.16594	4.69273	4.4962	8.56563	6.33099	8.01878	6.75132	7.27703	7.56745	6.28915	2.69615	6.06477	7.05268	6.58559	7.64388	3.36872	7.96948	6.3517	6.588	7.62588	5.13495	7.59902	5.96674	6.12806	5.93608	6.26278	7.73853	5.90964	6.54613	6.68347	7.4848	6.61844	7.7317	5.47953	5.33265	7.02714	6.56608	6.74523	8.39481	6.56463	9.24443	7.54525	7.00725	3.20889	6.22412	7.30465
1552509_a_at	6.31905	5.91788	5.63895	6.35211	5.82009	5.95261	5.7511	5.74048	6.25184	5.76503	5.81503	6.30917	6.03367	3.9153	5.94952	5.71776	6.84536	6.54373	6.33644	6.68281	7.0509	6.17088	5.97578	6.22575	5.8341	5.91207	5.81482	5.54024	6.2249	5.95578	6.30644	6.63792	6.89547	6.53943	4.60421	6.01497	6.25258	5.67778	6.62034	5.99784	6.12951	7.11186	3.83491	7.07034	5.91845	5.79633	4.07932	5.57131	5.62785
1552518_s_at	6.29489	3.35486	6.48227	6.57967	6.88985	6.52431	6.83927	2.9071	6.34666	7.04635	3.70388	6.82966	6.91101	7.8672	7.11772	6.65521	6.04154	5.23105	6.03273	6.74937	5.56402	4.4426	7.33093	7.9666	2.63209	5.90124	6.25862	6.9011	6.49895	7.0095	7.05153	2.44855	2.41771	7.05319	6.88739	7.54097	7.42781	7.37578	7.62597	6.25384	6.8275	3.42325	6.40816	5.71998	6.70092	6.54402	8.25788	3.31179	6.09447
1552519_at	8.35268	4.51538	5.10443	8.43653	7.45745	6.0562	6.84107	5.50022	7.24686	6.03555	7.78937	8.6011	6.40364	8.90628	6.48088	7.51406	6.30357	8.06986	6.80401	3.16972	5.92475	6.47162	5.23045	6.73379	6.83806	6.25567	6.25139	6.2878	6.9007	6.34027	6.47993	6.5774	6.37446	6.22552	6.95656	6.79248	9.35791	6.97061	6.56537	6.46692	7.21874	3.01806	8.09779	7.04507	6.27881	7.00986	6.93314	6.24233	6.95671
1552520_at	5.6983	5.62805	5.01238	4.99344	6.41315	5.89035	6.17708	5.0241	6.16	6.52227	5.96061	4.92275	6.40958	6.09139	5.6653	7.15267	5.57512	4.56332	4.84583	6.51642	6.06617	6.01729	6.38206	4.24753	6.33264	5.68055	5.22662	5.80644	6.2278	2.52039	5.01741	2.42636	5.95419	6.99726	6.43252	6.27011	7.71424	6.68172	3.7435	6.67512	6.1796	3.50695	5.94984	6.08538	7.52254	6.41859	6.22493	5.33892	4.02578
1552521_a_at	1.29927	4.30044	5.09058	5.44465	5.10856	1.86782	5.67356	3.76842	0.697119	4.97769	3.43236	5.21493	2.61421	2.22769	4.23398	3.23752	5.92353	4.49563	1.37185	5.98906	0.595713	4.86445	4.24114	2.3561	5.77784	5.42828	1.70694	5.27838	5.65575	-0.194879	1.52116	1.39256	5.54853	2.4131	1.53759	2.41813	6.76735	2.0438	5.5587	3.6834	6.02951	1.76348	5.36671	6.20477	5.8652	0.660491	4.80209	0.68572	4.71891
1552522_at	5.27735	7.12373	3.49941	6.62942	5.80315	7.10981	5.83426	4.01543	4.83206	6.69816	6.44263	6.46831	5.25431	3.53345	5.41773	6.34992	7.08757	5.64854	6.12998	6.30546	7.81405	5.99555	6.44829	3.87143	6.46302	6.3809	7.26324	3.88169	6.65541	5.71167	6.88253	5.88643	6.98321	6.53505	5.18529	6.75976	5.61922	6.57121	6.73788	6.58471	4.558	6.61639	6.68909	6.23587	5.64673	5.95224	6.68046	6.37372	6.45837
1552532_a_at	7.37966	9.91522	4.60197	9.28996	9.97337	4.58671	6.77248	7.91705	10.8867	9.40619	9.22328	10.067	7.28248	3.24757	3.00541	9.61077	10.0525	5.70331	10.3978	9.82956	10.7915	7.41371	4.7816	10.4699	10.7645	6.05036	10.8085	10.431	7.57887	5.80103	2.33368	7.02796	10.981	8.23539	11.5173	9.39936	7.90087	5.0153	8.45517	8.33804	10.1751	8.71624	8.07619	6.37422	4.888	12.4983	6.91738	9.77247	5.60673
1552536_at	8.27037	8.90521	8.4795	10.3329	6.33833	5.46768	9.30421	8.0933	9.81594	7.23609	8.70129	8.15707	7.82354	8.67099	9.15536	8.92134	9.17241	7.61376	8.68696	8.36654	10.2117	7.89963	8.18518	9.00708	7.17452	9.75245	9.60702	7.63728	7.2412	9.76694	8.5991	9.07344	9.1103	5.02108	9.4349	8.26114	6.47387	8.30999	8.83353	9.40386	8.11274	7.96963	9.243	8.03708	6.8406	10.1626	8.66692	8.65213	8.22983
1552540_s_at	7.08987	7.98836	6.84125	7.12745	8.59053	7.35822	5.06543	6.76812	9.38778	8.34046	8.51638	8.3424	9.47046	7.03938	7.16792	7.18228	9.44109	7.49254	8.04292	9.02671	8.73252	7.31248	8.23692	7.7203	7.7513	7.85242	7.6721	6.79779	6.79707	9.03613	8.3142	7.33617	8.09645	6.91838	9.64177	7.5521	7.87125	7.89807	7.3979	8.95425	7.61121	9.24059	9.00173	7.69564	7.75363	7.22902	6.73159	8.08766	8.68254
1552541_at	6.91119	7.36387	6.79632	6.54442	4.89844	7.07404	6.92482	7.65342	4.87442	6.72263	5.76415	5.33561	7.64693	3.41944	5.10433	6.32618	6.83517	7.89032	7.61427	4.85198	6.80605	7.09459	7.04932	7.33877	7.05921	5.88685	7.67139	7.17633	7.04452	7.07113	7.4926	6.81908	6.95	7.63254	6.43103	5.0062	6.13227	6.07836	4.28729	5.25844	4.19562	5.7055	4.95659	6.43754	7.97252	7.40966	7.3352	7.3285	7.01169
1552546_a_at	5.76991	5.39801	3.01724	6.36241	4.74946	5.09933	5.50303	6.16171	6.35125	5.98039	3.54978	7.24456	5.16672	3.15551	3.15775	4.06458	6.65285	6.16049	7.14621	3.76508	7.83845	6.53985	6.52837	5.64522	6.42419	3.68346	6.52815	6.29619	5.68045	6.27792	4.4976	5.97598	6.20745	4.15272	6.41365	5.957	4.83411	6.12834	4.703	6.06148	6.1796	5.72997	6.29418	6.47666	5.99007	6.34263	3.33221	7.03527	5.63121
1552548_at	6.09199	2.62542	4.0879	3.06931	6.20192	4.89144	5.1202	6.33714	4.999	4.14391	5.50821	5.18555	3.11631	3.17024	3.10917	3.88693	4.51835	2.59327	5.06944	5.83654	4.17346	5.25333	2.28463	4.34513	3.44543	3.84016	5.9691	6.53239	1.99341	3.39941	5.94326	3.54072	2.15131	4.75672	3.92714	5.74451	2.85506	5.76189	3.96886	6.59237	2.86823	5.63482	2.75644	5.14758	6.10991	5.2212	2.59026	5.99475	6.24146
1552557_a_at	6.76579	5.57053	8.44397	5.87349	5.77424	5.43292	7.02226	5.97334	4.69311	6.6841	5.6218	5.51171	6.04236	8.2748	8.35583	7.75303	6.54194	6.11742	6.38262	5.48295	4.86758	7.60468	5.82059	6.85888	0.543762	3.10105	6.7301	6.69157	8.33502	4.92559	5.94846	6.22041	6.17515	5.48179	0.840739	5.83787	7.90911	4.49244	7.31345	6.06398	6.21876	3.57193	4.05631	3.2565	8.82479	5.14384	5.49543	0.981558	5.66377
1552569_a_at	5.67873	4.31484	4.62925	3.20623	8.87934	5.83398	4.99234	3.85359	8.32963	6.28131	2.79068	3.24839	6.24778	3.54261	4.05857	5.18565	5.03509	5.68627	5.00825	3.73812	3.00546	5.49056	6.62644	6.58671	6.18331	4.57299	4.15412	4.20938	6.60328	5.96167	5.53642	6.31326	6.07018	5.93083	4.10406	6.31179	6.41667	6.09579	5.08756	4.10246	5.63124	2.13933	6.38522	5.70592	6.24797	6.64457	6.97356	5.34204	6.38137
1552573_s_at	4.74148	5.13673	5.81231	2.50851	6.21509	5.76626	2.08904	4.61288	5.73091	5.44566	4.79481	5.78481	3.71887	4.2517	5.2558	5.02076	2.46087	6.15505	4.97275	6.24307	5.50455	5.36686	5.49781	6.3035	6.29841	5.4576	3.47592	3.07958	6.54646	5.73436	4.39632	2.42636	4.02478	6.16312	3.14486	5.11614	6.36196	2.60114	2.43121	4.00327	5.31255	6.5092	5.28301	5.75398	6.87295	3.28365	4.70908	2.8073	5.34272
1552575_a_at	9.38102	9.00564	6.30521	6.76047	6.79138	6.10949	7.4956	8.52678	6.70654	5.55705	5.23023	6.28339	5.50065	3.86167	5.77992	8.38971	6.75357	6.94032	8.0251	9.01997	10.7927	6.86653	7.48485	9.39177	7.24872	7.63807	7.46618	7.69398	7.48307	10.6965	4.67821	5.65161	13.3386	3.71339	6.01044	7.01585	8.60205	7.8125	7.33977	7.64773	6.74159	5.49047	3.30008	6.55404	11.0869	5.85423	7.57343	8.90814	8.90559
1552582_at	6.37235	5.48267	5.58273	6.61209	6.43773	5.06835	5.11444	6.19841	5.52047	5.38252	6.15058	6.35983	6.52148	6.81687	4.6043	6.18429	6.03937	5.91933	6.59595	6.27877	6.26912	5.45703	4.24114	5.76745	3.46284	6.11222	6.0637	6.35057	4.5291	5.57816	6.27777	6.05745	6.4344	5.66617	6.5465	5.93575	5.35207	5.94383	2.73671	6.46527	5.32101	4.63557	6.38874	6.56988	6.71855	4.64934	4.01539	5.96154	6.52134
1552584_at	7.08063	4.35229	8.42694	6.35977	5.57053	7.46502	8.84568	7.19529	5.43101	6.12129	7.49378	6.03686	8.19644	1.73652	7.23643	7.48142	5.94131	6.22963	5.63245	7.25475	5.91521	8.28503	5.79794	5.97031	7.33788	7.72252	6.11049	6.98941	7.48779	6.59687	6.84586	7.11241	6.94188	6.94567	2.03507	2.91579	8.10024	6.10646	5.6512	7.24281	4.67013	3.52457	6.97971	7.95931	6.46586	7.22546	6.16235	6.20686	6.20396
1552587_at	6.24389	6.57127	5.46415	5.97556	4.56297	6.0562	5.51469	6.08999	6.07826	5.50726	4.71214	6.00279	6.20445	6.31576	5.65512	6.72776	6.52597	5.54357	6.57789	4.78865	6.34892	5.67404	6.04609	5.93731	5.71958	5.61811	5.37313	6.49609	6.00182	6.56023	6.07722	6.05292	5.43505	6.48006	6.4657	5.49514	4.98547	6.19456	2.31324	5.47343	6.04249	7.04939	6.29418	5.40408	5.90799	5.43131	6.35194	6.48849	5.93288
1552594_at	3.75032	10.733	4.30718	3.17507	4.02605	4.41758	6.06604	7.69909	9.21516	9.58797	4.12681	6.33514	4.95964	5.18893	4.11159	4.23339	8.35333	4.13604	4.16152	7.78486	12.9457	7.44395	4.82557	4.54416	4.0361	10.4938	9.95689	4.46257	4.90447	10.7282	9.76046	5.66045	8.70517	4.902	5.36252	3.35579	8.83995	3.57606	6.20013	10.5156	4.09217	4.64352	4.74851	4.85271	4.57629	7.17133	9.22613	8.01551	4.89105
1552605_s_at	1.79907	5.41674	3.06097	5.44895	2.36065	2.97269	3.96672	1.99843	1.96658	5.0311	1.46634	1.81414	4.99819	3.8533	5.43993	5.63186	4.61288	3.71859	6.31342	4.31859	3.06848	2.67658	6.08072	1.30141	5.79231	3.99044	6.32785	4.5255	5.22236	3.2208	2.83067	6.6841	5.35229	1.38042	6.40185	2.51857	4.57273	1.21745	4.38118	6.18701	2.45895	1.37124	5.94554	1.12988	5.47497	2.10514	3.16673	3.8115	5.63121
1552607_at	7.51623	8.17921	7.18557	6.27088	5.95932	7.31655	8.16013	5.93115	7.06451	6.60725	7.32983	7.45581	7.5588	5.70021	7.96142	7.203	7.45656	6.52114	6.19328	6.1503	6.75235	7.13159	7.0695	7.26632	8.0703	7.4843	7.68	6.26044	7.82874	8.2478	6.25573	7.4866	6.34401	7.56819	7.04505	7.71195	6.07056	7.30668	7.90204	7.18387	7.74258	7.39223	8.25221	6.63335	6.44963	8.60053	7.92206	5.51296	5.6503
1552610_a_at	6.4542	7.20162	7.25276	6.59725	7.41335	9.21707	6.76521	8.49832	8.19723	7.91495	6.33783	8.94681	7.48299	7.15224	7.02327	8.37273	7.34772	8.18738	7.31387	8.01537	7.69222	8.23777	8.13659	7.07767	7.13505	6.84527	7.33611	7.65323	9.284	8.25516	8.0322	6.46684	6.86128	7.87559	7.51687	8.17809	8.52528	9.09245	7.86835	7.83485	7.71557	8.54686	6.65623	6.44281	7.57519	6.66862	7.27421	7.08117	8.16745
1552611_a_at	6.0143	7.11088	8.03262	9.19535	7.29018	9.56284	8.64911	8.5795	9.60142	7.91953	8.51384	9.82267	7.37396	8.19415	7.87462	8.50297	9.29969	9.48136	7.13986	9.24128	9.41353	9.08783	9.42796	7.84852	7.9819	8.09779	7.71003	8.49349	8.32189	9.69099	8.89401	8.85956	7.53071	7.70423	9.32855	8.81307	8.22055	9.40156	8.63965	9.52867	8.53261	9.04621	8.9484	8.3863	7.92213	7.99234	8.87716	8.68171	8.22806
1552613_s_at	9.28416	7.55194	8.47633	6.81099	8.25699	8.56822	7.98284	7.5842	6.67848	8.20951	8.52068	8.85016	7.4426	5.51733	7.34845	8.73769	7.47987	8.95205	7.64874	7.97923	5.80744	8.4294	8.60195	8.96511	8.91859	7.82906	7.3923	7.23816	7.72634	5.88845	7.16248	7.32575	9.60497	7.65994	7.59607	8.49074	8.26972	9.12697	8.42751	6.95953	7.56383	8.60805	6.90264	8.36538	6.87533	7.1313	6.0232	7.79784	8.72998
1552617_a_at	9.11865	7.02953	8.43147	7.73533	9.18116	9.67425	7.42001	9.08737	8.76571	8.89236	8.31014	9.37252	8.69032	8.05066	8.23749	8.61821	8.0916	8.822	8.53556	8.85342	7.66373	8.76791	8.99831	8.64279	7.98351	6.77291	6.99321	8.70089	9.52622	7.66183	8.38526	7.66295	7.44327	9.34456	7.40993	9.79844	9.71791	8.79574	8.93959	8.23236	8.96066	9.47279	8.04569	7.95697	9.78094	8.24922	8.50732	8.36987	8.74293
1552618_at	8.3295	7.02555	7.91971	9.30977	9.48511	9.22486	9.56011	8.551	8.11668	8.85483	8.30515	9.06967	7.34498	8.82521	8.05295	9.40278	8.00642	8.61393	8.66049	8.56875	7.82054	8.22866	7.89148	7.92465	8.84826	8.84863	8.0455	8.03282	9.27495	7.94815	8.79979	10.3851	8.41413	8.99597	8.41646	9.13102	9.62228	8.75484	9.33843	9.24154	9.20953	9.19251	7.94155	8.41708	9.86911	8.81498	8.66692	8.54715	9.09952
1552619_a_at	10.2981	6.58438	8.50281	7.91727	8.64572	9.05894	5.71529	8.53977	8.82208	7.9611	7.78012	8.22717	8.0623	8.19701	6.80011	8.30098	8.36469	7.71767	7.88419	8.84553	5.65099	7.76901	10.2406	7.23302	7.60541	5.98753	7.1806	6.09019	7.76111	7.66325	6.90918	5.43337	2.86546	9.21532	8.19595	7.80219	9.64819	9.17564	9.04553	6.35774	6.93973	8.55868	8.28991	6.50189	9.09409	7.1313	6.9245	6.9123	9.50995
1552620_at	7.20596	7.8901	7.47063	8.36064	7.30784	7.86806	8.64308	7.28327	7.98747	7.94465	5.13928	7.00958	7.63366	8.47363	8.20142	8.06889	7.45025	7.62675	7.39046	6.51843	8.55861	7.50404	7.80738	7.65903	6.35086	8.65662	8.57752	7.3439	7.15346	8.2478	7.85053	9.07213	7.25766	6.49734	8.37996	6.87086	7.1292	8.40755	7.19178	7.30263	7.58583	7.00657	7.45384	7.35991	6.80608	8.39741	8.10382	7.84438	7.9822
1552621_at	8.96351	10.5816	10.2536	12.6096	10.5996	10.0091	11.1628	10.1995	11.4005	9.27656	12.1002	10.2938	9.39591	9.90777	10.4707	10.6374	10.9766	9.19988	9.51889	10.0386	12.0747	9.5367	9.31479	9.80169	9.54591	11.4277	10.0752	9.27706	10.5598	12.5265	7.8789	9.72508	10.2622	8.54991	12.3275	11.9871	9.12751	11.0442	11.3747	10.4647	10.2777	10.5347	11.0174	9.64404	9.92497	10.8144	11.7199	10.8059	8.57607
1552622_s_at	7.3723	9.47721	9.04795	11.6261	9.31935	8.85871	10.2446	8.68704	10.2883	7.34062	10.9347	9.28292	8.10912	9.45902	8.91892	9.38804	10.156	8.3167	8.04009	9.16905	11.4044	8.34904	8.45936	8.50237	8.29963	9.58874	8.2473	8.10375	9.33966	11.2972	5.78853	8.12952	8.8109	7.44708	10.7158	10.6444	8.22601	9.6017	10.3528	9.68218	9.307	9.56957	9.8785	8.69969	8.89042	8.79946	10.3589	9.41363	7.07693
1552623_at	6.24389	7.59588	6.34669	3.36538	4.09847	3.3266	8.56944	4.4809	3.86062	5.01332	6.40711	6.5923	7.44836	4.11242	6.95472	5.43273	7.73688	7.49587	4.98933	5.78137	6.47968	6.70851	6.14322	5.03832	5.81597	4.14571	5.4122	4.32072	4.09601	7.18113	7.24334	5.6387	5.82371	6.40644	7.18998	2.8047	7.17054	3.42255	6.73961	5.36117	6.68927	7.40028	6.20648	7.60722	4.22741	5.91154	6.70554	4.4402	6.46022
1552625_a_at	7.11868	7.66767	7.31298	8.13653	7.9829	8.26378	6.41601	7.75411	7.17546	7.56961	7.6464	8.38475	7.61555	7.00468	7.05602	6.06375	8.46282	6.51114	5.86611	8.30337	3.67002	7.73818	8.29999	5.31467	6.86288	6.0333	7.23228	5.7172	7.60011	7.17581	7.06002	5.56792	6.91752	8.20559	8.29947	7.45556	7.37074	7.15343	7.71893	7.57577	6.92938	8.02839	8.73408	7.0679	7.89059	9.95335	6.20898	7.47434	6.92476
1552626_a_at	3.25172	7.04041	6.83445	6.13441	5.29532	7.71494	7.72754	7.50684	5.62313	7.05871	5.7095	5.59689	7.7203	7.38931	9.74422	6.7887	6.05556	7.97763	6.90256	2.94567	6.63341	7.34368	6.60019	8.99227	6.96353	7.06404	5.95647	8.64453	8.15278	7.76795	8.16265	7.31111	7.08941	7.35156	3.6462	7.6263	7.95918	6.00004	6.21428	7.42592	8.48446	6.7051	8.6345	6.32341	8.81778	7.27049	7.55585	6.73404	7.59286
1552627_a_at	6.17698	4.2811	6.56528	5.98454	6.08492	6.47	5.93822	7.16916	4.999	7.28859	4.99702	6.015	5.65859	6.45135	6.17932	6.75512	4.60864	5.70657	5.34279	5.60484	5.61639	6.51553	6.98453	7.1137	6.79667	6.34639	6.12035	6.75211	6.99308	3.38858	6.78213	6.06117	5.32894	6.5509	5.54315	6.60346	6.94869	6.11059	5.72817	6.08697	6.31856	6.37008	6.16424	4.84174	6.69611	6.17217	4.6653	6.35264	6.48152
1552630_a_at	3.5316	2.99581	5.16289	5.51499	4.85264	6.49577	4.5683	3.5604	3.61094	4.20778	3.83051	3.64745	3.95539	4.13047	3.97661	2.95749	3.93485	4.68657	2.84035	3.9183	4.64316	3.92478	4.69328	5.26043	2.80057	4.63227	4.14311	3.7402	5.29757	4.7145	5.62837	3.46739	5.14379	4.53853	6.84705	4.25162	3.99562	4.66858	5.00097	3.82455	4.05386	4.4962	3.22358	3.4475	3.50992	5.83669	4.67406	3.40798	4.11478
1552632_a_at	2.22096	6.73096	6.95347	6.0709	7.02263	6.51791	7.24538	7.5503	6.82498	7.38527	6.98015	5.75764	7.04851	6.86016	6.02972	7.49646	6.79672	5.7607	6.80835	7.03533	6.89631	7.173	7.04932	6.8419	5.17867	6.90728	7.29137	6.50885	7.69505	4.38888	8.41533	7.74292	7.89192	7.36572	6.6343	7.14704	7.11811	6.75448	6.69638	6.63952	7.02101	7.96733	6.82586	5.55695	6.35979	3.9302	7.13599	5.95886	7.35605
1552634_a_at	8.43361	7.76994	8.50691	7.77636	8.04738	7.68942	7.10099	7.19814	7.35186	7.58571	8.12766	7.98391	8.21384	6.6261	7.13125	7.14465	6.89355	7.24456	7.6299	7.33865	7.11012	7.76169	7.39848	7.83584	8.82148	8.05739	7.13999	7.36281	7.17622	7.05889	7.47068	7.8257	8.63069	7.41951	7.21049	7.54019	8.24551	6.65011	8.24384	7.65008	7.89947	7.54756	7.0788	9.07966	7.50783	8.15957	7.17437	8.07392	7.63633
1552639_at	6.25992	4.78508	7.1924	4.84972	3.99645	6.42714	7.80652	4.65407	5.15201	6.24151	5.46188	5.85023	6.74287	4.47916	6.83752	6.82454	6.21359	3.78848	5.85322	5.25879	8.09794	6.74865	6.84107	4.84812	5.27085	7.24487	4.47591	5.09397	3.95208	5.9067	7.14725	7.45154	8.03556	6.3782	5.53638	5.69508	7.51362	4.30886	5.5587	2.89813	6.78849	6.73961	5.91825	6.8369	6.89366	3.75869	4.811	5.253	4.22733
1552641_s_at	3.94821	3.50626	6.90495	7.25635	7.75826	7.30685	3.25796	4.53003	4.7437	4.49502	5.19789	7.64693	4.18359	4.08857	6.57237	2.63768	4.88636	4.53926	5.28981	4.62982	3.68489	4.51706	6.1661	3.96982	4.35852	4.43805	3.63475	4.70804	4.73351	7.69186	3.65119	3.71591	4.633	4.08871	8.23733	7.32928	4.56596	7.22477	8.15443	4.18026	5.82692	5.49509	4.50694	3.4475	4.89495	7.26665	7.59811	3.17236	4.10318
1552643_at	7.0715	6.57275	7.00001	7.40697	9.14503	7.50691	9.28656	6.79894	6.72773	8.54302	6.56496	6.05225	8.19079	8.93587	7.87397	8.21852	7.20789	9.42949	6.94375	8.53771	6.56018	7.92582	7.12768	7.61058	6.12188	3.60945	7.23228	7.16697	8.89974	6.83414	8.8515	9.31322	7.85033	7.16243	5.56107	6.64291	9.66505	7.27337	7.08604	7.85685	7.67671	5.86	6.74811	8.55465	8.66875	7.61065	8.52469	7.26895	6.90824
1552644_a_at	7.96388	7.22286	7.52569	7.55787	6.27999	7.54649	9.45805	6.26402	6.78328	7.48253	7.51258	8.06086	7.7203	8.44116	6.60038	7.20946	6.57453	8.02252	7.00354	7.09323	7.42396	7.60766	5.42211	8.39475	7.46097	6.87743	7.20667	6.22527	7.77876	6.4487	6.97006	7.68986	8.02939	7.62682	6.96431	7.46789	7.30269	7.69176	6.97789	6.96961	7.24465	7.12601	6.56463	7.70411	7.83603	7.13536	6.77672	6.64751	8.3242
1552648_a_at	5.04135	6.66447	7.60522	7.23261	7.07117	7.51325	4.79856	7.94651	7.22066	7.4011	7.10457	9.07775	6.40562	4.90878	7.09866	6.9784	8.70468	7.78951	7.19684	6.01121	7.69921	7.71468	7.65689	8.02594	7.05323	6.23234	7.55866	7.43625	7.35784	7.20507	6.24895	7.11781	7.11946	7.80182	7.90579	7.48032	5.64105	7.34079	8.64565	7.3132	7.0799	7.72183	5.67176	7.59892	8.00979	7.67965	6.92922	6.77229	6.97655
1552649_a_at	3.93105	3.83624	5.0466	3.34659	5.93227	4.78614	4.94367	1.73886	1.82561	5.98039	2.94665	4.92921	4.41068	3.1275	6.17932	5.55316	4.40216	6.22127	3.35264	6.00303	5.6701	3.29772	4.9669	5.90973	4.99956	3.50729	1.73827	5.27289	5.8073	5.54972	2.10972	5.45854	6.4344	5.69253	4.43483	6.61159	1.85026	6.35467	4.50056	1.61487	6.02692	6.65761	2.54096	5.37449	3.96186	3.97733	1.86272	4.69385	5.2922
1552651_a_at	7.74741	5.3884	7.09182	7.48791	7.20914	7.22059	7.80587	8.19947	6.88128	6.71996	7.3366	7.5076	8.12286	6.36435	6.35478	7.33176	7.02116	8.67725	7.65063	7.6721	4.01347	7.97054	7.65058	6.95053	7.9394	4.79488	6.32409	7.67996	6.42099	8.09286	7.56161	7.56064	6.20377	7.84827	7.68576	7.49626	7.48785	7.94954	7.76592	7.6908	7.36908	8.8732	7.85081	8.6955	8.14777	6.19208	4.56315	7.78796	8.80103
1552656_s_at	6.56801	6.44587	3.48018	7.79765	6.63283	6.98618	7.08117	4.75759	7.10197	4.99451	6.06137	7.25036	6.12107	4.97154	6.34763	6.92588	5.73671	6.57294	7.41726	7.09176	5.95224	3.61184	5.92837	6.80922	3.03967	7.25915	5.11411	2.45131	7.91222	4.4609	7.28609	6.9109	6.4638	5.87098	6.55791	6.78914	6.96695	5.85616	6.80278	6.98209	6.28927	6.50264	5.7615	6.69412	8.0368	7.76763	7.14761	6.23895	6.4478
1552658_a_at	5.84644	5.03838	3.46105	5.37313	5.24217	5.51071	2.4541	4.61288	3.27798	5.71598	4.54805	2.93194	4.18359	4.46687	4.21589	5.00058	4.05944	2.73153	1.94833	2.77714	2.64239	6.03741	5.73773	3.99327	5.72419	4.84843	1.5529	2.42618	5.53349	2.88985	6.08011	1.66495	6.20377	2.95309	3.08277	5.0062	5.40264	5.99052	4.66696	5.25192	6.11318	6.24218	5.90352	4.15246	1.64211	4.23496	2.89839	5.4111	6.47032
1552660_a_at	6.58157	3.90979	5.59481	5.69657	6.2772	7.01768	5.25565	6.85099	5.95215	6.02182	5.94131	6.4118	5.98526	6.34892	5.22851	7.245	7.21272	6.80734	5.5068	7.20587	3.69808	5.88871	6.02126	6.93552	7.24872	6.96665	3.01689	5.73389	6.95863	5.25714	6.52007	7.00221	5.09911	6.58125	5.61844	6.84861	6.10868	6.97061	6.80912	6.09974	5.65512	3.65127	2.88393	7.06146	7.88419	2.9293	5.41032	5.54958	7.30032
1552663_a_at	3.18234	7.12453	4.76215	7.77289	6.0684	4.12806	7.77093	6.70627	5.38749	7.70368	7.5428	7.37097	6.86566	7.52507	6.08578	7.95107	6.97758	6.5009	7.32268	6.87846	7.2904	6.35033	7.10451	7.41292	7.78373	7.6016	7.40146	7.66303	5.74742	7.61384	7.17219	7.17515	8.10595	7.41565	8.04615	7.31485	7.72949	7.65428	7.34488	7.49654	7.59947	5.46994	7.83278	4.32352	7.67052	8.13703	7.59902	7.92574	7.72648
1552665_at	7.02546	6.55961	8.24176	7.31547	5.26569	7.22848	6.442	7.36264	7.46508	5.09268	6.68217	6.96397	7.07331	6.7518	7.76393	6.85737	6.60156	5.54357	5.9595	6.75881	5.56139	7.57371	6.33269	7.68151	7.44471	7.78802	7.05512	6.40338	7.60317	7.44781	8.47603	7.86098	7.44057	7.41442	6.87875	6.26711	7.52035	7.24699	6.47101	7.78133	7.06426	6.90102	8.33717	7.59607	7.76907	5.99104	6.78569	8.14101	7.5985
1552667_a_at	2.91447	5.58399	6.86653	4.21289	4.35309	5.86802	7.07156	6.68162	5.36904	4.04734	6.88829	4.74344	4.03794	4.20011	7.02517	4.9829	3.96904	6.72835	5.68434	3.31014	6.07769	7.2779	3.59153	4.45505	6.78908	5.78684	6.79024	7.14429	6.71415	5.00311	7.69747	7.17311	5.93125	5.63827	5.79405	6.23464	7.28047	6.78453	5.69747	4.24359	5.41823	5.33649	3.92959	4.257	5.68619	4.67636	7.03618	4.59095	3.7415
1552670_a_at	7.40547	6.36609	6.26319	6.61209	6.99086	7.70618	5.51187	7.1534	6.00931	6.3068	5.24909	7.27765	5.46839	4.35657	5.11462	7.9754	6.89046	7.02246	7.36591	5.64455	4.90702	6.72429	3.24641	4.95279	6.54579	5.91513	5.298	7.73385	7.19627	6.33644	5.06314	4.76084	6.49466	7.68502	6.05331	4.47091	6.51457	7.10536	6.96392	6.54672	4.05386	4.79667	4.17442	4.89819	4.85385	6.41469	6.87513	6.90854	4.82667
1552671_a_at	2.00145	3.20681	5.26826	3.60803	3.08686	3.48894	5.57518	3.83224	2.96083	1.95467	1.59343	7.1573	3.07425	1.73652	2.26249	3.25354	1.64679	5.45461	5.82358	2.67868	3.20707	5.37878	4.05177	3.75173	3.23151	3.72764	2.48871	2.26627	3.14367	5.06452	3.58325	3.4003	5.29158	6.02406	2.5641	5.50323	5.25048	2.80721	5.01657	2.97541	6.13904	3.48937	4.81577	2.82221	6.45203	2.62318	2.45197	2.41121	3.60036
1552676_at	6.92938	5.56481	6.84456	3.37344	6.53869	7.05214	4.45552	6.49956	5.29995	7.2697	4.45633	6.33714	5.1229	6.56004	6.14469	6.46521	4.24148	5.65699	7.14355	5.79549	2.97159	5.61038	6.95425	5.6135	5.23828	5.10711	4.15412	6.84939	6.41879	5.28938	6.80349	3.49763	4.61556	7.0815	3.88273	3.44874	7.37492	3.1291	6.99527	5.28313	6.92476	3.04386	6.38522	7.01426	5.72638	3.89756	6.83051	7.44485	6.42155
1552678_a_at	8.69075	7.89666	7.67536	6.66513	8.37453	8.4647	8.13924	7.4684	7.82443	8.4203	7.21422	8.26325	10.1537	8.58587	7.39677	8.2133	7.38616	7.96651	8.73068	8.27286	8.38708	7.72086	8.41729	8.43343	8.29747	8.01691	8.5338	7.67872	7.87709	6.3325	8.073	9.76083	6.95798	8.3833	9.20536	7.81067	8.67457	8.90806	9.33039	7.77403	8.20929	8.33804	7.37041	5.49287	8.75484	9.10091	7.30217	8.3171	8.72277
1552680_a_at	7.63503	5.49081	8.69583	8.32201	8.18881	7.92574	6.62405	8.39257	8.78719	7.52346	8.28815	8.78205	6.81525	8.40492	6.96553	7.75791	7.16703	8.23186	5.59282	8.30368	7.77218	7.6113	9.26417	8.10562	7.42774	7.04074	7.1806	4.65579	7.19012	7.27268	4.87482	8.31495	6.82011	8.37217	8.10037	7.04064	7.9212	7.1753	7.99196	7.21688	6.01004	8.28478	9.15813	7.63373	8.80926	8.89033	5.29792	8.89275	7.95938
1552682_a_at	7.08987	3.35486	6.99314	5.3392	6.59736	6.10949	5.85322	6.11902	6.46952	6.75312	5.96996	7.79141	5.98526	6.41874	2.8724	6.54613	6.40656	7.06737	3.75912	7.53327	5.73493	4.94475	7.57273	6.05636	8.05935	5.03756	5.48083	6.02517	5.77216	5.16217	6.86858	7.00107	5.68707	6.74323	6.87764	6.71774	5.55762	5.47491	6.91846	5.65323	5.10327	6.75776	6.92918	6.82329	7.63262	6.96826	5.86912	6.57815	6.99939
1552684_a_at	3.27249	3.53118	3.70579	5.46725	6.25289	6.70024	2.21179	6.397	1.66125	6.84602	5.87395	5.16638	6.11167	3.31179	6.15891	2.73057	2.73706	6.25637	4.64191	5.82676	2.92341	6.35662	4.99876	3.06133	5.35764	2.94597	2.98465	4.72799	5.28617	4.7271	6.16869	3.06318	6.83356	6.6943	6.09217	5.88982	1.3939	5.65984	5.19356	2.09591	5.92695	5.6012	5.38498	3.93968	5.9961	5.58654	5.26948	3.21889	3.80725
1552685_a_at	6.30832	6.39263	6.40529	5.20282	6.39258	7.25672	3.65758	4.40382	4.89232	6.57884	5.65616	5.97381	6.3987	5.57268	6.16863	6.67144	6.53488	5.41308	6.35033	6.09116	3.49953	5.20724	5.85234	6.47894	5.31843	3.98373	6.57027	2.32926	5.46809	6.28267	5.79231	6.09168	5.59868	5.96149	2.94418	6.60546	3.86302	7.23733	6.88693	5.46133	6.41747	7.03259	4.98162	3.03763	2.99581	3.78719	6.30978	6.54287	6.03299
1552689_at	7.95468	8.4798	9.41274	9.65421	9.40568	8.89583	9.93994	8.72196	9.69842	9.46998	8.99752	9.26565	8.71814	9.36234	8.34748	8.30098	9.38233	8.95158	8.68082	8.16916	9.68905	8.50095	8.76152	9.86059	9.55476	9.87266	10.2559	8.9971	7.96381	9.41335	9.31597	10.6299	9.31073	9.45333	10.2479	8.69953	7.51831	9.29672	9.46351	9.14063	9.08879	8.54734	9.72939	10.7417	9.51889	10.7298	9.53123	9.33949	8.91621
1552691_at	4.90695	5.85113	5.7381	5.95148	3.45128	5.31544	5.64854	4.74681	5.83856	6.18199	1.27175	4.66904	5.82203	2.02602	2.38307	4.28812	5.04738	4.58331	2.02708	5.03732	5.74592	5.29571	3.41806	4.91424	1.29376	1.67368	3.20806	4.26539	4.29227	4.15554	0.765894	5.75512	1.75517	5.6348	5.12054	4.37736	3.66529	5.02142	5.14976	6.55047	4.65868	5.65151	5.31791	6.01324	5.24579	5.64816	3.31825	1.3754	4.83245
1552694_at	6.01752	5.52327	4.68806	3.2474	6.33536	4.70063	2.80721	4.4809	5.38749	5.23987	5.47218	5.77478	4.03794	5.87575	4.82978	5.16638	5.89961	5.77639	5.49514	6.03843	4.68931	6.49665	5.92837	5.56478	1.46538	4.55782	3.58703	-0.661227	7.25036	1.8056	5.02298	0.337486	-0.160099	5.89382	5.6495	6.61499	5.97578	6.03357	6.58994	5.71133	5.98341	0.560102	2.95641	5.55052	6.16656	4.44923	4.07226	4.42474	6.66957
1552695_a_at	7.93412	7.94127	7.124	5.88629	8.06792	7.07404	6.56852	7.57202	7.72894	7.46618	7.40958	5.21923	6.22561	8.31022	6.84949	7.32283	7.37382	7.54054	6.91137	7.53779	7.31016	7.55342	8.1562	8.13074	6.73939	6.56881	7.01474	4.65579	8.34253	7.21325	7.5229	5.38111	2.51154	7.61999	6.80132	7.7017	8.52963	7.43681	7.44685	6.95684	6.79001	4.34826	3.0526	7.41159	7.4315	7.00163	6.41256	7.34858	8.6487
1552698_at	7.12246	7.36877	5.5056	3.87391	3.22146	5.14403	7.25738	4.17433	4.63628	4.50578	5.87983	3.73835	4.80538	5.98333	6.74537	4.3424	6.51214	3.3113	4.84583	7.95561	6.85274	6.91916	4.51297	6.35467	4.9919	7.39556	5.77944	5.03291	6.23888	4.43271	7.95924	6.50333	6.3387	3.81728	7.59607	4.59258	4.52399	6.72928	5.9909	4.51365	7.11549	7.62769	8.03237	7.5523	5.9495	6.67287	6.79667	6.36793	5.42783
1552701_a_at	8.40417	9.39197	10.5554	6.84346	7.4178	8.88646	9.41159	9.29309	9.86705	8.73744	8.97282	8.36766	10.91	4.05162	9.82619	8.24392	8.91224	10.6631	9.33887	8.74924	8.3836	10.0631	9.97427	8.01373	9.36019	9.46116	8.60773	9.42745	9.0346	8.17709	9.69616	9.7075	9.17583	9.07076	8.71938	8.8241	9.66041	8.21527	5.24748	9.97114	9.2401	9.46678	8.17402	8.60334	7.03453	5.91154	7.81987	9.34247	9.85531
1552703_s_at	7.92515	8.95523	9.04475	7.81961	6.2772	7.87015	7.57756	8.2057	8.94177	7.92242	7.67278	7.23121	9.69984	6.27798	8.48834	6.99224	6.7583	9.79697	8.29755	7.56665	6.94236	9.17335	9.3667	6.7057	8.18456	7.8332	7.09976	8.84308	7.22948	7.90839	8.10843	7.27755	8.51631	8.21568	8.55632	7.72215	8.48737	7.46664	4.27733	8.98502	7.78891	8.89441	7.06036	7.42667	5.33481	6.70403	6.77102	7.85485	8.7256
1552705_at	6.98747	7.75189	6.3416	6.96804	5.66869	7.05214	5.34836	6.73396	7.41185	6.66426	5.33002	6.2182	7.26605	5.68313	4.04077	6.34646	7.62508	6.33005	5.23427	6.64713	6.31179	6.76909	7.56961	5.96784	7.27605	6.67455	6.3487	6.54402	7.26952	4.57439	7.8645	5.50595	6.67149	5.32956	6.14096	6.36072	6.96444	5.95016	5.3031	7.66117	6.21613	6.12776	8.21844	6.09081	6.33694	6.0592	6.7933	6.90752	7.27611
1552711_a_at	9.59047	11.8597	9.41715	9.85939	11.0549	9.71449	10.1015	9.91767	10.8365	9.99032	9.88902	9.98356	9.68088	10.1568	9.85859	8.83328	10.3201	8.90703	10.127	11.5642	10.981	10.7285	10.7195	10.2624	9.47862	9.51702	10.5206	9.82435	10.4121	9.52259	10.8353	9.76734	9.19844	10.4181	9.38074	9.41516	8.99831	9.02039	9.38841	10.1007	9.76629	10.9605	10.1689	11.1545	9.72681	9.87166	9.42021	9.82329	11.0461
1552715_a_at	6.28618	4.00894	6.83696	7.93357	6.5177	5.39193	4.64326	8.35901	6.68172	1.52116	6.15058	9.10461	3.0538	5.88823	5.28357	4.23339	6.5443	4.79681	8.15257	8.16973	9.53426	7.57609	6.74489	5.40743	6.2764	6.30054	6.38453	7.31721	9.22582	6.21925	6.82528	1.2984	10.0884	6.07547	10.4097	6.79883	6.19982	5.12441	6.1389	7.16106	6.52	7.30881	3.156	5.89546	2.77814	7.25186	8.48655	7.66	6.0866
1552716_at	8.09208	8.38593	7.302	8.05748	8.00325	7.94133	6.43897	7.28814	9.37639	7.97421	7.78844	8.35931	8.23692	8.31652	7.59897	9.15997	9.05163	6.80025	8.23152	9.26261	9.11203	7.40456	7.7964	7.77612	8.59513	8.8018	9.01714	8.08088	8.49449	9.07694	7.28355	7.91793	9.21066	8.6525	8.27803	8.31466	8.89697	8.59262	6.76616	9.06666	8.12388	8.98527	8.19019	7.42868	8.35918	9.18235	8.62376	8.25193	8.21721
1552718_at	7.184	7.20614	7.81961	6.74217	6.64976	7.27982	8.27642	7.65008	7.13125	7.67531	6.56745	8.13722	6.37953	7.21764	7.55503	7.05572	6.83146	6.87044	6.73151	8.06785	8.23324	7.35719	7.54467	7.32784	7.13924	5.93135	6.98223	8.90114	7.20573	7.04245	8.00949	7.55895	7.25298	6.56181	7.53975	7.52841	7.4085	6.67282	8.72695	5.94095	7.12155	6.96021	7.86114	8.07496	8.36365	7.19435	6.76195	7.12095	7.88634
1552719_at	8.10064	9.2401	7.92336	8.98914	7.46446	7.22848	8.509	6.42177	6.54056	7.6144	9.01481	7.9396	8.22328	7.64493	9.13292	7.85164	8.62917	7.83442	8.15667	7.48237	8.26665	7.15726	6.41879	9.40222	7.75243	9.09038	8.96812	7.26659	7.8612	9.86488	6.81487	7.16894	8.8577	5.81726	10.0248	7.88104	6.30927	6.6708	8.43825	8.0835	7.92907	6.99828	7.18175	7.74459	3.39138	9.52698	8.64663	7.69489	7.43019
1552721_a_at	6.75637	5.47953	6.52631	3.91016	5.04004	3.62732	1.19547	6.30467	5.25597	2.47451	5.6928	2.03479	6.24296	5.64902	2.44241	5.0603	5.77646	2.77646	4.24	2.98446	4.86758	6.66016	6.5733	4.6373	5.04592	5.79104	6.10468	5.75115	5.45827	5.39444	5.3435	5.77229	6.3387	5.42218	5.56463	1.69365	4.48496	5.48808	3.01657	6.516	6.50951	1.98635	4.12548	1.35642	5.53917	5.51474	4.9966	5.63151	6.09697
1552724_at	2.75786	8.79039	6.68858	7.07911	7.27108	7.14124	7.62762	7.48283	7.44564	7.64842	6.86268	5.4934	6.68677	8.92602	6.82191	7.05472	6.28901	7.36842	8.01208	7.50221	7.46888	7.15384	6.96392	7.02353	7.15033	8.10189	8.12968	7.05536	7.62169	7.76508	7.63586	6.76719	7.54761	6.79429	7.44218	7.64055	6.17398	6.92909	7.08707	6.96544	7.39332	7.57774	6.93473	6.95009	6.93264	9.2057	7.66516	6.99835	7.22232
1552726_at	4.96352	5.73367	4.06458	5.29748	8.43448	3.98373	4.41696	7.7526	5.36346	5.66714	6.66513	3.55367	3.78147	2.7298	4.49666	2.78167	6.11969	3.85828	7.01333	6.94978	6.68317	6.8911	4.80421	4.6373	4.00916	4.76717	6.35273	3.8204	3.99546	6.42241	5.34751	3.72675	5.03342	6.60316	3.0447	3.84737	4.89032	9.77904	7.84064	6.04413	9.074	3.80667	5.15123	7.2189	4.30983	5.86341	7.72643	7.27138	6.22737
1552727_s_at	6.06925	8.21791	6.8355	6.09636	9.60775	7.26991	6.97098	9.15841	5.92268	7.71461	7.83094	7.08551	7.62342	6.44281	7.75993	6.87392	8.11575	6.64266	8.51162	7.62255	8.06598	8.74287	7.05779	7.04088	6.56501	7.71054	8.74242	7.09155	6.72513	7.82048	7.42117	2.54702	5.89577	8.5366	6.02972	7.35004	7.50532	11.276	8.39344	7.31167	10.2872	5.65616	7.86358	8.93189	7.4659	8.57067	9.97114	8.20617	8.3106
1552729_at	7.31485	8.30233	8.15546	7.46849	8.13473	7.52224	8.2533	7.9416	8.47296	7.02414	8.32064	7.50101	7.704	8.52604	7.73455	8.02063	8.65764	7.93672	7.64093	7.02101	7.88818	7.29782	8.59431	7.91543	7.91523	7.12661	7.91684	8.17637	8.01828	7.80043	6.52736	6.93264	7.17865	7.82191	7.5148	7.61384	7.29606	7.92555	9.18844	8.41083	7.66224	7.67139	7.17909	7.56639	8.14409	4.28991	8.06066	8.04635	6.73858
1552733_at	7.98607	10.7069	8.78988	8.14243	8.88451	8.00702	9.39197	8.16303	9.22239	9.04553	7.99545	8.28478	9.27326	9.584	10.7784	8.38853	7.81256	8.14431	9.01764	8.78024	9.90303	9.60747	8.45936	9.14537	7.77723	10.4261	9.59387	9.11914	9.26191	8.82731	9.22592	7.35057	9.27355	9.04178	7.3627	9.48686	8.89565	7.90587	8.24518	9.25978	7.86806	6.94843	8.98139	8.99217	8.13722	9.27102	11.3099	9.68028	7.73441
1552734_at	6.23661	5.87871	6.09139	5.30013	5.15759	5.46253	5.70396	4.90388	1.57839	5.87332	5.49864	4.97216	5.23291	5.9447	5.83826	5.74964	5.53947	5.6639	6.69013	3.81278	6.15002	5.05989	6.23211	5.31467	4.65913	6.15988	4.82831	5.37697	6.75275	5.61991	4.77087	4.96818	7.02683	6.49992	6.22575	5.38285	6.19167	5.0484	6.35286	5.5318	5.88854	5.40287	2.45094	6.10616	2.80843	2.72836	5.01431	5.40568	5.26685
1552735_at	10.6249	8.08646	9.3226	11.0518	7.00501	7.15219	7.63593	7.66176	4.66968	8.22899	10.9979	7.06784	10.2348	11.2134	7.78687	7.97061	8.43021	11.6669	6.98056	7.05323	9.65739	8.31552	6.13549	8.41107	7.5259	7.68423	8.65937	8.20065	7.85421	8.13091	6.93642	6.69139	10.1103	8.9415	8.96336	7.86345	7.62621	7.09588	8.84818	8.30515	9.07644	8.04856	7.90322	8.34896	8.62725	10.1961	4.03898	8.53977	8.91672
1552739_s_at	6.20237	7.44064	7.51659	6.83396	7.9648	7.66262	6.87059	7.00568	7.06058	7.92435	7.31003	7.73533	5.72067	6.9238	7.67713	6.80878	6.90036	7.9564	7.24115	7.49879	7.38651	7.6206	7.82118	6.93284	7.51265	6.81806	6.95421	7.71247	8.0928	7.74667	5.74	6.03595	7.87152	7.82741	7.37169	7.29881	8.00072	7.29245	7.22979	7.61941	6.56238	7.00402	6.52361	6.38514	8.48818	7.20515	7.23609	7.08482	6.46248
1552740_at	7.64462	7.3537	6.85094	6.2515	6.96248	6.92215	5.88435	6.53627	7.51791	5.29584	6.14628	6.2854	5.93923	5.88061	2.58132	6.73788	4.76692	6.49515	4.99302	6.64473	4.00697	7.29502	7.87386	3.35579	6.39429	3.98373	4.02504	6.59579	5.80288	2.44045	3.69955	5.24496	2.97344	6.60819	7.17674	6.97386	6.79125	3.6774	6.93796	3.13739	6.91904	7.2092	7.28067	6.52178	7.17138	2.2868	2.70143	6.54556	7.18439
1552749_a_at	7.87249	7.84404	7.36596	8.34692	6.44226	7.12411	7.1264	5.73485	7.43681	4.96645	7.68717	5.03941	8.07472	8.11891	7.1415	6.33366	7.42994	7.8033	8.12891	5.99996	8.33884	4.82265	7.83241	7.90164	5.75428	8.04797	8.06112	6.85342	5.89745	5.74244	6.25573	6.26253	6.23145	7.47094	6.66574	6.53316	8.07141	5.19214	5.87558	6.95285	6.2349	7.49551	7.37639	7.27711	7.48698	6.17043	5.5215	6.44967	7.83128
1552755_at	3.76508	3.99341	2.72055	3.34659	2.17984	3.06618	5.90195	3.19827	1.93512	4.4474	5.65616	2.56768	3.09586	8.06249	3.20704	3.07604	2.18627	7.51356	2.58937	6.75692	1.92222	3.40993	2.78995	3.10544	7.33073	3.40035	1.77325	3.54835	2.14627	3.65758	2.98395	3.8417	1.97116	3.49869	3.71193	2.94162	3.66529	6.62261	3.94441	3.35549	2.06917	2.461	4.0406	4.98364	3.8691	3.17244	2.04307	3.03386	3.87916
1552761_at	6.90927	6.72753	6.78045	6.65339	6.00379	6.31431	6.9021	6.80328	6.9111	7.57906	4.9372	3.61499	6.93818	6.00912	6.856	4.96645	6.27682	6.86903	6.16338	6.59234	7.06339	6.69803	7.43378	6.46038	7.34839	6.26408	7.00304	6.98712	6.6981	6.60516	7.4911	7.59013	7.58167	7.20363	5.06722	6.41469	4.67806	7.1818	7.54768	4.28068	6.17278	6.14448	7.98238	5.49287	5.18479	7.07821	6.71239	4.95494	8.42017
1552765_x_at	6.09199	3.78611	5.58273	2.85083	5.55803	6.72519	6.18199	5.7745	4.99511	6.56868	3.48367	5.52925	6.56218	5.87575	6.79553	6.70836	5.43982	2.55939	5.59804	6.90581	4.36929	4.92575	6.2872	6.8798	6.07785	6.26629	5.73255	6.3381	6.76489	5.7588	6.17261	4.89902	2.46689	4.84224	5.38699	4.98243	6.60758	6.85704	6.36154	2.55805	5.50092	6.15857	7.41376	5.55695	7.3732	5.23655	5.09916	5.4845	5.96577
1552766_at	0.316117	2.30199	2.75014	5.32018	1.35884	6.11913	2.94042	2.46273	5.23407	5.20981	4.15868	4.80784	5.69609	5.97593	4.68109	5.0603	2.22152	2.30578	1.52726	5.14799	5.41417	3.74652	5.33344	2.26827	4.47834	4.99623	4.73285	1.7748	6.61987	4.76689	5.6446	5.45502	2.03684	7.2651	5.04204	4.87618	3.86302	5.95016	4.1271	5.06437	5.93012	2.22415	0.595713	-0.236881	5.2694	2.16849	6.31136	5.18823	2.50851
1552767_a_at	8.02833	9.93673	6.80132	4.93553	7.80564	12.1759	8.60678	10.7113	8.26245	11.4691	10.1539	10.9111	8.85228	9.78708	6.29539	10.7439	11.7629	8.06564	9.55099	10.4137	9.49242	9.4239	8.91465	11.7014	8.66675	10.719	9.67457	10.245	11.3341	6.51714	10.5717	10.3638	6.67448	12.1501	6.7468	7.2257	10.0121	12.9751	9.36106	10.3653	9.13818	8.78432	7.50378	8.92828	12.7716	8.33941	8.3137	10.2445	7.81554
1552774_a_at	6.35268	8.32465	3.93654	7.45571	6.97236	6.2262	6.80333	4.53639	5.71186	7.42781	7.07357	6.24704	2.9273	8.10941	7.67067	6.79928	7.02756	6.09701	6.27848	6.74733	7.52671	6.34009	6.88526	7.36919	4.60832	6.21542	6.64511	6.2349	7.31891	8.25606	6.79522	3.33221	7.68608	5.65386	5.3678	7.46917	3.69541	7.23318	7.85327	7.45002	8.02749	6.85034	6.77412	3.18724	6.18256	5.67	7.67157	5.80892	6.12476
1552785_at	5.3953	5.15135	7.10359	3.20623	6.18671	6.34632	6.52552	6.29653	4.88296	2.87275	5.54017	5.88808	5.92353	6.29573	6.40304	5.81931	2.25584	5.06817	6.75881	5.94625	6.27047	5.85648	6.53052	5.21805	5.95771	5.21879	7.7763	8.1636	6.03839	2.77997	5.13591	5.5611	2.41771	4.92471	6.64512	5.49033	6.75168	4.64808	6.397	5.62094	6.68927	5.64221	6.27025	6.27355	7.11897	6.48706	6.0209	6.28345	5.69196
1552787_at	7.32377	8.34404	7.5229	7.78965	6.55603	8.01684	6.22255	7.4015	7.2247	3.84737	7.27605	6.53355	8.18494	7.39837	7.50802	4.65306	6.73065	8.05007	6.77535	7.52062	8.0715	7.50854	7.28248	6.90481	5.74031	5.761	5.57826	6.38975	7.45138	6.92356	6.16406	6.98959	7.48426	5.90973	3.63704	6.42562	8.1593	7.82245	6.43931	7.3543	5.66243	8.00159	7.3951	7.83052	7.56253	6.44471	6.3963	6.16612	6.94632
1552788_a_at	7.61602	7.79532	6.26586	7.67707	6.41315	7.51687	6.33115	6.95915	7.56041	6.0976	6.5071	7.67794	8.03276	6.57624	6.62501	6.3714	5.97858	7.1605	7.12627	6.33548	7.34805	7.02697	7.41343	5.99372	6.78383	5.32616	6.40087	4.03418	7.48069	4.67668	7.22297	6.96629	6.29838	7.02083	6.49583	7.81104	8.09229	7.56676	6.54228	6.75318	7.17054	7.17538	7.19027	7.56725	7.60685	7.20168	6.50359	6.9556	7.74837
1552789_at	6.62768	5.42263	7.47252	5.77784	7.30992	8.69198	6.59013	7.27564	2.22382	7.88104	5.45411	4.93507	7.36423	6.29753	7.31891	5.83436	5.11624	7.34876	3.92182	6.09883	1.72174	8.59869	5.06697	6.49088	7.80778	6.00833	5.24712	6.86755	8.4091	0.38566	7.86535	5.9947	6.14817	7.44922	3.19786	7.63141	7.94551	6.22187	5.34181	6.34341	6.7353	6.85197	6.43388	5.67291	6.75696	2.08344	6.355	6.1889	7.49358
1552790_a_at	9.97633	9.71276	10.2598	10.2388	8.35728	10.8052	10.2717	9.88737	8.64122	9.80938	9.56152	9.22427	10.3743	10.2781	10.3422	10.0666	9.07611	10.323	9.67821	8.96628	7.70318	10.4048	8.67316	10.3075	11.0128	9.92018	10.0566	9.72528	11.0889	8.32822	11.1396	10.2731	9.26653	9.52698	8.01014	10.1344	9.83958	9.44012	8.40417	10.4543	9.96134	9.52202	9.12751	8.74012	9.50924	8.46558	10.326	9.79744	9.94449
1552794_a_at	7.81447	7.98859	7.22302	7.85781	6.50815	8.15884	6.21888	6.96522	6.71933	7.45341	6.60568	6.68849	8.14002	6.32856	7.07263	8.15644	6.69921	5.77319	7.77573	7.19669	7.41242	7.08974	6.90449	8.03747	7.52984	7.93311	7.98096	7.23248	7.08482	7.13859	7.27434	5.76415	6.30917	7.33808	6.5307	7.73968	7.33306	7.31584	7.09407	5.28022	7.07247	6.52696	6.42396	7.18012	7.26165	9.34628	7.03187	7.52322	6.30422
1552797_s_at	11.4239	12.7298	9.80661	11.0437	8.94641	10.6105	11.3341	10.4876	11.2286	10.6297	12.0245	7.38912	9.7677	9.32647	10.0618	9.60712	10.1785	12.3995	10.8706	10.6025	10.4036	10.4373	10.8342	11.1887	11.6438	11.3117	11.2048	11.7294	10.574	11.8023	10.8839	9.63536	10.4092	10.654	12.544	12.0232	10.0327	10.7864	11.1263	9.93205	10.2788	10.6902	11.0598	11.6308	9.83488	12.4408	12.008	10.2734	11.2027
1552798_a_at	4.68103	4.38942	3.77597	3.84222	2.7503	4.3015	6.08264	4.05238	4.77648	4.36051	8.10232	3.2253	4.58929	3.08476	3.66635	4.61885	3.54359	2.75392	6.4259	3.36917	5.32586	7.15121	2.35254	3.41889	3.32238	4.69748	3.61549	6.31801	7.08326	3.83323	6.83622	3.45657	4.5303	4.42596	4.69722	6.84203	4.59715	3.39067	2.88523	4.30044	7.4467	6.46575	3.41765	5.50297	2.39964	3.04163	5.63446	4.03119	4.03733
1552800_at	7.16065	4.27389	5.10976	7.31979	7.90902	5.21154	7.16738	7.17971	4.95096	5.89386	6.21733	5.34946	7.39713	5.99912	5.81482	4.93428	4.79739	7.09557	7.16498	4.48481	6.63163	5.69703	4.90087	7.18695	7.98278	5.71325	5.82036	5.78593	7.29542	4.54678	6.91944	5.82759	5.26695	6.70634	5.91295	5.812	5.64105	4.93235	5.34181	6.19085	7.21591	7.63011	5.39312	4.99354	5.67021	5.38699	7.09323	5.58937	7.38051
1552803_a_at	4.50111	3.63025	2.99726	3.2565	3.45128	2.55246	2.02708	6.5774	3.77751	3.45147	5.2033	3.53789	3.76902	7.91217	4.09449	3.34387	3.65072	6.22313	7.11285	4.29806	2.96386	3.23334	5.5457	4.24753	5.25214	2.4429	7.31541	4.26539	5.17256	3.20806	5.98008	5.30302	2.46689	5.96149	4.15829	3.28531	3.6361	3.73256	5.68723	5.76142	5.98341	1.70093	6.43934	6.34818	5.95987	6.71317	5.68728	3.07944	3.75722
1552807_a_at	4.23977	8.39195	10.1547	7.38256	6.38984	7.5595	8.72283	7.23851	7.38092	6.86946	7.55334	5.29012	8.56765	6.31754	10.3471	8.01787	7.79789	6.84917	6.46442	7.88177	6.74098	8.70146	6.5502	7.671	7.93262	9.73636	7.53202	7.23344	7.62476	9.47306	8.02833	7.84593	7.63952	7.02866	8.04713	6.03337	7.21922	5.71819	4.84092	8.01925	6.66799	8.22691	6.34865	8.39933	4.26397	8.98445	8.00003	8.25193	7.95327
1552812_a_at	6.38415	5.41929	6.83033	7.20507	6.8514	7.43475	7.30857	7.53758	6.5284	6.80221	6.37422	6.84764	6.69123	6.18896	6.18175	7.41042	4.09584	6.89807	6.43988	6.03262	6.16049	5.8924	7.44959	6.85733	6.87347	6.77942	6.98069	4.6873	6.92826	5.79893	6.9675	7.69639	6.33656	7.1753	7.14961	6.93044	6.01819	7.63385	7.04682	5.87705	6.91995	7.03713	7.65149	5.333	7.39238	6.40094	6.95468	6.82138	6.30422
1552816_at	4.4247	6.50991	3.64379	5.49717	3.27683	4.18605	5.43537	6.13138	6.43115	5.50726	6.20431	5.89666	6.55901	6.61858	6.8718	4.39886	7.1096	6.87044	3.42375	5.07185	6.20529	6.38246	6.83765	4.86311	4.73791	6.33307	6.00663	6.5907	5.35088	6.86738	5.52838	3.30548	3.59153	6.00577	6.56585	5.79675	5.65607	5.87215	4.97839	7.07582	3.95309	6.93466	5.95219	6.4712	3.01834	5.58654	5.95046	7.20743	5.84476
1552822_at	7.7325	7.43436	7.16652	5.41726	6.71963	6.60887	4.22741	5.76228	4.10318	6.43578	6.28963	6.20837	6.87339	6.34146	6.67408	6.59377	6.4282	4.52408	6.20837	3.1999	6.31887	5.91925	6.19524	8.04836	7.09939	6.86755	6.09102	5.7307	7.50108	6.67144	4.56487	6.58335	5.97526	7.68127	6.19649	4.87026	6.15428	5.17689	6.6172	7.20311	6.90975	6.91399	5.21672	7.79291	6.14572	5.63269	6.2789	6.92614	6.59803
1552825_at	8.51931	8.31737	6.72187	6.34164	7.80764	8.2478	7.12941	8.08342	6.43382	8.34046	3.12932	6.97883	7.93192	6.88425	7.59982	7.19558	7.97067	7.73583	7.35569	8.02414	6.67304	8.60702	8.08646	7.39101	8.29578	6.68895	6.52486	8.57304	7.96128	6.95998	7.39437	6.86325	6.95	7.84593	6.88739	8.11717	8.11147	7.37402	7.44142	7.99025	7.09192	8.44232	8.38074	8.50718	6.07722	6.75976	6.80492	7.24465	7.56146
1552829_at	7.37615	8.26311	6.524	8.62559	6.70813	7.28327	6.53335	7.40605	9.94429	7.23609	8.42039	8.44865	6.8902	6.52375	6.77631	8.19221	7.9648	8.44186	5.82594	8.78179	9.25536	6.32146	7.8599	7.36342	7.04251	8.62682	8.09494	7.38836	5.88049	9.72111	7.08753	6.97688	8.69766	6.68734	8.13435	6.1967	6.66608	7.96375	7.83162	7.62441	6.97202	7.36095	6.77535	6.62476	7.27236	7.7483	7.24439	7.36159	8.07908
1552830_at	3.97935	5.64424	6.53375	6.0176	6.25011	3.90749	6.30385	6.35286	2.55498	5.23427	5.67946	3.02161	4.52503	6.14684	5.69038	5.48539	6.23561	5.98323	4.20746	6.02369	6.15928	3.61184	6.41437	6.81437	5.58435	6.59241	6.31136	6.456	4.87548	6.03318	6.17054	3.166	6.35889	6.14132	4.22025	4.75082	6.09447	4.77205	6.17986	5.53756	5.96592	2.59947	6.21475	6.28074	5.95608	6.07395	4.86482	6.25921	6.14687
1552846_s_at	7.71632	8.11628	7.63132	7.12941	8.85871	8.14937	8.02587	8.20884	8.26465	7.00217	7.29936	8.32621	8.12727	7.96738	7.93488	7.53138	7.26397	7.23488	3.94507	7.74113	4.74748	8.26912	7.78486	7.65313	7.42092	7.88047	4.83347	8.06461	7.63523	7.94069	7.60127	8.70533	8.55726	7.87397	8.40372	6.79085	8.30507	8.13255	7.92234	6.60695	7.73623	8.94448	8.01028	7.97736	8.4976	7.61913	5.03789	7.72904	9.33768
1552848_a_at	5.57097	4.25191	5.57155	5.42555	4.02605	7.3798	7.40473	7.44685	10.3655	6.51962	5.34513	8.93523	7.13529	7.13103	5.58592	6.63521	6.16675	5.48612	8.55051	5.08647	5.78371	6.57141	2.12186	6.05901	6.52134	5.3591	2.46527	9.58625	7.63907	5.95578	6.16869	3.10696	6.73255	5.85183	4.89273	7.03768	6.0126	7.87125	5.40966	7.12822	6.57343	5.40958	4.83566	6.90573	4.888	6.0813	5.87814	6.09346	6.35918
1552849_at	5.02152	3.22451	5.53079	5.13673	2.84255	3.25539	4.64877	2.3517	5.3812	3.32138	2.90501	6.50079	2.70251	3.67332	2.1442	5.80699	5.62751	3.23716	5.24657	3.70006	2.22589	3.35549	3.43546	2.45225	0.791911	5.10433	2.83439	6.22527	2.73971	2.12486	5.49161	3.4003	2.88384	3.75161	3.7883	2.8047	5.09716	2.5668	4.16251	3.12584	2.91951	7.15997	5.28548	5.71998	4.17667	3.44847	3.23575	4.51399	1.46565
1552862_at	6.9656	7.66431	7.33227	8.60577	6.78291	6.94363	8.96039	6.45283	7.0625	6.94381	7.34977	7.23751	4.94676	7.03668	8.35794	4.18907	6.58727	7.19107	6.65883	7.01437	7.17728	6.21876	7.09129	8.03004	7.57873	8.1503	7.7763	6.69624	7.1952	7.52462	6.11846	6.46113	8.63912	5.83814	7.84295	7.09846	5.46337	7.06963	7.23757	7.45352	6.44769	4.14952	7.51868	7.44678	7.60175	9.93932	8.63353	6.61955	5.40819
1552867_at	6.90161	9.46098	5.81231	9.15387	0.798705	7.26581	6.94203	6.23054	7.01853	6.47172	8.24991	7.49186	6.98196	6.96867	7.64226	6.52463	7.5518	6.69977	8.2066	6.74264	6.86128	4.94475	4.37011	8.54097	6.0125	7.27222	7.03356	6.2205	6.56907	8.51399	6.25573	7.56064	6.27682	3.75161	8.41844	8.02149	5.66243	6.24242	6.75139	8.22468	7.3219	5.31138	6.5219	6.29853	5.93493	6.65355	6.08638	6.90616	3.90088
1552872_at	6.86803	6.50026	5.19185	4.74906	5.02604	5.14403	6.51954	4.41649	4.51341	5.42258	6.42552	6.07322	5.98526	6.00414	6.05583	6.58518	5.07969	5.69448	3.53613	4.68078	5.11772	4.7829	6.07518	4.57412	4.44899	6.44553	4.60147	4.9147	4.64024	4.17715	4.17918	6.7814	6.61466	5.82177	4.93698	6.48258	4.59715	4.82709	4.92465	6.57061	5.2111	4.42898	5.79598	3.86665	7.10974	6.03981	4.35366	3.51606	5.31781
1552882_a_at	6.41544	6.43655	6.46884	3.98777	4.65782	7.27982	4.55128	6.89923	4.0045	5.52757	4.08816	5.66487	6.12107	5.61922	4.4474	4.83494	5.9255	4.10691	3.31926	7.01437	6.35752	6.6261	7.41343	4.06657	3.83051	4.37147	3.32858	2.8836	5.8935	5.67549	5.99652	6.29021	3.84032	6.81732	3.56099	5.88982	6.48176	6.2074	7.1264	3.2738	6.57764	8.22242	5.87923	6.42182	4.66995	3.23781	6.60535	2.82364	5.3904
1552897_a_at	8.24361	7.11912	7.6149	6.32001	6.87695	7.72963	8.56376	4.89144	5.64902	7.20316	6.06587	9.24693	6.91806	5.84884	2.9851	7.2869	8.28801	4.88053	5.61947	7.94566	6.76473	5.7365	7.88971	7.09017	5.96453	5.09905	5.9149	6.64654	7.18353	6.35949	6.39031	3.55093	7.45843	6.35509	6.16227	6.58643	6.79938	7.12684	7.74721	5.75174	5.62205	1.57649	6.098	6.32548	9.37995	4.71162	3.05037	3.33751	9.91767
1552899_at	8.74205	5.83387	6.79445	6.84231	6.40266	5.99237	7.01566	6.60626	6.42419	3.97511	6.31317	7.17177	7.91758	6.96671	6.79398	7.31111	5.33257	5.04592	7.08648	6.85483	8.66345	6.77151	5.98328	6.76283	6.66443	6.75082	6.93238	7.20271	6.51867	7.40473	7.81692	5.61159	7.15772	6.59079	7.0844	7.06066	7.25588	6.61499	6.34015	6.94764	6.19417	5.98741	6.73582	7.09785	7.03744	7.43717	7.25186	6.97022	7.05033
1552903_at	7.64297	6.18204	6.18365	7.18406	6.18348	5.86165	5.50643	6.62836	6.79102	5.58953	6.35559	3.04141	5.19165	7.25757	6.538	5.47815	6.51513	6.86747	6.45691	6.38954	5.84454	6.92403	6.51127	6.38824	6.58727	6.32779	6.32785	7.25724	6.56188	5.61237	6.21392	7.05423	5.19675	7.19119	1.97489	6.56496	6.39197	6.44531	6.58808	5.67404	6.12129	4.33739	6.08497	6.76243	3.32556	7.62463	3.78628	6.66521	6.81092
1552910_at	4.37343	6.59629	6.25567	1.1669	6.75106	2.33238	7.24928	6.49134	4.26287	4.33794	6.72794	3.29174	3.81439	10.4177	4.33375	3.58717	5.57794	7.11746	6.96045	5.06314	5.50204	6.66945	3.92714	1.41286	4.51547	5.58231	2.98465	5.58526	1.20154	4.29844	5.74451	3.06318	6.53728	6.48522	2.82471	3.99807	6.35211	3.8137	1.09914	5.73329	2.01791	6.91869	5.93215	3.73631	4.02031	7.43512	2.30917	5.99475	6.63546
1552915_at	6.53282	4.91332	4.57299	6.3714	6.40022	5.88228	6.67117	5.47472	7.16422	3.45147	6.21359	6.1083	5.48295	5.99912	6.06215	6.51042	7.01027	6.44632	5.52984	6.16342	7.07437	6.53329	5.86611	6.59699	6.2515	6.77689	3.3523	4.90526	5.57531	5.79272	5.88446	6.88656	4.24733	4.21415	3.99658	3.82212	7.57125	6.05019	5.34912	6.19652	4.30067	5.20106	7.47468	5.92222	5.96283	5.09436	3.40959	7.32198	6.75305
1552921_a_at	7.78501	6.82683	6.98185	7.7775	7.14588	7.05366	5.51469	6.35519	7.03338	5.92649	5.90027	6.59079	7.46466	6.74722	6.66485	6.42652	6.63268	5.73666	5.77613	7.7101	6.9623	6.56294	7.80498	6.35467	6.09356	7.002	5.69893	6.68512	7.3487	4.64559	3.72817	6.22386	5.62359	7.87471	5.68236	7.80282	6.80553	7.7483	8.15383	5.42181	6.98653	6.46575	6.60567	4.70097	7.70725	6.54768	5.73177	6.80892	5.94164
1552927_at	7.12246	7.02027	6.38944	4.37984	5.49859	6.84405	6.71847	6.8877	5.6316	6.5418	6.08756	5.6114	6.56591	6.71714	4.57371	6.18429	5.80331	6.2372	6.68682	6.82154	5.95224	6.31975	6.33932	6.64891	6.51087	3.93926	6.55894	6.37961	6.1029	6.1431	3.9591	5.78286	4.69122	7.252	7.4621	6.11604	6.00039	6.76221	6.78789	2.71201	5.70164	7.21075	6.56751	3.79506	7.2084	8.36975	4.10691	5.92636	6.13013
1552928_s_at	7.65372	6.68664	6.82215	6.72867	6.44986	5.59785	7.36224	5.86373	5.6981	6.13877	6.05433	6.53943	6.74906	6.96039	6.20881	6.75029	5.46368	2.68002	6.58178	6.64473	6.58344	6.34009	4.64191	7.03945	6.90228	4.88106	6.26158	7.16428	6.64085	6.39013	5.60825	7.11241	6.90559	6.76642	6.09982	7.25952	7.14599	7.31477	7.05785	5.41922	6.36768	6.07188	5.67176	3.38399	6.94698	8.44911	6.57247	5.88249	7.17846
1552930_at	8.34748	9.70846	8.96417	9.31406	8.95434	7.9711	10.8819	9.29902	9.63246	9.23406	9.08574	8.97497	9.65142	8.93019	7.09866	6.58518	9.26818	10.4143	8.75613	8.96867	8.95454	9.6375	8.93223	9.77208	9.88799	10.1321	10.4507	8.78172	8.67836	11.4072	9.03003	10.1186	8.17277	9.67669	9.6913	8.63372	8.52652	9.11653	9.84931	9.97114	8.65447	9.83824	9.64278	10.4413	8.9094	9.71459	9.98646	9.00204	10.2006
1552931_a_at	8.08282	6.98312	7.56998	7.44142	7.26984	7.21082	7.36941	6.76931	7.77339	7.80097	7.8178	7.73	6.80681	5.42905	6.3693	6.86473	7.66727	6.82528	6.80401	7.84911	7.7322	7.6113	7.04615	7.85135	5.55108	4.30021	7.35934	6.56745	7.09861	7.58496	6.56727	4.9189	6.70824	7.37866	7.70612	7.48422	6.678	6.90511	8.06035	7.45745	7.29554	7.21591	6.56602	7.02968	3.19099	8.09123	7.01302	7.61771	6.82416
1552946_at	7.28529	6.29397	7.29656	7.03577	6.87898	7.89393	5.3835	6.47977	6.2257	6.47172	6.5126	6.98751	7.41584	6.16843	5.50726	6.67432	8.48037	2.55939	4.92471	6.77307	8.34046	6.84268	7.93934	4.81487	5.53285	7.06827	7.06519	6.54539	8.18789	5.59172	6.45234	7.83428	5.77076	8.51959	7.26791	2.91579	7.36438	8.6599	8.25458	6.43244	6.10774	3.2034	7.47667	2.77699	9.13208	6.73864	4.63165	7.01503	2.50851
1552947_x_at	7.02851	5.58115	7.19757	6.44823	7.3814	6.94511	7.29896	6.67709	6.3449	6.95519	6.80533	6.84609	7.3608	6.64618	6.01529	5.58767	7.69517	5.14517	6.06441	7.13973	7.7228	6.61509	7.50346	6.32613	3.36641	6.78532	7.31891	6.60235	7.93211	7.07113	6.10777	7.70674	4.08327	7.59002	6.82842	4.14056	7.63118	8.69291	8.03953	5.01662	6.5898	5.60833	6.79701	5.64495	8.80905	6.28691	3.05037	7.44485	4.80618
1552950_at	2.22096	6.88888	3.01724	4.75641	3.95618	3.84568	2.82249	7.33421	6.82766	6.53431	4.18857	6.46831	3.67327	3.09774	3.1416	5.32698	8.08413	2.26849	2.06306	8.49289	6.9229	7.70952	7.23617	2.93041	3.63597	6.53621	7.11444	5.66946	1.87259	5.71167	7.14496	4.77852	5.3812	5.81357	2.48727	5.74821	5.01827	5.17208	5.21997	7.23658	1.23503	8.12326	7.85158	5.93918	2.74978	5.45357	4.94991	7.84705	8.01739
1552954_at	5.90371	3.51881	1.89065	3.11192	3.24933	4.18605	2.32022	2.61778	5.93359	6.4914	4.71214	5.45069	3.03318	3.67332	6.50518	5.41507	3.36641	6.30663	8.88685	6.14823	5.63482	3.39027	6.35245	4.65366	3.11371	2.83684	4.36006	6.19199	2.54262	3.17049	5.86016	5.90874	10.2224	4.1015	5.88777	5.37801	5.50643	6.93427	4.41633	5.29666	9.2695	5.76382	5.76702	2.34687	2.29811	3.33392	2.30917	4.85225	6.39572
1552955_at	7.48609	5.68899	6.69001	5.14521	6.98622	4.04021	5.7434	4.89144	6.73049	4.81528	6.58026	6.96983	5.00908	6.71598	6.45872	6.64038	5.58778	5.81733	7.04432	6.14333	6.71438	4.71516	5.44454	7.15442	7.42381	6.43726	7.19435	6.87533	3.96233	7.30244	6.33896	6.76823	6.7269	5.89719	6.38842	6.13848	6.60918	5.53568	6.27215	6.23198	6.74805	5.67673	4.61791	5.02242	4.27389	6.56473	7.20088	6.64266	6.8944
1552961_at	6.27851	2.42401	3.40519	6.32162	5.66487	3.95459	3.62274	4.21589	5.37854	5.38648	5.46803	5.6114	1.99787	6.72748	1.37885	4.28131	2.96668	3.71859	5.62981	3.12066	5.63682	3.12496	3.38457	5.72005	6.05019	5.35664	3.09741	3.24219	2.38297	6.42391	5.26979	6.4816	1.93501	4.06127	4.71414	5.56398	5.03689	3.51792	6.9803	2.2397	2.78456	6.48351	5.54515	4.81141	3.85359	3.57805	3.47613	4.99869	2.00172
1552967_at	5.64772	5.70984	2.92877	6.36397	6.14177	6.27941	6.62228	6.17777	6.0834	6.36848	6.04419	3.70696	6.12734	6.2011	5.30915	6.83166	6.09682	5.85476	6.60389	6.70808	6.29433	5.1354	6.59808	4.10908	6.56093	6.37587	6.17194	7.11596	6.18401	6.07355	6.95355	6.79102	6.14817	6.15387	5.68934	6.59543	6.17642	5.70754	6.03289	5.6012	6.24733	3.80667	6.21053	6.73176	6.67561	6.97057	6.09452	5.36141	6.75489
1552975_x_at	4.16198	2.80005	4.57299	3.81603	0.798705	5.12636	4.79412	1.78371	1.99881	2.64501	4.91203	3.00162	3.51923	4.99985	5.20981	0.550215	6.0842	2.75392	6.52926	6.20745	6.03797	2.67658	3.8213	5.97813	5.59868	5.07777	3.47592	5.89357	1.81286	3.84016	1.52116	4.26198	1.3795	2.9293	4.34264	5.32698	5.82052	2.88985	2.83159	5.80588	1.85523	6.25246	2.92712	4.82939	4.86928	4.59839	3.57296	6.14425	2.50851
1552977_a_at	7.88419	6.65169	7.69309	7.68784	8.88042	8.21643	6.68381	8.57696	8.18583	8.08088	8.12876	8.33726	8.06905	7.53615	7.37866	7.91594	7.57294	8.29066	8.0151	7.98068	7.35435	8.44911	8.20115	7.23017	7.49988	7.03697	7.08393	8.09738	8.29233	5.51559	7.99057	7.80188	7.17392	8.58764	7.09464	8.21457	8.41059	8.39303	8.17435	7.51559	8.30257	8.59019	7.54907	5.49953	8.70104	7.39575	6.46434	7.76293	7.98708
1552978_a_at	7.44774	5.85888	7.50057	5.39333	8.30016	7.91945	7.48294	7.00672	7.08994	7.21971	7.22246	7.91994	7.12061	4.80406	7.41848	7.10004	7.26305	8.09848	7.2585	7.99551	6.47728	7.7063	8.19569	7.61711	8.18566	6.72164	6.50768	7.76021	8.65407	6.90218	7.76801	7.07305	7.1753	8.54035	5.87871	7.35142	8.59184	6.8299	8.04797	6.98321	7.38976	8.72481	5.71724	7.33262	8.30709	3.88869	6.47111	7.21789	8.41295
1552980_at	4.34043	4.88071	5.54315	2.64003	5.39185	6.00769	6.33461	4.0068	5.65323	3.51792	4.31472	3.36641	5.27791	4.486	4.24191	3.29595	2.28579	5.6639	6.10827	2.36594	7.04278	5.2373	6.28194	6.63069	6.21306	3.44577	3.98921	3.03967	5.79216	5.40992	3.30725	6.14953	4.55463	5.62962	6.72627	6.83219	6.11453	6.45274	3.98094	5.44352	5.74705	5.63084	4.63145	5.51676	7.104	5.67898	4.43457	6.85513	5.71533
1552986_at	6.39299	8.01925	6.56348	6.63306	7.12737	5.6135	7.40034	7.05914	8.22087	5.40208	7.33437	7.55224	7.16972	7.49666	7.77723	6.63704	8.23862	7.65069	7.03252	4.99212	8.43896	6.98064	6.8913	6.7436	6.45135	8.22928	7.34001	6.22747	6.52268	8.91043	7.14108	7.48219	6.19871	4.58357	8.45655	8.00716	5.75037	6.87146	6.12476	8.84194	7.3369	6.27736	5.16106	5.58538	6.61343	7.48649	9.02872	6.53149	3.84385
1553002_at	3.43243	1.70694	5.71819	3.62647	3.54397	4.94735	5.75869	5.80103	5.31953	5.45126	1.46634	3.02161	5.08647	3.39475	3.03711	4.1691	4.03538	1.19003	4.01101	5.84252	3.48339	4.25778	5.85744	5.95197	1.46538	5.18083	5.43103	5.38461	2.63985	3.60599	5.3435	2.29858	5.87598	1.8995	5.77236	1.61463	5.35207	1.45905	5.32856	2.09591	5.10327	5.14452	3.24833	5.22815	1.46676	6.59899	4.63832	5.59563	5.79141
1553015_a_at	9.39865	7.32517	8.81166	9.97564	9.20371	8.44486	7.516	8.15981	8.59773	8.19047	9.69595	9.26631	8.29321	9.06846	7.52142	8.88264	8.79842	9.14241	7.02535	9.19602	6.95617	7.9015	9.28095	9.35924	9.20426	7.54551	8.17679	7.25831	7.24487	8.38896	7.88905	6.58791	7.63236	8.30185	9.04253	8.57625	8.40941	9.39975	9.2182	7.84322	7.47773	8.59288	9.53983	8.14316	9.66419	9.24597	8.60686	8.49616	8.57956
1553034_at	6.29211	6.46764	7.58538	8.78448	6.7533	7.66501	6.88312	7.22185	7.22673	7.27913	7.44619	7.81146	5.45195	4.33006	6.62306	6.14953	6.70064	7.22077	6.40484	8.08865	7.42066	7.57664	6.82409	5.16442	6.83326	5.93135	5.75292	6.54914	8.24193	7.63035	5.99951	5.3839	5.95215	6.68734	7.47286	6.81057	6.08839	6.13602	6.07622	6.3033	7.52035	6.88253	6.93585	7.07794	6.35081	5.60416	7.32438	7.11997	6.20101
1553043_a_at	7.01866	6.10239	8.04615	6.5228	6.45203	7.08157	7.68525	4.0068	4.83711	4.94142	5.82435	3.81047	7.6354	3.8533	8.81734	7.53632	7.42359	6.70329	6.37017	7.22518	6.91687	7.17913	4.7295	6.37962	3.95727	7.28632	7.08891	3.54835	6.6213	8.99329	5.97526	7.15241	6.52558	8.06931	5.90982	5.0377	7.42072	4.42221	6.71196	7.50658	5.8916	7.54182	4.41906	6.92249	5.98801	7.10328	7.13993	5.37973	7.51836
1553055_a_at	2.81977	6.22313	6.42452	8.54639	6.31169	7.76175	7.12758	7.89245	7.81949	7.30185	6.90824	6.19122	6.61709	2.93883	7.17081	6.40436	7.62892	7.9337	6.19811	6.65414	7.81317	7.73151	8.31406	7.1858	7.61816	6.88439	7.63317	7.21584	7.25036	6.64872	7.99289	7.69217	7.95957	6.88985	6.53329	7.57408	7.04919	6.66443	7.9193	7.23809	8.74808	8.72957	7.6345	6.92716	6.85525	7.26035	7.27897	8.09691	6.75132
1553058_at	3.94821	2.89966	2.99726	2.49177	3.27683	2.59537	5.31621	3.14545	4.63261	3.10712	5.53315	5.88483	2.52224	3.23437	4.15501	3.86803	2.71629	2.59327	5.81354	3.76508	1.94875	2.97962	4.11639	2.17418	4.05957	2.95912	2.84947	5.83177	4.98752	3.62515	4.90374	2.32101	3.46895	2.56969	4.41622	5.80482	3.52395	4.00295	3.95596	2.61961	6.09401	3.39225	3.30008	4.57746	4.50292	1.97677	2.40678	3.06437	2.98427
1553064_at	5.09335	3.79702	3.93654	3.28221	5.30069	5.27248	5.15058	3.57663	6.68546	6.26181	6.33783	5.52491	6.3396	7.00895	6.78383	6.59915	4.38888	6.14142	5.71998	6.71372	5.76464	6.41709	3.55707	5.91521	5.6548	6.58449	4.40768	6.33199	6.13537	4.36748	6.90918	5.50065	2.94582	5.05751	4.17346	6.3975	4.95438	6.22762	2.43121	5.26133	5.57268	6.63844	4.93688	6.53697	4.84506	5.43771	6.50359	5.4845	6.30978
1553081_at	7.3328	6.12909	3.2885	2.99276	3.8016	7.15742	3.32445	2.84846	3.25399	7.64746	3.58341	6.54475	3.34417	7.44985	5.88474	3.05696	3.46203	3.32858	4.61082	2.96571	3.1087	3.23334	4.29967	3.40496	7.01671	3.54369	5.01831	3.39839	6.24942	3.11139	6.64672	3.58143	3.6053	3.55748	5.27141	3.41275	6.678	6.47666	6.15851	2.73737	3.30556	3.97059	3.00546	3.07596	5.83537	3.74457	3.6089	3.67332	6.44501
1553082_at	2.88393	4.59495	5.29545	4.7247	3.1395	5.03166	4.31311	4.23186	4.97681	5.59456	4.10274	4.29046	3.7318	4.58781	6.97958	5.87768	6.37103	3.14452	5.64277	6.34583	5.64319	6.67092	3.2828	3.65876	2.98925	2.8909	4.40768	4.53268	3.97197	5.86916	6.0426	7.30571	6.68712	5.87399	3.24757	3.21059	4.40204	4.61809	3.33046	6.43799	3.05799	7.13307	4.17442	4.78823	4.64679	4.9139	6.0209	6.18288	4.64571
1553089_a_at	4.2211	11.4872	6.59234	10.0242	8.35395	8.54575	9.13147	8.18622	8.98039	9.0772	7.96032	8.37971	9.11014	8.52869	8.27203	9.58965	10.0522	9.03127	9.0776	8.35785	10.4202	9.50151	8.44754	7.94443	7.91317	9.01831	9.10282	8.33761	7.98426	9.64395	7.96285	7.70119	10.2377	7.98801	8.78823	9.17657	7.3352	8.08622	10.4785	9.83685	7.97823	9.50238	8.07236	8.61218	7.42092	8.20594	9.04733	7.93468	8.71206
1553099_at	8.77498	9.4109	9.52738	10.3661	9.79472	9.27947	9.75569	8.95492	8.22486	8.74073	8.82463	8.63856	9.55155	10.6352	8.50822	7.83565	9.61258	9.47233	9.0315	9.04058	8.18487	7.9491	9.31115	9.59038	9.01154	9.85553	10.0846	8.52941	9.82404	9.51171	8.70452	9.10652	8.81298	9.26286	9.447	8.21024	9.11055	9.57962	8.32509	8.88432	9.45462	8.7558	9.98646	9.18511	9.6673	11.758	9.79891	8.78051	8.24905
1553102_a_at	2.22096	6.36881	6.24325	4.23727	6.34224	5.05987	7.54234	6.40796	4.63261	5.93	5.49864	3.42133	3.5741	3.1275	3.00541	4.62587	6.02154	5.49469	4.70829	5.0277	5.95728	7.72374	5.53756	2.32516	5.18881	5.05006	2.95632	3.7402	2.67322	4.01665	4.64362	5.60171	5.48546	5.80162	1.69449	3.87083	6.4778	6.36793	5.52757	3.52712	6.1508	7.01179	5.69501	8.27959	2.17984	4.90905	5.24102	6.02485	5.5857
1553105_s_at	8.48541	2.89966	7.53855	5.38846	7.30668	9.00537	5.92778	8.00986	6.46807	7.82268	7.26802	8.65531	7.01003	7.26961	4.00432	6.4901	5.94351	8.21953	5.145	7.68127	5.60131	7.47414	7.64394	6.99746	7.92357	5.79104	6.62527	8.22334	8.35444	5.38968	6.73961	7.03824	6.89654	4.40401	3.9523	8.71015	8.30077	7.61164	7.7697	6.68695	7.20642	7.26922	5.75718	6.36631	8.4767	4.85415	6.10255	6.55292	8.22698
1553106_at	7.02217	6.66819	8.7376	8.19242	8.90622	9.20426	7.50672	9.22347	8.59838	5.32987	9.23605	9.04994	7.02256	5.88823	5.77992	6.5307	8.73201	9.2013	5.43423	9.48312	9.07103	9.75224	10.4851	6.70263	7.71274	6.36375	6.14945	7.03748	7.01701	7.62858	6.38445	6.17014	5.66803	9.99725	8.32838	9.13377	7.28173	9.37046	9.14827	8.28599	8.82748	9.05518	8.18054	9.29506	8.71758	2.54149	6.61495	8.94228	5.50691
1553107_s_at	7.74852	7.90811	9.59738	11.0827	8.92788	9.28154	8.53747	9.21707	9.85253	7.96015	11.0869	9.16091	7.95523	9.92105	8.51708	9.6913	10.3478	9.63327	8.72174	9.5763	10.8699	8.76791	9.52484	9.50402	10.0859	10.0993	10.4707	8.97229	7.80078	11.9818	9.0974	9.90293	9.47508	8.96179	11.1737	9.43031	8.60922	9.22053	9.49475	9.46818	9.92568	8.65265	9.29136	9.43648	8.99389	10.671	10.0425	9.68846	9.05198
1553108_at	7.81447	6.22132	6.51151	6.14381	7.59172	6.94944	6.54944	6.55848	5.68094	7.20807	6.71239	6.72928	6.89752	3.00804	5.1817	6.33366	7.2092	6.65692	3.06274	6.63311	4.99956	6.47162	7.02578	6.43138	7.42774	3.31812	5.89823	3.95834	7.23127	5.61991	6.75168	4.39	5.10563	7.40089	3.5718	6.59925	6.69517	6.63274	6.62192	5.83445	6.88811	6.83602	5.65359	7.7078	6.88648	7.19529	6.507	3.1102	7.20162
1553111_a_at	8.98934	7.68464	8.08691	7.46452	8.5434	8.80219	8.08772	8.62253	7.29239	8.45668	7.5648	7.3654	7.62483	7.13381	7.8384	8.27788	7.96885	7.34021	7.48038	8.48051	6.9361	8.34671	8.71913	7.07767	6.71983	6.81693	6.26745	8.76984	8.55623	5.72829	8.49547	6.80701	7.42751	9.49095	4.97007	7.63515	9.27073	7.02427	8.44504	6.09035	7.64585	7.80522	8.2478	8.49458	7.68145	0.542856	7.09123	8.16851	7.28749
1553112_s_at	7.29477	7.10617	6.49587	6.09636	7.4149	7.20762	6.24782	6.57952	5.66864	6.84602	5.28253	6.40967	6.46489	5.9775	6.52134	6.95421	5.69361	7.0238	6.40699	7.02906	3.54198	6.36402	7.11018	5.04406	4.94275	6.2372	4.57084	7.18489	7.27312	3.69398	6.43222	6.03402	6.35245	7.41249	6.57303	6.93502	6.8773	5.94383	6.47101	6.78252	7.07123	7.59407	3.35409	6.0798	7.71661	5.31355	5.59282	5.40235	5.88996
1553113_s_at	9.35747	8.90325	8.41496	7.64246	8.72306	9.31223	7.82048	9.23021	7.41271	9.18474	7.96563	8.85904	8.33406	8.42244	8.93795	8.51662	7.74382	9.56431	8.41083	8.49362	6.63274	9.09057	9.35848	8.78616	9.26261	6.93902	8.22321	8.8615	8.69479	7.73976	7.78512	8.00541	8.20337	9.22355	7.85332	8.9996	8.5317	8.41913	8.07605	8.31544	8.49539	8.43067	7.67287	8.33789	9.34356	7.9167	8.0818	8.43003	9.09004
1553114_a_at	7.90434	8.40703	4.84759	5.64218	4.81281	6.77483	8.61303	8.99645	6.27697	4.77302	8.2515	6.09956	5.08647	7.29034	7.61581	7.13168	6.8468	8.93643	8.41729	7.97645	9.69018	7.05375	7.29137	9.52829	7.3322	5.99023	9.45147	8.27097	8.25406	6.48392	7.07576	6.30744	9.92018	7.71737	10.1728	9.03831	5.18134	8.44705	6.59556	5.11635	7.26744	4.65175	7.7109	9.73051	7.85733	9.09325	8.5425	8.58986	9.05743
1553117_a_at	8.03305	7.92506	6.6833	7.70318	7.30547	8.34492	4.42259	7.0809	3.20323	7.75887	6.96297	7.63593	6.59457	3.63718	7.28996	7.79098	7.09926	7.4314	6.92314	6.83937	6.86758	6.80284	6.6526	6.78575	5.5743	6.49871	3.45416	6.66513	7.60896	7.22854	4.87482	2.70308	5.2762	8.02523	7.82206	8.15746	7.73354	8.39353	8.79568	7.15098	7.52035	8.14076	6.15781	2.07942	7.79913	6.60475	7.37054	4.73233	5.54964
1553118_at	7.01695	8.93981	8.06829	9.56785	7.905	8.10104	8.04031	8.31076	7.71054	4.00981	8.56832	7.97785	7.40028	8.66472	7.9434	6.8926	8.31859	7.94056	8.18366	7.29931	9.52819	8.17497	8.77663	7.76057	7.65806	6.87461	8.09494	7.82437	8.13546	9.25816	7.88184	4.98086	8.94064	8.27187	9.13167	9.26855	4.9219	8.0938	7.07794	7.44082	7.81518	8.96409	8.93094	8.11985	8.47127	9.13723	9.39732	9.05894	4.7913
1553122_s_at	5.59666	5.40101	8.40259	7.29848	8.83928	8.15477	8.3415	8.58086	8.91448	6.14361	7.79779	8.30468	2.76077	5.61922	5.01142	5.47413	8.53255	8.51064	2.42142	7.95483	7.50677	8.90676	9.2426	4.71776	5.79903	4.82114	3.78844	4.27996	5.65575	7.89566	4.97452	2.14466	6.12269	9.16977	7.15267	7.63419	6.00348	8.02749	7.85452	7.22536	8.71806	7.49841	7.67536	4.257	8.6945	5.26792	5.85183	7.8729	4.43573
1553123_at	5.42923	6.7353	5.49589	7.74667	6.26546	6.1125	6.38498	4.55818	6.88214	6.00967	4.85979	6.11476	7.40516	6.49296	5.76573	6.65659	6.50916	5.82441	6.64832	6.53152	6.54273	6.10344	6.91593	7.93192	5.97772	6.54228	5.81482	3.43137	5.85655	6.86528	5.64218	7.62734	7.5248	6.83364	6.20731	6.96011	6.12935	6.67282	6.18718	6.39414	5.12941	7.12601	6.34146	6.42182	6.36421	7.43278	5.07912	7.30138	7.52786
1553125_x_at	5.30321	6.38489	4.81345	7.48418	5.32263	6.10048	5.51924	4.35079	4.61612	4.91687	6.16502	4.05337	4.63977	5.54874	5.0395	4.68534	5.32413	6.62703	5.21154	4.25928	7.51369	3.23334	5.86611	6.77564	5.29503	5.32335	5.71992	5.38036	3.51992	4.17064	6.05645	6.40872	5.89577	5.83814	6.12152	5.40439	6.15038	5.6979	6.4134	6.0113	5.71542	4.66675	6.31679	5.96484	6.92603	7.64339	5.64908	5.51888	4.77806
1553127_a_at	4.97621	3.56548	3.09713	2.80136	3.57716	5.97764	5.21997	5.67673	2.09342	5.56493	4.6368	6.06999	5.83481	5.31738	6.10409	5.97712	2.31717	3.89438	0.975022	2.70295	4.9446	4.70829	5.60763	6.64891	3.42506	2.51096	4.76303	3.41448	4.76553	2.00121	5.7504	6.15497	5.84276	6.3782	3.54043	5.0377	1.85026	6.18896	5.00671	6.17844	3.24651	6.0559	4.84077	4.8357	6.47878	4.06062	1.20272	4.05647	1.86284
1553129_at	4.65598	5.43014	4.55918	2.68843	5.21056	3.03644	6.01219	5.64688	5.7785	2.12341	6.67585	1.70093	6.18634	5.56427	1.75648	4.9829	6.26338	6.25429	5.9073	3.90795	6.12502	5.63683	5.75024	6.7269	3.40467	5.91691	1.9607	3.27648	3.53608	6.29204	5.66961	3.59108	3.52454	2.9293	5.90022	6.24313	2.63916	5.51115	6.65108	6.0559	6.22758	2.88089	2.40156	4.52353	2.43211	4.92389	4.17442	5.31601	2.94767
1553132_a_at	10.0579	10.4748	8.40203	8.8314	8.5366	9.4727	11.1347	9.83339	10.6544	10.1503	10.7912	10.3275	10.5549	8.26046	7.85118	9.26286	9.40894	9.19463	10.515	10.4265	9.5602	9.94845	10.5872	9.25216	8.87625	7.13815	8.30802	9.87086	8.50961	8.2077	7.13358	9.27033	9.94096	9.09237	7.77453	9.83198	10.3701	7.82443	9.29853	9.09344	8.49357	9.95657	7.69776	9.59874	9.80713	6.55347	7.83335	9.61961	10.7803
1553133_at	9.61864	9.09583	8.01729	5.0972	8.61857	8.46001	9.94023	10.0595	8.09103	8.92175	8.14036	7.81146	8.16728	9.94429	6.20187	6.92099	9.41383	6.0691	7.83233	9.76965	6.03617	9.78313	9.35738	9.91049	8.76011	8.073	9.14096	7.61555	8.95212	5.53285	9.78989	9.17975	10.7303	9.41353	6.53796	7.47058	9.4744	6.16068	7.65174	9.30663	7.78625	9.09253	9.8771	7.95991	7.0298	6.67651	8.51096	10.0851	10.3313
1553138_a_at	5.9465	5.97027	2.47508	5.65638	6.53869	7.20762	3.01353	5.10348	5.25597	5.87625	4.75367	2.07651	6.31776	5.72556	5.28357	4.40424	4.74813	2.52883	3.93294	7.18618	2.67716	1.3005	6.43926	2.48038	1.38214	5.43949	2.9709	3.84977	2.46702	2.14889	3.29202	5.81099	2.81493	5.67555	2.74657	3.03947	6.55648	5.41085	6.61193	3.11123	3.36387	6.94547	3.3934	5.37449	2.00445	3.63998	3.27997	4.30697	4.40115
1553140_at	5.67873	6.59629	6.75824	6.90149	6.05244	6.13374	2.90413	6.81659	5.78231	6.18896	7.04904	6.55337	3.17645	2.99004	5.04863	5.85511	6.70749	4.7158	3.89183	6.20745	6.45001	4.94475	6.5777	4.34513	6.77017	6.61509	6.26278	5.8609	6.71228	7.577	5.98776	5.73287	5.3839	5.81005	7.2816	5.93575	5.0541	5.76514	5.83226	6.10439	7.69366	3.31364	5.75489	5.13878	6.30733	3.22757	6.23837	5.01082	4.55636
1553142_at	1.90402	5.37694	4.93781	6.63021	6.36285	6.58302	4.69101	6.56359	7.12869	5.78137	7.22752	6.31896	5.17232	4.47916	-0.466433	5.37624	5.40046	5.71708	5.70557	5.64455	7.04365	6.26633	7.02164	4.9761	6.16179	4.43805	4.1607	2.19669	6.0659	5.98501	4.03628	5.94086	4.30556	6.04159	6.49401	5.59135	4.74561	3.23716	6.81639	6.32335	7.39095	4.38817	6.0024	6.2501	3.82663	4.78073	6.04422	7.09995	4.72621
1553148_a_at	5.2333	7.54123	6.42943	5.3316	6.95263	6.70789	6.2761	6.47794	6.35329	6.56999	6.0738	6.02102	6.33366	6.41874	6.16646	7.04629	6.68927	5.18323	6.49639	4.95606	6.59107	6.833	6.76286	3.16903	6.44189	6.08445	5.93246	6.76402	7.20771	6.29847	6.73646	6.46497	7.16987	7.71508	5.59676	5.44073	6.83799	7.0086	7.00163	4.30635	6.36768	6.92535	6.43784	5.99349	7.54608	2.55805	5.5725	4.91974	7.24138
1553157_at	5.59666	4.93839	4.52012	6.0709	6.67913	6.38275	3.62274	5.74896	4.78684	6.54789	5.32637	5.25115	5.43005	4.47916	5.79701	5.77874	5.65111	6.27968	5.8037	6.30546	3.24175	4.13158	5.01129	5.10255	6.08547	6.19445	6.97655	6.10048	5.88049	6.10077	3.67432	6.24612	4.94667	5.99568	7.24769	5.78002	6.01549	6.42874	6.01168	6.3714	5.10845	4.04945	5.08951	5.71443	5.8978	3.81835	5.83054	4.84092	6.09697
1553158_at	5.21692	7.23324	5.99001	4.30971	6.18953	7.2634	4.54197	6.26165	6.4595	4.29492	6.05246	3.92714	4.7544	6.79531	6.45283	7.21707	6.92403	6.26853	4.9461	7.40502	6.86128	4.45213	7.27248	6.78286	6.77353	4.03538	5.54194	6.68972	6.64577	6.35217	6.16406	5.07358	6.26847	5.85183	5.14081	6.44258	4.14788	6.29013	4.29558	6.28753	4.2384	6.47361	7.09566	5.06054	6.26784	6.53509	4.03136	5.4845	6.93409
1553159_at	5.41343	8.81752	5.28738	9.15519	6.02386	6.31431	5.64059	6.2414	7.89573	7.36146	8.42891	6.94982	7.63044	6.41874	4.31985	4.57208	8.47372	5.47838	6.90713	6.83769	9.32366	6.63338	7.74733	6.95335	3.69541	8.1323	8.62196	7.44678	3.7307	9.18392	7.62675	5.65488	6.56047	5.48179	9.05124	7.07945	4.7175	6.06613	5.88468	7.35343	7.51836	6.39164	7.64605	5.46839	7.16205	6.1945	7.71863	7.38999	7.5364
1553163_at	7.43217	7.62243	6.58026	5.28583	6.54619	7.12876	6.63755	7.5497	6.74912	6.65386	5.35592	7.05893	5.79517	7.00645	6.32494	6.58197	7.89522	6.45891	5.70314	4.99212	4.84035	5.04826	6.10242	6.23062	6.53324	7.66926	7.39544	4.62994	6.50182	6.77561	7.39022	7.62903	5.43505	7.05319	6.87969	6.65993	7.1378	7.11792	5.37379	6.19652	6.45335	6.19819	7.16118	7.16916	6.40536	6.58382	6.59673	7.30637	6.56242
1553165_at	6.30525	7.57083	5.93795	8.23244	4.7267	6.68584	2.82249	5.78447	6.55189	6.93288	6.91665	5.65065	6.99505	3.9153	6.40304	6.66502	6.86581	5.18323	6.57522	6.82284	6.29838	5.38779	6.87135	7.15864	6.84648	7.06073	6.77907	5.06279	5.58946	7.52262	6.13683	3.71591	6.60415	6.35749	6.28769	6.17436	3.95495	5.59676	6.40693	6.65705	5.37163	5.60833	4.22085	3.73631	6.27269	7.919	6.12031	5.33615	4.93119
1553177_at	5.25858	7.48237	6.95982	3.88682	6.14177	4.47723	6.2359	6.25716	3.65458	6.27694	5.65333	5.34491	7.76735	5.25453	6.02748	5.60333	5.83044	5.82441	2.81882	5.45854	5.21004	7.45908	4.83188	3.77418	6.07161	8.97165	5.62233	6.40711	4.3349	6.76155	5.46779	2.84274	9.29426	7.95931	3.18596	6.17088	6.40118	5.93288	5.29845	7.59562	6.31405	6.72388	6.56018	5.39963	6.41641	5.82027	4.41797	7.01589	7.40281
1553179_at	7.36318	5.93101	2.97722	4.57578	2.7503	2.59537	7.35214	11.0184	2.50775	4.66465	3.77934	3.16739	3.23055	8.03811	8.6681	9.55551	8.28195	2.22463	9.72009	2.98446	5.48168	8.13184	7.57273	2.57537	2.96139	7.93054	8.3283	9.57617	9.66643	6.19921	9.40977	3.20806	3.033	9.16789	3.1732	10.1803	10.4343	3.15278	8.42328	9.43462	11.715	2.76097	8.61469	7.56283	10.9003	5.55306	9.48897	8.59844	4.1959
1553180_at	5.91909	4.93839	5.49589	1.58043	0.0894837	5.97764	4.69101	9.30758	0.999998	4.26342	1.65254	5.91627	1.84754	2.85712	7.16029	7.1583	6.51513	0.129517	7.66501	3.8355	2.29404	6.06947	5.97257	2.07427	1.38214	5.81148	6.24488	7.74292	8.31316	4.27709	6.99844	5.21047	3.08775	7.9749	4.94667	8.16352	9.05709	1.66544	3.82303	7.38926	9.73856	5.04128	6.21624	6.55509	9.45674	4.31852	6.79148	6.49152	2.19669
1553185_at	9.07254	12.1033	12.1456	14.7031	11.2065	10.4264	12.544	11.2048	11.6326	9.59522	13.4242	11.4551	11.8796	13.4792	11.6289	11.6779	13.1612	13.6923	11.374	11.6152	14.3006	11.7659	10.0768	12.5971	11.4198	13.5226	13.0418	11.102	10.7524	14.8749	10.7185	13.0702	13.8546	11.246	14.3919	11.9102	11.8118	10.7656	10.9925	13.0342	11.8564	10.5464	13.319	10.1366	11.7847	14.5902	13.3829	12.4239	11.2737
1553186_x_at	8.96496	11.1238	10.7846	14.3651	10.4381	9.93761	11.0029	9.97114	10.5501	9.38527	12.6126	10.5195	10.8839	12.0702	10.9318	10.5919	12.1279	12.6247	10.1818	10.4912	13.337	11.162	9.92424	11.7737	10.3745	12.9676	12.1979	10.0306	9.74216	14.235	9.66933	12.6851	12.2942	10.3037	13.8439	10.6411	10.5499	10.1292	10.2739	12.3395	11.5142	9.63879	12.4727	10.2286	10.6114	14.2891	12.7913	11.4758	10.2719
1553192_at	2.61443	0.986151	6.06652	6.62942	5.84372	5.0527	4.88326	6.14	3.77751	5.74941	6.12415	5.50444	4.03794	5.37301	5.55966	4.61885	5.34286	5.0506	2.25498	5.70292	5.67226	5.71073	5.31781	5.19512	5.1491	2.21884	4.77852	5.61704	2.14627	2.44045	5.57593	4.69265	6.08222	5.73666	5.62244	5.82759	5.50643	6.04382	3.45128	3.87606	4.75049	6.41559	2.68411	5.63799	4.17667	3.67518	5.26275	4.46687	5.44961
1553193_at	7.426	6.08914	7.52475	6.21965	6.56146	6.63684	7.16561	6.75901	7.17546	7.45552	7.60004	7.09146	7.10752	8.1953	6.3693	6.85175	6.32006	6.51867	7.07969	6.37745	6.93991	7.29966	7.13388	6.96575	6.58111	7.31598	7.1815	6.48193	6.74865	6.61254	7.60739	5.36623	6.56812	7.03547	6.64408	5.63466	7.67504	7.06207	7.46055	6.7937	6.02951	6.26923	6.22747	6.93176	6.57804	5.90327	5.8652	7.00419	6.76221
1553199_at	2.45518	3.39248	2.31845	0.485365	1.25745	5.63302	4.49985	2.40864	1.9005	2.20318	3.43236	5.11834	4.43381	3.4421	1.96909	4.80845	1.59107	2.6259	2.32143	5.24842	2.47858	2.03934	1.99787	3.37363	2.89419	0.485365	2.35322	5.43924	4.92559	2.64906	2.30384	2.91622	1.8995	4.33184	5.73837	4.64571	2.6713	0.449395	5.79458	5.96577	1.95711	5.16374	4.40735	4.29182	4.38189	5.70101	0.783564	1.57219	4.02578
1553202_at	5.78961	5.0423	7.12479	6.33161	2.68843	5.82408	2.75289	6.04989	5.61016	7.17465	4.49649	5.02635	3.19578	6.40565	7.90636	3.97146	6.17065	6.2372	2.84035	7.86594	6.6965	5.55656	6.42599	4.3015	5.89307	6.31896	3.38516	5.54948	3.7307	6.56652	8.76356	1.88323	6.95	7.56127	3.71908	6.56985	5.78905	6.53467	5.91831	7.11811	2.96811	7.57569	6.47677	5.56246	6.76596	6.35371	6.27411	5.52594	3.9223
1553211_at	4.06673	9.01937	2.2397	2.31492	6.9443	2.94322	2.75289	5.90749	3.57716	4.08694	5.92135	2.90616	4.28163	5.99683	5.26794	2.97947	6.15371	1.78062	6.00901	2.18234	6.92476	3.00507	3.57427	7.77159	6.3053	8.22256	6.63993	3.20727	6.61796	6.26517	3.55789	4.09825	4.09131	4.15272	2.35908	3.14503	4.78672	2.96643	5.88468	6.32637	5.84826	6.42259	5.00557	3.17011	2.49904	6.95	10.6189	4.54414	4.27448
1553212_at	6.44791	6.68376	4.75573	6.62086	5.92517	5.85774	6.12806	6.27575	5.02108	5.86331	4.05788	6.24704	5.82203	5.69479	4.12989	4.90905	5.26629	6.26606	7.3696	4.26577	5.79173	5.28976	6.45065	5.62906	2.55428	4.90753	2.07177	6.34841	4.95739	6.30103	5.50249	5.83415	5.46905	5.51897	5.00777	5.55906	6.08839	5.38075	5.77826	5.4583	2.11305	6.38257	1.92037	5.54057	4.86928	5.24934	4.83347	6.37595	5.77863
1553214_a_at	4.71756	5.31544	6.11503	7.68864	2.22244	6.42486	3.32445	4.89716	6.46256	0.865441	6.29157	3.36641	4.56376	1.64141	2.00445	1.2874	6.17241	6.24519	4.32058	5.74195	5.64619	6.42155	1.53233	6.47166	2.38297	5.43949	5.72649	4.43726	5.03085	6.18997	6.0426	1.60873	5.42321	5.39049	6.10605	5.51093	5.88035	5.86067	6.15851	7.26778	3.50703	5.66878	5.95219	3.99401	4.85385	6.80734	6.67424	6.11167	4.47823
1553216_at	6.32153	5.71231	2.00096	5.49246	5.47563	2.38471	5.39775	3.98684	1.57839	4.66465	3.1102	3.34933	5.16169	2.32864	4.99354	3.23752	2.96668	5.06386	3.04182	1.98748	5.72118	3.00507	1.41079	4.58213	5.22453	3.20614	5.41685	4.9245	6.13263	4.86647	1.52116	2.86002	5.57593	2.67069	2.35908	6.13366	3.25759	2.45331	5.47633	5.5852	4.96842	6.57024	5.22672	2.43669	6.0857	2.2868	6.20137	2.86149	1.57028
1553217_s_at	6.05331	6.1459	3.46105	6.32757	6.05583	6.23945	5.33615	5.60813	6.67622	5.49868	6.9725	6.14	6.0227	6.65804	6.42313	6.78338	5.32413	5.5611	6.30858	4.25928	5.96368	6.02566	5.91388	6.38182	3.9282	6.23374	6.9012	4.82919	5.46257	6.72779	5.78499	6.26415	5.77903	4.73195	6.79734	5.62639	5.83741	6.1786	5.54225	5.7547	5.05481	5.22786	5.73818	1.27845	6.35081	6.19008	6.5897	5.37973	4.74011
1553218_a_at	2.75786	9.16281	8.38714	4.88793	9.11417	8.97075	8.48022	8.92334	7.88164	9.27336	8.39488	4.66904	8.99883	10.0778	8.97276	8.9727	8.07369	8.15051	8.95969	8.45422	8.3931	9.40471	8.4791	4.72528	8.36743	8.18107	7.4648	8.37068	9.73512	8.44626	8.69591	8.42147	8.5828	9.11115	7.80446	8.35388	10.0552	9.99503	8.98768	8.49426	9.32602	9.6307	8.61124	8.00302	8.19804	7.10752	8.02845	7.71915	8.79619
1553225_s_at	2.32101	7.04041	6.47441	6.70337	5.41674	6.53817	5.94673	5.04879	5.83005	5.87332	7.32529	6.77657	7.38955	2.92181	6.78814	6.63148	6.91469	7.52296	3.35264	7.09323	6.16989	5.44727	6.94171	6.82394	5.44566	5.45333	7.72725	3.09995	6.37315	5.42757	5.31757	4.83784	5.29513	6.35	6.30054	4.34841	7.05721	3.27591	6.34365	7.09022	6.7353	5.47419	6.55429	5.4382	6.03486	2.72836	4.98544	6.05688	2.3923
1553228_at	4.44528	5.72728	5.74179	5.011	1.96197	3.93968	2.47544	6.24347	4.83711	7.93363	4.11098	1.34353	5.60171	5.85372	1.25419	4.36678	4.95254	3.362	5.08533	6.27223	3.8115	6.99922	6.20237	0.847773	5.96184	2.09949	6.9297	2.97479	6.38308	5.37253	6.3142	2.44855	5.0589	3.21695	6.54387	5.55446	5.85524	5.53145	1.79821	6.32779	4.12898	5.02242	6.29236	5.48509	5.58001	5.15539	4.41108	5.40819	7.32071
1553229_at	7.62426	6.26579	7.05242	6.0049	9.00257	8.28186	7.46368	4.43884	6.29584	8.47767	6.41021	2.72537	7.64934	7.15224	7.73671	6.74664	5.62981	7.14275	6.72169	7.59953	4.17346	7.64105	6.50258	6.69949	7.51642	6.05389	4.40768	8.04797	7.33056	5.07072	7.66407	6.57593	4.38443	7.78829	3.62745	3.18839	9.03831	8.053	7.86711	3.58517	7.0238	7.28094	7.79463	1.91245	9.01393	6.03981	7.81334	7.17844	6.01324
1553243_at	5.90048	6.67465	6.22466	5.41726	9.2493	5.26184	6.24623	7.01474	12.008	8.27558	6.88829	10.1022	10.0234	7.31372	6.46248	7.76672	7.02476	7.43574	7.06892	3.54217	7.13229	7.14459	8.40765	5.99372	6.3053	5.44518	7.31468	7.59775	5.97163	10.0727	6.08538	7.83756	7.36601	6.31718	3.80924	6.90638	6.06819	5.95972	7.96963	8.06947	6.45335	9.86205	8.14851	5.77796	5.92891	7.26183	6.91523	7.72055	8.44471
1553247_a_at	7.01866	6.30978	7.75532	6.73104	6.99828	7.71582	5.70943	7.76923	6.26392	7.61791	6.96204	5.68471	7.0631	8.53884	6.36714	6.98294	6.00101	7.45468	5.89407	6.19624	6.29139	7.22551	7.95884	6.9704	7.98607	6.46819	6.15698	7.43127	6.57294	5.89846	8.33577	8.23777	7.47752	8.19644	6.18341	5.69155	8.09006	7.09284	6.94775	6.58707	6.84637	7.53981	6.29418	7.29691	7.9414	1.17841	6.78352	7.40483	7.12139
1553252_a_at	8.36232	7.6808	9.11849	9.28635	8.78188	9.44757	7.98767	9.17455	9.48984	8.74523	10.3809	9.43607	7.73036	8.39631	8.15173	9.14672	8.7235	9.77464	8.16172	9.347	9.94624	9.70001	9.74626	9.10691	9.98779	8.94874	9.28943	9.4634	9.17369	9.94877	8.79737	7.9068	8.46421	9.2245	9.81479	9.99593	8.82997	9.65114	9.10969	8.41033	9.8218	8.86401	9.03349	7.42554	9.09633	10.0253	9.5153	9.74235	8.81717
1553265_at	1.69414	6.57583	4.83522	7.3476	6.14177	6.57649	5.15058	6.397	6.71695	5.10992	7.19509	6.21546	3.7462	5.08099	6.08088	6.39952	5.56366	7.12998	7.21184	4.19292	3.01625	4.32742	3.90053	5.87975	6.33264	5.80496	2.89839	4.86974	6.98229	6.60791	3.34126	6.9128	5.48917	6.20199	3.91203	6.9097	3.53887	4.72349	6.48299	1.45453	6.67304	6.70693	6.07147	1.91245	5.69344	2.10514	5.64083	5.56193	5.06619
1553269_at	7.17703	5.98705	6.06652	6.53896	7.26397	6.1816	7.15085	6.28522	3.82533	1.99999	6.04419	5.15624	6.8926	5.03265	6.59298	4.21395	6.00846	7.97653	3.63604	0.965929	4.4797	5.95064	6.01888	6.80432	6.38522	5.85694	5.12244	8.50195	6.42888	3.98949	6.00584	6.28578	5.35515	4.779	6.95656	4.68224	8.25322	5.9302	2.22694	6.13298	4.95645	5.81255	4.22798	5.94738	9.32027	5.30754	4.13334	6.22819	5.8278
1553271_at	7.49805	7.97636	7.15785	6.10112	6.99706	5.41876	7.47344	6.73522	7.33698	6.46721	7.28067	7.20859	7.08221	6.45279	7.40161	6.8926	6.81377	6.37853	6.92466	7.64928	7.84346	6.9674	7.20385	7.94758	6.96176	6.58118	7.98342	6.1884	6.82578	6.93037	5.14026	7.45656	6.93369	7.06375	7.79775	6.54927	5.52946	6.37017	7.44781	7.20219	6.84637	6.05244	7.77723	2.25584	6.67031	2.62318	7.73688	6.9113	7.08024
1553275_s_at	6.44562	7.8574	6.72021	7.83305	4.95659	6.50085	7.88239	5.45357	7.34852	4.17521	6.92876	7.30092	5.24298	5.84094	6.19181	7.54068	7.80005	5.46429	7.12061	6.29903	8.72375	6.65659	6.33932	6.33001	6.38295	6.48697	7.35267	6.10839	6.16716	7.70201	7.40456	5.50407	6.84801	5.34964	6.64985	5.95214	5.58453	6.57121	6.58251	6.95027	6.69547	5.80144	6.08497	7.16281	5.73041	7.98505	7.10885	6.07351	5.95535
1553292_s_at	9.53877	9.48607	8.99104	10.4668	8.4313	8.29356	9.02389	7.51951	7.80097	8.37496	9.48409	8.88795	8.2854	9.63861	9.38518	7.60022	8.53813	8.4744	8.71509	8.8611	8.01869	8.00432	7.90157	9.73001	8.5342	8.92167	9.51657	9.36968	8.63116	9.358	7.26589	7.17666	8.56314	8.46974	10.1686	9.21768	7.82113	8.90025	8.62785	7.84075	8.56815	8.62622	9.07807	8.72948	8.75068	9.43868	10.6114	7.98515	7.08793
1553297_a_at	4.99067	9.62905	8.53153	8.56593	8.54903	8.2133	9.56267	8.02699	9.03703	8.61461	7.41047	7.57414	8.74555	7.63838	9.31406	8.70606	9.09583	8.42694	8.14048	9.1269	10.5915	9.10978	8.00245	8.20135	7.54286	9.71113	9.33399	8.19848	7.69071	10.3617	8.25175	8.83152	7.94174	7.9063	9.34905	6.2792	8.98691	9.51581	7.48765	8.27336	7.3369	8.28864	8.40623	8.96533	8.00905	8.85672	6.89478	8.74022	8.28698
1553298_at	6.14842	2.67306	5.27378	6.32452	2.39923	3.03644	4.08331	5.53439	2.77006	5.01831	5.78447	5.40763	4.93526	2.09639	2.00445	5.19064	2.43425	4.93953	5.46695	2.7298	2.57215	5.03674	5.72019	5.24131	5.63315	5.78499	5.19957	2.70223	3.87996	2.72998	2.57015	2.66583	6.27336	5.60668	3.23506	4.79063	2.33455	4.52866	5.01142	5.19448	4.65338	1.63994	5.11325	3.2565	3.15172	5.55809	2.83909	1.78583	2.3923
1553299_at	5.88787	8.18818	5.55119	5.88163	5.64356	5.3678	8.51742	6.75688	7.16726	7.35508	5.92433	7.72037	7.16827	5.80964	5.6004	3.99106	4.81977	6.84917	4.67956	6.258	7.51771	5.68803	4.53012	5.58942	1.92127	4.88106	8.03004	5.44276	6.00182	5.94341	6.34334	7.64157	6.69463	3.57834	6.43897	5.40882	8.77069	5.34513	6.92928	7.55917	3.30556	6.40821	5.47919	5.29003	7.46241	1.86504	3.03458	5.66199	5.00182
1553300_a_at	6.86091	7.63907	5.74935	6.58518	7.10216	6.69836	5.81999	6.15448	6.45484	6.94381	7.40594	7.25595	6.79885	7.06694	5.16091	6.3714	7.55372	6.82913	7.54868	7.49509	7.95983	6.1004	7.44402	6.37962	7.18779	7.16804	7.14798	6.30067	6.68527	6.96531	6.49494	5.97598	6.12839	7.43031	6.56836	7.20677	5.88035	5.42743	7.95963	6.2664	6.81042	7.06188	7.0947	6.68104	5.68619	8.51051	6.67758	7.21512	7.63573
1553304_at	6.67817	5.72291	7.65903	8.04312	7.48299	7.59097	7.69398	6.92179	8.21887	6.60244	8.21809	7.35732	6.75998	6.56608	6.99267	6.73939	7.7283	7.71603	6.88938	8.22691	7.93845	7.35835	7.98462	6.24395	8.14254	7.48283	7.33271	6.99567	6.12485	8.65576	7.37481	7.74757	7.48121	7.48032	7.89679	7.45556	7.10432	8.495	6.70003	7.65201	7.8252	6.85448	7.37504	7.87859	7.98238	7.80268	8.02544	7.59414	7.04017
1553306_at	5.59225	6.51502	5.74553	6.5877	4.4618	3.52481	5.804	3.2565	5.87625	6.36619	6.07987	5.62495	3.94406	5.21985	6.28496	6.61066	6.35286	3.99695	5.98556	5.99738	5.91521	3.25539	5.23045	5.33745	6.01531	8.00711	6.17194	5.8742	5.45426	5.93626	5.86016	3.41376	7.86141	6.42436	5.31781	6.23464	3.7792	6.12367	4.73204	6.78252	6.11604	2.73428	6.03019	5.49589	6.22939	4.15474	6.93892	6.25758	6.37446
1553310_at	3.47024	5.32314	5.52268	5.04499	5.86441	6.42083	5.39059	5.70929	5.86802	6.45274	5.13928	5.81009	5.41284	4.80795	6.65307	3.80587	0.688365	2.46689	5.67598	5.29243	5.71828	4.55197	5.62794	5.71702	2.89419	5.95041	5.40908	3.94226	5.93085	2.87801	6.5541	5.46871	6.5774	1.53147	4.70234	5.33257	3.2923	5.6979	1.72779	2.53252	4.5859	4.241	6.22297	5.46839	6.04651	6.95779	5.25048	3.14296	5.04826
1553311_at	1.39123	6.85187	5.27378	2.43211	5.70192	5.03166	7.29896	4.68864	6.1459	2.32065	5.67404	5.33052	8.81004	2.27423	6.77509	8.02439	3.88602	1.51894	5.92872	3.79005	6.8039	6.34477	4.83188	0.084101	5.32314	5.91207	4.04675	4.50533	5.29172	5.23153	5.3285	9.44604	6.48924	7.30269	4.25117	1.10161	8.22449	3.0606	6.51911	6.99156	2.54685	5.18607	3.02141	6.4494	5.44316	0.74883	5.87575	0.766962	4.45402
1553313_s_at	6.54176	7.08638	8.74431	9.18116	7.98951	8.59927	7.04003	7.81692	8.66233	6.98375	8.90685	8.93713	6.55901	8.85024	7.49947	6.98919	9.59758	7.81343	7.25672	8.36223	9.20936	8.45162	8.99266	8.14886	7.72686	7.53572	7.84606	7.41173	7.3151	9.08032	7.65052	9.19201	8.23515	8.73223	10.3851	7.81995	7.96046	7.4991	7.60255	7.63429	8.99645	7.27118	8.46542	6.55729	8.21064	9.05317	7.06324	8.66457	7.8363
1553314_a_at	3.91617	6.18947	2.6624	1.89905	4.24103	3.3681	4.09753	3.5604	5.06452	3.70967	3.44491	3.20646	4.63165	4.81286	3.48668	3.58717	6.90829	3.07171	3.5221	6.49651	3.40722	3.52963	3.55707	2.51183	3.65041	4.13039	4.4003	3.19087	1.74717	5.93184	1.99909	2.52861	3.24826	3.76925	3.6089	4.22664	5.22123	3.25623	2.91223	4.45379	5.88854	5.44041	5.80681	3.43105	3.24826	6.04159	4.55748	3.12664	5.14285
1553315_at	6.39581	8.04492	5.91556	5.48999	6.22726	4.80974	8.84609	5.17867	6.40136	5.17461	4.08816	5.30502	6.31056	6.09661	6.48749	6.98808	6.0704	5.55147	5.80721	6.34768	6.41251	6.04022	6.7947	5.92447	5.25699	5.59308	4.8038	6.53933	5.17256	5.19448	3.08433	2.77522	6.06665	4.33184	6.17172	6.82167	6.04316	6.63394	6.97906	5.64475	5.71938	4.9793	7.25048	7.45329	8.0948	4.67636	6.64946	5.84977	3.07096
1553321_a_at	6.17383	6.01506	6.6833	6.42284	5.74097	7.27761	6.07512	6.43363	5.62916	7.20647	6.24083	7.58532	4.30053	7.97609	6.4605	6.57146	3.00324	5.43566	6.83533	6.53567	7.02463	6.55065	6.03729	8.90861	7.3926	6.04833	6.39694	6.48737	8.24139	7.11788	6.87324	6.38622	6.91474	5.83814	5.99376	6.58643	7.75273	8.59454	5.48	6.89658	6.37579	6.808	6.02705	6.31256	6.0127	6.35729	7.51318	6.72494	5.96851
1553322_s_at	4.64711	6.29739	6.00395	5.3834	5.7913	5.93934	6.69134	4.68864	2.25498	4.9471	6.1104	6.83292	5.91295	6.49923	6.31163	5.83747	2.00096	6.66572	6.47584	2.67868	6.1614	5.95898	5.14534	6.47894	4.94971	5.50422	5.89823	5.63414	5.85221	6.42791	6.55221	5.12422	6.632	6.78629	6.34901	5.47298	3.81454	3.15278	6.23194	6.94562	3.4907	3.22451	6.54313	6.68472	4.33027	5.77804	4.37018	6.2744	6.95362
1553328_a_at	6.65676	3.75227	5.22313	6.30542	6.71963	3.25539	4.2073	3.06299	6.04523	5.50726	5.90874	6.58192	5.54586	6.72972	7.87612	3.55253	6.5621	4.89261	4.63194	6.54276	3.81863	6.25656	5.48311	6.30073	3.58709	6.1649	5.76361	5.83654	6.70273	5.15337	4.01539	5.30302	4.90895	5.30043	6.25191	6.83473	6.7868	1.99881	5.52081	6.01866	6.27088	3.77972	4.52126	7.16916	5.20867	4.80133	6.22493	5.03541	6.60558
1553348_a_at	6.86298	8.27371	7.65857	7.77636	8.18881	8.34302	7.78979	7.34303	7.23597	7.28859	7.69176	8.37539	7.70793	7.64197	6.98954	7.08994	7.62571	7.62393	7.86285	7.92336	8.90195	7.79547	7.82185	7.721	6.2161	6.81693	6.53814	7.27823	7.58502	8.14886	4.0467	6.63639	4.70414	7.75078	8.11609	7.59317	6.60316	7.84156	7.7063	7.33882	7.54481	7.52996	8.10976	7.3699	8.16809	7.64782	7.63767	7.83565	5.60673
1553349_at	9.23107	10.4982	8.9865	9.34356	8.17522	8.01355	9.41069	8.24031	8.96206	7.71546	9.88661	8.50071	8.75544	10.6355	8.99607	9.04994	9.50542	9.11233	9.13802	8.50049	9.971	7.73341	8.24525	9.00593	7.89863	8.97094	9.39799	8.30936	7.37553	9.86379	7.48785	8.99466	7.66721	7.56759	10.4836	9.05235	7.74564	8.87072	9.56303	9.01528	8.97627	8.11898	10.0742	7.32701	7.52744	9.15041	9.19806	9.21223	7.87097
1553352_x_at	7.53308	7.11501	7.88214	7.51663	7.6022	6.30852	6.72408	7.13618	5.85677	6.7166	6.15731	6.23959	6.76909	5.78532	2.32221	6.16902	5.58477	6.73613	7.43253	6.22428	7.5356	7.0875	6.25529	4.09862	6.52622	4.76031	6.91355	6.58891	6.41097	4.62302	6.78213	6.56093	6.15788	6.68342	6.79411	6.73035	7.39826	3.54893	7.13868	7.48289	6.38869	6.5204	7.09372	7.50057	6.94129	6.52574	6.60887	6.7799	6.9408
1553354_a_at	4.87178	5.77682	6.25098	3.16615	4.0415	7.46055	4.49016	5.95463	6.73513	6.21965	4.369	5.83131	6.33366	6.822	4.91566	5.48539	6.14611	7.09459	6.397	6.4396	5.78795	5.6027	5.60052	5.59308	5.58131	6.60024	6.22422	5.64788	6.56907	5.96666	6.3725	4.68657	4.99268	6.16312	4.80119	6.61159	7.62726	6.81722	6.1273	6.54526	6.38677	4.4179	6.31679	5.91346	4.7861	5.35325	4.76753	3.55154	6.77564
1553365_at	2.94322	6.13725	3.21882	6.25537	3.70805	5.89958	6.16466	3.41788	5.27678	6.17497	6.20616	3.24839	3.9673	5.94831	6.1417	3.05696	3.81246	4.88698	6.41827	1.9054	6.6028	5.78272	6.8567	5.81265	5.27994	3.6924	4.25178	5.52737	4.70571	5.87154	3.29202	5.74742	6.37446	5.47267	5.87871	3.35579	4.69394	5.35471	4.6174	5.98313	3.01353	5.61925	5.96359	4.38936	3.39138	5.95598	6.0158	6.44745	3.87916
1553367_a_at	7.00135	5.08099	5.92688	5.29172	2.7503	6.13022	5.42609	6.89209	5.17032	5.00141	5.40208	7.16815	5.54961	5.07033	6.32045	6.49521	5.48557	6.44451	5.75043	4.91835	5.61414	5.20724	4.29967	5.09818	5.52785	6.69363	6.59837	3.9156	4.65624	6.57853	4.45747	5.88205	6.40934	6.95378	6.31789	6.0911	4.94971	6.26248	4.53767	7.01214	4.20351	4.09836	6.11983	5.72896	6.8773	5.54119	6.17094	4.6373	5.04826
1553372_at	2.11793	3.32651	2.99726	7.31082	5.00783	5.53997	6.38342	6.26402	5.42878	2.07827	5.67404	3.82455	4.16373	3.46446	3.91867	6.13583	5.12117	2.65545	3.71552	6.41411	4.44144	6.25294	3.22786	5.83056	5.63736	5.51937	5.74512	7.39191	4.47456	3.17049	5.04759	6.15497	6.55736	4.71735	5.80092	4.44852	3.74493	3.8137	5.36249	6.70123	4.09217	3.01806	4.30136	6.40831	6.68734	5.71375	6.07328	5.76312	6.12799
1553386_at	7.63857	7.4958	5.82529	5.48999	4.49038	6.52606	7.16664	7.48952	4.04011	6.75132	5.9911	7.05126	5.78679	6.09661	3.51329	6.50317	6.48907	6.04044	7.68135	6.63786	4.32149	6.72796	6.5638	5.91228	7.50178	6.61509	3.49752	7.30849	6.63896	6.48214	6.77925	5.87455	7.288	6.8523	7.43265	6.82167	4.82008	6.87926	6.11249	6.50077	7.97904	6.27431	4.29513	4.10765	6.53395	6.39736	5.24102	6.11167	6.19078
1553389_at	5.95948	6.83756	6.47441	7.31364	6.56146	6.57896	7.50166	5.78641	5.23407	4.97769	7.59526	4.88818	6.2156	5.53211	6.21845	5.96203	6.24166	6.28513	5.63575	6.06431	4.52145	3.71908	4.51297	6.04085	6.66939	2.56508	4.43396	7.09256	5.8384	6.53949	5.46429	4.97216	4.9423	5.5885	7.72497	5.57734	5.13755	5.97434	6.79561	3.97146	6.88555	6.41192	5.16106	7.30269	7.32523	4.53085	5.91036	5.87261	7.22746
1553392_at	2.41418	6.57275	6.50094	7.26984	7.01817	5.77893	5.61947	5.54273	10.2131	7.92142	1.7535	7.16281	6.90039	8.45508	2.60996	6.22072	5.4671	5.1174	6.77017	7.7708	7.18838	4.57894	6.61261	8.11962	6.87936	6.31361	8.58863	6.12988	2.80976	6.82384	2.63843	8.56689	5.48917	8.88247	8.05204	6.89767	6.43703	4.38929	8.66208	5.17605	6.59178	8.20935	9.08224	6.57984	4.07877	9.07677	7.59713	8.3486	7.35037
1553396_a_at	4.8797	7.42699	6.86653	8.12524	7.32635	4.60597	5.54177	7.87559	7.83733	6.36359	5.49088	6.98751	7.64214	7.45125	5.09436	3.64849	8.02006	2.65545	6.28848	6.918	9.63507	5.16772	7.932	4.59582	3.03967	4.94889	7.92272	3.8204	6.19051	7.18206	4.51858	7.5961	5.08459	5.85183	6.93056	3.63718	5.78079	2.63517	3.23791	7.6166	5.22636	3.45759	6.89966	2.96214	6.69831	7.7371	7.45495	6.99939	6.83087
1553399_a_at	7.1384	7.40806	7.01799	7.53231	7.63586	6.47217	7.49792	6.43621	7.25268	7.48331	6.80686	2.93194	6.70077	6.25716	7.23052	7.55325	7.41387	7.12575	8.10898	7.31468	7.81473	6.88201	7.31364	7.81624	7.58009	7.7219	7.10432	5.7307	7.74686	6.93416	7.41978	6.68151	6.17515	7.4848	6.99769	7.74699	7.5439	7.13498	7.39196	7.09639	7.6675	7.16256	5.6512	6.51315	7.18228	7.21411	6.42679	7.54344	7.72904
1553402_a_at	6.76386	2.77707	5.28349	3.63615	4.60434	5.91737	4.78417	5.18679	5.46994	4.49502	5.62922	6.70802	5.91783	3.26014	3.89732	3.10974	5.47028	4.6043	5.49514	6.44158	5.39612	6.41954	3.29951	3.76367	3.98094	6.30542	4.86239	5.38737	5.84884	2.83306	3.06248	6.08264	3.62762	2.80005	4.92921	5.957	4.13751	4.67501	3.8584	6.07311	1.67239	6.39371	4.29513	4.51609	6.3927	4.5148	4.28227	5.30215	5.64378
1553405_a_at	6.33199	3.63025	4.56624	5.29172	2.58337	2.97269	2.57906	4.94084	2.53006	2.95447	2.66652	5.56896	5.07055	3.89726	6.35156	4.40424	3.78178	2.93006	5.41966	7.01108	2.10672	3.49763	4.15034	6.1516	4.14192	2.47795	4.83932	2.23039	5.04348	2.34663	4.40613	7.03931	3.72817	5.90124	2.97205	1.96658	6.19167	1.73421	4.71039	4.38451	2.89563	5.84069	6.3099	2.68544	4.14788	3.70388	2.93414	3.12664	4.27448
1553407_at	7.06156	8.37196	6.51563	8.90347	6.24457	6.56826	8.84758	5.82802	7.05048	5.63372	8.75319	6.532	7.08515	6.55686	8.11723	7.48142	7.97497	7.47627	8.40477	6.71179	8.33783	6.57457	3.8866	8.02071	6.63338	8.30991	8.48492	6.97393	5.43678	8.86619	7.20207	7.32949	7.82437	5.4679	10.1839	7.5718	5.64854	6.78858	7.02083	7.64773	7.83366	6.61308	7.4169	4.10765	5.92891	8.40181	7.54858	7.1828	5.93854
1553415_at	3.51419	2.01655	3.77597	2.33341	3.83403	3.09325	1.32705	5.52542	5.27678	4.21892	1.39314	2.41546	1.68614	2.18427	5.2558	4.55519	2.04231	5.23105	6.1786	5.67285	1.28076	3.44874	2.28463	3.0842	4.19375	4.11554	5.82308	4.72275	3.41326	5.78376	3.42223	2.52861	3.033	5.78507	1.53759	2.41813	2.33455	2.72134	2.22694	2.12525	4.54529	1.20944	2.71879	2.18754	6.28287	4.48578	4.51691	2.53378	1.2564
1553423_a_at	5.56708	7.1134	4.68806	6.96204	4.45073	5.41876	7.25947	7.73671	8.25578	2.2397	8.7293	0.300876	8.59477	6.2609	7.65806	5.92649	0.577023	7.05315	5.8037	7.10772	7.45329	7.76994	3.83539	1.86423	3.06652	5.62421	5.65206	7.70423	4.98752	4.49049	6.48351	7.37437	0.870768	7.80893	8.08466	0.140726	6.39553	6.28596	1.59578	8.40567	5.84212	6.64818	1.86489	3.53041	5.19666	2.63855	6.39299	6.79031	8.09863
1553426_at	6.4542	5.25089	4.87015	5.53567	6.44829	3.64631	4.45552	3.43491	6.16393	7.09503	5.19789	5.20585	5.22365	3.90524	5.72997	6.01531	1.44396	5.37727	2.47877	6.03843	3.45508	5.333	6.37018	3.91856	6.10913	3.93182	6.66746	5.48532	5.43678	4.55661	2.30384	6.90468	6.33094	5.69253	6.40526	6.0717	6.83005	5.8024	5.90945	5.99589	2.67141	3.61778	5.97864	5.40408	4.65456	6.08271	5.49868	4.61169	3.39083
1553438_at	5.70616	4.83354	6.42943	6.26288	7.6364	6.68162	6.31449	6.39887	7.47796	5.17461	4.68758	6.97883	5.18676	5.15241	7.25293	3.91748	5.72474	7.01572	6.37783	7.32842	3.95727	5.77264	7.14465	7.65834	5.26142	7.22066	7.48128	7.7903	3.81434	6.91238	6.94464	6.85851	7.30992	4.43638	6.08984	6.45107	7.41613	5.6184	5.1828	6.54526	4.46575	6.93818	6.61651	7.80925	4.38189	7.91417	6.43648	4.9423	7.31134
1553462_at	5.91502	6.31171	1.63277	6.37948	5.86078	5.32886	4.89261	4.61288	2.50775	5.45126	3.53761	5.26159	5.74374	1.52662	4.82978	5.02076	5.36168	4.84629	6.41085	1.80976	4.99956	5.20724	5.43172	3.61595	5.19371	2.2574	4.33462	4.17052	4.74192	5.53285	1.86041	4.74993	4.64987	2.67069	6.70999	6.03337	3.98628	4.26909	3.01657	5.43999	4.65338	1.70093	4.99234	4.81141	3.24826	5.60995	5.76961	4.98673	5.17515
1553474_at	3.43243	2.59664	5.66973	4.94975	4.57964	5.96061	5.29069	2.3517	0.999998	4.21892	5.78811	3.10585	1.21215	5.51966	0.766962	4.69103	3.05155	5.54357	2.70882	3.50037	6.54728	2.43211	-1.98152	5.68934	2.18098	3.35707	3.05847	2.39795	2.57309	3.56405	2.36335	6.17383	4.81459	4.773	6.09217	5.89929	2.43101	2.48933	0.791911	6.40817	2.32811	3.31364	5.40093	2.22439	5.33481	4.7544	3.9273	6.08843	5.43988
1553493_a_at	6.50591	6.29894	6.01826	6.15554	6.34224	6.67321	5.81173	5.73169	6.55775	6.11553	6.02476	5.80611	6.25184	5.6135	5.73927	6.10178	6.52465	6.87278	6.41283	7.30555	5.58999	6.9207	5.90647	5.01613	6.58989	4.93688	6.21791	5.9727	7.07267	7.03577	6.30044	7.05859	6.36496	6.62248	5.3414	5.82371	6.28318	5.58917	4.69688	6.73101	5.78188	5.74586	6.21925	6.75571	4.92675	5.43357	6.44445	7.27823	6.52134
1553502_a_at	1.54452	2.56881	2.2397	2.72047	3.3022	2.06403	2.51517	3.76842	3.46321	5.56916	2.64003	2.56768	5.32072	3.34659	3.07	4.69103	2.67275	5.53895	5.94747	4.72964	3.30613	2.39501	3.83539	3.35579	3.34277	3.34593	3.30725	2.29811	5.29757	2.98297	2.57015	2.94737	3.52454	2.45494	1.65487	4.16299	3.82715	1.99881	3.7299	2.45518	1.95711	2.13933	3.156	2.63855	6.5818	3.72906	3.20889	3.64934	3.61499
1553508_at	5.92623	7.07491	3.75032	4.61414	5.79601	5.60216	4.93111	4.94084	5.7284	4.02345	5.27806	5.83131	3.79106	3.57791	6.23717	4.39202	6.2543	5.45967	5.60721	5.74195	3.30613	5.91081	4.99302	4.96408	6.33264	4.92458	5.31892	6.59779	6.59879	5.20674	5.58309	6.01796	6.40498	5.56077	5.74188	5.07586	6.19421	4.74237	6.72606	4.63883	5.98341	5.84349	4.54635	6.2425	6.18476	6.71317	5.41318	5.94629	4.85209
1553510_s_at	9.5118	7.22189	7.91523	5.77229	8.41908	8.61638	7.98452	8.14927	8.23749	8.85174	7.50094	7.98656	7.71789	7.94829	7.78159	8.07141	7.08108	7.5389	8.25103	8.01733	7.08827	8.01044	8.36735	8.32201	8.52154	6.4781	7.6345	7.90104	8.30723	5.699	7.9075	7.54329	7.31094	8.96831	5.9146	7.97054	8.80365	8.35055	8.185	7.19912	8.25788	8.23431	7.23519	8.41574	9.50427	4.79362	7.68	8.1256	8.68994
1553514_a_at	4.90695	6.30783	6.17436	5.66266	5.26569	5.95647	5.66072	5.27224	6.11033	3.72474	5.58686	6.67992	5.67946	5.68762	5.1817	3.77707	5.40908	6.24003	6.12197	6.09385	5.21568	3.29772	6.64725	5.2279	6.11924	5.70216	5.72261	5.59273	5.22774	6.22825	6.07722	6.15497	5.52655	6.56448	5.7477	4.76347	6.72758	6.16612	4.73965	4.32041	5.67098	6.18701	6.43605	5.97976	5.63808	6.03173	5.54095	6.19936	5.86037
1553519_at	5.38973	3.37893	2.75014	1.46102	3.81885	2.74935	5.55327	2.7928	4.70477	2.32065	5.7943	3.10585	2.98658	1.31227	4.71414	0.910346	4.89105	1.94367	3.20323	3.64797	3.90992	1.4601	1.01061	4.6373	4.60832	4.08098	1.90766	5.4356	4.15577	1.11243	5.02298	1.06354	5.93315	4.74087	3.71908	2.65195	2.63916	4.86849	3.12738	2.06122	2.20294	3.8213	2.85338	5.36256	4.60658	5.05468	3.16673	2.73428	0.764826
1553530_a_at	10.6095	7.25096	11.1396	11.1292	10.8497	11.6169	10.1138	11.6505	13.4462	9.59255	11.8372	11.9497	8.68592	7.1657	8.7639	11.13	11.2006	11.4155	9.52785	12.5511	11.5624	12.4137	12.313	8.61995	9.96772	9.21673	8.61137	10.2487	11.3213	10.9564	10.3383	8.3644	9.47388	12.4999	11.4691	11.3642	10.4915	11.4582	12.4635	11.2132	12.3686	13.014	11.9362	10.6464	11.6203	7.19336	9.97564	12.3755	9.21341
1553535_a_at	7.82914	5.25477	7.27501	5.33667	8.42124	8.29606	5.30009	5.561	5.4065	7.57356	4.83888	6.91547	7.18185	5.42589	7.08105	7.36407	3.82306	8.15899	4.67236	6.3497	5.91318	7.01589	4.72078	4.83498	5.82692	6.52626	3.48612	6.97648	7.75152	6.6727	6.46609	3.97858	6.11936	7.54628	6.04736	7.65313	8.01762	8.053	5.34181	5.82643	7.08401	7.80232	4.53992	4.72535	5.28987	4.92069	3.77518	6.1561	5.44961
1553540_a_at	5.28602	4.96246	3.13691	4.79733	7.12459	6.2262	6.14259	7.24545	6.85721	7.32252	4.54315	7.52123	6.69367	7.78016	7.0466	7.34289	6.02828	4.84629	4.21574	5.32263	4.22249	6.02033	7.06778	5.90453	7.09655	7.37498	7.16008	5.42443	7.16874	6.9415	6.16646	5.76622	4.29033	7.5395	8.17321	5.60995	7.33421	6.31383	5.99652	6.78777	5.63124	4.31668	6.07281	4.07969	7.23121	7.45741	4.76753	6.07161	6.19624
1553542_at	7.64055	8.80103	9.29094	9.63536	8.84248	7.96977	8.06491	8.24518	10.0335	8.04406	9.80445	9.3272	8.29262	6.84607	6.40498	7.81334	9.81768	8.85763	8.48029	9.69218	10.6416	9.23429	9.40933	8.88338	8.04713	8.98681	8.94899	9.12788	8.01932	9.68759	8.36041	9.55184	8.57818	9.13764	8.95573	8.44157	7.14124	5.43168	8.77048	9.66663	8.53763	9.35292	10.0125	8.62743	9.19446	9.76435	9.30767	9.96287	8.55028
1553559_at	7.03945	5.2064	3.26974	6.1572	6.59736	4.39784	3.38374	5.64402	3.35346	4.66465	4.27567	7.00714	6.57382	6.29753	6.28871	3.62405	3.4993	6.99567	3.87328	5.78137	2.52701	6.23118	4.91907	4.93288	6.12792	3.37654	6.22422	6.84801	3.41326	4.15554	5.69429	5.11536	4.75198	4.21415	7.14734	6.02026	6.01819	6.11614	6.06817	4.82396	3.36387	3.52457	5.199	5.88515	6.3446	3.80292	6.4172	4.20834	4.22733
1553574_at	5.71091	2.84003	6.79445	5.61936	4.64655	3.22999	1.59107	6.41812	1.3958	5.76105	3.49648	6.38216	6.42511	5.40419	5.707	5.96694	2.88543	6.15786	4.81796	4.971	2.35232	4.8487	5.96316	4.99827	6.00341	3.58104	6.19892	6.78609	5.92031	6.60389	4.92971	5.75259	5.31146	5.86087	7.15267	5.12244	5.18134	5.72491	4.58331	6.18027	5.16289	3.7653	6.59571	5.91917	6.49504	6.04714	5.89789	5.6144	5.58226
1553575_at	10.3432	11.0933	11.1226	13.7658	11.0714	11.4984	13.6212	11.1229	11.9379	11.3091	13.2215	12.6791	10.3669	11.9319	11.6326	11.8419	12.7228	11.2034	10.8676	10.9962	12.3175	11.0461	10.8768	10.9532	11.3166	12.1244	11.2923	12.3694	10.9211	13.5428	11.6813	11.708	12.0416	10.4298	13.8734	12.3024	10.5704	11.642	11.729	12.1636	12.0695	11.0573	11.7842	12.4534	10.7778	11.4681	12.0423	11.1552	10.9311
1553582_a_at	6.08692	5.47611	4.73791	5.87154	1.9005	10.0603	4.75579	5.33599	5.6464	5.22954	4.83888	7.55092	6.8866	6.03311	5.80863	6.27306	3.58779	4.99173	7.15033	0.766962	3.00546	6.36811	6.53052	3.61595	7.1096	4.92086	5.43949	5.7252	5.72982	0.675324	7.16827	5.42776	6.13371	5.12623	5.93215	5.97994	3.62202	8.87447	6.07912	2.53252	11.401	5.59669	6.92231	3.49941	2.91622	5.34272	4.26979	6.33932	3.24207
1553583_a_at	7.3247	6.37003	6.18902	6.64719	7.29222	5.23219	6.62405	4.08378	6.79347	7.25461	4.98681	6.16179	7.28248	7.19695	6.68849	6.40436	5.71799	6.50991	7.04432	6.96297	5.16224	5.6924	7.53775	6.13008	6.87775	6.05036	5.22011	3.64943	5.48326	5.99191	3.90488	7.11589	3.84971	7.14298	5.62993	5.09989	4.23608	6.02784	6.78789	4.08206	5.29855	6.20315	4.69252	7.06404	7.04446	6.14248	5.41582	6.44967	4.69077
1553585_a_at	2.85	5.14851	5.79794	5.86485	2.39923	2.88089	6.14396	3.02611	1.9005	3.03458	6.14206	6.12744	4.67305	5.34764	2.77188	5.20112	2.96668	1.64855	2.02708	3.66254	3.49148	4.57229	4.69328	5.38749	6.64233	2.51096	5.69893	3.48999	1.74717	4.94275	6.15577	2.74059	2.93041	5.26647	2.58324	3.57081	5.71472	2.45331	3.35204	3.92714	3.4777	4.83711	6.42396	4.09714	5.59127	2.78384	6.11355	4.92441	5.84189
1553587_a_at	6.97586	3.96552	8.14243	6.44297	8.21265	7.71262	7.20709	6.07866	7.13614	8.18875	7.50166	7.51225	7.79673	2.69615	7.07331	7.34604	6.77704	7.03356	4.17521	7.74113	2.01844	6.64641	5.72424	2.10569	8.36676	3.27542	6.20908	7.50554	7.82775	5.9067	7.42413	8.41541	7.75894	8.21434	2.24652	7.84593	7.92172	6.61674	8.3999	5.84989	6.13657	6.96222	7.00079	7.49151	8.99129	6.46625	7.04185	6.16428	7.14383
1553589_a_at	7.66508	9.06233	8.14687	8.07825	3.72452	5.00375	8.27391	7.74133	10.0522	5.84389	7.18654	7.88118	8.78719	5.97424	7.38152	6.81525	7.64374	11.3523	9.15049	8.58567	7.74879	9.1048	7.97938	9.15755	9.24984	6.79324	3.75032	9.22468	8.04643	9.40462	6.75423	9.02519	9.07644	2.49542	8.82711	10.5593	2.30209	3.76152	6.15325	6.38972	6.05904	8.61953	2.45094	8.59646	3.17236	8.01021	8.19876	7.69489	10.5113
1553599_a_at	7.31042	7.60331	6.44451	3.00536	5.31689	4.57004	7.57577	4.67583	4.96102	4.76491	5.74754	5.75435	6.02778	6.7872	6.22234	7.03835	6.64099	5.64854	5.51171	6.70464	7.3392	5.00547	5.85234	3.10544	5.49796	5.98861	3.98921	5.4649	6.05052	6.71139	3.21896	4.21583	7.30674	5.37247	1.69449	5.39185	5.64854	5.43563	5.85234	2.21248	1.23503	6.10236	5.33572	4.69448	6.50951	5.64179	4.63832	2.93566	5.18767
1553600_at	4.68103	4.98364	6.61422	2.92194	4.60434	4.6227	5.89275	5.72817	4.94128	5.29584	4.41595	3.83919	3.62837	4.75124	6.42779	2.55881	5.23671	6.47369	1.73753	4.57689	4.39961	4.68172	6.61851	4.21563	3.32238	3.01791	5.37041	6.99292	6.56602	4.86647	7.36182	8.18287	4.72731	6.83955	2.39964	6.86639	5.23108	4.20612	4.94352	5.89015	4.9113	7.56362	7.19184	3.98173	4.68845	6.28382	4.14748	3.43329	6.32226
1553602_at	6.12244	5.7391	3.07944	7.3753	4.78854	10.291	7.60665	11.494	7.50575	4.06172	6.28482	6.22834	5.47267	4.98681	12.292	5.97226	9.0123	5.50891	9.74216	6.00833	7.97882	6.22086	8.64828	6.94938	5.812	8.71343	7.26791	12.7158	12.6168	6.2792	9.02315	8.78128	7.61669	7.24201	7.40749	10.8412	3.58066	5.64396	4.47574	6.23198	13.7783	9.19732	9.68536	6.12926	7.31152	8.10753	12.7798	5.89227	8.1566
1553604_at	4.76598	5.22539	4.86394	4.76389	1.35884	6.1816	4.78417	3.40033	5.86586	0.942053	4.50369	4.90628	6.16902	4.42628	5.6807	3.7671	3.05155	6.43593	4.1174	4.5894	5.72353	0.79143	0.730739	0.770036	4.00916	4.62535	3.79868	5.6726	1.38946	4.73114	3.60932	1.60873	1.79595	4.8856	2.33557	4.61542	1.53147	4.82709	4.73204	5.04933	0.0354142	2.90762	2.06237	6.17159	7.21713	5.10833	3.66635	2.07337	1.14506
1553605_a_at	5.12826	6.32587	2.00096	6.57967	6.29434	6.77094	3.36886	1.83075	7.74017	4.21892	1.80135	6.36241	7.72206	7.03025	6.29303	6.60637	6.60156	6.54373	5.7391	5.03232	4.46669	5.55201	3.38457	1.14625	6.41702	1.88534	6.22912	5.65882	4.81502	0.575183	5.54017	4.54914	5.14379	5.12623	2.03507	7.29881	1.99341	1.45905	6.19776	5.93125	5.45381	4.7747	1.40037	3.97146	8.19212	6.29643	5.36355	4.4598	4.85714
1553611_s_at	7.45831	7.21044	7.04457	7.76907	7.99381	7.37184	6.94717	6.36063	5.26043	6.9257	8.55648	7.40155	7.82752	9.47701	6.83752	3.51955	6.73171	7.78625	5.38816	6.8341	6.98679	6.87823	6.02126	8.32349	6.14958	4.62292	5.88049	5.73389	5.89745	6.1149	5.78164	7.36686	6.68347	7.31759	6.23085	3.63718	8.31377	7.47946	7.66501	6.15678	3.96325	7.37992	7.10794	7.24921	7.50378	7.23515	8.45387	6.29132	3.65896
1553612_at	9.08558	9.0035	8.83879	9.03823	9.01082	7.74265	8.66049	7.84776	7.99395	8.74299	8.77301	8.00257	10.0231	8.20278	8.60195	8.65884	8.72604	8.78897	9.10978	8.65755	8.62335	8.95434	8.36093	9.02444	7.40015	9.55832	8.57304	9.12651	9.38356	9.53955	7.46055	7.33808	9.20796	9.20834	9.17478	8.33654	8.61638	9.34645	9.03685	8.76746	8.17394	7.9654	8.89415	7.60462	8.38758	9.76751	9.3896	9.64867	8.91149
1553613_s_at	9.32758	13.4191	8.08021	11.5762	12.4221	9.93824	12.9841	9.26223	13.4845	11.8191	8.61058	13.9332	8.74001	8.84046	9.03971	11.709	13.0248	7.64287	11.0586	11.8647	13.2659	9.89491	9.91936	5.97031	8.98286	10.292	10.4125	8.91562	5.92366	12.0007	8.83465	11.0842	10.0551	12.6736	7.86388	9.30663	8.37212	11.0286	12.3701	11.2843	11.1337	8.73779	11.1974	6.39494	8.27113	8.65194	7.71403	12.0898	11.0999
1553618_at	2.54096	7.47094	2.95113	5.63302	3.67398	11.8041	8.61187	4.97185	6.25429	9.99757	5.1256	7.44428	4.78747	4.59993	3.15775	2.14072	6.61911	2.70587	6.1614	3.21716	6.52637	4.70211	6.71623	1.78223	2.98925	3.13844	8.9342	5.80389	4.11512	1.11243	6.27336	5.04209	7.40672	5.29112	0.993743	5.34272	6.9656	6.49632	4.07927	4.23782	2.39052	6.26704	4.88586	3.01806	5.81719	3.24833	3.31825	4.59095	2.00172
1553627_s_at	4.94291	7.62082	7.39988	6.09035	4.86697	7.41893	6.25129	5.83322	7.08994	6.03809	7.29747	6.84467	6.73086	7.08251	6.56348	6.69229	6.99752	6.53976	5.60408	7.27268	6.67304	5.96902	5.70713	4.14019	2.02793	5.25073	6.35011	4.40227	6.58931	6.60019	6.39553	5.82542	5.67133	4.08871	6.38104	1.46353	6.38566	6.2546	3.12738	6.89571	5.37163	3.60145	3.37978	3.48122	5.92584	1.9995	6.08116	6.4624	4.55636
1553630_at	2.4948	7.57838	3.46105	2.04166	5.26569	3.79949	5.38105	6.44672	7.63466	7.25581	4.50369	1.92835	2.73288	5.9056	5.54768	5.22475	7.0141	3.6182	6.19328	6.82879	4.29236	6.64828	5.69678	2.10569	5.74423	7.38632	6.9596	6.5629	6.26511	7.38452	7.80165	5.62644	7.3828	3.98715	5.33595	6.30973	6.8789	5.90396	1.8626	8.21475	5.68236	7.10967	7.72463	6.12362	6.11669	5.8609	3.50549	7.57273	7.62005
1553633_s_at	4.97621	6.1561	5.19748	6.11497	6.35457	3.73381	3.47446	5.77142	6.11476	6.83227	3.2205	5.82832	7.01557	7.15499	6.24667	3.95257	7.01517	6.46406	3.98173	5.88701	4.9162	6.37008	5.80341	6.45555	6.83628	6.24335	6.24803	7.72482	6.83396	5.3163	7.06156	5.59558	7.23127	6.45689	4.85714	6.92535	5.64854	6.766	3.90847	5.89587	4.84954	5.14452	6.74811	6.10616	7.17346	7.31951	6.55603	6.67726	5.02169
1553635_s_at	5.01512	6.23931	5.30051	5.59415	4.0415	5.05987	5.82542	6.19131	5.83856	4.20778	5.72961	2.85665	6.57782	3.09774	6.60686	6.66089	3.18668	5.36652	6.26304	5.36972	4.9162	7.02427	3.77438	5.6689	5.04592	3.14824	4.68313	5.93608	6.45689	6.34027	6.23554	2.79042	7.42985	5.04128	5.30943	5.37801	5.99384	5.51951	5.2033	6.82416	6.39585	6.50685	4.22085	2.40815	3.79651	5.31932	6.38391	5.62233	6.52315
1553639_a_at	6.99928	7.93468	8.22983	7.69126	8.30991	7.70176	8.6518	6.90581	8.53128	8.75985	7.4728	7.85233	8.01733	8.92718	4.75652	8.38448	8.64216	7.64388	6.57984	7.98636	8.70744	7.41274	8.19588	7.67339	7.46097	8.46891	9.45795	7.26305	7.07979	9.22831	7.23344	9.08165	9.19217	8.47324	9.15813	7.00464	7.99997	7.1152	7.93601	8.24468	3.86701	8.0612	8.29218	7.88788	6.58354	8.62144	7.87494	7.86972	8.93769
1553640_at	3.51419	3.84625	5.21544	3.67585	4.69273	5.41876	3.46153	6.63828	5.68707	2.95447	3.65127	6.23653	2.8879	8.17921	7.87559	6.09088	2.84947	6.33745	6.79051	4.21763	6.38594	5.76918	3.90053	5.41559	3.36641	7.17147	6.14055	3.70649	8.00826	3.77744	6.74937	7.38385	4.88147	6.39034	5.59211	2.51857	6.2812	4.98743	8.56531	5.5405	5.13445	2.59947	3.99212	7.28914	3.77934	3.18527	6.43865	5.07367	6.80256
1553641_a_at	5.45827	6.61462	5.29102	5.63477	2.43211	3.62732	4.61711	3.54629	6.06952	4.13489	5.88903	4.15488	3.30858	4.84604	6.27083	6.04214	6.16424	4.64326	6.33181	3.63371	6.57857	1.59502	3.47024	3.65876	5.04592	7.20629	6.41136	6.1884	5.90874	6.15284	6.43773	5.37459	6.50045	5.79251	6.37446	5.92905	6.32745	4.23469	4.305	5.57208	2.91951	5.60833	6.02189	5.40819	5.70192	6.17718	5.89357	6.54121	4.01531
1553645_at	5.70616	2.14865	5.07998	5.56065	4.91186	5.17109	4.80823	4.55818	2.59876	4.92413	2.53583	6.01833	2.61421	5.05074	5.34844	4.76545	2.48761	4.41622	5.75728	4.62982	5.04592	4.50337	2.16301	2.17418	1.09914	3.03189	2.68304	1.05063	4.45758	4.08796	3.89438	5.50785	5.44944	0.949082	4.85106	4.9696	1.46565	0.946497	1.29311	4.96467	3.32482	2.461	3.97413	5.57334	5.32244	5.90327	4.12482	2.66074	1.19936
1553647_at	7.15656	6.48294	3.60145	6.97315	6.23518	6.94511	6.9955	7.72308	8.28441	7.53062	7.29442	6.79938	6.74585	7.30896	6.9149	6.72151	6.66542	7.42781	7.39655	7.03203	7.56799	7.69587	7.60917	6.9123	7.88829	6.44433	7.07331	6.46531	7.52046	6.61677	7.23803	6.35979	7.33047	7.12772	7.57671	7.77193	7.94346	7.27337	7.95746	7.23593	7.07404	7.14313	7.33051	7.44395	7.28431	6.19797	6.99505	6.89059	7.79851
1553657_at	7.78972	8.49531	5.0578	6.40041	5.01398	6.79883	7.85	7.71337	7.60861	7.17932	5.20767	5.62815	8.96839	6.73996	7.43009	6.81732	7.26647	6.18988	7.87411	6.23308	8.16923	7.07454	7.45709	7.15766	5.34102	6.23596	7.92981	6.4153	6.98431	8.13983	8.49307	6.60511	5.86282	7.04703	5.75521	7.40785	6.00921	5.1147	7.55217	7.18387	5.15096	6.53141	7.31572	7.47119	7.23548	7.66109	5.8652	6.21324	6.68311
1553660_at	3.82647	6.6179	5.97331	5.47491	6.35897	2.84768	5.00245	4.94975	3.25399	4.59248	4.99702	4.08816	6.53555	6.65192	5.11462	6.04789	5.88018	3.29409	4.24885	6.01406	3.4313	4.21846	1.81455	4.66197	3.77175	5.11521	6.45907	6.09875	6.03546	4.51858	6.04563	3.53015	5.44052	3.57834	5.74024	6.62806	6.53023	6.4847	2.31324	5.69757	5.82975	5.02242	4.36671	3.35041	6.06177	6.18642	5.86912	2.29811	6.00854
1553663_a_at	5.06475	4.50584	4.73045	4.17957	7.85804	4.44674	4.96198	4.70398	4.53168	4.85832	3.73712	5.06982	5.6928	5.46639	7.47573	4.63776	4.30213	3.72898	5.59282	4.54391	4.35522	4.88812	4.97413	5.18429	4.59946	4.86185	5.90076	5.20744	5.34074	3.97534	5.09882	6.66707	5.42635	5.94294	4.46085	5.08218	5.61922	4.66178	4.48348	3.96025	5.6148	5.44489	4.67512	4.98364	7.7183	5.60687	5.34804	5.70943	4.3059
1553666_at	6.62963	6.58778	7.11378	5.08876	6.99993	7.26014	5.61704	6.63977	5.16384	6.22195	7.18855	4.22476	6.4328	6.92149	6.03847	6.66502	7.53521	6.62037	6.07881	6.98587	6.5182	5.7057	6.95684	7.07117	3.65041	7.16084	6.69504	4.61895	6.37116	6.03164	7.55874	6.25007	3.9859	7.52123	6.75507	3.85924	7.2661	6.93854	7.12131	6.7325	6.87379	7.32497	7.85773	6.52866	2.86149	6.81203	5.56716	6.02485	6.72928
1553668_at	5.93389	7.06927	5.97331	6.41241	6.28769	6.55446	5.64356	6.01833	6.52141	6.51412	7.19134	6.08167	6.35723	7.07565	6.59733	5.91198	6.84209	5.79392	6.27848	3.60435	7.21044	6.37008	6.30797	6.20264	2.59514	5.92021	5.83099	5.3908	6.16378	6.51553	4.72621	7.06302	5.2427	5.42642	6.3021	6.85539	6.86932	6.41559	7.27904	6.82154	6.37579	6.64144	6.85737	6.56506	5.15681	5.95987	6.68046	5.92636	3.69989
1553672_at	8.01194	6.39975	8.26833	7.11463	8.28512	7.7672	9.17411	7.84261	8.02504	8.40795	7.76842	8.2536	7.85409	7.73112	5.66219	7.3581	7.78835	7.2762	7.5064	6.7325	6.96011	6.8536	7.18457	7.91994	8.48147	7.59677	7.45322	7.94997	7.92757	7.6247	7.57741	8.46241	7.75178	7.87471	5.93512	7.60017	7.93635	7.40269	6.91503	6.52082	7.62865	6.74381	7.66697	8.16635	8.01423	6.80734	8.02707	7.89052	8.24905
1553678_a_at	11.5868	9.41749	10.3199	9.79803	10.5185	11.8254	8.69908	11.3921	10.2499	10.5121	10.3765	11.2016	10.5252	9.42496	10.0012	11.4377	8.89408	10.5121	11.3247	10.18	8.20011	11.2737	11.4235	9.59361	9.84492	9.6359	8.84273	10.3932	12.0113	8.03995	11.1281	9.18253	9.14877	11.1229	8.64273	11.4103	11.4439	10.7768	11.7842	10.4233	11.4708	11.9891	8.30315	9.01196	10.1734	7.00725	9.01145	9.97249	10.5068
1553679_s_at	5.25858	4.61549	7.04048	7.2316	6.61742	6.7405	5.62345	5.88411	7.38601	5.78714	7.22752	7.36919	5.31667	6.77297	5.78862	7.23951	6.87513	6.25429	5.11954	7.18501	6.37397	6.28865	6.99474	6.91476	6.8211	7.50221	6.76504	6.54768	6.33011	5.86401	6.98698	8.19505	4.11478	6.81976	7.09995	6.94698	6.8676	7.13329	6.64025	7.10392	6.6698	6.86514	7.52735	7.40495	6.96854	6.94258	6.57134	6.23274	6.65103
1553682_at	3.47024	4.92147	3.1995	5.19536	6.59514	6.3854	6.50624	6.15802	5.29655	5.41148	5.6218	0.623772	6.54642	6.38586	5.45663	6.52463	4.70721	5.02204	5.45961	4.3345	5.30416	5.57995	5.61419	2.21114	4.93625	5.1831	6.26745	5.5603	7.08587	5.7691	5.86802	3.1275	6.07823	5.62962	3.09713	5.81569	6.34949	5.02142	5.80704	4.73628	5.80346	6.49669	6.4134	3.32865	5.77711	3.55985	3.6089	5.03541	5.88018
1553683_s_at	6.83976	6.96938	5.93795	6.84346	7.62775	7.4499	7.70643	6.57952	6.11742	6.7493	6.38769	6.16179	6.92163	8.15906	7.46082	7.61858	6.9936	6.64776	7.07465	5.95594	6.92124	6.98064	6.62866	7.38579	6.15323	6.98267	7.2962	6.61227	8.33822	5.92475	7.94133	6.75824	7.97054	7.14061	3.89057	7.18175	8.14879	7.21184	7.06877	5.36994	6.78252	7.8515	7.86114	6.90937	7.56326	6.87828	5.50213	7.1349	7.15509
1553684_at	7.2631	7.80792	7.76907	8.56361	8.43766	8.22905	7.85233	8.62326	8.95599	9.1075	6.23895	7.13879	8.01609	8.6342	7.83398	7.55687	9.06021	8.64713	7.78885	9.02826	8.72203	6.84686	8.78478	7.91745	8.16843	8.91621	8.60069	7.73139	7.13592	8.04812	8.88027	7.52961	8.69812	8.11065	7.76943	7.34079	8.54885	7.97226	6.90331	8.49083	7.27248	8.54814	9.15081	8.47415	8.29438	6.42013	7.89822	9.2058	9.49456
1553685_s_at	6.86298	5.20296	5.18256	2.13893	5.50785	5.01831	5.99392	6.74216	2.92902	6.06462	5.53315	6.13453	5.70894	6.48128	5.91022	6.79715	3.86678	6.82658	4.71414	5.76096	2.27187	6.30054	7.07832	6.46736	3.8137	5.6219	1.77325	5.82865	6.98431	3.34098	3.59544	3.20806	5.33458	6.69171	5.16217	6.58263	6.33383	6.7806	7.68261	1.39198	5.10845	7.81104	3.46343	5.49953	2.00445	6.40843	4.88339	5.56193	6.19834
1553686_at	5.74829	6.17203	3.1995	2.43211	6.17306	5.60687	2.59734	4.46859	4.0309	6.04989	6.18156	7.33626	6.63618	3.11272	4.25117	3.32651	5.77646	6.37355	7.00958	6.31718	5.333	6.56107	6.70782	6.45555	5.31843	3.19547	3.04822	5.86604	6.06003	4.24916	5.82643	1.60873	4.83099	6.14674	3.1732	2.74632	6.60758	3.69161	4.82725	6.64591	5.70527	6.67529	6.70821	4.30832	6.90087	6.29834	6.12222	6.30978	3.30866
1553688_at	6.36445	6.64886	5.58273	6.8126	6.15584	6.47	6.80734	6.46313	6.74283	6.79166	6.85615	7.20207	4.25162	6.98081	6.79253	4.2485	6.1067	6.44451	5.63245	5.98906	7.6369	6.9207	6.13388	3.10544	6.78167	7.03297	6.35273	7.26601	6.72952	6.70252	4.70168	5.19659	6.64186	6.25168	6.56309	6.45851	5.78079	7.00349	7.01701	6.18503	6.40882	5.88663	6.12837	3.75842	3.19099	7.36971	5.51476	5.75435	7.15849
1553691_at	0.886584	2.48211	5.12834	5.99717	5.80315	3.62732	3.8758	4.33369	3.04045	5.34601	1.59343	5.05131	2.86452	1.31227	2.23868	5.59917	5.1682	4.53172	5.87727	4.76748	5.21568	5.64424	4.25999	3.99327	3.01689	2.64906	2.07177	1.05063	5.70858	1.36701	2.70774	2.91622	1.14625	4.12492	6.00495	6.0049	2.43101	3.1291	2.13893	3.77525	4.63875	5.15818	2.18234	5.4266	3.01834	3.55985	5.36099	1.10271	3.19453
1553693_s_at	8.55605	10.7576	9.74363	10.3002	7.78324	8.04406	7.30752	8.73929	9.21093	7.78687	9.50978	8.64033	7.49421	8.13983	8.38607	7.38616	9.30656	8.86894	8.96241	8.65013	10.7981	8.86902	9.10489	8.63814	8.05685	9.95623	9.92608	8.79903	8.07293	11.243	8.40807	8.46192	9.23075	7.19119	10.4385	9.5942	6.52015	8.47001	9.87231	9.82662	9.86869	8.77127	9.83732	8.37453	7.48409	10.3439	9.64306	9.08413	7.79561
1553694_a_at	5.8851	7.16485	6.23681	6.0709	7.24319	7.04282	5.32258	6.49327	6.25326	5.63372	6.77555	4.0247	6.55901	5.97424	6.13742	6.50035	7.18724	5.50891	6.68117	6.59736	5.7036	5.68048	6.36768	6.68822	5.81946	6.37343	5.71992	6.42122	7.31	1.91472	1.69677	6.81566	4.09941	6.80636	7.24405	7.09973	6.80072	5.62794	6.89232	6.29068	6.26849	6.10236	6.60567	3.75842	6.95948	6.79391	6.40304	6.26458	6.65103
1553695_a_at	5.54218	7.31694	5.89587	4.16373	3.52459	6.59314	4.31933	5.3818	5.65908	7.24168	7.07069	6.70994	6.87549	4.08119	3.54211	4.42189	5.73156	7.77563	4.70276	6.65914	4.50306	6.40882	5.05617	7.57722	7.12155	5.1728	6.24032	6.60605	7.09861	5.57602	6.92766	3.98668	4.83602	7.7627	7.02405	7.28258	7.16927	6.81429	7.11473	6.40817	5.95987	7.93488	6.05843	5.56018	4.61527	4.64009	2.89839	6.91427	6.90824
1553696_s_at	8.05694	6.07512	7.71789	6.82701	8.49137	7.84069	5.78626	7.02509	6.97832	7.34062	6.61087	7.03187	7.26279	7.02176	7.28662	7.34104	7.41321	7.66935	7.67888	6.43305	7.66818	8.06604	7.98022	6.86182	7.50613	6.86543	6.87414	6.93275	7.32941	2.14889	7.27935	7.49209	6.2923	7.52634	6.70182	7.12737	8.41203	7.29002	7.55564	6.95825	7.723	7.60331	7.50986	7.41159	8.15452	7.03629	7.2265	6.76879	7.56146
1553697_at	6.21644	2.99581	5.06332	6.88877	4.91974	4.73357	5.14601	5.42555	5.80112	6.14361	7.10726	6.33929	6.40171	6.2011	5.1817	6.98453	4.83998	4.5771	4.09221	5.24103	5.92056	5.63302	5.89492	6.33861	5.96453	4.24542	6.2602	5.99429	6.59879	5.45817	2.17418	6.71736	4.92863	6.42436	5.5318	6.04477	6.86932	5.65984	6.6172	4.91907	4.85512	5.82417	3.74514	6.42879	5.60763	6.82487	5.55576	2.32627	5.27154
1553702_at	6.55394	3.41955	5.54706	6.12915	6.90829	4.13919	4.07396	7.24608	3.11106	6.56142	6.98698	4.99085	6.53896	4.57964	6.22234	6.42888	6.05556	5.8919	7.00226	6.30546	6.27047	5.91925	6.33489	5.98795	5.42995	4.58626	6.91983	4.00432	6.83124	5.37854	6.18088	5.6463	6.20553	6.05688	5.98333	3.97429	6.79683	6.64818	5.24231	4.18777	6.90326	5.98741	6.35186	5.70592	7.5006	5.98972	6.03536	5.93	5.2143
1553706_at	4.4719	6.57391	9.2792	6.52076	6.58989	7.00905	10.1971	6.44074	7.35052	4.79594	8.16594	6.14823	8.69283	3.68346	8.64308	8.95212	6.90606	8.0374	3.87328	7.43265	8.60177	8.6247	6.44275	6.95335	2.45494	7.29599	6.03784	7.26484	4.41266	11.6761	3.79749	5.45854	7.31094	7.35815	7.55546	6.57372	6.29614	4.50594	6.72776	7.33271	6.60089	6.72571	7.3627	7.8745	3.96186	7.33123	6.19078	6.65804	6.28927
1553709_a_at	10.4665	8.54352	9.50712	7.72653	9.82872	10.1898	8.44285	9.76417	9.24362	10.2737	9.63236	9.98525	10.2627	10.8064	9.40116	10.0752	9.63888	10.3806	10.246	10.1347	8.66708	10.187	10.0635	9.30386	10.1724	9.0794	9.06826	9.87927	10.8438	8.64647	10.0113	9.85696	9.22411	10.2581	8.71891	10.3224	10.0803	10.4875	10.7348	9.17626	10.3223	10.5643	8.86787	8.80771	10.403	8.58448	8.84111	9.65562	10.254
1553718_at	11.677	10.0137	9.01137	9.71113	9.48777	10.0986	10.2466	9.52698	9.80435	9.87796	9.33652	8.69962	12.0007	9.88424	9.81605	9.98869	9.15935	8.27729	12.4617	9.28763	10.3223	8.88843	9.90406	9.937	9.74736	11.8796	10.0205	10.1771	10.1153	10.58	10.5454	10.6195	10.287	8.95503	9.96971	9.36301	10.923	10.1306	10.4078	9.16325	9.73401	9.74257	9.22996	10.1025	9.17746	10.0247	10.2526	9.60243	10.1194
1553721_at	3.6462	6.41289	3.30725	5.1775	2.17984	5.49117	4.9849	2.9071	4.99511	3.8007	5.093	4.56938	3.25163	3.24757	5.94952	3.09295	3.29772	5.67233	5.87436	6.12525	5.20767	5.21836	6.50815	5.25565	1.92127	6.28848	4.16679	5.33394	5.57954	4.95084	5.78164	2.68359	5.13992	6.00577	5.57954	5.54119	5.11999	3.92381	2.77335	4.39485	5.80981	5.07518	5.80984	4.78823	4.98655	3.26014	4.33953	5.36424	5.53424
1553722_s_at	6.14521	6.0404	4.95502	5.95886	6.49308	8.17488	5.65328	5.85655	6.40895	5.61501	6.56991	7.13574	3.97793	5.46397	6.78001	5.47815	7.01144	2.68002	7.08371	6.66478	6.32255	7.00049	7.59179	6.05636	5.56993	5.25775	6.75048	5.06697	6.17898	2.44045	6.40838	4.57706	6.89239	7.01297	5.23745	5.68201	6.80395	6.20976	1.72779	5.55803	6.60393	6.012	5.43549	5.83581	2.00445	2.08344	4.49731	5.49088	7.50435
1553725_s_at	6.01121	5.9572	6.8994	7.02997	6.04639	7.3366	2.77318	6.93818	5.64902	6.21965	7.01278	7.18671	5.52869	5.9465	6.12557	6.27306	6.90942	6.87632	4.43536	6.24307	7.58555	6.67848	6.94335	5.52542	7.0869	5.61997	6.12437	2.67191	6.74865	5.5057	2.87869	2.98056	5.81876	6.6943	7.69334	6.56496	7.46484	6.853	6.98737	7.13476	6.55125	7.44985	7.10931	4.30832	7.38745	5.18272	6.10416	7.25087	2.64255
1553726_s_at	5.66061	6.85187	4.85361	6.62086	5.37459	6.55662	7.5518	6.92836	7.06643	6.87501	6.47456	6.49845	7.703	7.01138	6.79398	6.13834	5.81005	5.87506	6.79829	5.89204	7.00112	7.27124	6.63268	6.61388	4.97934	6.23959	6.45116	6.3068	6.86464	6.34153	6.72106	6.4816	5.13992	6.3782	2.8096	5.67158	7.14849	5.93564	6.4302	6.65531	6.19199	6.75035	6.25533	6.24813	6.00894	5.78808	6.34125	5.9238	6.47546
1553727_at	2.7886	4.9484	4.17645	2.99276	5.605	4.43573	6.02555	5.27224	4.61179	4.70168	7.22358	3.86937	4.53279	4.73571	5.28357	2.97947	4.66995	4.27437	4.89982	3.10305	3.94249	4.0567	7.02164	4.58929	4.56624	4.86185	4.99844	7.58577	4.67862	3.53789	6.49909	4.12776	5.05445	6.28205	5.27141	5.09419	3.23877	4.71006	3.90847	4.5838	6.30797	7.40264	6.74489	5.83115	4.25319	5.11689	5.25048	4.09449	3.11079
1553734_at	6.43926	9.21948	7.73677	7.02182	8.06257	4.11682	5.28245	7.23302	8.89005	9.43443	6.37938	6.81711	6.58175	4.0242	4.29068	5.05183	9.90445	7.49799	5.89666	9.4506	8.39218	7.02333	8.5189	7.09769	6.28332	8.62815	8.04167	6.95299	6.89631	6.72489	8.47421	6.5774	8.52703	6.78822	4.4736	6.89218	9.18191	6.36414	7.10178	8.7753	6.45335	9.2245	8.0532	7.58049	4.35088	4.82895	6.21447	8.0587	10.1938
1553736_at	8.08381	5.06752	6.59005	6.3714	5.73274	5.62837	5.93246	5.58206	3.38915	6.19735	7.45302	6.35449	5.64726	6.50666	5.87963	7.30147	6.10877	6.15505	6.36741	5.92445	5.12623	6.31975	6.39427	6.33704	6.63338	6.31472	6.28068	6.29143	6.07774	5.49715	5.92852	6.4816	6.71022	7.70871	6.06543	5.85183	5.61245	6.48737	7.23458	6.27896	5.8916	6.37961	6.18503	3.82094	6.31687	6.30667	6.60695	6.02312	6.87174
1553741_at	5.16964	1.70694	2.54037	3.20623	1.83712	2.71244	2.21179	5.22282	2.28071	2.74809	5.63257	4.23496	1.47857	4.16844	4.25944	3.73745	2.14972	2.73153	2.81882	2.82101	2.78729	2.85415	1.91472	2.26827	3.20681	2.32888	4.93064	6.26636	4.42065	2.00121	4.7108	3.07844	3.80399	5.71915	2.79196	3.65127	5.06668	2.5668	3.07029	4.61527	1.95711	2.38645	6.15781	3.07596	5.13805	3.8115	1.66018	2.96831	3.86701
1553743_at	6.03642	8.0882	8.9249	8.7215	9.16626	7.8755	9.44012	8.13504	8.33334	8.37121	7.97802	8.74153	8.25991	8.56121	8.45422	6.95128	7.97448	8.31576	8.19271	8.32465	7.42538	9.25625	10.048	6.66927	8.66532	6.82134	7.54036	7.96249	9.33	7.69489	8.64418	6.92184	7.9561	9.24534	7.90359	7.80119	8.79665	8.20914	8.29599	8.71232	8.36875	8.80689	8.58986	9.01253	9.95551	7.11378	8.20072	8.48737	8.7575
1553749_at	7.60078	6.05636	7.47499	6.85737	6.01477	7.06933	8.16916	6.47794	6.78328	7.17717	3.3309	6.74058	6.15612	6.21838	5.06087	6.12513	5.58778	6.61564	6.5222	6.90581	6.65701	7.02046	7.75411	6.39949	7.09536	6.32101	5.79291	7.58577	6.97674	4.02361	5.71661	5.87809	6.4821	7.92412	6.73893	7.52773	7.29502	6.96837	6.54228	6.96074	6.20208	7.36233	7.31694	8.29929	7.34319	5.78808	5.72759	6.93073	6.29152
1553750_a_at	6.8911	7.13107	7.29232	8.37874	7.8238	7.65342	6.04819	7.57614	7.57083	6.88297	8.26262	8.13278	6.87549	8.38377	5.60668	6.45383	7.77359	7.6499	6.80401	7.86052	8.32934	7.53521	8.13204	7.43458	7.00966	6.89042	7.94659	6.03342	7.0573	7.9187	6.27777	7.22418	6.83356	8.50383	8.6492	7.24826	5.72778	7.55194	8.29517	7.67255	8.04778	7.64874	8.08778	7.74733	8.14409	7.6401	6.96772	8.17937	7.17138
1553755_at	7.61791	5.25899	4.81948	4.22361	4.39228	3.75032	5.3835	3.73284	3.64446	4.32985	4.07969	3.98748	7.02686	6.61149	3.88635	3.89817	4.55895	4.38451	7.52827	4.12914	4.53708	5.0781	4.42304	5.36166	4.12914	5.31015	5.15719	3.89262	4.21551	5.67549	5.30384	4.32982	4.37375	4.25144	5.22107	5.15096	4.01419	3.8007	6.14883	3.65824	6.73239	7.8197	4.27218	4.27407	4.49395	5.35796	7.40864	4.29896	5.30091
1553759_at	7.03248	6.57391	6.56173	6.23378	7.3742	7.23127	6.33307	5.33027	5.93359	7.04176	6.09225	6.44324	5.992	6.72257	6.7526	6.29834	5.76801	5.65699	6.55429	6.67866	6.00131	6.34255	5.01741	6.9577	6.29841	0.848142	6.42117	6.13366	6.32222	6.26622	5.84235	6.13227	6.41143	7.52634	7.02784	6.56676	6.0126	7.62169	6.96267	6.46336	5.48989	7.29155	7.25544	6.31056	7.57097	5.99796	5.90163	7.04017	5.69562
1553765_a_at	2.11793	6.47822	5.82529	5.03247	6.03923	3.96982	5.53606	0.456115	4.81176	5.69458	0.972174	4.60413	1.28227	5.25453	6.51948	1.7284	1.79137	5.13973	2.287	5.03732	6.00917	3.9453	5.59676	0.186694	-0.741997	1.03883	-0.105813	4.89819	6.28909	2.12486	6.20089	5.88893	3.14527	3.28354	2.26849	3.03947	7.44813	4.84925	4.54592	4.78456	1.90681	5.82692	0.430354	2.07942	4.03485	1.8031	3.82333	3.6175	4.95849
1553768_a_at	8.93625	7.46782	10.8912	10.3617	11.2322	9.50837	11.647	11.0741	11.0772	9.77494	11.3725	11.0051	8.70014	9.37759	9.65493	10.8015	10.5046	10.9254	10.2108	10.5069	9.27902	10.5636	10.403	9.94128	11.8409	9.67783	10.7413	11.7315	9.95721	11.8853	11.0906	11.0351	11.0762	11.2856	10.1707	10.1378	9.13246	8.63405	11.3337	10.7123	11.6566	11.1419	10.9822	11.8419	11.3888	10.7137	12.0472	11.7791	9.79079
1553772_at	5.435	6.91526	6.29443	8.27558	6.01752	5.55602	5.96115	5.76542	6.82094	5.45126	7.91017	6.72164	5.93923	6.67841	5.62411	6.23574	6.61066	7.08362	5.98832	6.785	7.79169	6.60415	6.78275	6.04785	5.73264	5.65268	7.20762	6.32535	5.8384	7.49312	6.37795	8.22738	7.41425	6.51948	6.84959	7.13835	5.35207	5.74603	6.0901	6.91989	6.39335	6.2607	7.11463	6.50866	6.06881	7.44891	7.21932	7.41534	5.76091
1553778_at	5.01512	4.018	6.04984	4.27497	8.42891	4.38806	6.57745	2.98911	7.07259	6.49665	5.32072	7.31572	3.56113	5.76824	5.68392	4.6653	7.13687	8.11704	2.75212	6.7325	5.94524	6.07266	6.74986	6.00372	7.4465	4.11554	5.84227	5.48859	4.53818	5.03789	5.639	6.83171	6.95	6.61436	5.75224	6.94557	3.7792	6.49632	6.52099	7.29591	2.86823	7.46609	5.36059	3.18724	7.41856	7.75579	4.23427	6.88247	7.01969
1553787_at	6.71529	6.30636	6.61103	3.65343	5.5447	7.03683	6.01698	3.90012	5.39739	6.46109	6.92442	5.38743	6.94381	5.95046	7.52604	6.11483	6.68381	7.17601	5.50323	5.91356	4.11929	6.85502	1.99787	6.50333	6.34107	6.80798	6.50057	5.67888	6.92368	6.03318	6.99468	5.11536	5.15931	7.38331	5.53638	6.87086	5.22123	6.51209	6.34818	3.59728	6.08375	6.36735	5.26033	6.34611	1.69972	6.39736	6.65074	3.32532	3.93258
1553789_a_at	5.25858	7.74191	6.33889	6.67287	4.39228	4.17433	6.17502	3.90012	7.61045	8.25663	6.47969	6.66819	6.55222	6.58207	3.77458	3.89817	8.35493	6.0691	6.76368	8.60118	8.94735	6.93189	7.07637	7.22089	4.08634	8.29341	8.00642	3.36973	4.9819	8.11422	6.89469	7.81995	8.18539	7.05109	7.20501	3.76895	5.84539	4.08031	6.08157	7.98866	4.21086	7.18993	8.9577	6.5034	7.34104	7.83247	7.34474	8.08395	7.89386
1553793_a_at	3.27249	6.03486	6.07328	6.84771	7.67339	6.83321	4.9056	7.15219	6.68307	6.21687	6.74664	6.49434	6.08968	6.51087	6.26904	5.56037	6.56668	5.68627	4.96676	5.6148	7.51369	6.2029	3.96814	7.0734	6.54795	5.88435	1.52187	6.26984	4.88993	5.8521	5.94119	6.43001	2.30917	6.07273	6.50657	4.21574	6.26636	6.05925	5.25225	6.62981	6.65103	6.04264	6.19788	6.49528	5.87321	5.49674	6.33952	5.97254	2.94767
1553796_at	5.5352	3.13154	6.47086	5.26804	5.67888	4.16373	2.69525	2.03843	2.57545	5.4945	6.6516	5.70413	3.1351	3.87067	2.1442	6.10639	3.39897	5.14517	3.11615	3.9282	6.37828	5.94186	3.18621	4.60977	5.89006	2.59979	1.99011	5.50013	5.56246	10.008	3.40727	6.30346	2.25124	3.91112	0.710024	2.5504	2.55566	4.1459	2.53996	3.16062	3.07944	2.96306	4.48938	4.82939	3.72727	2.59514	2.83909	2.78975	3.79587
1553801_a_at	8.34809	6.7869	7.65598	6.31587	7.98173	7.23127	8.40864	7.26171	5.54152	8.86058	6.56991	7.12464	6.31776	6.71208	7.04925	6.98453	6.53853	6.82528	6.37182	7.18763	6.05942	7.24954	7.06366	7.59039	8.20337	6.59525	5.7501	7.51674	7.83947	5.09628	6.70222	8.31267	7.29189	7.81714	4.5993	7.46047	7.7563	3.66529	4.58331	5.94531	5.2212	6.47577	6.55318	7.07651	7.93533	5.73177	4.9196	7.4095	7.85519
1553803_at	5.84644	6.69928	8.61499	8.57198	9.02089	8.09346	8.60308	8.87123	8.12463	8.03878	7.68018	4.65389	8.59808	9.27243	8.31388	8.32621	8.30975	7.96651	7.7228	8.30539	8.86217	8.09292	8.73945	7.10931	7.13505	9.85315	7.65994	8.14418	8.61051	7.64677	8.47894	8.96329	7.64634	8.54678	7.8443	8.32441	9.13982	8.20559	8.68556	8.64828	7.98379	8.18404	8.26547	8.50761	8.50814	7.55687	7.40561	8.89974	8.89574
1553809_a_at	6.95166	6.88448	7.39665	6.79425	5.7547	7.21937	4.72899	6.06363	6.39396	2.12341	6.1079	5.5812	4.86134	6.89088	2.66399	6.58197	6.74579	6.95754	5.71383	6.4396	6.51965	6.13242	6.8551	3.58505	4.55762	5.60908	5.95859	6.10331	5.15641	7.5799	6.43922	6.26253	6.79206	5.42218	6.37446	6.24313	6.5992	4.52866	6.18476	5.47343	6.24733	6.81168	6.84253	5.94738	4.24058	6.13533	3.03458	6.44967	8.44357
1553823_a_at	6.35268	5.52327	4.75	2.11608	6.43298	6.67741	4.63817	5.96525	6.19181	6.3016	5.67692	6.76339	5.78679	6.20273	5.6495	5.28253	3.24709	5.845	5.75386	5.88222	6.44092	6.13695	6.42358	5.63192	6.05019	4.95236	5.7981	5.54948	5.23257	6.231	6.4543	6.67634	6.00733	5.71915	5.48114	6.90166	6.08271	4.9609	6.70369	6.61324	6.16869	6.44971	6.12837	5.63799	3.59997	4.80538	6.25222	6.62366	6.5902
1553852_at	5.9465	3.71929	6.55843	4.03879	6.36055	5.79598	6.39784	3.40033	6.15796	4.60092	4.15868	2.12223	2.967	3.9153	4.17184	4.01029	5.81005	3.66268	5.63919	3.25227	3.36791	5.94483	4.43146	3.94461	3.9282	4.26823	5.22011	5.6765	5.3293	5.45469	3.23766	4.70463	6.56047	6.61833	6.18481	4.02461	4.44231	5.99652	6.6454	4.91511	4.45891	5.50726	4.15192	3.49941	4.92033	2.20843	6.07896	4.48452	6.78667
1553857_at	5.25214	6.81328	7.03728	6.18348	4.76627	4.25804	6.19951	6.48856	6.69909	6.14361	4.24677	6.80767	7.01701	3.58949	6.28302	4.69103	6.8537	6.38461	7.31666	6.76389	5.69826	5.84476	6.51293	4.12833	6.28735	6.50094	6.74317	5.65351	7.32635	6.27265	7.43556	7.12715	5.67411	6.88985	7.347	2.91579	6.85788	5.76514	6.60121	2.75959	7.19936	6.43416	6.71139	7.37998	2.94401	7.00457	8.10851	2.93566	3.69989
1553864_at	0.565785	2.87968	4.24321	4.12118	2.54466	1.7994	5.71209	2.56801	3.47387	1.33296	2.04058	1.63277	4.98738	2.76731	1.61734	0.910346	3.08277	4.98544	5.24231	2.03075	1.45596	3.29772	0.822718	4.40025	1.19321	4.02857	1.61751	1.7284	1.87259	4.31049	1.65335	1.35948	2.03684	1.73342	1.05164	4.45522	3.01157	2.94401	1.92548	1.90402	1.7994	3.04386	1.48353	4.73733	1.57864	0.970547	2.30917	0.621621	6.2613
1553868_a_at	1.47003	4.53582	1.41079	5.71929	4.43073	4.21187	1.04129	4.74011	3.40057	4.82125	3.77934	4.4615	5.11951	0.374761	3.98701	1.00994	5.06023	4.28296	5.06036	5.23105	3.1275	4.16261	5.01741	2.57537	4.91385	-1.98152	4.37212	5.2049	4.61612	4.49502	4.61956	2.93235	0.285373	5.65386	0.408373	4.69604	4.43315	5.10031	0.0404847	5.7417	4.63875	4.96627	4.39612	5.26298	1.64211	1.00762	-0.194879	1.5313	4.44528
1553878_at	6.56585	1.97298	5.35714	4.77131	4.74163	5.42783	2.14694	5.71874	5.31621	6.74021	4.50369	5.36905	5.43005	2.97133	3.22124	2.78167	4.74401	4.36116	2.66268	5.98085	6.08011	5.6027	4.60103	5.72406	2.45494	5.69634	4.14311	6.43562	3.06848	5.82237	2.80651	5.69373	5.80387	5.12017	5.37675	4.22664	1.65512	4.45379	5.1828	5.23239	6.45655	3.01806	1.89606	5.95906	1.9142	4.90058	4.71766	5.42892	6.39572
1553882_at	5.5352	6.50522	1.89065	2.85083	6.56391	6.54121	5.38105	3.41788	6.19776	3.48534	4.73696	2.72537	2.3494	5.92419	5.71061	3.05696	5.61187	6.48056	5.06036	4.93603	6.38709	0.901406	2.70997	5.98795	2.55428	5.97807	5.63269	5.63414	2.63985	4.84772	2.57015	2.10086	3.70749	3.95915	1.88038	5.51897	5.5885	2.52839	6.4172	3.73621	4.83281	3.11272	3.5232	1.68833	6.69425	3.34387	6.25222	3.67332	3.24207
1553890_s_at	5.91909	6.48691	3.84809	6.46157	4.84546	5.66692	6.71146	3.96009	6.05682	5.13485	6.41021	6.83622	7.38857	8.15125	7.73455	7.30662	6.4821	7.01144	7.12627	6.41788	5.08146	6.36142	5.17167	6.66289	5.71173	4.23989	7.39826	3.78594	6.99524	7.57538	5.35848	5.5611	4.66092	6.96215	6.98532	6.85678	7.01846	7.36471	7.52498	7.10893	5.50548	6.65192	6.9855	4.17184	4.32086	8.99782	4.73082	4.81292	7.45062
1553901_x_at	7.38836	7.27904	6.75824	8.3444	7.93444	6.52	7.92319	7.42961	7.03744	5.15735	6.84011	7.19164	8.03004	6.92271	7.25559	7.97397	8.07886	9.64245	7.1828	5.87926	7.87276	7.19936	6.55194	7.71915	6.90763	6.66662	6.70934	7.94829	6.89375	7.46954	6.41915	8.66857	6.21011	7.06847	7.91125	7.07519	6.92124	7.56377	6.83756	7.95231	6.779	6.53407	5.97623	7.09479	7.2066	6.35268	8.04869	7.43562	5.61375
1553906_s_at	9.47243	10.2737	10.8666	9.53263	9.62198	9.79735	11.2997	9.07807	10.0784	9.41664	9.90923	8.97901	10.1653	9.18717	11.348	10.2744	10.2138	9.86965	9.26703	9.81787	10.3791	10.3562	9.62167	9.47398	9.70142	11.692	9.94244	9.82435	9.59962	11.8873	9.90571	10.0072	8.8615	10.1503	10.4226	9.05038	10.3482	9.63931	9.70818	10.6801	7.98929	10.4192	10.3082	9.84313	9.51657	11.126	10.5752	10.3164	10.3387
1553909_x_at	8.26811	9.65024	8.52342	10.4824	7.68902	7.87761	9.18735	7.8181	9.101	8.07384	9.70421	8.10006	8.60069	9.0399	8.922	8.83111	9.10016	8.48558	8.90614	8.99817	10.0493	7.82719	8.17461	8.31426	7.68717	10.1494	8.99311	8.65968	7.90007	10.1566	7.9253	7.17515	9.04612	6.46531	10.5045	8.88676	7.86907	8.50683	8.92843	9.35976	8.91158	7.5931	9.47499	7.60069	8.26465	9.80342	9.93334	8.87226	6.89064
1553929_at	3.8137	3.18956	3.26974	5.48999	2.43211	2.71244	3.25796	2.25278	4.56002	5.32423	3.53761	2.90616	5.28341	2.80995	3.51329	2.91425	6.2083	3.41885	3.45363	2.90501	4.07184	3.2112	3.77438	3.02086	4.43991	4.3846	3.45416	2.70223	3.45074	3.62515	3.71362	5.03704	2.83099	4.35915	4.09078	2.5504	2.61263	4.36224	4.2063	3.06862	3.50703	4.12184	4.40735	4.13472	3.68027	3.50514	3.77518	2.00926	3.60036
1553947_at	5.02152	2.04988	5.3678	3.07998	6.2772	4.80974	6.37846	4.17433	3.05696	5.21974	6.66945	5.66155	5.77091	5.83131	3.63025	4.83494	2.67275	3.63259	6.93622	3.81278	6.38474	3.8695	6.00279	3.18839	3.84575	5.00998	3.56962	5.69972	6.47158	5.33892	3.27446	4.22305	4.79946	4.72406	6.70182	6.57593	5.73127	5.11999	2.6072	3.70296	5.52932	5.76647	3.86449	1.48527	4.52832	5.52785	2.85796	5.06944	4.62988
1553956_at	10.7969	8.06829	8.80796	8.95165	9.41249	9.74636	9.40875	9.22239	8.37412	9.97538	7.98385	9.60731	8.7211	10.1109	9.34086	9.26639	8.2367	8.31576	9.12931	9.11644	7.34805	8.79826	9.60468	8.74758	9.30197	7.56264	8.41295	9.36201	9.47421	7.8544	8.7702	8.85342	5.81209	9.22988	7.65313	9.26791	9.68058	10.4006	9.82934	8.35356	9.14885	8.51345	9.48844	8.54397	11.3725	7.89045	8.2047	8.41778	8.19701
1553962_s_at	4.46135	3.85495	5.99264	4.05615	2.97649	5.15105	5.22943	3.12617	5.65116	3.53608	5.71617	3.29174	3.92162	3.1275	4.08678	5.53115	4.66634	4.059	6.32997	3.03632	3.76315	4.33747	5.39128	3.26208	4.2853	2.49332	4.50192	3.61499	6.19811	5.88845	3.90488	5.58623	3.13154	4.75672	5.74024	5.31689	3.70967	6.24908	5.56284	4.24359	3.8904	4.68606	3.88635	5.95046	6.55243	5.18881	3.82333	4.29033	6.26972
1553970_s_at	6.7541	4.70181	6.98974	9.66495	7.27248	2.28173	9.15964	6.80616	11.5371	11.349	4.46905	4.5847	6.30805	7.66	6.63133	6.5082	8.43199	3.63259	6.33644	8.12727	8.29606	6.78398	2.81796	6.26728	5.1689	9.12651	8.33091	7.33852	6.79885	9.00327	8.05565	3.15281	8.11562	8.7256	9.02895	4.2997	3.34252	6.92909	8.56071	9.23909	6.26633	10.498	9.78555	6.95476	8.67355	9.21146	12.4635	11.7396	3.34572
1553972_a_at	9.70987	7.61221	9.87891	9.26922	10.8701	11.5715	8.58551	8.00092	8.68644	9.53197	8.32942	9.13643	8.4967	10.4681	6.72274	8.6804	8.62502	7.51861	8.61153	7.91567	8.61697	7.86358	7.36342	3.02086	8.15612	7.10044	7.60268	4.6243	6.17344	6.81355	7.56799	8.61666	9.43915	8.43488	9.49574	6.00096	7.26867	8.82403	9.74135	8.1247	7.84043	9.18124	7.60924	9.63911	9.12811	6.9647	7.12386	8.08686	9.12508
1553974_at	9.20206	8.72367	8.52505	7.14169	8.83657	9.06255	5.93246	8.33367	7.67038	7.72141	8.05371	7.78897	8.8021	6.07649	7.15516	8.45978	8.38082	7.20714	8.00033	8.14134	6.85881	8.57014	9.23956	7.51112	7.87111	6.5629	7.15672	7.28028	8.11985	7.22854	7.73597	2.56205	4.7332	9.08186	7.22055	7.51406	7.62726	7.66074	7.52563	5.84753	7.80091	9.06793	7.53607	7.84471	7.57222	6.51425	7.11033	7.75946	6.53288
1553976_a_at	10.5629	10.3217	10.2571	9.44299	12.4066	11.5849	8.56442	11.33	12.0657	11.5784	10.2122	10.9382	11.0679	9.66836	10.033	10.0583	11.8896	10.7871	10.76	11.5599	10.7264	10.6187	10.9862	9.8281	11.0646	10.3592	10.0628	10.7713	10.7098	9.22831	11.8436	10.7395	9.65687	11.4588	8.9699	10.9589	11.1224	11.0573	11.2397	11.3288	11.8208	12.1007	12.2079	9.52072	11.377	7.81099	10.0012	11.1694	11.6359
1553977_a_at	8.12803	8.05777	6.73465	7.18213	8.67862	9.22797	7.27668	8.87447	8.14042	7.97897	6.47969	6.68508	7.02686	8.87416	9.48974	8.58764	7.65885	9.17599	9.17275	8.18711	7.96971	9.26102	8.89095	7.52773	7.6148	7.20039	7.47541	9.02265	9.53057	6.40064	9.40518	7.25076	7.41744	7.87643	6.55512	9.29266	9.55832	7.13614	6.70369	7.02725	10.3677	9.10308	6.68441	7.50698	10.6593	7.69222	8.85253	7.26088	9.25693
1553982_a_at	6.21392	6.42569	6.36199	4.551	2.72134	7.05044	7.41481	7.07724	7.72949	7.3426	7.23579	8.50769	7.08674	5.79893	3.2649	6.81042	6.69162	6.67131	5.97782	6.5335	6.48516	7.62982	3.00734	6.91476	7.70324	4.21954	5.76361	7.07179	6.54927	9.33294	7.35161	7.76175	3.86046	6.77322	4.30536	6.85678	6.26447	6.91925	6.07335	6.92368	6.59336	6.49434	3.70728	6.29853	3.4401	6.13834	6.20137	2.89994	6.18734
1553986_at	10.2071	11.9896	7.20094	10.1596	10.6289	10.4192	9.26872	9.52667	10.5468	9.57674	12.0141	9.43638	10.1266	10.3698	10.0258	9.65574	10.6869	10.5791	11.9202	10.7295	11.4134	9.46576	9.66805	11.9396	9.6375	10.0775	10.8672	9.65269	9.61672	10.8368	9.63911	10.2271	11.9096	10.0571	12.133	11.2614	9.29014	9.85859	11.6684	9.35025	10.2552	10.3399	9.43014	10.3443	10.1832	10.8486	9.50259	11.4704	9.6635
1553989_a_at	8.7426	8.65393	7.00981	8.81596	10.4133	4.93968	10.2836	9.09191	11.3286	10.6036	9.3487	11.0266	8.1566	7.43843	4.54602	10.1525	10.5441	8.16185	10.0801	10.5043	10.7379	7.73341	7.64493	11.5345	11.2065	7.23084	11.3276	10.8745	8.26166	7.46003	7.11159	8.49718	11.6549	9.41749	11.0038	10.5246	8.78051	8.02144	9.95924	9.12278	10.1284	10.059	9.08558	7.8518	6.7453	12.6613	8.93019	10.5372	7.48683
1553990_at	7.72425	7.96697	7.85718	9.38195	8.5597	7.61865	7.89501	6.56542	7.60991	7.60462	8.33192	8.02139	8.64739	7.73354	8.92258	7.48062	7.9654	6.26332	7.97678	7.67794	8.11623	6.61837	8.11378	9.07324	8.38797	8.71558	8.80684	7.30393	6.72952	8.66345	6.71704	7.71424	9.05579	8.53585	8.93805	8.37954	7.07104	8.22524	8.5757	7.71789	8.28323	8.00159	8.40173	8.52272	8.66804	9.68943	8.36198	7.65256	8.08159
1553991_s_at	7.81154	6.51918	6.94039	7.19377	5.14601	6.66344	9.09531	7.08215	6.17164	7.24168	6.87953	7.38234	6.06683	6.90401	7.32834	7.245	7.26731	6.85056	7.23964	6.54276	6.96074	6.76909	7.1989	6.96301	7.69529	7.13048	7.67553	7.24062	7.36214	6.77914	7.72293	8.70218	6.30202	7.69517	6.85678	6.83219	7.96863	7.9488	7.64773	6.82931	5.45807	7.52526	7.78638	7.78873	8.32212	6.90653	6.4847	7.21512	7.11145
1553992_s_at	7.59074	10.7012	8.95469	10.3474	10.4455	9.57055	9.38195	8.7261	10.4748	10.0451	9.48048	9.79953	10.1924	8.83465	10.1082	9.31261	8.52033	10.4471	10.0615	10.3653	9.54123	7.95957	9.66785	9.45619	10.0593	9.71954	10.1405	10.6766	9.37767	10.3041	10.1488	8.66382	11.5184	9.92356	10.1882	10.516	8.78156	9.41141	10.3921	8.71673	9.34941	10.6089	9.88968	10.4192	9.93722	10.2849	10.0824	10.3973	10.031
1553993_s_at	10.6379	12.2559	11.2068	11.4647	10.3271	10.6144	11.5123	10.8351	11.999	10.3953	10	10.211	11.2386	11.8441	10.5513	10.7017	11.8917	11	10.7976	11.4602	12.2651	11.2218	11.2653	10.7788	10.4431	12.1746	11.6689	10.8228	9.52193	11.8606	10.6625	11.1232	11.4588	10.3953	12.2258	9.35258	11.2178	10.9215	9.8282	11.4097	10.3072	10.4888	12.1494	11.2369	10.2185	11.4289	10.8571	11.7742	11.072
1553994_at	10.6019	9.32591	6.83967	6.44038	9.89732	8.73642	7.78909	9.73188	7.32592	6.42912	9.4333	9.06133	6.01044	3.9153	6.27269	8.4823	9.13714	7.10762	8.90775	10.3475	8.87567	9.45601	8.2416	11.6784	10.9998	9.92702	8.72808	7.57324	9.35121	7.0788	10.3411	7.23887	8.22593	10.0906	2.7298	8.9771	6.85283	7.38616	7.86835	7.74387	8.30444	6.80701	9.02663	10.4969	8.06685	8.72816	10.761	10.0653	7.86907
1553995_a_at	8.28607	7.31203	5.14976	6.39449	8.2833	6.22252	6.20781	6.84481	6.58215	4.28388	7.47573	7.30619	5.25048	4.3231	5.0352	6.59711	7.15878	5.90229	6.97315	8.42993	7.81317	7.55224	6.19766	9.42171	9.07591	8.00343	6.76083	5.84094	7.80784	3.76883	8.49547	6.41423	6.47282	7.98359	5.37939	7.90609	3.13861	5.24546	5.68723	6.32637	6.44769	2.93659	6.04256	7.84143	3.59997	6.23301	8.95345	8.25923	6.94442
1553998_at	6.03958	6.05251	7.58538	8.2334	6.37535	6.70252	6.2761	6.72236	6.67359	6.7493	5.49444	7.04882	6.31056	5.57785	10.061	8.40447	5.24621	7.48892	6.7488	6.60125	6.45349	8.4294	6.77184	7.21943	5.40598	5.84744	6.5509	6.71173	8.48222	6.10823	8.27945	6.93778	6.26718	6.37015	7.44802	6.25168	7.25588	7.65428	4.68246	5.98526	7.16112	5.69141	7.13296	6.93176	6.93406	6.78367	7.63767	5.06944	7.02961
1554001_at	9.81293	8.65755	6.90185	8.97595	7.28198	7.84515	7.91807	7.14383	8.31695	8.31576	8.35047	7.82775	8.86658	7.6485	6.25729	7.75354	7.9587	8.16693	7.42627	8.12152	8.54734	7.86753	8.21533	7.8662	8.06214	7.77428	8.20135	8.11213	6.51647	8.02772	7.9253	6.75667	9.13006	7.75194	4.55553	7.30229	7.11134	7.37179	7.16112	8.40218	7.27016	8.19796	7.62621	7.66584	7.41235	7.95755	6.86566	7.69217	7.78382
1554003_at	9.68885	9.97075	10.0506	9.41773	7.14306	9.45388	7.42208	8.92167	9.69605	9.13557	9.34719	8.01008	5.59456	9.26783	8.8881	9.08871	8.73453	8.61334	9.84801	10.0353	8.86102	8.68149	8.57696	11.1103	10.1506	9.09475	7.97226	10.015	10.0527	10.8985	9.46768	7.37041	9.68905	7.38331	11.0487	9.87539	8.54134	10.1957	9.48048	8.76365	7.27113	8.61645	8.81202	9.05981	9.28075	10.5618	10.7664	9.24831	9.52622
1554004_a_at	8.52621	7.62358	7.62135	6.47571	6.72354	7.71582	5.70943	7.01009	7.27021	6.84602	7.54192	6.80899	3.65868	7.8024	7.41641	7.34604	6.78018	7.41381	7.72386	7.31468	7.71772	7.16477	6.56668	8.98112	7.94017	6.84861	3.40474	7.987	8.32279	8.23539	7.15499	2.80818	7.61969	4.45827	8.12243	8.33541	6.43273	8.26236	6.97643	6.88493	6.15302	6.80063	6.80287	6.35264	7.09238	8.31775	8.97084	7.10255	7.65994
1554006_a_at	7.50563	7.67698	7.47788	9.91722	8.61638	7.32292	8.49599	7.35657	7.38353	7.0227	8.92134	7.88611	7.73853	6.86281	5.74263	7.2604	8.00949	9.0928	7.94873	8.78095	9.41537	8.01276	8.31593	8.53869	8.43748	7.08044	7.87575	7.63893	7.2357	9.85027	7.59155	6.68151	9.25978	8.10692	10.656	8.51013	7.51118	7.91905	8.75013	7.90561	8.19927	8.0748	7.79724	9.07825	7.58985	9.31528	8.84927	6.85936	7.24426
1554007_at	8.62828	8.21657	10.4511	8.62446	9.99445	8.32492	9.63236	9.01748	7.8288	9.77628	7.14207	8.94245	9.14844	9.2812	11.7236	9.9879	8.06931	8.35818	9.12597	9.63536	7.65828	11.0417	7.88497	6.29584	7.94582	8.26386	7.6745	9.11434	10.3499	9.13083	11.1493	6.43359	8.48269	8.11533	6.93163	9.13041	9.47949	9.15081	10.6416	9.44252	10.074	6.28221	8.46542	9.70846	10.928	7.3923	9.29078	8.64445	9.93824
1554008_at	5.68281	8.68882	6.60884	6.44038	8.59262	8.37327	8.43043	7.6306	7.45132	8.21833	6.4002	8.11587	8.37309	4.86839	6.94347	7.73577	7.7283	7.74884	8.56022	8.22006	5.38858	7.81256	8.32239	3.75173	7.43965	6.31166	5.82308	7.82926	8.26811	7.55783	8.08691	11.2407	8.07831	4.74087	9.34019	8.05304	5.36111	4.43066	8.52621	9.53197	7.41495	7.90941	3.34081	8.01044	10.059	6.96592	7.39109	3.75672	10.4276
1554010_at	8.66901	7.22012	8.64565	4.2016	9.09531	8.45791	8.3595	8.33367	8.45098	8.87392	6.72891	9.00241	7.98034	8.39319	8.39868	8.22014	7.02027	7.16142	7.88214	7.46984	5.91154	8.28682	7.27248	8.63414	8.78651	8.14425	7.76426	8.6308	8.24007	6.72779	8.69306	8.06792	7.56234	8.46859	8.35071	7.88919	8.62883	8.18333	7.88987	8.45969	8.15974	8.08304	7.33821	8.43748	8.96131	6.42679	7.21075	8.53206	8.59971
1554014_at	10.0379	8.71182	7.97627	5.73187	8.43264	8.56045	7.85061	8.32016	6.8998	9.11061	8.16265	8.57368	8.75985	9.18755	7.62555	8.05138	7.27761	7.77693	8.63219	8.36135	8.32771	8.70718	7.70002	9.77546	8.46741	8.42166	8.69795	8.22103	8.18622	7.59845	9.34986	8.14981	10.0025	9.29375	8.53064	7.89066	7.88824	8.31488	8.25267	8.02361	7.59388	7.92828	7.92582	8.28284	7.69303	7.6887	7.67615	8.81551	9.11048
1554015_a_at	8.78517	7.5609	7.62575	7.2265	7.65553	7.33565	6.22255	7.90453	6.54678	7.64746	5.61832	7.91938	7.23762	7.8043	6.93854	6.52892	7.32616	7.55254	7.79881	7.6121	7.12941	7.72086	7.16123	8.2873	7.89294	6.48115	7.01853	7.09364	7.58355	7.29319	7.86165	3.99557	8.73408	8.20383	7.91323	7.08435	7.35713	7.09588	7.61147	7.28774	7.10482	7.43568	7.02908	7.01557	4.68845	4.52575	5.95916	6.8604	7.85638
1554016_a_at	8.11731	7.7621	7.90299	7.77715	8.19595	8.29315	8.50468	7.67007	7.64693	7.95803	8.21281	8.09264	7.50435	7.62005	8.20811	8.05538	7.21427	7.64612	7.5273	7.3025	6.66432	8.06214	8.03312	8.07228	8.91043	7.3499	7.99162	7.66916	7.00958	7.31287	7.88184	8.72553	7.70324	8.49567	6.77891	8.13294	7.94551	8.54502	8.66746	7.11348	8.30684	8.72649	7.0241	8.81959	7.98096	8.27301	7.30075	6.7912	8.37865
1554018_at	10.9653	6.28168	8.50468	5.80085	8.14288	5.5761	10.5451	6.97982	8.43221	6.40737	6.51962	4.77622	6.93628	6.38399	6.29539	8.28172	6.0319	6.25783	7.33801	7.96738	8.21861	8.80137	7.44754	7.10004	7.03867	6.59711	6.56644	7.75691	7.77758	6.7518	5.6357	5.97598	6.07456	8.94079	10.4915	7.3335	6.06018	7.43996	6.22714	6.5048	6.88368	6.9661	6.57372	7.81802	5.63808	5.72945	4.64384	7.1055	9.11157
1554020_at	10.2683	9.25615	10.5281	7.47534	9.31058	9.56885	8.33527	10.7949	6.78526	9.6525	10.5432	11.3845	9.36493	11.7661	9.30272	9.49142	9.23556	8.77698	10.0756	9.53475	8.00621	8.96648	10.3675	10.4792	10.221	8.66449	8.80018	9.07475	10.6103	8.07369	8.76279	10.2904	9.36001	11.0513	10.3618	9.077	9.69557	10.25	10.9747	8.1798	9.46298	9.34228	9.7885	9.57502	10.5654	9.24471	9.41526	9.61048	9.8471
1554026_a_at	8.58662	9.07792	8.50063	8.76179	8.04492	8.09827	7.33829	7.62508	8.63979	8.01423	10.3733	8.86452	7.47867	8.85546	8.80349	9.82483	8.61153	7.87181	8.88574	6.785	9.72595	5.65351	7.74837	8.89679	8.79205	8.23969	8.75813	7.29591	7.30691	10.1561	7.65286	8.79612	8.77379	7.21998	10.3847	7.75296	6.52015	8.15644	7.56606	7.80198	8.67172	6.54538	7.82506	6.51791	9.69696	8.31495	9.17377	7.91719	7.91921
1554029_a_at	6.02391	6.4983	6.91563	7.22168	7.21718	7.2634	4.24336	5.43975	6.30643	5.65978	7.42139	7.11471	5.85142	6.22977	6.20458	5.21417	7.61003	7.23733	6.65113	7.12095	6.29689	7.14977	7.10251	7.08816	5.02492	3.54369	6.26397	6.14062	6.13834	5.95004	4.98051	2.94737	4.92863	7.26627	7.02563	7.04325	5.28578	7.59782	7.53189	5.93877	7.24465	7.11186	6.81021	5.48092	6.69831	4.08694	6.78245	6.32419	4.70414
1554030_at	6.62242	5.66256	6.44658	2.45518	6.4402	6.33669	2.08904	6.92179	4.88719	6.29288	6.02717	6.04609	6.41484	5.33226	5.83826	5.99648	4.69311	5.9583	5.68125	6.3917	6.76271	6.02309	7.41058	5.0845	6.68281	4.98692	6.31805	6.94126	6.2278	6.41289	6.83622	6.15771	5.7088	6.36337	3.35449	6.43913	6.53535	6.53896	6.24088	5.49868	5.71542	6.17419	6.69577	5.90749	6.78018	5.4442	5.87575	6.16135	6.32576
1554033_at	4.8262	4.03153	1.41079	5.39668	1.9005	1.94181	2.90413	4.3158	4.04011	5.93512	2.29858	2.07651	3.00936	5.15904	4.58818	5.77537	5.38971	5.45461	3.47919	2.50421	6.50576	3.10086	2.84105	5.89047	2.30511	3.40924	5.83099	4.36349	5.95369	3.50722	2.17418	3.15281	6.40498	4.04896	2.77663	2.45494	3.79005	3.85359	3.50371	2.32577	1.90681	2.08694	4.19805	4.09714	4.66191	4.45472	2.18732	2.41121	3.25915
1554036_at	9.32591	6.64564	8.83928	7.52884	7.98793	8.4008	7.84032	7.66059	6.8944	7.64422	7.91495	7.93405	7.11975	7.9584	6.67131	7.6306	7.04373	7.05957	7.57237	7.59953	5.80744	7.34368	7.36763	7.88987	8.78585	5.84546	6.53814	6.62899	7.39277	6.47698	6.90609	7.84667	6.67716	8.28574	8.74857	6.7784	8.01295	7.41274	8.76967	6.24543	6.75375	7.91523	7.03438	8.20196	8.22321	6.75875	5.45059	6.94775	9.09697
1554037_a_at	7.3119	6.93791	7.63536	5.69657	7.22176	6.95462	6.07896	6.96267	5.83604	5.45938	7.39414	7.13879	2.04203	6.21687	6.83919	6.30663	6.13823	6.30929	4.12577	6.72207	5.25339	6.72429	6.43926	7.03319	7.51881	5.24579	3.70649	6.38302	4.70571	6.73952	6.46971	6.13783	5.84556	7.39862	8.10195	5.84558	6.14773	5.27952	7.07794	3.48534	5.63124	7.07602	6.25854	6.71915	6.79904	6.06987	5.4186	6.55292	7.1007
1554038_at	7.12541	8.13865	7.35343	7.69489	7.19125	7.58256	7.50929	6.86475	7.46908	7.47305	8.48746	7.87397	8.0672	6.71836	7.13708	6.63704	8.1518	7.73809	6.99257	7.52421	8.48193	7.50963	8.08247	8.40993	7.79789	8.325	8.56121	7.4604	5.46257	8.15677	7.50854	6.72513	8.30613	7.49407	9.03649	6.75194	6.7703	6.80779	6.2857	7.11088	7.38473	7.57442	7.29266	8.56361	6.61343	9.75456	7.56114	7.81722	7.33476
1554039_at	8.51789	8.72392	7.04457	8.26495	7.34032	7.53067	9.44585	8.00003	7.67038	6.42249	8.89744	8.19525	9.25135	9.08948	8.66176	7.90959	8.79784	7.78879	8.62004	8.05935	8.79001	7.9832	8.62253	8.8621	9.21698	10.3362	9.33132	6.64085	8.28752	9.75224	8.64911	9.41584	9.33966	8.83657	9.81479	5.93923	8.62404	8.30841	8.5871	8.86561	6.94197	7.91174	8.49988	5.70084	8.37418	9.67061	9.01725	9.11826	9.6716
1554041_at	2.75786	5.44982	5.6027	6.41641	4.98279	5.25486	2.61749	5.41626	6.20494	2.2397	5.33002	1.70093	3.45363	3.22093	2.35322	1.35884	3.00324	4.7539	5.199	3.26779	6.20408	5.03147	3.48664	3.77418	5.38173	6.78914	2.84947	4.99116	3.48612	5.47324	2.39717	4.12776	4.90895	5.34446	5.72778	3.09548	5.7117	5.34134	4.93119	4.93553	2.01791	2.88089	2.82291	1.95668	2.53077	3.57805	4.84684	5.12117	3.55748
1554045_at	7.73623	7.17522	5.90479	6.92691	7.58009	7.07582	6.70578	6.78042	6.51884	7.35608	7.65156	7.3983	7.29923	6.86589	5.10906	6.52239	6.58178	6.82913	6.2703	7.3608	5.21004	6.59519	3.4002	7.1412	7.39934	2.72674	6.65344	6.84451	7.33056	6.00589	6.97617	6.44918	6.04395	7.45392	7.15939	7.52247	7.50275	5.94383	7.38641	5.57843	7.09192	7.07602	5.56337	6.27488	7.96329	7.44891	7.04642	6.73824	7.65994
1554047_at	9.61682	5.89307	8.08585	6.72979	8.05558	7.92328	7.0702	6.62336	4.93262	7.55097	7.61602	9.342	7.55695	7.02256	6.11871	7.19558	7.24613	9.23795	6.36359	7.65046	5.45691	7.50709	7.27354	7.6676	8.72327	4.13652	6.50057	6.69458	6.92032	2.77997	6.38037	6.70863	6.98599	7.13498	6.91068	7.25839	7.55546	6.6095	6.96531	6.61495	6.45168	7.80732	7.19468	8.65213	8.26523	2.46689	6.38975	7.03768	8.04843
1554049_s_at	8.20398	6.06987	6.72627	8.3953	3.78471	8.12983	6.09744	7.05065	6.17568	7.77738	7.80806	7.74884	7.10752	8.63526	7.08482	6.79842	7.41321	7.71879	5.49133	7.72425	5.92056	7.48157	6.80357	7.40207	7.25504	6.72506	7.14219	7.31518	7.33354	6.74042	6.93642	6.50685	6.74317	7.36728	5.48114	7.82487	4.06634	6.49412	6.39325	6.85123	7.17561	7.84026	4.04884	7.02304	7.0012	8.10584	6.9936	4.45294	6.14416
1554052_at	8.86018	6.80299	7.25164	5.47052	8.6967	7.6829	7.32743	7.00237	7.17546	8.07384	7.12469	7.85391	7.27909	7.49885	6.65496	6.8926	6.36355	7.26353	7.72482	6.18979	6.18204	7.85197	7.79271	7.65667	8.01255	5.57395	6.53953	6.46933	7.04007	5.95578	6.78432	6.7814	7.22726	8.12832	6.28934	8.15289	8.47507	7.31584	8.06705	6.5492	7.43898	7.96118	7.22867	8.08252	7.01625	4.32488	5.57854	7.47541	7.71988
1554053_at	8.53832	5.99269	6.61422	5.88957	7.69722	6.4794	6.64713	7.94917	6.92535	2.81111	6.62828	7.40039	7.39055	5.89942	6.01849	5.6689	6.61548	6.81659	7.22902	8.68711	5.7036	7.34368	8.0296	6.29822	6.7327	5.27372	6.04092	7.05972	7.52123	5.5026	6.50759	5.93622	6.23715	7.71508	6.63711	7.1148	6.48176	0.946497	5.93624	6.62824	6.55736	8.15391	7.04041	5.86942	8.00124	4.99623	6.20898	6.81832	7.72407
1554060_s_at	8.01285	7.31387	7.53057	5.95663	7.63816	7.7713	5.70943	8.19106	6.1832	7.30496	6.67699	6.67007	6.55429	7.10818	5.41773	6.25284	6.64886	6.60346	6.94673	7.63816	6.9011	7.00193	7.52042	7.12367	5.82692	3.62762	4.20247	7.25831	7.33908	3.74087	6.31954	6.63792	4.83099	6.53943	6.59448	6.7335	7.40749	6.25176	7.03338	5.99784	6.82437	7.79228	6.97604	6.11864	6.3446	7.17426	7.34779	7.12235	6.7051
1554062_at	13.1258	11.192	6.47267	10.8813	7.96403	6.65804	8.50219	9.6029	9.8474	7.74938	8.35728	9.50888	6.51245	5.26676	6.9149	8.96857	10.479	6.40983	10.5543	10.492	8.85863	10.9627	11.5058	7.38809	6.58513	9.66371	8.6922	9.91281	10.2216	8.23838	11.8281	6.54757	8.30775	9.97135	6.33886	9.2484	3.4401	6.05019	9.09094	8.12891	10.768	8.78205	10.2818	10.5593	6.5703	9.33122	11.1947	8.00685	10.9131
1554063_at	8.05453	7.28542	7.78701	7.55516	7.89743	7.74459	8.11954	6.99858	6.3226	7.3814	7.62099	7.85685	7.74376	8.03811	7.41127	8.32457	7.61227	6.99264	7.6311	7.5807	6.17669	7.44395	6.8902	8.16657	8.2545	8.01143	7.07704	7.1984	8.24296	7.64232	7.22667	6.51437	8.37795	7.94747	8.29947	7.07816	8.28736	8.20624	8.59987	7.72015	7.74183	6.93692	7.25412	7.43937	8.36743	8.92184	8.13761	7.84932	7.61376
1554076_s_at	8.20896	3.71929	6.43205	6.60836	6.79391	7.15494	7.68005	6.3693	4.80111	7.2494	7.24564	8.03102	6.80902	7.48643	7.83349	7.48968	6.95656	7.5095	7.9793	7.57729	5.10056	7.25666	5.89197	7.98068	7.62351	7.86689	7.2986	8.29006	7.42516	7.64895	7.70983	7.53981	8.00014	8.54203	6.64985	7.8666	7.82023	8.54166	8.02006	7.07272	7.51037	5.78563	6.80741	8.25587	7.85519	6.47649	7.1933	6.17388	7.37668
1554079_at	8.23277	7.87723	7.72176	7.17848	8.98674	9.05412	8.31637	7.52421	8.47332	7.31435	8.0167	8.45726	7.30257	7.1657	6.92638	8.406	8.32765	8.60727	7.22655	6.28146	7.72206	8.05484	7.64874	7.09769	7.74513	8.04424	7.15509	8.39506	8.10705	8.01021	7.29697	8.1932	5.96927	8.79979	7.75764	7.56836	8.28119	8.55246	8.98868	7.96532	8.4712	6.93169	8.0504	6.96897	6.70999	5.46865	7.51566	8.08247	8.67346
1554080_at	10.8715	8.94102	9.30022	8.56291	9.1237	9.16316	9.28834	8.97633	9.00718	9.89102	8.25307	9.50684	8.84686	8.9744	8.96857	9.22239	8.62785	8.48314	9.21831	9.72298	8.32403	9.37861	9.56746	9.18787	9.87138	8.09957	8.81507	8.43425	9.58864	7.10949	9.36603	9.11993	9.0974	10.3688	7.93476	9.07878	9.27573	9.77904	9.06425	9.14289	8.63526	9.61612	8.89598	9.93379	10.8211	7.10421	8.66075	9.19243	9.69477
1554084_a_at	9.04208	10.2566	9.89546	10.3145	9.46189	10.6364	9.94191	10.6379	10.459	9.5763	10.3794	10.0353	9.63178	9.82956	9.97045	9.25881	10.2901	9.49095	10.2302	9.84294	10.6599	9.62781	10.3592	9.51711	9.7304	10.1436	9.47806	10.2496	9.37183	10.4634	9.6673	10.2121	9.03839	9.37144	10.8739	10.4785	10.3316	10.0118	9.6906	9.02645	10.3854	9.93889	10.0896	9.24388	9.74979	10.1301	10.086	10.2324	9.18745
1554086_at	6.39299	6.25895	6.52631	5.4577	7.76689	7.08301	5.92778	6.86766	1.53759	6.69001	6.67292	7.08551	5.61507	6.74889	6.43726	5.47022	5.60886	7.20193	6.57343	6.97803	5.07391	6.40882	5.84697	7.20561	6.19054	6.16869	5.74512	6.68773	7.00517	2.03602	6.53038	7.39451	5.8563	7.47318	5.79405	6.75976	6.5666	6.63769	7.49494	5.98986	6.33489	6.84845	7.00513	7.26165	7.39946	5.77804	7.01893	6.34671	6.86708
1554089_s_at	7.75946	6.538	9.94166	10.5291	9.18938	8.70104	8.46628	8.79116	10.1003	7.45741	9.85457	10.2656	7.48791	6.91422	7.08786	8.93497	9.12597	9.95657	7.67287	9.28558	9.25207	9.49426	9.42365	8.34395	9.50563	7.39408	7.92837	7.70497	9.03405	9.36846	8.10609	8.88147	8.93151	9.40754	10.2	8.59997	7.22577	9.257	8.5353	9.37046	9.12669	9.36106	9.96591	9.00448	9.49737	6.60335	7.99493	9.51211	7.5624
1554094_at	6.28618	4.90895	6.44823	3.22823	5.62205	5.87173	7.8238	7.10247	6.72914	6.49665	7.00489	5.65741	4.44138	4.12271	7.01302	7.07565	6.37296	6.83309	6.40304	6.55688	6.05402	6.28626	7.92805	7.18445	6.95005	6.60758	7.27324	6.66203	6.10639	6.15592	6.95142	7.77106	7.14995	7.48324	7.01226	6.92237	7.35806	6.99267	7.22126	7.088	6.15866	5.9551	6.95741	7.72055	7.09607	8.06592	6.88516	7.62654	7.29923
1554095_at	10.0188	7.46903	8.16883	6.88323	8.68394	8.24991	9.15133	7.82443	7.76457	7.76106	8.15653	8.44351	7.73604	8.22616	7.04787	8.19399	7.63761	8.27945	7.80176	7.71247	7.96186	7.66549	8.11378	8.30848	8.54743	7.76907	6.70789	7.4788	8.00085	7.41525	7.7308	9.49485	8.00858	8.63798	8.03471	7.6148	7.32382	8.39097	8.44404	7.53045	7.69914	8.36462	6.78432	8.8598	8.87218	6.88341	8.48308	7.9337	8.3821
1554096_a_at	6.99086	4.54263	7.09323	8.96839	6.60415	6.98618	5.53371	6.43075	7.75296	5.74553	7.19636	7.14422	5.43406	4.95917	5.49896	5.96694	7.16585	7.44887	4.78112	6.79166	7.91699	6.06167	6.99138	5.52097	6.07161	5.95489	3.09741	4.89819	5.98234	8.24373	6.59165	6.42027	5.71153	7.15661	9.73063	6.88499	5.21636	6.65496	5.32856	5.41617	7.18359	6.63987	7.52917	5.71724	7.28574	6.90378	6.96994	6.64895	5.99326
1554097_a_at	5.15658	6.49623	8.16635	7.77289	7.03577	5.50579	6.61146	7.6829	6.65761	7.64746	7.13216	6.53355	4.00484	5.6081	8.04958	7.5762	4.97173	6.93131	6.46609	6.22428	6.72516	6.2257	7.19373	5.24131	6.58318	7.21211	6.56644	7.25132	6.99308	7.47742	6.69624	6.36942	6.22218	7.04287	8.01072	7.34079	7.42667	8.08404	7.18541	6.98859	5.99338	4.98579	7.02304	6.05468	8.90552	7.67434	6.92341	6.66973	7.48267
1554101_a_at	7.93021	6.71967	7.33735	5.92278	8.10434	7.79117	6.39934	7.50266	7.74553	6.71279	6.76116	7.99795	6.33545	5.75121	6.64385	6.52696	6.80184	6.53419	6.95656	6.92638	6.23913	7.33721	7.61324	7.43345	7.47642	7.0178	7.09976	8.50718	7.47939	7.04475	7.47711	2.88644	7.046	8.44712	6.99462	7.59317	7.58671	7.484	8.58388	7.70009	7.17904	8.85069	7.50795	7.53341	6.18729	8.0848	2.56613	6.97315	7.16243
1554102_a_at	7.99141	6.68177	7.51907	7.43632	8.39303	8.32332	7.17881	8.10898	7.64232	7.86555	7.79926	7.73853	7.25504	7.56015	7.36447	7.35608	6.20468	7.79838	6.72322	7.82849	7.39544	8.23908	8.28667	7.85758	7.93516	8.3627	6.8902	8.32182	7.53657	7.93594	7.23234	7.71818	8.08435	8.52248	8.5986	7.94873	8.38133	7.84156	8.94803	7.91003	7.85975	9.19666	6.92588	8.0287	7.88031	7.88987	8.32057	7.86539	7.4078
1554103_at	5.59225	5.63942	3.30725	5.37313	6.11153	7.32292	3.58259	5.75625	5.58897	3.99802	6.3146	7.18933	6.94543	6.2609	6.03388	2.91425	5.30997	5.29119	3.69398	5.22256	5.93969	5.78934	6.94657	5.04953	6.20745	4.29482	6.17699	6.18647	5.88446	6.54686	5.91993	5.31601	5.49514	5.34964	3.77325	6.90264	3.89958	7.04131	5.70894	3.74652	4.80305	4.48496	3.94643	4.01338	6.29312	7.66564	6.92549	6.23895	6.40703
1554106_at	7.91222	8.49426	7.44031	10.0786	7.89863	7.19864	7.50166	7.41641	7.9067	6.52465	8.34302	8.54097	7.29045	7.37763	6.77631	8.47865	8.91293	9.16669	6.14684	8.07787	9.03423	7.24309	7.16428	7.28529	6.32587	8.05272	8.73399	6.33021	6.46143	10.7653	7.41661	8.38282	8.83516	7.26365	9.82147	7.98342	7.64382	7.81656	8.61774	7.77273	7.53975	6.80063	7.93539	6.8961	7.91056	7.84208	7.97421	7.98845	8.41388
1554108_at	6.80137	7.78016	7.59259	6.84035	6.9761	7.30279	6.87594	7.28327	5.8885	6.53012	7.22246	6.51484	7.53482	6.80902	7.91877	6.7596	6.766	6.92083	6.19328	6.95117	7.16523	6.63338	7.21825	8.26768	7.32403	7.64305	8.2362	7.63975	6.52268	7.43024	7.15161	4.05357	7.58017	4.93763	7.10224	7.42985	5.96954	6.74042	7.1707	7.46599	6.6698	6.19218	7.29266	7.05893	6.52468	7.67166	7.8178	7.09378	6.52134
1554110_at	7.38836	4.53012	7.25653	5.74293	7.66	7.23241	7.43009	5.26159	7.04544	5.96215	7.42861	8.04358	4.693	6.24019	5.99384	7.24405	7.34399	7.34335	8.00789	5.73349	6.48661	6.1527	6.53627	8.86298	7.16264	5.48742	5.2431	4.82278	3.66102	8.71898	6.74714	8.54324	6.69831	7.85975	8.66337	7.45461	5.96954	4.46977	8.67316	6.74895	7.20539	7.91523	3.60678	6.89974	6.86116	6.50937	6.19078	6.07351	8.05125
1554112_a_at	3.43243	6.55222	6.33001	6.60201	7.64968	6.33099	5.83941	7.78337	7.08393	6.92149	5.26603	7.44226	5.3818	6.98081	5.8989	5.70078	7.22796	6.61812	5.8037	7.18163	7.62917	7.05054	6.96392	6.30614	7.68448	5.27939	5.28327	6.94422	6.76116	7.1637	6.91639	3.96814	5.41605	6.87594	5.77236	7.84026	6.82167	6.44741	7.10099	6.32979	7.59115	7.75341	6.79125	6.77867	6.20037	7.04962	7.17112	6.70504	7.35703
1554117_at	5.81388	8.38826	4.73791	5.48007	6.66966	4.47723	5.56535	7.38969	7.08806	6.11553	6.32523	5.3642	7.17442	6.4761	5.93608	5.38105	4.21563	5.23882	6.04725	6.68494	7.69615	7.35168	5.97257	6.4624	5.34102	7.78088	7.39117	4.9196	5.04949	6.75595	7.86366	5.15155	6.63611	7.5395	6.73396	4.6518	7.00835	5.41507	5.13911	7.15883	4.28278	8.07287	7.25749	4.93839	7.25044	6.04159	7.7922	7.58631	7.83349
1554119_at	6.51553	6.81042	6.44451	4.79197	7.4566	7.40193	5.70396	6.37096	6.19181	6.48255	6.53119	7.01265	6.50359	5.57942	5.94483	6.40787	5.29809	6.47556	7.13344	6.87549	5.28439	7.02697	6.14628	6.85329	7.18377	6.64864	5.6903	7.10499	3.51992	5.45187	5.3212	5.45854	6.73934	6.40352	6.9691	6.28698	6.17642	5.83941	6.75688	4.70003	6.46127	6.87909	6.23693	4.43541	7.50783	6.96372	5.54682	5.77532	3.86701
1554122_a_at	9.01465	7.50936	8.71151	5.72341	7.32409	7.14275	7.92142	8.21992	6.63828	7.3979	7.58599	8.50389	7.76369	8.54295	7.74429	7.93672	9.11157	8.01745	7.82166	8.62967	6.75027	7.03032	8.46079	9.35665	6.80831	7.80987	7.30646	6.88545	7.1657	7.78382	7.63816	8.34792	7.9155	8.8899	8.48012	7.09973	8.0842	7.79338	8.37505	7.37487	7.14923	8.69228	7.3814	8.72416	8.67194	7.30502	8.00003	8.44186	7.53434
1554125_a_at	-0.40375	3.72985	5.39827	5.43243	0.0894837	0.219153	5.18677	2.92768	1.06445	2.07827	2.86357	5.14987	1.94984	4.29806	2.23868	4.47615	5.15738	1.78062	5.11954	5.52097	5.2628	4.51706	4.58413	1.90766	6.0658	0.54881	2.2369	4.50533	0.857743	4.69769	5.65133	3.41376	5.00802	2.09626	4.43483	2.31146	4.39323	1.13289	4.49259	4.84214	2.81355	5.32244	2.22679	4.99985	4.95447	4.90492	1.34439	1.78583	1.78223
1554126_at	4.02148	2.99581	7.33136	8.33703	7.90653	5.20552	5.70132	7.02116	7.61045	7.61333	4.22711	5.06982	4.67305	5.14871	5.01543	5.43273	7.24081	7.19293	4.58511	6.66799	4.71847	7.83156	6.60611	6.73722	4.81459	5.03347	6.94032	5.60718	6.3975	7.21479	6.17461	5.56792	6.83884	5.10106	7.47933	6.74559	6.19167	7.43574	4.69688	4.61527	6.98653	4.80811	7.32537	7.4981	5.45715	8.14871	4.74851	6.10949	4.87646
1554127_s_at	4.11418	3.55262	4.49026	5.43044	6.55373	5.79598	4.17193	4.60103	6.92179	4.02345	6.9944	4.22476	3.84016	3.9153	7.43203	7.58761	3.8575	5.77639	6.20013	3.13861	4.27014	7.61485	3.05037	3.32532	5.97254	4.10351	3.54072	6.89915	7.05476	3.77744	6.80093	3.93551	4.12833	3.98715	3.06437	6.73945	2.99096	4.01487	3.52042	3.24833	7.79037	4.18988	4.19805	4.18872	4.53778	4.10647	4.11261	4.53713	4.27448
1554128_at	5.73662	4.41797	6.83033	5.33408	7.71952	7.45556	4.03619	4.58103	8.20703	6.62899	6.23895	6.99171	7.53482	5.593	6.79024	6.26857	3.20331	6.65113	4.6472	6.07141	2.76674	4.10691	4.57597	8.04749	7.77419	3.41825	6.5064	9.23631	6.94314	6.57134	7.00068	2.29858	7.34886	6.51399	4.65366	6.04797	5.8617	6.89586	8.78641	6.63952	7.38976	7.48439	2.70156	4.44278	4.99812	4.65434	6.03197	5.67658	6.7896
1554129_a_at	6.64385	6.36609	5.57864	4.13881	5.93875	4.41758	4.21411	2.80995	6.54574	6.5762	5.94328	6.50314	6.35206	5.50195	4.29068	4.51974	3.86678	5.92905	6.01955	5.19957	5.44243	3.56405	4.31765	4.8738	4.02394	4.94889	5.23316	5.56905	6.79707	3.93663	5.3285	5.09758	4.99674	4.1015	5.40382	3.5193	5.57557	6.42683	6.29196	6.30029	4.00894	5.03512	5.24568	6.72668	4.36162	5.99919	6.2273	6.40352	4.8686
1554132_a_at	8.98958	4.93375	7.53958	7.38586	7.95113	7.7317	6.87705	7.39031	6.86646	7.2579	7.22752	7.02911	6.36346	6.80215	6.35156	7.59902	6.70346	6.96809	6.85192	7.22396	5.55746	7.94037	7.89148	6.8492	7.51202	6.88349	6.2602	7.85135	7.49746	5.89204	7.48046	6.15497	6.5064	8.35568	3.47324	6.86325	7.5386	7.06963	6.41563	7.41256	7.09614	6.73035	7.28218	5.90749	7.23548	3.76514	5.05432	7.78518	6.78667
1554140_at	5.42322	11.3603	9.33303	9.90359	9.23413	9.21093	6.13549	9.32308	11.7411	10.4433	6.69065	8.11891	9.61134	8.85319	8.58073	8.00858	11.9307	9.41697	9.54763	11.5392	10.5811	10.0563	10.0728	8.90622	8.58764	10.9589	10.9173	8.48407	9.2185	10.8798	10.5187	7.72659	10.3618	8.80617	8.78001	8.86737	9.36807	8.90493	5.15799	11.7359	9.62146	10.7049	11.3936	9.0772	10.0148	9.09835	9.89512	10.6981	11.1837
1554143_a_at	8.34514	7.74945	6.83856	5.22175	7.19343	6.62874	6.22784	8.1522	4.82157	7.12737	8.26085	6.50724	7.26279	6.7092	6.70374	5.96439	5.86609	8.24236	7.02304	5.86271	1.88156	8.78317	5.24407	7.07618	7.54858	7.55406	8.44918	7.86345	7.86895	5.14324	8.74323	5.63372	7.94458	6.95041	3.96695	6.9161	6.9554	5.17689	5.95812	7.27248	5.97492	6.69367	7.14275	8.25127	5.88808	5.36614	8.02081	7.07064	5.9181
1554147_s_at	2.7886	8.35936	5.00068	6.3854	5.52165	6.18829	6.32114	7.03229	2.48265	7.32977	5.99372	5.90823	7.53832	9.63189	7.25952	5.40633	9.57345	6.92701	5.65093	9.06683	9.7304	6.72429	7.05323	7.26414	5.95214	8.45022	7.41921	2.07177	7.70063	9.95196	6.5169	6.12494	7.33895	3.41398	3.3123	6.01156	7.19712	8.00085	5.88468	8.21667	1.7994	8.26123	9.28416	6.94698	6.16161	6.45234	4.92846	6.88613	8.84631
1554159_a_at	6.61974	4.17107	7.58473	7.00129	7.54396	7.24897	7.57685	6.06829	8.33118	4.43805	8.09155	7.90116	6.71146	7.24243	3.95539	7.17112	8.45045	6.58559	5.87958	6.54892	6.12009	7.07845	7.88761	6.5935	7.51642	5.74465	6.05259	5.02519	4.16785	8.12555	6.28006	2.91622	6.60915	7.52725	9.51348	7.78373	7.04566	7.10849	6.8146	7.93619	5.4224	4.60672	5.77613	6.29467	6.73423	6.55347	6.61495	7.29068	5.09136
1554161_at	6.97982	9.40507	6.00395	8.16158	6.50815	6.78997	7.77093	5.96813	1.11702	6.37078	6.98453	6.95665	6.46004	9.51537	8.26946	6.996	8.13457	6.19878	7.31306	7.33717	8.30826	6.41954	5.68251	8.23884	6.65008	7.92451	7.61241	7.93421	7.67375	9.33913	5.86016	6.30346	7.93476	5.99568	7.74169	7.76923	7.02723	7.65834	7.55564	7.58362	8.3681	5.58559	7.46368	7.06023	7.70021	8.99702	8.84411	5.02731	6.60815
1554168_a_at	10.4482	9.84597	11.7232	8.83979	10.008	11.3548	11.8335	11.3392	10.5471	10.8579	12.3947	8.76003	11.1497	11.5128	10.1281	10.9443	11.0114	10.1123	11.4281	10.037	11.0814	11.5281	11.0947	8.97611	11.4602	9.79744	9.65036	11.1584	10.8982	9.95945	10.7012	11.6761	10.1752	10.3249	10.2903	11.709	11.3122	10.1197	9.30412	11.0909	12.4304	10.5739	11.2055	10.8806	11.3224	9.49426	11.0496	11.2553	9.418
1554177_a_at	8.78197	7.88353	7.17171	8.43929	7.37542	7.87015	7.94127	7.91292	7.25617	8.98247	7.68525	8.03319	7.64099	7.81146	7.81873	7.00555	7.84156	7.78625	8.06799	7.45633	6.55591	8.36969	8.32297	7.41017	8.49418	6.62975	7.14995	9.36362	7.67588	7.28435	7.91913	5.70252	8.97611	9.38158	6.24443	7.35004	8.11043	7.18612	8.32457	8.00233	8.20685	8.10843	7.28321	7.07651	8.82783	7.10645	5.90407	8.42208	8.69275
1554179_s_at	8.16684	10.6812	8.01416	6.85175	7.30668	6.89139	8.09513	8.61911	9.39197	8.43619	6.81151	7.24062	7.73095	7.82398	6.63375	7.25921	5.05573	8.68556	8.90933	8.17827	6.02756	7.28101	8.54495	7.29677	7.10599	8.19377	5.31591	9.96763	7.95782	9.20031	7.58397	8.29059	9.88379	7.18717	8.68899	8.33585	7.03593	5.50288	7.88438	4.65564	6.8299	5.94306	6.94275	7.95085	8.3401	8.54156	4.59295	7.13154	11.0848
1554182_at	3.43243	7.65952	5.10976	10.1848	5.76266	6.66574	6.28488	6.33714	7.07454	6.89522	7.07241	6.5428	7.5451	8.48422	7.57602	6.74388	7.77247	6.83746	6.37392	5.81185	7.46888	6.70596	6.19064	7.25112	6.88214	6.19347	8.50027	7.40575	6.64392	9.03098	6.27533	7.56661	7.05115	5.75746	7.37169	7.33735	6.31749	6.00004	6.95005	7.60752	6.25004	7.98522	7.89703	6.53549	6.04159	9.62167	7.04297	6.67577	5.42783
1554185_at	6.59792	6.4816	6.90631	5.95663	6.9207	7.14557	6.27435	6.47977	6.98791	6.47413	7.59745	6.2812	6.91563	6.24019	5.96061	6.77406	6.57924	6.59612	4.41347	5.75086	6.11637	6.41079	6.73878	6.66092	6.51296	6.16989	5.42	4.53268	6.05052	7.14638	6.12079	5.96855	5.60615	5.72422	6.21753	6.26711	3.2923	6.65926	6.76004	7.22711	6.69803	6.07875	5.92021	4.85271	5.13805	7.33535	7.11799	6.58857	6.34307
1554190_s_at	3.13519	9.67415	6.55292	6.77717	2.50908	7.11107	6.65039	5.99996	6.75529	6.48704	6.48666	6.61222	8.09174	6.27974	5.12415	6.70363	6.54313	6.6344	7.62135	6.21821	8.43052	6.35892	5.3057	5.70011	6.28545	8.1725	6.81024	7.33725	4.60092	6.46497	4.08634	6.72061	6.63338	2.15	5.67124	5.72638	5.73523	2.60114	6.05563	8.27493	3.58949	6.29056	6.6746	6.8884	3.74509	7.40719	5.5725	6.12415	6.15417
1554193_s_at	7.41951	3.77448	5.49589	5.70506	4.49038	4.99737	6.72813	5.80837	5.05038	3.39608	5.97431	6.33514	4.79959	7.00337	5.45663	6.14248	4.94813	6.55979	7.00226	6.10171	6.7726	6.51762	5.50161	5.15365	5.17355	5.98039	5.37041	5.66403	6.60546	4.28793	4.88109	3.06318	6.44175	6.26009	4.10406	6.04139	7.12139	7.12127	5.87226	6.37457	5.81357	5.76999	6.72207	6.46782	6.60493	4.53704	6.54779	4.69385	6.27648
1554195_a_at	5.8015	2.45431	3.30725	2.43211	3.05799	4.17433	2.95927	4.43052	3.48389	4.21892	5.74443	3.76941	4.89645	3.1275	3.07	3.99106	4.47653	6.49688	6.60884	3.31014	2.69247	3.17011	3.41806	6.1792	5.11772	5.97613	2.86425	4.3368	4.26155	3.95104	4.64362	3.7533	5.5083	4.57412	5.39215	3.60516	4.3553	4.30886	3.93305	2.35322	4.51297	4.4664	3.69398	4.96842	3.19099	3.33392	3.92047	3.71919	4.80618
1554203_at	6.92102	5.44008	5.5354	4.69788	5.62651	3.3681	6.23242	6.39109	6.09132	6.30456	5.75473	3.69232	6.31301	5.36346	6.49205	1.82035	5.71043	6.02342	7.11389	6.11227	5.48879	6.18634	5.73143	6.257	6.20474	6.08081	6.89139	6.38975	6.08968	4.80414	6.14202	7.3203	7.09526	6.70634	5.53863	5.37293	6.32745	5.77944	5.56984	5.38564	3.26846	5.35426	5.8173	7.08123	6.21905	5.60081	6.1926	6.75029	6.54287
1554206_at	9.37824	8.54852	8.34671	8.47214	8.18114	7.46502	6.8532	7.782	7.66805	7.47305	8.07496	7.94809	7.07758	6.47326	6.95472	6.292	8.39188	7.76923	7.95327	8.95434	5.92882	6.95991	7.67058	7.48046	9.03442	7.77976	6.91068	6.81168	7.07554	6.92696	7.97448	5.5883	7.60853	8.63212	6.75507	7.85069	6.18348	7.1904	8.23546	7.74707	7.00733	6.71876	6.02189	8.70556	7.27025	6.83321	4.18148	7.27823	8.49159
1554212_s_at	7.47676	6.34723	6.74523	5.91766	6.71561	5.29638	7.31807	6.93427	5.78485	6.88731	6.70268	6.20172	3.37948	7.41477	6.54442	4.58626	5.09942	6.44255	7.96677	5.22672	7.55895	6.87675	6.87741	6.13668	6.09889	7.78146	4.76795	8.33822	4.92559	7.42847	6.49013	6.4816	6.6526	5.15668	5.72353	6.93502	6.52396	5.86812	5.38213	5.85733	7.13462	4.91976	4.63145	5.58139	5.74964	6.15112	5.23345	3.24607	6.76386
1554217_a_at	3.43243	1.34027	6.45691	7.24795	6.97967	4.31184	4.25594	5.76873	7.07821	5.28013	5.72961	6.45379	2.12791	7.03668	2.11535	4.99468	5.79042	6.81548	3.31926	6.37948	6.51719	5.93324	6.43372	5.60657	5.3726	3.75291	5.81743	3.12043	5.52946	6.25924	4.9139	5.08616	4.42744	5.60668	6.26027	6.95186	4.36529	6.73219	6.32997	7.09785	6.37403	6.50474	5.47425	4.62322	6.86819	4.12776	6.34666	4.7618	5.63121
1554219_at	5.82308	4.68109	6.79116	7.07911	6.56391	5.19916	7.93607	7.32834	7.33698	4.92413	4.6368	7.39201	7.20983	7.82252	4.62499	6.5415	6.15752	4.32204	7.43179	7.11463	5.36402	6.96862	7.80193	5.44982	5.11772	5.20289	6.24657	5.06279	6.41656	4.36748	7.39143	8.43813	7.58431	6.80468	5.13015	4.78373	6.96816	6.6448	7.43024	5.07358	4.66465	6.12485	7.20399	6.37614	4.84506	6.58218	4.7574	6.74552	7.19003
1554224_at	4.53992	4.84282	5.6027	2.83853	6.10207	4.3344	3.70728	4.6685	4.09465	6.21137	5.2991	4.52421	6.37953	4.81286	4.01305	3.15775	3.01724	4.059	7.19807	2.26016	4.1443	5.91925	4.55782	5.10711	4.00916	3.60182	3.89863	5.53351	5.40974	2.83306	5.0527	4.55531	3.11974	2.33204	4.35857	3.87083	6.80072	4.86849	4.41633	5.82643	2.24212	2.461	4.71023	5.00959	3.40727	4.25531	4.94721	5.45461	5.22539
1554234_at	6.04636	8.21906	6.25847	7.45262	6.58785	7.51044	7.73385	6.99674	7.84827	8.61073	4.4092	6.05631	4.39784	8.2752	6.68512	7.10298	8.08566	6.92873	6.1561	8.39768	7.51924	7.3527	7.83715	4.08772	3.13673	4.42168	7.03972	6.10048	7.32177	6.63781	5.89292	3.31896	2.15131	5.49088	6.20731	6.84686	8.31528	7.56187	6.06462	6.80323	6.93973	7.8666	8.21054	2.5922	7.87591	6.22035	7.09448	7.45169	8.51646
1554235_at	3.71958	2.72884	2.31845	0.903351	5.29532	4.93119	4.79412	3.21573	3.30556	2.2397	2.71983	4.23496	4.97774	1.73652	3.28036	2.68192	6.11337	0.305647	1.62013	3.68739	3.32282	3.19068	2.57424	1.22147	1.92127	3.68346	3.83379	2.48236	4.38351	2.3718	1.90471	2.74059	1.60419	1.12695	5.16869	4.46303	4.6248	1.29441	1.19793	2.35322	4.33613	1.76348	3.48798	3.05809	5.32244	6.03173	3.80288	0.356404	5.92734
1554237_at	7.58711	6.96091	7.56276	8.54281	6.37254	7.60111	6.71583	6.37697	7.40697	6.33173	6.817	6.99336	6.94209	5.79169	6.72274	6.60119	6.82842	6.18988	6.75415	6.34583	7.41409	6.14832	6.01888	6.8823	8.00569	7.20799	6.24173	7.47733	7.0346	7.52961	3.46577	6.24039	6.95113	5.97976	7.07565	6.84503	6.54276	5.96547	5.6798	6.68444	4.39529	6.58363	7.18406	6.41414	6.24535	8.18036	6.92606	5.78391	5.17109
1554239_s_at	9.41043	9.24221	9.81626	8.49965	10.5457	11.2006	7.04909	9.68618	9.42829	10.0684	10.7073	9.87635	9.54754	10.0741	8.94095	8.92088	9.35236	10.5024	9.35247	9.90667	8.64565	9.96507	9.73239	9.1231	11.5028	8.58671	9.62572	9.99703	9.87424	8.84474	9.63033	9.4314	10.2254	10.2774	9.26447	10.1506	9.42745	11.0989	9.96916	9.76468	9.73811	9.51889	9.35707	10.8458	10.1209	9.30161	9.70717	9.96547	10.1705
1554240_a_at	3.33688	6.65914	8.51597	7.46849	5.84046	7.29953	9.38374	8.05587	7.05159	6.93288	8.2473	5.93626	8.13255	5.9418	7.83494	6.57495	7.02476	7.59214	7.71062	7.91174	7.69394	8.94393	7.44327	7.85391	3.5147	7.05812	5.82905	7.03143	7.00517	7.3693	6.78071	8.21906	7.9479	7.52526	6.66457	6.37563	7.87512	5.43563	6.05883	7.78909	5.31255	7.99991	7.99388	8.57111	6.15347	7.43013	6.68535	6.98891	5.87795
1554241_at	9.50924	10.5981	8.76145	10.0737	9.19178	7.57532	11.7163	9.70688	9.81998	9.58586	8.23934	10.8251	9.29489	8.70477	8.98344	9.63364	9.17447	10.1473	9.45263	9.87086	10.8641	9.91101	8.85024	9.50563	10.6602	10.0104	9.18844	9.55707	9.76885	10.1118	9.30395	10.0915	10.1949	9.93181	10.1653	8.94116	9.71407	9.03227	8.64087	10.9641	9.51375	9.3908	9.07109	11.3768	11.0241	9.27938	9.37328	9.64434	9.51561
1554245_x_at	8.74041	8.54583	8.87139	9.40001	8.42359	8.51096	8.55861	7.96743	8.34245	8.1895	8.26867	8.93207	7.86518	8.03914	6.98223	8.47318	7.82443	7.06127	8.61207	7.85746	4.14872	7.92426	8.41195	8.37052	9.23901	9.55451	8.03886	9.09038	4.82049	8.07831	8.58575	9.19998	4.43381	8.09174	9.29828	8.27486	8.24176	8.16875	7.61515	8.53017	8.2015	8.107	8.6518	8.31659	6.38275	4.27348	8.6451	8.38482	9.25978
1554246_at	8.59447	6.67011	7.83554	8.08311	9.02348	7.93305	9.77707	8.07377	6.94047	8.52358	6.92535	7.9749	8.3437	5.10172	6.0835	8.61004	7.09539	9.10327	6.11958	7.7708	7.01235	7.77549	8.67449	8.05265	8.36431	6.19223	5.83451	6.85211	7.98822	5.80949	8.84531	6.2031	8.62743	8.80962	5.22107	8.05863	8.01579	8.00593	7.59568	2.75959	6.94808	8.09456	6.98431	9.65999	8.19256	5.60687	5.03789	7.89829	9.32749
1554249_a_at	6.752	6.02189	8.18764	9.31058	8.03192	8.23642	6.84724	7.14734	7.85046	6.66992	8.08006	8.59035	5.13445	5.14413	6.48351	6.76397	7.54608	8.66368	2.51193	7.72487	9.07381	7.59143	7.63503	5.66269	7.6745	6.15988	6.02566	4.479	7.22673	8.04876	6.73837	6.41423	5.88104	7.71114	9.59698	7.40986	7.38803	7.57078	7.47252	8.18295	8.12864	7.94544	8.81202	6.75887	7.65144	7.38586	7.6144	7.60268	5.85688
1554250_s_at	7.56572	9.80839	9.00052	11.4962	5.87269	8.47734	8.70796	7.48952	8.768	7.99916	7.93246	8.40064	9.13072	9.67924	9.36038	9.13458	9.57364	7.69372	8.70727	8.45595	8.11484	8.2515	8.76825	8.32721	8.62077	9.82444	10.138	8.52781	8.51494	10.6517	7.99204	7.41321	8.23553	5.22401	8.40554	8.91585	7.60462	6.23564	8.66414	9.12389	8.91545	8.59104	9.78341	10.4211	5.70192	11.1075	8.8885	7.75643	7.92563
1554251_at	9.48795	8.97	10.2552	10.1527	9.86029	10.3137	11.1451	9.30594	10.224	9.05292	11.1755	10.1902	8.71961	10.7161	9.74479	9.6532	9.67079	10.1175	8.72359	9.67457	10.5687	9.04628	10.12	8.83146	9.57302	10.6746	10.3632	9.55372	9.02039	11.3401	9.49222	11.0419	10.0152	9.16732	11.9913	10.4201	9.8786	11.0747	11.235	10.0098	10.5206	9.24451	10.9659	10.1099	10.4642	10.7991	11.7347	9.65063	9.41402
1554256_a_at	6.27419	6.12137	6.66782	8.0364	7.22667	7.94954	7.49202	7.63696	4.29482	7.0631	7.34727	7.75418	5.94877	7.91217	7.22465	7.71073	6.76305	6.7266	6.87128	7.77816	8.04579	7.2779	7.04615	8.32349	7.73925	4.53792	7.29782	6.87353	8.61506	7.20106	8.04697	6.00594	7.23127	8.17722	4.05238	7.71776	7.73354	8.27909	7.26088	7.04292	6.88555	7.08648	7.22796	7.45789	6.25451	4.84214	7.38531	6.27047	7.36136
1554260_a_at	8.36696	6.85329	9.3302	9.20886	9.92654	9.12751	9.66193	8.93011	10.3183	7.57222	10.1959	8.69804	7.40516	8.8995	7.70138	8.91207	8.88404	9.9054	7.69979	10.1171	11.051	9.35976	9.07517	9.41116	8.62245	9.20344	10.3124	8.98581	8.18856	10.6862	9.01004	8.29714	10.0575	9.78631	10.498	9.60111	8.54456	9.14567	9.54988	8.99799	9.63988	9.37921	10.4449	9.80342	9.38017	9.83925	9.44934	10.0987	8.12235
1554264_at	7.33984	5.03138	6.46336	4.81502	6.46318	6.59687	5.19981	6.28111	6.73049	4.1246	6.12634	6.82793	5.75398	7.3044	4.95326	6.04789	4.97621	6.16857	2.32143	6.7066	1.61337	2.39501	6.2746	4.18336	5.73617	5.18083	5.01831	6.14285	4.73351	1.97613	4.32769	4.49563	5.93537	6.8869	7.21435	5.95214	6.77676	5.68965	6.07622	6.10271	0.69101	5.55403	5.6641	6.5998	7.39151	6.15112	4.38118	5.86485	6.05901
1554268_at	6.35594	5.76914	7.34785	6.33375	7.02686	5.94924	5.72078	6.23054	6.88909	6.48088	6.71714	5.92658	6.50359	6.92513	3.08955	6.45071	3.43848	5.9583	4.59163	7.20587	5.35554	6.83418	6.92722	5.94002	4.76349	7.31127	6.18305	5.89565	6.64788	3.30265	6.67298	7.93919	6.97894	6.75968	5.17216	6.32048	7.70725	6.54598	3.53858	6.20342	6.07473	7.20053	6.39051	6.75998	6.88022	6.45552	5.77903	6.09102	6.37206
1554271_a_at	7.37149	5.51318	7.69845	7.43764	7.73612	7.93845	6.39784	7.17311	7.03966	7.31833	5.71278	7.92799	7.75047	7.45752	6.49665	7.26659	4.75314	6.66209	6.94375	6.703	5.85051	6.87533	7.9328	6.13483	7.52984	5.41798	6.73703	7.32166	7.06953	3.49763	6.30257	7.19274	5.88104	7.75078	7.13822	6.64613	7.55853	7.19361	6.48128	5.48721	7.05661	7.67978	7.04041	7.0044	8.95812	5.96149	6.57247	7.09265	6.7348
1554273_a_at	6.34986	5.87349	4.73045	2.16275	3.98373	5.69336	1.44821	4.92559	5.35304	4.84234	4.29316	3.95208	6.35949	5.68108	5.47093	4.39202	2.12094	3.11093	5.40197	1.85934	1.85934	4.76784	3.41806	3.18839	2.34306	1.64806	4.40768	4.01338	4.86871	2.63276	5.42175	2.84274	3.33584	2.88393	4.36367	1.90723	5.74616	3.01423	4.58331	2.18041	2.01791	1.98635	2.29858	1.86423	2.13988	3.38256	5.71036	3.39261	4.65246
1554274_a_at	5.22322	7.29492	7.5973	7.03728	7.36513	6.20464	6.64951	5.97061	7.04191	6.86946	5.67404	5.73102	6.11896	6.85847	6.57237	6.2574	6.82398	5.37727	7.07651	6.4468	6.877	6.77151	6.70943	6.29397	7.41584	6.88951	5.6114	6.35057	6.69585	6.18569	6.43922	7.44245	5.78942	6.68961	7.18802	6.07826	7.08408	6.76221	7.31016	6.1945	6.61118	5.04696	6.44255	7.20672	7.62646	7.17426	5.8366	5.58059	7.54863
1554279_a_at	5.41343	3.84625	5.73485	7.29245	3.22146	5.86802	7.35941	3.69657	3.95756	3.16154	6.88247	6.48533	3.23055	3.23437	5.53196	3.38614	7.07794	6.35815	3.88273	7.26131	5.26552	4.64934	6.14007	4.96408	4.69429	3.58104	4.17401	4.69281	2.38297	6.75292	3.35778	3.6006	3.76842	6.55292	5.88049	6.48872	4.639	4.98253	6.96642	4.98973	5.78188	6.34319	6.6024	2.5922	3.79651	7.10251	4.63165	6.37372	6.69972
1554283_at	6.35935	5.9548	7.68145	5.65966	7.50526	6.54914	6.57319	7.01474	5.74097	6.44572	6.80245	7.13442	4.57307	2.18427	6.04848	6.5153	6.32923	5.93267	6.37017	6.58623	6.08732	7.22962	7.20028	6.88448	8.2487	6.24915	6.46884	4.94283	6.50451	7.06673	6.09452	5.71203	7.00181	7.30863	7.04392	6.73196	5.91933	6.2074	6.75688	5.42671	6.35345	6.58648	6.49358	6.48706	6.5591	6.27604	5.87575	7.22926	7.22968
1554287_at	5.74406	6.82147	8.3283	2.96694	8.61378	8.23943	8.78953	8.36827	7.86531	6.13607	9.03901	7.90886	6.31776	5.88492	7.13125	6.5415	5.73156	7.96948	2.14374	2.06832	8.17598	7.49632	7.87643	6.03801	5.81597	8.01537	7.68201	6.25294	8.3631	10.0349	5.76842	7.12936	5.48917	8.15808	9.68432	8.72677	5.91933	8.05935	5.75115	7.70921	7.5074	8.28864	7.60415	7.83515	6.81275	7.27138	9.11644	7.76357	6.91322
1554290_at	6.68145	5.07504	5.44668	5.53567	7.38268	5.50075	3.8758	3.57663	6.07671	5.62382	6.27136	7.06339	6.91675	5.95655	5.97477	6.33366	4.87791	4.70414	6.78383	2.92682	2.38511	5.57576	6.24829	6.51032	6.55275	5.49713	5.6424	3.32482	5.87471	5.27939	6.56131	5.52993	6.0923	7.71114	5.54315	1.20272	6.53023	2.94401	6.57158	5.03863	6.78526	3.47489	5.99777	6.51647	6.14999	5.35796	2.93414	6.33493	6.67149
1554291_at	5.18703	4.26009	5.86586	2.87801	5.61098	6.14259	6.96601	5.75625	3.54816	5.05493	5.60931	6.06687	3.43491	5.2762	5.17624	5.12152	5.80557	5.28349	5.18249	5.55824	5.79173	5.87878	5.45302	6.3035	5.85023	4.59592	5.58047	5.81589	5.28617	4.88772	5.4991	4.92799	5.35515	6.44144	4.71414	2.77536	5.40264	5.81064	6.89393	4.9576	6.0145	5.92891	6.05354	5.65048	7.18963	1.04488	4.64384	5.45461	5.90418
1554292_a_at	5.74048	5.29558	6.06961	5.61228	5.83091	3.20488	3.35378	5.36754	2.09342	5.53171	2.90501	6.58363	2.4192	5.22584	4.4615	6.16902	6.32538	5.68627	1.52726	4.72397	3.34876	5.88592	3.06871	1.22147	1.62953	3.94652	6.12035	4.37355	2.98722	3.64278	3.27446	3.55093	1.8325	6.45451	2.33557	3.25948	2.85506	3.27591	6.72914	5.32386	1.53273	2.63476	6.42396	6.10059	6.96854	2.41785	2.23777	2.32627	5.68236
1554296_at	4.02148	2.75289	4.50439	1.70875	0.925367	0.766962	4.11563	4.61964	4.21773	1.77579	5.60384	1.63277	1.02012	1.14744	4.99819	1.2874	5.54552	2.49917	3.60145	3.61952	2.66131	2.13973	1.64634	2.00775	5.08075	4.73001	1.93501	4.24911	2.84212	0.675324	0.919379	3.77411	1.68601	5.60179	3.96006	2.03035	2.46493	5.42743	1.19793	2.26827	2.20294	3.39225	4.31702	0.79143	2.25958	3.15076	2.10403	3.2979	2.26483
1554298_a_at	-0.40375	10.2224	1.83136	2.50851	6.09875	5.92429	5.67356	7.61694	9.1075	9.43607	5.03218	3.45438	7.34327	2.78738	5.42648	4.53079	9.95924	5.208	5.55581	9.79263	8.99275	7.64677	9.08405	0.770036	2.41941	9.09409	9.27632	4.43186	5.22774	8.66466	8.8851	4.49563	8.38282	5.52378	3.8166	5.13429	7.97351	4.5993	4.71039	9.12229	5.40938	8.99113	8.91149	7.44343	5.69344	7.00986	7.14452	8.80689	9.74713
1554301_at	4.08945	2.08185	2.6624	4.58068	4.89032	2.28173	3.54072	2.98911	4.98374	0.865441	2.81379	2.25498	0.930698	1.79107	2.82453	4.48012	5.16099	1.64855	2.66268	3.99607	5.57739	-0.206244	1.27522	1.90766	4.72381	4.23448	4.08109	5.32791	3.0153	3.27608	1.93881	2.57926	3.88141	2.67069	5.70845	2.22002	2.87842	2.4131	3.2857	2.9905	1.67239	4.87165	1.22362	0.443827	2.94401	2.37374	1.61612	4.66952	1.94181
1554306_at	4.4247	7.03629	6.00395	7.29142	5.94462	6.48743	7.18495	6.87478	8.18432	3.39608	6.39813	6.85182	5.87846	4.11242	7.14712	6.37664	5.70576	5.15581	4.55741	6.63142	7.56283	6.78736	7.48087	6.10239	6.12188	5.98039	3.88869	6.31348	6.79125	2.99706	6.46038	6.81711	4.98113	7.59683	3.14486	6.04477	7.57514	6.53656	7.13455	4.93119	6.84247	7.82577	3.79794	6.39494	7.03158	3.63998	6.18424	6.83033	2.00172
1554309_at	5.5224	5.85532	6.41975	5.32637	6.38144	5.15879	5.54777	6.33979	5.88619	6.30912	5.42193	7.02744	5.57311	6.44891	2.00445	5.70851	6.18071	5.36652	5.52612	6.3994	5.80744	6.09744	5.21867	7.89373	6.86475	5.88205	5.89307	3.7182	5.381	6.02676	6.34536	6.50011	6.20101	6.45962	7.48765	5.29123	5.3836	4.1369	6.18476	6.70999	6.34507	5.51665	4.77785	6.34818	7.25719	6.32567	6.31136	6.40819	7.28529
1554314_at	8.57771	8.37539	6.17739	4.10246	5.3327	4.44674	7.46754	7.23192	4.2859	4.97769	2.15316	6.43952	4.68033	4.93202	-0.254124	6.54613	6.54579	5.17032	7.03087	6.76064	8.14561	5.08251	5.75024	7.84852	6.79667	6.05747	4.10291	7.33977	5.60281	9.54447	5.40522	5.98363	11.4486	4.70045	5.59676	5.93923	7.47344	7.45736	6.05286	6.84115	6.11025	6.42469	5.029	7.40161	9.49232	5.17761	5.77303	6.60163	7.26627
1554316_at	7.63503	8.30701	7.76434	9.87667	6.74145	8.29834	7.16738	7.74286	8.32256	7.90902	9.03173	8.42401	6.99681	8.2593	8.18842	7.03593	7.76404	7.82644	8.31398	7.60819	8.62551	6.80773	7.35468	7.97547	8.22443	9.0174	8.05807	7.38836	7.8519	10.0724	7.82151	9.16141	7.70718	6.80033	9.28656	8.62276	7.55116	7.82443	7.46754	7.67255	8.33662	7.60833	7.51687	7.57036	7.94984	9.35514	7.73448	8.16273	8.21869
1554321_a_at	5.07542	5.13321	5.20522	5.88808	6.74145	5.99683	5.90727	5.557	4.05857	6.77169	2.81379	6.2812	5.67633	6.35485	5.66813	5.87226	5.96776	6.32523	5.16914	5.26275	5.32018	6.25656	4.10536	2.2397	4.232	5.52767	2.83439	5.96666	6.32751	4.73555	5.46779	5.74991	3.86046	6.47338	4.24503	6.20431	7.1657	6.5607	6.14883	3.16062	3.93154	5.27607	5.17176	5.72318	5.55591	6.0024	6.9825	5.94366	5.00182
1554324_s_at	6.83632	5.61955	6.52032	6.1421	6.84712	5.86498	5.26011	7.21836	5.38749	6.38796	6.96965	6.30271	5.76769	6.49296	0.844922	5.49287	3.14274	6.55194	4.91457	7.28173	5.53693	6.88568	5.74673	7.01712	6.7667	4.62535	4.38764	5.8742	6.52901	3.6763	5.1263	1.11324	5.00079	6.65253	5.17216	6.85263	5.72778	6.2546	6.8539	6.22719	6.09956	5.1689	7.47773	6.41235	7.58234	5.39745	5.68308	7.07868	7.12578
1554333_at	6.01121	6.23554	5.21544	1.85912	7.19472	5.43848	5.7381	5.68363	6.47204	4.88339	5.27806	1.34353	6.62677	5.5045	4.92112	3.86803	3.05155	5.93626	6.09654	7.42662	3.89744	7.26647	5.49781	4.73883	5.27994	5.4305	5.68236	6.20731	6.23631	5.83317	4.85289	1.27152	5.63477	5.20426	2.62174	5.49514	6.0126	4.88509	6.37662	2.35322	3.22515	4.9303	4.31702	5.75682	5.51782	4.82895	1.53352	6.00864	3.90088
1554335_at	4.74148	6.53073	4.59461	5.51236	5.4441	6.58302	6.32576	4.19238	7.16804	6.43805	7.0965	5.10826	6.95152	6.5177	7.00495	6.68444	5.79984	4.059	5.61264	3.97661	5.9276	7.18595	6.51946	6.51245	6.79667	5.15301	6.7266	4.00432	5.90124	6.8211	4.16901	4.08109	3.59153	6.13882	3.55081	6.55908	3.89958	4.96525	3.96886	4.11974	3.84809	6.56194	6.31679	4.46741	5.89423	3.19508	5.09537	5.39315	3.40783
1554339_a_at	6.06398	7.57308	6.21947	7.56224	5.7456	6.41308	3.74087	6.02692	5.70957	5.96215	8.02699	6.07866	6.29489	6.67981	6.57574	6.70836	6.67161	5.78808	6.00124	6.26294	6.34413	5.0423	4.83911	8.53499	5.10217	7.20544	7.23919	6.41074	6.57084	9.17674	5.5933	8.30793	5.79373	5.40829	8.57802	6.93044	5.84865	3.1291	6.64205	6.94562	6.38096	0.917805	5.37497	3.8328	5.11863	8.33406	6.89196	5.9353	6.41403
1554341_a_at	7.69447	5.69966	6.88862	6.22487	7.62642	7.8271	5.85029	5.90749	5.79844	7.77057	6.54381	6.98445	5.9719	6.13515	5.91022	6.63704	4.93428	7.1684	6.2161	5.91838	4.59224	7.74292	7.13094	5.92708	6.28735	6.22412	5.04273	6.5822	8.08473	5.91145	6.71533	5.23788	4.58889	7.08786	6.15682	6.93176	7.14022	5.76189	6.42259	5.02604	5.74398	7.11431	5.9348	5.96484	7.18228	7.12961	6.31942	6.49659	7.07263
1554343_a_at	5.22856	4.37437	6.54442	5.17123	2.08041	5.46253	5.78256	6.28111	2.71327	5.26133	4.54805	3.18677	6.48121	2.38701	2.11535	5.83162	2.22152	5.49047	3.94507	1.65007	2.29404	6.71027	4.19737	5.06982	2.70036	3.8882	4.63412	5.88871	3.46805	1.40614	5.09882	3.30548	4.90503	3.10013	3.6089	1.69365	6.54619	2.83465	1.92548	6.33644	5.09193	6.04542	4.30848	5.15788	5.96835	5.60687	4.33953	6.29829	3.40783
1554346_at	3.41223	5.09905	3.62949	4.96856	7.0241	5.91356	4.08331	3.4907	4.85143	5.54486	7.39862	4.44089	4.88493	4.486	3.86421	5.90037	3.9523	2.90569	7.09749	3.66254	4.97496	6.38989	3.75722	8.05197	5.1491	8.14599	7.50666	2.9313	6.73307	5.08703	3.9357	6.61687	6.72111	7.36572	5.95076	6.50866	3.81454	6.54598	7.35445	8.37847	6.82586	3.47489	4.63145	6.02791	3.88273	7.98973	6.62511	4.60396	4.08232
1554348_s_at	9.09651	7.90531	8.27945	7.2782	8.66306	8.02439	7.17538	7.98613	6.14758	7.9773	8.0956	7.26408	7.8226	6.84011	7.3077	7.40264	7.71682	6.76451	6.94986	7.56224	5.44768	6.93068	8.20922	7.73378	7.76835	6.69157	8.053	6.86162	7.35859	7.31068	7.16382	7.23778	6.22012	8.1362	7.76183	7.6613	7.15524	8.53356	7.1707	7.68087	7.63345	7.56606	7.83597	6.01849	7.69195	8.68125	7.64509	7.27033	7.70952
1554352_s_at	8.39226	7.86991	8.88027	6.75667	7.60027	8.24289	6.6574	7.05206	7.54774	7.8638	7.81697	7.46262	8.32024	6.98836	7.74513	7.93981	7.59069	6.41867	7.53526	7.51631	7.67794	8.21289	7.07995	8.28682	7.90662	8.24055	8.49519	6.36407	8.87854	7.60083	8.32509	7.2603	8.30449	7.81207	8.16457	8.39447	7.49866	7.23421	7.96128	7.82555	7.66497	7.17063	8.22584	6.86415	7.04274	8.49197	8.33035	7.58939	8.93569
1554356_at	8.07243	6.93096	7.55289	8.13865	6.90355	6.90076	6.83197	4.42367	7.27312	4.28388	7.11677	7.36387	6.83332	6.71056	3.40692	6.44306	6.03561	7.05795	4.14391	4.94901	6.33685	4.31695	6.87594	6.84328	7.07228	3.65906	4.36543	3.24219	5.97163	5.38293	3.51322	4.54298	3.34983	6.19871	7.80551	6.05468	3.81454	7.5299	7.31103	4.86344	4.21954	4.08634	6.87414	3.6809	8.04914	4.01419	4.1598	6.92163	5.57389
1554360_at	5.66061	5.91788	2.57096	6.31388	6.98622	6.68162	7.80827	5.43591	5.75876	7.37346	6.33783	7.66858	7.96256	7.35725	6.0227	5.29962	6.67348	6.55642	4.61082	6.68838	3.98873	7.20063	6.64025	3.51428	7.27477	2.58513	3.1351	4.37355	6.71097	6.32795	6.16041	6.24612	7.22189	8.32682	5.94711	4.80438	9.6657	7.10949	6.3182	4.66456	6.43482	7.42468	6.9855	7.3846	6.20855	6.3182	6.04778	6.66278	7.49551
1554365_a_at	9.00327	7.6354	8.79056	6.90228	8.92586	9.02939	9.12939	8.72334	8.50181	8.29204	8.80433	8.96932	7.59874	7.55691	6.87461	8.73269	7.90941	8.32705	7.95671	8.51268	8.42039	8.4294	8.9503	7.40768	8.87799	7.11589	7.5903	8.31986	8.56587	5.75648	8.0477	8.82566	7.29817	8.39815	8.64172	8.49599	10.2264	9.00153	8.97703	7.90941	8.95074	8.12326	8.05092	9.04495	9.84768	6.78747	8.19569	7.46401	8.70209
1554377_a_at	3.5316	3.82658	3.09713	2.22542	4.25382	3.78344	3.18234	3.68563	2.74935	4.00981	3.58341	3.2253	5.17232	6.40079	3.30821	2.80563	3.01724	3.39949	3.00546	2.62017	3.1087	3.54643	2.78995	6.33339	4.26322	2.64906	3.44454	2.80986	4.13491	3.19628	3.34126	3.38835	5.66523	3.63906	3.26208	6.11005	5.56993	3.10765	2.57147	4.11189	2.94338	5.89098	4.43541	6.10616	2.88698	2.94567	3.25176	2.41121	3.14452
1554385_a_at	4.68103	2.04988	6.85928	6.13441	7.01119	2.33238	3.81339	7.5842	2.45983	6.14142	6.48316	6.76979	6.72903	2.02602	6.67729	5.48539	7.37566	6.07932	6.97494	7.13774	7.1173	6.96625	5.18215	6.21001	5.48653	7.30193	7.01974	7.28423	5.61329	6.1282	7.49879	5.7456	7.45843	6.7682	3.9523	6.77061	3.53887	6.77575	6.33773	7.40844	3.86701	7.62463	6.86116	5.32886	5.46133	5.30502	7.1201	4.32833	6.7348
1554390_s_at	8.96194	7.93659	9.03298	7.8292	9.67512	9.95345	8.29628	8.34768	7.75025	8.3377	8.87383	9.43768	8.68636	6.98688	7.88268	8.57843	8.64557	9.70133	8.06799	9.27397	7.98155	8.68982	9.43964	7.37041	9.07525	7.69002	7.96821	7.82063	8.67091	6.77914	7.66508	9.14811	8.31296	8.78624	8.44815	9.31106	8.87408	8.89974	9.36519	7.21992	9.07966	9.79246	7.32537	7.82252	9.4558	7.53361	7.64881	8.24281	9.69028
1554393_a_at	4.97621	3.53118	4.20559	6.65705	7.65174	5.43848	6.0076	2.96811	7.36095	6.79166	5.69994	6.25163	3.94406	3.57791	7.16715	6.2249	6.51747	6.74072	3.55978	6.24307	7.01991	6.48227	4.61711	5.6544	7.83366	6.32012	6.21173	6.84609	6.94898	2.56315	4.25097	4.78491	4.34325	6.51948	5.05047	4.61542	7.00688	6.26542	6.27624	6.67512	4.81796	6.27163	6.21275	4.8357	6.87533	5.54119	6.6954	6.7842	6.13253
1554394_at	1.85326	5.25477	5.67356	2.60499	5.25982	3.99651	3.8758	4.29213	5.83005	3.96186	2.88453	3.73835	5.76769	4.85509	2.96347	1.86597	5.87321	1.44418	3.46642	3.39839	5.95728	0.901406	1.81455	5.4317	2.59514	3.79582	6.45638	5.54024	4.74192	1.45295	4.37117	4.33875	2.48859	2.76916	3.77325	2.08141	3.49268	3.10765	2.57147	5.23239	3.20556	3.54204	4.28938	1.48527	2.43211	3.86682	3.83354	4.57706	3.86701
1554396_at	8.43498	6.11971	7.43094	6.18348	7.0338	8.0686	7.52142	7.80671	6.92428	7.06073	6.26602	7.50203	7.47478	7.19287	4.23398	6.46937	7.42826	7.43731	6.2679	7.29155	5.30167	8.02191	7.56676	6.29584	8.70549	3.8882	7.57853	3.54835	4.96181	5.84523	7.62898	6.70863	7.05742	6.96215	6.53481	5.84196	7.2869	7.09402	6.0901	6.94197	6.60945	7.47733	7.67224	7.49706	6.49264	7.3763	6.08638	6.57488	8.22601
1554397_s_at	5.09335	6.97894	6.60884	5.93305	7.38516	7.46193	6.39317	5.78132	6.90591	5.07941	5.91119	5.54164	6.81224	5.61078	6.88444	6.75719	5.92353	7.02495	6.57789	5.57816	7.50215	6.31539	6.5733	6.97696	7.19782	4.32024	5.5852	4.1852	5.78089	6.37705	3.12438	6.20468	6.67861	5.69775	5.95372	7.20977	5.29142	5.14716	6.33186	6.5492	6.05904	7.26659	6.83884	6.80514	5.24053	5.93523	6.28068	2.29811	6.5607
1554406_a_at	7.4962	7.25096	7.36208	7.96142	7.26867	7.42744	8.97964	4.14901	5.73856	6.90417	7.43068	6.62821	7.26279	4.56051	8.20975	7.44299	7.37078	6.9991	5.97782	7.16376	6.45612	7.6206	7.22493	7.22089	7.22883	7.83467	6.94818	6.79779	6.77954	7.76879	7.49963	7.37149	6.87051	8.3318	8.35728	6.78914	8.04643	7.05634	5.90222	6.51843	5.31738	7.80642	7.44471	8.24348	8.12336	7.63764	7.25533	7.95275	7.7594
1554408_a_at	9.14734	8.05106	9.76751	9.70666	9.79633	9.68547	8.25991	9.13217	9.45993	8.93605	8.83074	9.8862	9.57809	9.33334	8.58551	8.43799	8.48393	9.56133	8.95158	8.28092	7.91102	8.7028	9.99947	9.0352	9.53963	3.41825	8.51875	8.20776	8.14167	7.49963	8.04299	9.55078	8.33474	9.13802	9.19666	8.89261	9.18882	9.17385	8.80609	8.29195	7.74358	9.01574	9.19904	8.97595	9.15831	9.01808	7.76393	9.78908	9.44271
1554409_at	5.63137	5.70686	5.37247	5.44031	3.05799	1.56411	5.77433	1.46237	4.96508	1.20058	5.65087	4.44089	2.52224	5.03763	1.80007	1.7284	5.81605	3.82337	6.03042	6.00604	2.4042	4.88812	5.56882	4.53639	5.55836	5.77565	2.54975	1.47857	2.04166	6.40369	3.37442	2.9017	0.706373	4.21415	4.79774	1.37365	3.0574	4.43824	5.62094	1.03999	5.54706	5.94306	0.997938	1.57965	2.99581	6.10264	2.35847	6.08381	5.63693
1554410_a_at	8.32639	7.60575	8.05952	7.8346	9.24759	8.52587	6.8732	8.81561	7.13502	7.51679	6.9725	8.56971	7.81265	6.94241	7.48469	7.82345	7.4465	7.7941	7.37078	7.12095	7.80738	8.88264	7.43121	7.14503	7.92783	4.9898	6.71394	8.0151	9.0292	6.83414	6.18988	6.85957	7.22888	8.14036	6.41085	8.563	8.45483	7.70945	8.13278	7.18136	7.69222	9.46181	6.37089	7.43145	8.35493	4.28991	7.42921	7.61675	6.88829
1554411_at	7.63779	6.53073	6.47267	5.60034	7.79633	8.02131	6.4566	7.12611	6.51619	7.45025	6.67874	7.46651	6.27678	6.26499	6.9311	6.24671	6.70252	8.01802	7.04282	6.90581	5.18458	7.74815	7.67572	7.01091	6.51859	5.37606	6.5727	6.47082	6.60758	5.59415	6.25246	6.74789	6.19365	6.99531	5.98505	7.2808	6.71839	6.6055	7.55429	5.83445	7.31955	7.51272	5.57334	5.46099	6.69255	5.54801	6.33257	6.97022	5.95859
1554413_s_at	5.25214	4.31484	2.1535	3.03827	2.61919	2.00299	2.55939	4.21589	1.75006	1.39198	4.89819	3.81047	2.4192	6.06018	2.00445	4.61885	3.81246	1.64855	3.99265	5.66893	3.3297	5.87138	2.84105	3.18839	1.38214	3.94652	5.23316	3.43137	5.59445	2.00121	3.5278	1.66495	2.21788	2.24464	3.93505	1.69365	2.12186	1.7922	3.12738	5.90294	3.34491	1.57649	6.18721	2.03666	1.52597	1.8031	1.43498	1.3754	4.90465
1554414_a_at	8.41765	6.7353	8.70598	8.42914	8.04107	8.3669	7.1465	7.79858	5.07332	7.89602	7.02886	7.64221	6.85203	6.7682	7.0715	7.76369	7.28503	8.70811	7.76913	7.9631	6.10849	8.1932	7.86915	8.79247	8.58957	7.01447	6.97766	7.46329	8.3339	6.43529	7.55173	8.38203	7.32808	7.98737	9.44497	7.90609	8.30642	7.141	7.71667	5.02604	6.69367	7.63536	6.76876	7.53266	10.3549	7.56207	7.54097	7.31068	8.70296
1554417_s_at	6.03051	2.62542	4.34585	4.71983	6.6418	6.80156	3.05155	4.26836	3.61094	4.16319	4.08816	6.26546	4.28163	2.69615	2.55121	3.15775	2.75906	5.23105	3.20323	6.64473	4.47105	7.11145	4.46049	3.84938	3.69541	2.6172	3.74087	4.25653	7.08401	3.11139	3.06248	4.16531	3.46895	6.21959	2.75976	6.93642	4.73221	6.25988	4.18594	2.97541	2.78456	7.73719	6.16424	3.22236	6.44612	3.16106	4.05682	3.63965	4.0493
1554424_at	6.94089	5.37694	5.9524	5.16099	5.02604	6.90918	3.29872	6.04581	5.96701	5.74941	2.32672	6.61664	6.0927	2.22769	6.09148	5.89587	5.6148	6.33005	6.32727	6.36696	5.47497	6.28413	6.78098	4.26567	6.14269	4.56959	6.04876	6.92294	5.54727	5.23599	4.28959	5.35853	5.08459	6.83035	4.78144	5.8799	6.39934	6.37808	6.08687	6.32979	5.70164	6.86304	1.05129	5.74879	6.26038	6.15554	3.37255	5.75707	5.66377
1554428_s_at	8.54575	6.56676	6.9784	6.27377	8.22174	8.16617	7.73597	6.53949	6.9041	8.08486	5.64331	5.10405	8.00153	8.2815	7.76183	6.69123	5.81605	7.34659	7.78237	7.16065	6.58398	7.36505	7.05639	8.21551	7.84438	8.1203	7.67652	7.13182	7.60234	7.6113	6.3687	8.15734	7.90769	6.26284	6.70741	7.09268	8.01202	7.78382	7.53008	4.66911	7.577	6.78706	6.28871	7.53266	7.25824	8.29218	7.79967	7.62476	7.55618
1554433_a_at	6.72516	6.90012	7.47655	6.64719	7.96337	7.51193	0.953976	7.27891	6.42718	7.39959	7.14761	8.14502	6.91806	7.42016	5.55966	5.011	6.65478	7.32551	6.38824	6.10616	4.79367	7.14298	7.88844	6.70123	6.58513	6.28848	5.62543	4.75027	7.44218	6.64025	6.12978	6.57877	5.73358	7.46618	7.08243	7.72374	8.38415	7.23865	6.6527	6.58471	7.16939	7.37992	7.56738	7.2189	7.49101	6.6954	6.33644	6.16428	6.87991
1554441_a_at	8.95051	8.22264	7.99011	6.88555	9.05285	9.15519	8.0765	8.10071	7.15127	9.37046	7.62218	8.65937	8.12382	7.8229	8.41156	8.97901	8.19129	8.71798	8.43521	7.9948	8.43868	8.69115	9.04741	8.71085	8.68783	8.65937	8.7274	8.01134	9.46464	7.91945	8.93931	8.0511	8.59634	8.78432	8.13659	8.92267	9.26818	8.60727	8.84419	7.8269	8.91976	8.93643	7.49177	7.3732	8.77672	8.69431	8.29139	7.65553	9.48224
1554445_at	8.41059	7.24897	8.66406	6.84511	9.38017	7.41772	6.53817	8.06193	5.18198	8.22727	7.10457	2.63855	8.18656	5.23811	6.12817	7.62119	6.90606	8.10961	6.57121	8.61904	6.50288	7.33821	8.2416	6.72835	9.00901	3.49261	6.42275	6.56473	6.62299	5.22539	5.97279	8.26123	6.09432	8.2275	3.28877	2.45494	8.274	6.38423	6.53617	5.64755	6.22758	8.63025	2.00513	7.90133	9.41363	5.74301	7.55092	6.6746	7.23248
1554447_at	7.61065	7.71619	9.7499	10.6236	7.94378	8.58141	9.63998	7.83186	8.6851	7.03705	10.479	8.77506	6.5504	7.35435	7.22134	7.83218	9.57771	9.11426	7.0298	7.86052	9.65533	7.87659	8.33562	8.18908	8.81629	9.44453	8.51875	7.45692	8.04738	10.8883	8.21146	8.62719	8.68873	7.2247	11.0743	7.84503	7.62726	8.52767	7.38485	8.78585	9.09583	6.74235	8.96383	9.32793	8.43722	10.2867	9.89112	8.93487	7.0068
1554449_at	6.44562	5.62582	5.84936	5.65142	6.89731	6.34632	4.10351	5.09041	2.09342	5.49868	4.8099	6.50514	5.72755	2.65229	5.43536	5.7527	4.66634	4.79681	5.54433	4.81984	4.68931	4.18918	7.04245	5.74188	3.83051	1.03883	5.61977	6.01393	5.39363	1.8056	0.993053	5.0277	5.71915	6.31213	5.16217	6.28698	5.78079	6.21263	6.01415	4.32982	5.04128	4.69322	0.22572	4.86917	5.70192	3.16106	3.18008	4.96472	4.49837
1554450_s_at	8.6276	7.55194	6.74917	6.34469	7.58538	8.08529	6.82239	7.31963	6.84581	7.34826	7.31094	8.74382	7.95719	6.1366	7.51588	7.29701	5.80557	7.19791	7.32784	7.22396	6.00485	7.13034	8.63468	7.36919	6.93432	5.75319	7.16454	7.81987	7.37329	6.80033	6.49704	7.46349	5.58453	7.70755	6.65664	7.63654	7.77071	6.93427	7.59447	6.32146	7.03013	8.0311	5.50395	7.28668	7.54252	6.26586	4.94991	7.02608	7.39134
1554451_s_at	6.61178	4.83784	6.76501	6.02854	7.87702	8.19804	1.67634	6.73086	5.6981	6.55237	3.59411	7.10075	7.63964	7.05268	4.06928	6.93473	6.03768	7.12361	2.93541	6.40598	5.80506	6.80605	5.91825	5.33354	6.68664	3.48417	3.54929	6.69778	7.71347	6.41395	5.09378	4.06267	5.24008	7.16389	5.86766	7.75377	7.98761	7.28167	7.08508	4.08871	6.96854	7.31745	4.43023	6.5998	5.89423	3.77205	5.74586	3.12664	7.16782
1554452_a_at	9.70534	8.16199	8.83152	9.11503	10.2272	9.17881	8.67405	9.53837	11.7232	9.28154	9.39166	9.99284	9.70846	8.39166	5.94483	9.03831	10.2843	7.9724	10.2847	8.26037	9.6525	9.16939	8.9331	10.5878	9.39108	4.46761	9.09029	8.78228	8.1522	9.85244	8.27433	11.2013	8.47685	10.2709	11.2221	9.58434	8.24773	8.56121	10.6141	8.15189	9.6766	10.3847	8.66157	8.79395	9.54169	8.51616	10.1166	10.1757	10.3652
1554455_at	9.33806	11.5001	10.1765	10.3458	8.87642	9.0739	9.52367	9.22008	9.17411	9.0259	9.49663	8.19057	9.80095	8.88501	9.54333	7.89792	10.0879	9.32215	9.35727	9.45993	10.2713	9.77778	8.27473	8.60392	9.47158	9.88902	10.9155	9.03349	8.61919	10.1803	8.92611	8.04812	9.66391	8.9852	9.99235	8.42891	8.08917	9.05945	8.66965	9.6929	8.8121	7.76789	10.0714	9.82882	8.73277	11.0563	9.5816	9.00981	9.49012
1554462_a_at	7.79838	7.36747	7.36769	7.7948	7.05871	7.83286	7.62927	7.86198	7.0529	8.56915	7.21422	8.28301	8.92788	7.12332	7.31279	8.31552	6.85704	7.304	7.38419	7.52859	5.83856	9.19317	7.75194	7.71473	8.15133	7.93216	7.65169	7.75909	9.10742	5.8486	9.11689	7.82775	7.95135	8.00191	6.96816	7.88285	8.83631	7.35122	7.34908	7.61196	8.13888	8.39041	7.95665	7.84553	7.93533	6.20342	7.23332	8.0631	8.35924
1554464_a_at	7.51887	3.20681	7.03126	5.31771	7.70482	7.76002	3.19531	7.78822	6.12525	7.54635	5.29602	6.70439	6.17301	2.25278	7.31784	7.245	3.78178	8.27136	6.74069	7.34511	4.70211	8.39546	6.93478	6.21796	6.76359	6.56165	2.73513	6.97006	9.36457	4.98645	8.07059	4.05357	5.34543	7.45146	3.11272	7.76248	8.13667	6.84686	6.50317	6.87594	6.80137	7.47305	5.40756	3.2891	7.61669	1.24525	5.37339	7.40326	7.88353
1554465_s_at	6.61029	6.65169	6.67792	6.50576	6.2593	5.89513	5.97623	5.76228	6.44211	6.7869	6.75029	7.0054	6.64641	5.73349	6.45432	6.5307	6.63987	6.05492	6.7714	6.35536	6.27355	6.64375	6.61261	4.33663	7.06673	6.41423	6.5679	6.48402	7.33431	6.99409	6.29339	6.77142	5.99023	7.13048	7.66832	1.61463	6.3402	6.24242	5.89869	6.92938	6.80874	6.93169	6.47186	4.9026	7.59251	6.22202	4.71351	6.69469	6.20396
1554468_s_at	3.88434	5.42263	3.81278	6.34377	3.73794	4.04021	2.79016	4.03397	3.92086	4.56654	4.30021	5.50092	3.86615	3.52153	3.30821	5.34788	3.01724	6.09422	4.27167	3.45443	5.30416	3.91129	3.62632	4.91424	2.86149	3.83206	3.71389	3.0606	5.32258	4.47884	3.78628	6.39146	3.51155	3.28354	3.36834	6.53081	3.23877	5.80775	5.22552	4.4402	3.50703	6.19218	6.21791	6.39276	3.1087	3.71218	4.03898	3.90653	3.19453
1554470_s_at	8.37496	8.30863	7.22224	5.34814	7.70407	8.19066	7.42001	7.89066	7.20951	7.37346	6.66945	8.26946	8.03754	6.61149	7.10612	7.86127	7.32523	8.20034	7.76994	8.22782	7.11891	7.09392	8.05415	6.7269	7.30254	6.85936	6.24657	7.00692	8.56182	6.39345	7.54768	6.73961	6.66402	8.39948	7.02858	7.40115	9.01696	7.41969	8.18349	7.00298	7.50178	8.46941	7.43412	7.95453	7.66986	7.3138	7.33241	7.48527	7.73182
1554472_a_at	8.10095	7.73879	7.33865	5.59282	7.32309	7.20507	6.60654	5.46429	7.41613	7.46738	6.45986	7.64388	7.33214	7.10367	6.77631	7.76842	6.36785	6.46878	7.50714	7.01306	6.33433	7.35404	6.66951	7.41484	7.18077	6.00091	7.01383	7.48958	6.30467	5.01811	6.69624	7.56064	5.66523	7.38571	7.09816	6.90804	9.38869	6.64205	9.71851	7.08189	7.12606	7.65849	6.28871	4.2405	8.53854	6.17575	4.50337	7.02945	7.02697
1554473_at	7.20053	8.03871	7.20596	6.75106	4.43073	3.25539	7.05198	6.25716	7.25617	5.74018	7.86524	8.16013	4.3209	8.17686	6.90981	7.3918	8.24551	7.38692	6.67786	6.8467	8.71751	6.20919	6.89234	7.32325	6.96976	6.98267	8.64164	6.65804	5.96376	8.68133	5.26512	8.21677	6.35245	5.87705	9.49338	4.95156	0.637425	6.23039	6.51296	6.99858	6.79811	5.21628	6.73138	5.86473	6.00894	7.01544	7.58665	7.61675	7.30563
1554474_a_at	8.45494	6.73096	8.25748	6.96346	7.26538	7.13599	8.3879	10.5963	6.51525	6.95665	10.6638	7.11056	8.8121	7.18475	8.01635	10.3622	7.63667	7.23733	9.56917	7.45633	7.21662	9.88444	7.51915	8.7753	8.25042	7.02725	7.02908	10.2809	11.338	6.54333	9.35258	6.75357	7.808	9.14503	6.62188	9.9283	8.61378	9.45333	7.01963	9.1452	11.0104	6.82298	6.74962	8.23431	7.49358	6.18419	9.0439	8.2159	6.82897
1554478_a_at	6.37524	8.34473	7.28497	7.72653	7.15855	7.65414	7.17984	6.46109	7.4135	7.42656	7.07241	7.49613	6.98467	6.46859	6.68682	6.10816	5.8405	6.59808	8.22062	7.42468	7.46256	7.26206	7.87039	6.75577	7.77176	6.30174	6.9648	7.77473	7.10561	7.03734	3.04119	8.51199	6.15971	8.34755	7.66673	7.29252	7.93246	7.11792	7.00402	6.93294	7.39528	7.56289	7.00971	6.48207	6.54678	3.76514	5.71702	6.25204	7.24897
1554485_s_at	3.27249	7.42847	6.97336	10.9637	7.43843	6.95462	6.64842	8.65789	4.15367	4.51463	5.46528	6.81275	9.69108	1.99704	2.77188	9.13871	7.01806	10.0552	4.02008	8.72203	7.1007	9.55551	6.76286	2.63033	8.63839	7.09548	5.53079	7.45925	7.75019	7.14487	6.35944	5.29918	3.66087	8.4744	5.29417	8.14546	7.43068	8.17203	7.99123	6.14987	7.36985	10.2213	8.41126	10.0689	4.61527	4.56654	4.49731	2.9516	8.58498
1554486_a_at	7.27703	6.09146	6.13927	6.19748	6.89731	6.77642	5.81999	6.0836	7.15874	6.55706	6.37662	9.51357	8.36072	5.99276	8.12175	6.92814	7.5963	5.73292	4.04972	6.02962	6.78476	6.35445	7.9272	3.98173	5.64094	1.92083	6.11766	6.22957	6.53316	5.61715	5.98234	5.90048	6.84196	6.59079	6.7821	5.86919	6.15428	5.47981	6.34818	5.98526	5.50548	4.13568	6.60695	6.28794	8.21226	6.32204	5.72517	6.03648	7.03668
1554487_a_at	5.70616	6.4983	6.60104	7.7983	6.71756	5.08709	4.88326	2.86787	6.28618	5.44566	7.306	6.94422	6.07216	6.86819	6.78104	3.90863	6.92793	6.30663	5.96195	3.38393	2.9835	5.76111	5.88653	6.86182	7.31387	7.4728	6.4086	7.14346	5.28617	7.40252	7.65484	7.06492	5.96327	6.54178	6.64512	6.91761	5.56535	7.24505	6.73788	6.97057	7.09313	3.13527	6.57774	6.39494	7.252	8.02258	6.39962	6.07875	6.31789
1554488_at	8.1179	7.17026	6.44059	6.11643	7.81293	7.16939	7.57893	6.35733	6.27419	6.46721	5.90027	6.65964	7.06598	7.38423	6.51055	6.7728	5.75655	5.87225	6.73151	6.92209	6.20692	7.47414	7.37123	5.44527	6.40601	6.55968	5.96291	6.72745	6.78045	2.83306	6.95609	6.97874	8.5189	7.78512	4.90148	7.19943	7.668	7.34619	6.70182	4.71017	5.58778	7.65745	7.36728	8.13568	7.74023	5.66844	4.99962	6.26272	7.63187
1554489_a_at	7.7271	6.86646	7.79547	8.19525	7.62974	7.74648	7.90389	7.1964	7.99196	7.77966	8.23167	7.99381	6.08968	8.03601	6.73708	7.61858	8.7582	8.67725	6.42135	8.56514	9.99466	7.87543	8.9211	6.69043	7.66673	6.66662	6.19406	6.86314	7.33908	8.10262	7.86962	8.98535	10.0747	8.60155	7.97631	8.1177	8.45517	8.78156	7.64517	7.39978	8.05835	8.11628	8.95187	7.55137	9.06517	7.87911	7.81014	7.8586	8.13609
1554493_s_at	7.89814	7.01401	2.82868	4.0077	7.5972	3.79949	5.11034	6.55848	2.67482	6.41015	6.05671	3.16739	7.09202	7.04048	6.13537	7.12134	6.30357	4.96784	6.51437	6.63311	2.43149	5.99052	2.78995	6.54795	3.79945	5.86263	7.12464	6.97393	7.42895	5.89204	6.37795	5.07983	6.81832	7.13753	4.08464	5.42693	6.36196	7.46508	6.80132	6.56458	4.95116	6.46851	5.6589	4.0306	7.09425	4.47944	4.07932	3.43329	6.28927
1554494_at	1.39123	2.14865	2.77754	1.32963	1.69414	2.12588	4.47733	3.14545	1.53759	1.73652	2.39151	0.839596	1.94984	0.374761	1.84824	0.285373	0.783863	4.48153	1.52726	1.65007	0.595713	0.550215	1.41079	5.11826	1.81455	1.44306	2.39717	2.80986	1.38946	4.79667	1.61337	4.00547	2.46689	3.91112	2.35908	4.90722	4.39323	0.946497	1.98728	0.350031	4.15425	5.18607	5.31791	0.678992	5.31331	4.47944	4.07932	4.4402	0.764826
1554496_at	5.69516	4.7533	3.2885	7.05054	6.44439	6.26813	2.69525	5.6866	4.09465	4.65504	3.67278	6.00279	6.32541	5.73955	6.46248	5.55316	6.55404	6.22963	5.42651	6.80162	6.47861	6.01729	5.79794	7.19254	4.32943	6.87082	5.70887	5.94507	6.78291	3.90488	4.64362	3.81644	6.37446	6.65807	6.67505	6.60546	6.35974	6.43603	6.30922	5.58188	6.43482	6.89554	4.27218	6.13823	7.00394	6.06327	5.95728	5.4111	6.80256
1554500_a_at	4.30737	2.04988	5.51506	4.98465	3.37167	5.64663	2.61749	5.03252	5.06898	1.58145	5.7358	3.06437	4.74148	5.45604	2.89813	2.63768	1.88488	2.38701	2.102	2.5668	5.09389	1.3005	5.0618	1.70052	2.7659	2.3881	5.20277	2.8836	4.75894	2.74888	1.11546	2.82555	4.85873	1.66629	2.67676	2.26849	6.04056	5.21974	3.45128	4.5667	3.69628	5.13453	2.58436	4.79869	5.25044	3.05564	5.49868	2.24126	5.35174
1554501_at	6.31383	7.91894	6.73929	7.42912	6.99553	6.01796	7.87796	6.47	6.77363	6.71479	7.18171	7.3277	5.64443	7.78796	7.16715	6.70693	6.95425	6.95588	7.55468	7.07087	7.77365	7.58465	7.30092	7.81369	6.83499	7.84237	7.50332	6.95462	6.93692	8.51494	5.65133	7.36304	6.87611	6.14132	7.60733	6.65301	6.22459	6.82832	7.21702	7.7416	6.50128	6.49199	7.58726	7.03618	7.40885	7.93859	7.33098	6.76347	7.08954
1554509_a_at	7.54128	5.07133	4.22896	3.69989	7.18213	4.25804	3.58259	4.98253	5.29655	6.6445	4.04387	5.73102	4.57307	6.635	3.571	3.9276	5.78737	6.17094	4.99647	6.66478	6.49088	5.05989	4.07396	4.09862	4.14192	3.73626	5.77743	6.70644	7.13154	4.0045	5.07332	2.68359	5.67946	6.72498	3.39058	6.44661	7.05721	4.73705	6.02954	5.8141	5.73605	6.9828	5.12755	5.99597	4.09199	3.48296	5.06543	3.27227	6.69134
1554512_a_at	5.94979	6.47066	7.62962	7.13381	5.95555	7.5763	7.26825	7.3983	6.54914	1.77579	6.58528	8.06453	3.7318	6.22208	5.73927	5.52081	6.982	6.2372	2.91847	7.01306	9.84931	6.54874	6.64025	3.54211	6.52622	5.07024	5.54194	5.66668	4.91186	8.12214	6.25573	5.07983	6.05299	7.01115	7.78507	6.36972	2.78295	7.37082	7.53243	8.08646	8.13717	6.96781	7.20043	6.85657	6.65623	7.78947	6.42874	7.00221	0.844922
1554513_s_at	5.46825	5.36472	5.83431	7.07044	6.41315	6.98316	5.94095	6.52045	6.56873	5.56493	7.56167	6.75692	2.04203	6.27974	6.02972	6.19921	6.69921	6.19702	0.621621	6.44313	5.97556	6.4901	5.39742	6.16406	6.28332	4.94275	5.1662	6.55495	6.1217	6.64494	6.16406	5.29119	2.25124	6.47591	7.2094	6.71121	6.26847	6.00537	6.39191	6.00395	6.91995	6.41021	6.60419	2.15	6.11345	6.42284	6.82098	6.57015	4.63822
1554520_at	5.62676	7.777	7.73677	7.20803	7.25551	7.22542	6.50923	6.72111	7.28035	8.4306	5.74097	6.64623	6.80446	6.78982	6.04174	6.36707	6.49978	7.89774	6.76569	6.94335	7.01235	7.20556	5.98523	6.16208	7.72425	5.78067	8.20263	7.01314	7.98554	7.42686	7.72643	7.01481	7.97597	7.84593	7.07646	7.73441	6.55887	6.77162	6.33773	5.49324	5.57677	7.48874	5.98753	6.4937	6.54395	8.50946	7.74536	6.64428	7.83485
1554522_at	7.34643	5.88787	6.05199	6.53282	5.87637	3.09325	5.50643	5.60813	6.56448	5.86673	5.4382	6.97368	6.49876	1.14744	4.68109	5.75609	5.8755	6.34107	2.58937	6.50212	6.20692	6.57999	5.01129	5.85888	3.84575	6.14779	5.39653	4.5846	4.8553	5.05272	6.55908	5.15155	4.68581	6.26284	6.1309	5.68201	5.96577	4.97154	5.87923	5.55099	4.65338	6.91148	6.77676	5.75398	6.4404	5.75773	5.35366	6.88613	6.20653
1554524_a_at	1.29927	1.34027	2.82868	0.839596	5.16964	3.30399	3.20806	2.56801	3.37833	2.43836	4.69748	2.95388	1.34525	5.36041	2.38307	2.73057	3.24709	6.10816	1.82755	1.04488	3.11854	4.49628	0.62894	5.30991	1.46538	1.08403	4.56575	1.4095	4.41266	3.37698	2.60577	2.93235	1.27152	2.88393	4.81541	7.46335	2.89938	2.25469	4.01574	2.59677	5.06065	2.53378	1.53273	2.07942	1.80897	2.43228	2.1298	1.3754	2.94767
1554526_at	2.41418	0.0354142	1.49248	3.43105	4.20683	3.52481	1.12434	4.42367	5.08658	3.30076	2.39151	1.06197	2.70251	2.47273	1.89092	4.99468	3.50878	4.31513	0.621621	1.43824	1.5839	5.18703	3.02926	0.553147	5.17867	4.98156	0.595713	1.05063	1.67792	4.39837	0.19658	2.42636	1.55585	1.12695	2.48727	5.99151	4.97718	2.0438	1.79821	2.06122	5.00273	2.38645	3.13016	3.36834	4.02031	1.24525	3.53453	1.85326	2.42389
1554528_at	1.21451	8.03562	6.7679	6.33514	6.54357	2.06403	6.8718	7.21302	4.2859	7.63187	4.54315	3.24839	7.31666	9.60655	6.76238	4.86568	10.1508	7.23951	5.10043	9.49982	10.5504	7.55986	7.27582	6.78432	2.30511	8.18333	7.29034	2.51899	7.55931	9.88267	8.05304	3.66821	7.07832	5.17333	5.91783	5.94281	7.70824	8.93353	6.56537	8.87818	3.34491	8.94979	9.67021	8.08521	7.52381	5.67226	7.87494	6.9368	8.00133
1554531_at	7.33984	5.44289	6.63669	7.57664	5.90594	7.18589	6.20976	6.77682	4.4812	6.02182	5.11632	6.333	7.54423	6.24019	6.68849	7.203	6.85881	7.1634	5.52984	7.29338	7.43937	7.26453	7.41942	7.02522	5.73617	5.2945	7.79092	5.7943	7.73623	7.54684	6.44059	7.88925	4.61556	6.23062	5.86401	7.64536	7.44135	8.13599	5.71671	6.96544	7.08401	8.1522	6.93096	5.39065	4.35088	6.03768	5.40763	7.5972	7.54684
1554533_at	4.34043	1.3914	5.26298	5.98298	5.82435	5.5761	5.96115	5.63427	5.70957	5.09268	4.39585	4.7599	4.12405	2.885	4.44138	4.56008	3.18668	6.09132	5.52612	5.81185	4.47638	5.34526	5.94263	2.54466	3.53118	5.6219	4.25178	0.96892	3.53608	4.29199	6.14941	5.84942	1.42764	4.98162	4.37418	4.68857	5.14601	5.88685	4.82725	1.51546	5.19185	4.69322	5.31791	4.99985	6.47599	5.5254	5.29792	5.67905	5.11175
1554539_a_at	2.54096	3.98373	6.09676	4.44061	7.76457	6.39304	5.56535	4.52202	5.83005	4.51463	4.02893	6.5976	3.37948	6.93692	6.15731	5.92439	6.04769	6.66572	6.96183	5.62815	3.69808	6.98064	6.45633	5.81988	7.00631	3.75291	6.53077	5.27289	5.00153	4.86974	4.4715	2.9017	5.76374	2.53129	2.31482	4.46303	6.32012	5.84753	4.49259	6.46175	4.55197	6.61143	2.73828	6.00319	6.13179	4.82159	5.27858	5.31601	5.68236
1554543_at	7.32733	9.02331	7.61839	9.29919	6.38144	5.93301	6.83332	7.89245	7.55485	6.79166	8.70129	7.37572	7.78669	7.67458	8.68098	7.95339	8.97182	7.74231	8.56696	6.66799	8.4488	7.04105	7.25772	8.24392	6.67263	9.13119	7.8672	7.7995	7.43378	9.06807	7.3263	7.55306	7.37492	6.61833	9.30582	7.7208	6.92124	6.09974	7.21179	8.70824	7.94796	6.40821	7.11769	7.37821	7.0054	7.81904	8.25846	7.17651	7.45963
1554544_a_at	7.61602	8.29172	7.39564	6.33669	9.1092	6.33394	6.59443	7.3188	7.34062	8.08948	7.65372	8.64887	7.8167	5.639	6.77869	6.88107	7.63975	7.91814	7.03087	8.44427	8.16258	8.23409	8.33752	7.33358	7.38551	6.90036	6.9735	6.13602	7.41328	8.04615	8.58921	6.594	7.95789	9.19436	5.93023	7.47781	8.02348	7.67117	7.55831	6.58471	7.36423	9.17905	7.33271	6.43044	7.87321	7.13349	5.03789	8.48051	7.74972
1554545_at	5.55189	7.5609	5.75536	7.41914	7.06963	6.14551	6.18021	7.88253	7.8332	8.19204	6.14829	6.64412	7.07331	7.29338	6.06861	5.61408	7.50817	6.67855	6.45051	8.12788	8.30533	7.23986	7.17133	5.73541	6.54349	8.29212	7.639	6.18419	5.78875	7.12718	8.58086	6.98148	7.79111	6.88388	6.83473	5.74451	7.6401	5.65984	4.14023	8.13286	5.88854	7.56015	7.61376	7.33333	7.1064	7.41815	7.61058	7.72547	8.4712
1554547_at	6.29767	9.09539	7.85718	7.58076	9.18965	8.80771	9.56562	9.76761	10.2089	8.39955	9.52819	7.83525	7.84161	6.94363	9.40797	8.69541	8.79323	7.22948	9.17599	9.81407	9.49426	9.55088	10.0113	8.00655	8.2846	10.271	9.32582	8.71439	10.315	7.32855	11.9979	8.60241	10.1874	8.29187	8.27425	8.35562	8.87521	8.86426	7.58339	9.86379	9.03658	9.32417	11.2157	10.0004	8.70744	7.21411	8.90085	10.2636	8.16988
1554553_s_at	7.89307	5.87098	7.55289	7.53349	8.89534	7.88618	6.87828	8.34939	8.1702	8.00446	7.46903	8.46065	7.24158	8.6163	7.5469	7.56193	6.93271	7.73085	7.73095	7.49367	7.08685	8.01106	8.11748	6.83392	8.20413	7.57977	7.78561	7.70755	7.42179	7.3334	7.49351	7.24039	8.00079	8.30745	4.81082	8.15892	8.30802	7.97383	8.1072	7.91151	7.83241	8.42694	7.18175	6.92408	8.37938	7.68027	7.05345	7.50895	7.81979
1554555_a_at	3.88434	9.14339	9.47588	10.1415	10.0194	9.09688	8.67274	9.00513	8.86787	10.1508	8.66532	9.74073	8.33203	10.5071	9.33661	8.29349	9.58885	9.14364	9.03395	10.0738	8.6748	9.06317	8.83742	10.6794	9.56675	9.15553	9.49202	8.74085	9.96547	10.1105	8.83419	10.2589	10.2949	9.69263	9.85978	9.28943	8.49173	10.1563	9.39555	8.74876	8.92407	9.48853	9.22504	9.4349	10.8931	10.839	10.1579	9.26977	9.01815
1554556_a_at	7.87844	7.46677	4.33731	6.85375	6.9741	5.21154	6.8718	7.27434	7.24163	7.11474	7.95704	6.08473	8.32887	7.76463	7.05272	8.31112	4.33135	7.19107	8.50237	7.73282	4.54325	6.26392	7.18241	6.47661	7.87767	7.35117	6.75887	4.71255	7.14145	7.17581	7.09774	9.35274	4.90895	7.78065	6.73396	7.57001	7.57893	6.51642	6.33594	7.77463	7.53913	6.13709	7.24039	7.47635	7.43394	4.67636	4.27552	6.63064	7.40281
1554557_at	7.64117	6.39454	6.90341	5.94383	6.94246	4.98452	5.26405	7.52421	5.85677	5.76503	7.30254	4.1443	7.77998	7.20088	7.0662	7.00804	3.58779	7.69765	7.07969	6.2278	2.20791	6.93692	7.20789	6.60845	7.59231	1.88534	5.82489	7.10999	6.70932	2.21576	5.93344	8.0718	6.0125	6.68084	6.51298	7.94069	7.29606	6.99143	2.22694	6.2664	7.11437	1.20944	4.32488	6.49528	6.27034	4.8683	5.48943	5.04035	4.65246
1554558_at	7.5579	6.37145	6.84307	5.46725	5.87637	7.3695	5.29688	6.23054	6.27851	6.48463	6.91665	5.98795	6.83903	6.59892	6.36047	0.550215	7.02836	5.83229	6.8198	7.14929	6.54155	5.92528	5.85471	6.09005	6.57912	6.5577	6.53697	6.53239	1.99341	6.17388	6.43619	7.1828	6.12839	7.41809	6.14469	5.96394	5.9418	5.90717	7.8814	5.66066	6.08072	6.77151	6.59798	5.60081	7.12843	6.55697	5.56427	6.29339	6.68779
1554564_a_at	4.4247	6.98312	6.82215	7.7948	6.55373	5.26184	6.33861	2.3517	6.00024	6.20123	7.40667	6.99897	6.75819	6.63652	6.78001	5.95031	6.84045	6.67131	7.30382	7.21384	4.34746	5.8924	6.32098	6.62008	6.11924	7.24487	7.27231	6.77925	6.87695	8.32386	6.46819	6.22737	5.78942	6.17745	8.56384	7.02171	5.61922	6.93854	6.06817	5.91381	6.87986	5.31138	7.33051	3.2565	6.45986	8.15117	6.98732	3.93634	6.05583
1554572_a_at	10.564	8.44976	10.4991	9.80401	10.1095	10.7256	9.56284	10.0398	9.6229	10.5979	8.61514	10.4595	9.11039	10.6718	9.04132	10.0249	9.68471	9.94993	9.25754	9.77464	7.42396	9.35372	10.1419	8.93344	10.1365	8.02361	8.95196	9.67198	9.51732	7.67867	9.85902	9.52406	8.8078	10.5915	9.01556	9.46219	10.4693	9.95421	9.26528	9.4553	9.50542	10.101	10.1285	9.85816	11.162	9.05038	8.30952	9.57586	10.1898
1554574_a_at	8.22958	7.92426	7.75273	7.84648	8.08426	8.17336	7.57408	8.30723	6.80869	8.03212	7.2092	8.12718	8.21443	8.29572	7.45445	7.38473	7.6697	8.34947	8.37811	7.47514	7.08	7.3689	8.09538	6.86514	7.84546	7.46285	6.78291	8.05479	8.08832	3.6763	7.65386	7.89743	6.73536	8.22136	6.65664	8.24041	8.41622	8.686	7.81293	7.67996	7.56264	7.39665	6.81256	7.4826	7.72252	7.37078	7.30426	7.7306	8.04691
1554575_a_at	8.08807	8.1756	5.81818	8.55277	8.02355	8.97736	7.17386	6.97982	8.74213	5.51491	7.67744	9.03512	8.77979	4.43687	5.68749	7.54635	7.8809	8.61081	8.11555	7.70809	7.18585	7.18772	7.45468	7.30193	8.14294	5.05529	6.65344	8.28108	7.9908	7.40516	7.34368	4.40538	5.76632	7.06847	7.723	8.85016	8.23994	7.93791	7.59673	6.72384	7.88755	7.49762	6.96033	8.58448	8.1072	6.85263	7.84168	5.07367	7.4224
1554577_a_at	9.24663	7.75909	8.94448	8.14294	9.56401	9.42318	8.60241	9.15676	9.40242	9.19185	8.44351	9.58931	7.90286	8.65809	8.61124	8.37052	8.53189	9.02826	8.27341	9.90454	8.72668	9.6581	9.79236	7.83173	8.82931	8.22315	7.7708	8.42883	9.18872	7.21971	8.86444	8.69032	8.12018	9.71398	8.15677	9.07355	9.83102	9.41823	9.45071	8.25578	8.84863	10.2801	9.25768	8.44179	9.54388	8.36006	8.26046	9.06527	9.3509
1554582_a_at	7.42375	6.37962	6.48227	6.84231	6.9893	6.45851	6.94609	6.64518	7.04392	7.0282	5.67404	6.37541	6.18634	6.60435	6.12817	6.61216	5.37295	6.86122	6.1673	6.38686	3.23334	6.92403	7.48087	6.1097	7.26922	6.62975	7.07423	6.29834	3.33025	4.11159	6.75423	7.08009	7.91978	6.45689	4.31058	5.46317	6.9178	5.98837	6.56537	6.76721	5.67397	6.87909	6.6136	7.73161	6.65872	6.35268	5.6233	6.55715	6.87828
1554586_a_at	6.28894	4.89026	5.9524	5.56773	8.1171	7.63864	3.82173	4.7108	6.17769	6.94221	5.94866	6.24204	3.54781	4.70181	7.36686	3.96216	4.00834	7.3765	4.45498	3.34071	3.15981	6.92677	7.45468	6.7057	4.2737	4.54521	2.83439	5.14306	6.21454	4.86298	3.92377	7.1605	6.56391	6.71842	6.89273	5.56398	3.97832	8.17955	7.16274	5.00247	4.18762	5.90916	6.58245	3.90863	8.13888	5.0911	4.28227	2.99883	5.32944
1554588_a_at	8.95828	8.54352	7.93934	9.81787	8.9865	9.05663	8.88059	9.8021	10.214	9.20492	9.22008	9.07582	8.52389	8.28092	7.46804	7.79887	9.65921	9.2502	8.24415	10.2598	9.86147	8.72341	8.14962	6.16016	8.57111	9.34886	8.92	8.48155	8.60928	8.83657	9.1666	9.10792	9.29594	8.95845	7.30637	9.35523	8.78051	9.38491	8.38313	10.2426	8.28092	9.40875	10.3386	9.31733	9.58485	7.32988	7.86148	9.65562	9.80598
1554589_at	4.53127	6.62785	7.02128	3.09093	5.57898	5.87516	5.21355	6.79233	6.51525	6.55003	6.24478	4.7599	3.76902	6.4629	5.14637	6.36496	6.74579	6.95229	4.00272	6.96171	7.39544	5.22815	6.04797	7.23796	7.09284	6.03839	7.16008	7.27823	6.60546	5.88845	7.16008	5.42491	6.08459	4.63075	6.21753	6.71553	6.49154	3.65047	6.1022	5.84063	6.1796	2.73428	3.21028	7.53173	7.38869	4.45472	6.75583	5.45981	7.17138
1554593_s_at	4.99679	4.97937	4.60197	0.903351	5.21652	4.95964	4.93865	6.30067	6.39109	1.10704	5.57931	5.37854	1.11546	4.81691	2.47048	1.62299	5.61955	1.19003	2.35735	0.965929	2.93444	1.11163	0.219153	1.86423	1.38214	4.87689	1.52187	1.34525	6.80827	1.94593	2.83067	1.39256	1.07785	-0.0816365	9.87176	5.36337	4.04534	4.76077	5.33699	6.33644	1.3199	4.06255	5.2649	0.186694	5.62906	4.37519	4.92846	1.10271	1.66435
1554594_at	6.47783	6.02842	6.72627	2.72047	5.03276	6.4794	5.8476	3.83224	2.85781	4.2737	6.54944	6.51116	6.92564	1.52662	6.08578	5.79342	6.4533	3.77744	6.0248	3.98701	2.73903	6.40882	6.1373	7.41484	6.89571	6.03682	5.5584	6.10639	4.22497	6.43667	4.11846	6.97874	6.22012	6.09791	6.75705	5.59135	5.5885	5.82727	6.93597	4.39485	6.43158	6.09669	5.74374	6.2425	7.30662	7.64655	2.85796	6.04743	2.86546
1554595_at	10.7654	13.703	9.80488	12.5596	9.82413	8.80659	12.6146	9.84666	10.4595	9.33132	12.56	10.3683	11.307	15.2122	11.3066	10.863	13.0733	10.3043	11.3809	11.1334	12.1798	9.957	9.96256	11.8038	9.41402	12.4041	11.4769	10.4026	10.3098	13.3587	9.09133	10.3373	10.886	9.59465	13.871	10.6362	9.20597	10.9614	12.1899	10.3782	11.1097	9.97036	11.8275	10.8965	9.90055	13.8627	12.4956	10.8051	9.62137
1554600_s_at	8.27842	7.80629	8.80684	8.39791	8.95229	10.3598	7.0381	9.33353	10.1635	7.94967	8.93369	10.397	8.36615	5.61619	8.60101	9.34145	7.50727	9.67079	9.43188	8.42857	7.9011	8.83698	8.61171	7.97709	9.03571	7.65442	6.97581	9.13138	8.95362	7.6966	7.67878	7.12582	7.76907	8.43636	8.36969	9.52161	8.59035	9.36797	9.09209	8.05748	9.94612	8.72341	7.54097	6.84869	7.51069	7.12876	7.16804	8.61461	8.74624
1554602_at	8.68688	7.79692	8.26658	7.53422	8.3759	7.63864	7.00464	6.54125	6.43115	7.99259	7.59388	8.33633	8.30895	8.02165	6.93294	7.76801	7.80165	6.20898	8.6492	7.33298	6.6746	7.12533	7.0178	8.37281	7.31387	8.22806	6.94818	5.94696	8.36504	6.39472	4.70168	6.42168	7.24945	8.35493	7.09735	7.82429	7.03893	8.44193	9.22018	7.80198	8.16802	7.46609	4.56583	6.35953	7.50545	4.26842	9.42422	7.70636	3.9223
1554606_at	6.94543	6.49623	6.87713	6.40041	5.7547	7.28814	6.09969	6.65775	6.3975	6.99026	5.7095	6.58727	4.93526	6.27974	6.69747	6.02576	6.98879	6.30929	6.42995	7.24632	7.34275	6.83103	7.68312	6.87581	3.58709	6.74042	5.99321	6.18419	6.80058	3.58709	6.45009	6.08264	4.64987	7.50817	7.13822	6.49557	6.49154	6.24908	5.40467	6.6522	6.88448	6.60122	7.58951	5.7977	6.7482	6.257	6.39478	5.71977	7.18012
1554608_at	6.42057	10.3754	8.91423	9.66184	7.5389	8.58791	8.95911	8.84411	7.62787	7.65008	8.42159	7.89105	8.96802	9.28065	6.85513	9.40769	8.42573	9.15387	7.95593	8.03004	9.91133	7.85552	7.2984	7.914	7.91217	9.38111	10.7971	8.06207	8.18789	9.8019	8.46859	8.84716	9.58788	6.79667	8.43161	8.49907	8.17344	6.06613	8.70296	9.88348	10.0351	7.28638	8.45045	10.3927	6.67561	12.8119	10.2049	8.6342	8.8136
1554612_at	4.77312	5.33796	5.8851	2.02085	5.58841	5.23682	3.49803	4.94084	6.22723	4.53148	6.01875	4.97216	5.65099	3.24757	6.04848	5.25545	3.17049	6.34334	2.98938	2.14179	5.99895	5.10598	5.98748	5.85648	4.9919	5.03756	2.83439	5.89357	3.26381	4.93571	5.19998	6.49128	5.29886	5.81726	2.71109	3.12066	5.82942	3.37104	6.24615	3.85044	3.97146	3.31364	6.01533	3.2891	2.94401	5.10549	2.10403	1.74847	4.59138
1554614_a_at	6.12244	4.81977	5.27378	5.98609	4.85264	6.46754	0.953976	3.50232	2.59876	5.83347	3.47054	5.99537	1.11546	5.58937	5.01142	5.64367	5.53265	4.16178	6.05744	5.12527	5.67598	5.34146	5.38305	6.02699	5.8037	-0.181363	6.10278	1.05063	5.88049	5.74785	4.85289	5.74058	5.73792	5.9056	5.47642	2.91579	6.15038	4.64268	6.51708	6.33795	5.58778	6.77017	5.31791	2.84083	5.77051	5.68893	5.08533	5.14197	5.03732
1554616_at	6.55667	5.56231	5.79458	6.25537	4.81281	4.72415	7.74879	7.57202	6.48864	7.38955	6.66178	7.0788	7.31776	7.53173	5.00714	7.13358	7.05661	6.43213	6.397	6.4468	7.04365	5.76918	7.13906	6.7959	7.18779	7.72754	7.65279	6.58091	6.32452	6.73703	6.35152	8.14768	6.73086	6.93288	6.94557	2.68097	6.63799	7.16726	6.94143	6.34107	6.67304	5.09451	6.72613	7.05893	7.19435	7.90492	7.08714	7.33102	7.29373
1554619_at	1.21451	4.018	2.00096	5.61228	5.90183	3.79949	0.490803	4.82125	3.59954	6.42912	1.7535	5.19097	1.41286	3.1416	4.94552	3.77707	3.98813	5.0311	3.74698	1.94552	1.48527	4.9319	3.67848	4.58929	5.84745	5.12126	4.00524	0.084101	5.26957	3.20806	3.47966	4.39	5.81611	5.27601	3.14486	3.76895	4.83411	2.83465	4.34488	5.53756	4.56996	3.97059	3.5337	5.70943	5.14421	5.89601	3.9273	4.26118	4.48938
1554621_at	4.76598	5.20952	5.30051	2.39193	5.1147	3.3266	4.85771	1.78371	5.25597	6.00047	6.64868	5.88127	6.56591	4.52621	3.76482	2.24464	6.40369	1.44418	2.51193	3.60435	5.53351	4.83411	5.33344	5.47981	6.55047	5.92021	5.96291	6.27512	4.39282	5.68646	6.26392	6.54449	6.46678	6.3782	4.12611	5.24934	5.58453	4.78323	6.50123	5.42181	2.67141	6.75035	5.41085	5.39481	5.79163	4.96818	6.07328	4.53003	4.99578
1554623_x_at	6.75637	5.44008	6.28799	6.12194	5.80315	4.9139	5.97623	6.53324	5.26629	6.57757	5.08533	6.21067	5.10056	5.98803	5.02997	5.09979	4.15272	6.29722	4.40476	4.60277	2.86493	5.58359	6.2872	4.90058	6.76359	4.4946	6.82917	5.08218	5.84196	4.31655	6.41732	5.9067	6.52227	6.0834	3.19786	3.69678	5.31699	5.86466	6.67796	6.56769	5.18769	6.58849	6.15623	6.56202	3.69647	5.54801	5.14623	6.10355	5.02746
1554624_a_at	6.20237	6.58931	6.19834	6.27897	3.37167	4.48779	6.48378	3.9102	6.76711	2.55158	3.12932	2.80289	6.8902	3.67332	4.95326	5.38498	4.60365	5.04592	5.64816	5.70292	7.06132	5.80676	6.35037	6.04548	5.86317	5.66236	2.80316	6.22261	2.57309	3.64976	2.45506	5.80455	4.30556	3.76925	5.95076	4.09677	5.16056	3.15278	5.12532	5.15581	2.57737	1.12343	6.48726	6.95903	4.92033	3.48894	6.22086	3.83403	3.2935
1554627_a_at	9.85594	7.98134	9.17683	8.10382	9.2479	9.91872	8.10474	8.42766	9.17608	9.89524	7.98385	9.38704	8.41256	8.08859	8.43393	8.62237	8.33562	8.82069	9.20988	8.31473	7.32317	8.76186	8.65465	9.06041	9.37423	7.66413	7.96941	8.96273	9.01253	7.91125	9.45398	8.05499	8.37561	9.00136	7.96412	9.19292	9.00232	8.59156	9.60281	8.30337	8.77144	9.37173	8.13337	8.29494	9.07627	7.56008	7.27421	8.765	10.0583
1554629_at	7.66254	2.1169	7.23139	3.89458	3.1395	3.62732	5.88629	6.52369	3.78644	6.39093	6.37938	5.15624	5.59456	6.853	6.15563	7.9934	2.75906	6.30377	7.14929	7.22286	2.52701	5.85948	2.76225	6.90185	6.62579	1.95062	1.24525	7.77693	6.52901	3.02441	4.18886	1.60873	1.3795	5.06241	2.79196	6.23637	6.08522	3.86732	4.17346	2.92971	8.67172	4.48496	4.1598	5.98885	8.53738	6.88705	7.64067	5.99057	2.59431
1554631_at	5.34084	6.8472	6.50661	6.70031	6.42441	6.42486	6.55248	6.84683	6.63027	6.70846	5.8635	6.50724	1.68614	7.34796	6.1334	6.51407	5.71274	6.46406	6.0221	6.23308	7.46658	5.97852	6.58223	6.7686	6.08081	5.69386	7.00714	7.06073	5.74742	4.12349	5.83687	7.14225	5.99023	6.39034	7.06938	6.12107	6.22208	6.48737	4.02665	4.9263	5.71542	6.454	7.23112	6.34204	6.82141	6.58553	6.6175	6.21549	5.73282
1554634_at	1.69414	5.25477	1.70093	5.78563	4.89032	5.28401	5.08277	4.96133	2.40879	4.87756	0.273802	1.16234	3.00936	4.16844	4.84629	0.910346	4.95948	4.52408	4.02008	3.54217	6.30753	3.84818	3.52153	5.48775	5.18458	4.96236	4.90294	1.34525	5.44247	3.32802	2.51065	1.50341	5.17368	5.23661	4.36923	4.80438	1.3939	2.5668	0.54151	2.96083	5.27764	5.6012	1.92037	3.22236	4.95447	1.70558	-0.194879	0.68572	1.46565
1554636_at	2.11793	5.60914	4.68806	4.69788	3.00464	3.22999	7.20556	4.92559	4.27103	2.16544	5.56598	4.66904	2.70251	1.9142	5.32228	5.0649	1.14744	4.65992	3.85088	4.72964	5.29602	4.75541	1.18795	1.30141	4.07396	5.48311	5.27282	3.53535	2.24464	5.27939	-0.454632	4.30983	1.86782	5.58007	0.710024	5.08861	5.79197	4.79045	0.667085	4.5257	4.59725	5.60833	5.47028	6.96772	2.33419	2.18655	3.35743	1.68259	5.49589
1554638_at	7.62318	9.05038	8.06431	8.3711	6.76628	7.14697	5.06102	5.28568	6.87331	6.34507	8.53869	7.42576	7.36423	6.66599	8.07092	7.44662	7.49186	7.16234	8.06096	7.32723	7.01328	6.8391	6.1661	7.87723	6.29236	8.21913	8.09264	7.68842	7.23399	8.02174	6.32529	7.02083	6.88712	6.90781	8.21377	8.15165	5.71472	6.65192	8.08599	8.74969	7.49233	7.4224	7.56342	5.75997	6.92128	5.73427	7.30335	6.86128	6.28463
1554648_a_at	6.62242	5.18501	5.96173	8.69887	5.71958	3.12305	8.63138	7.14383	4.21773	6.18896	2.86357	6.13005	6.51245	6.77807	6.83403	5.96439	3.61952	5.38136	5.93101	5.36972	11.1392	5.61925	5.75682	6.90975	5.68934	6.47982	6.75048	5.79864	7.41834	7.84593	6.93383	7.24168	10.4697	6.71356	5.00777	7.40015	4.06634	6.67858	7.79586	5.75802	3.43316	6.29753	6.21053	3.15129	7.17658	5.36337	7.8814	4.7445	7.00271
1554655_a_at	5.435	4.25191	2.8825	2.43211	3.56099	3.79949	2.79016	6.18718	7.30147	3.10712	3.58341	4.36205	5.51715	2.4536	2.77188	2.706	3.64127	3.05358	4.05857	2.46689	2.9835	2.67658	3.15076	4.3015	2.98925	2.75605	2.48871	2.97479	3.61595	4.57979	2.39717	3.19268	5.77394	6.32494	3.02668	4.96299	3.42223	6.02231	6.14696	2.88102	2.45895	3.06909	4.28068	2.43669	2.72412	2.87275	3.38764	3.64934	2.50851
1554660_a_at	3.60945	5.80939	5.63183	7.03116	5.94152	6.53459	6.26929	3.41788	3.42736	6.77606	6.56496	6.97465	5.60532	3.95961	5.82308	6.69909	5.74868	6.01985	5.5068	5.62481	6.78902	6.36631	6.01296	7.09176	6.33264	3.84827	3.17467	2.7296	6.91899	6.68373	5.7785	6.91186	3.61641	7.56819	6.26153	6.15963	6.33555	4.61809	6.36764	6.94924	6.48364	6.11273	6.36942	5.94462	6.42624	6.67181	6.20137	6.52993	6.68311
1554663_a_at	3.91617	5.21327	5.66243	5.76124	6.12839	5.89035	6.13227	5.44972	3.35346	3.30076	5.20767	5.99041	4.99819	5.57268	4.37954	4.16233	7.86232	8.42254	5.32031	3.01834	4.1339	8.66109	5.93934	3.38975	5.44566	6.36375	3.78844	3.774	5.55791	4.51383	4.95277	4.35424	8.40795	2.24464	8.0136	2.94162	5.28578	9.19292	8.47032	5.23997	6.14368	5.46994	5.86175	3.56018	5.83835	4.66197	2.33419	3.75672	5.40819
1554665_at	7.34908	7.35912	7.24138	6.80006	7.26397	6.66344	6.64842	7.03375	5.83604	7.21675	7.18531	5.84009	8.31892	7.88618	6.998	6.91411	6.982	7.20399	7.34553	7.28668	5.87919	6.99817	6.7059	7.50009	6.36357	7.73361	7.90007	6.81949	6.96923	7.06673	7.52207	7.06673	8.05973	6.49425	6.94437	7.7565	6.57884	6.78323	7.28697	6.51965	6.98653	6.40132	5.97623	7.28101	2.13988	7.05817	7.77598	7.58782	6.79663
1554670_at	8.07123	8.87667	7.12286	7.99155	8.1491	7.3476	8.38082	6.85422	7.14954	6.79166	8.62574	7.32296	7.54933	7.72007	7.91301	7.33611	7.57977	7.51623	7.27176	7.80176	7.2904	7.31815	7.34592	8.31536	7.96576	7.60972	7.32949	7.62787	7.69071	8.11811	6.39031	6.68976	7.48314	8.08188	8.42866	8.16398	4.00524	7.96285	6.84214	7.64711	8.26104	7.04939	7.08707	7.87531	7.57671	7.92047	7.94667	8.0374	6.85235
1554675_a_at	4.11418	6.35417	2.47508	2.29371	2.31789	1.38573	5.99392	2.82855	4.21018	2.90134	4.94804	5.27027	6.24555	3.58949	5.26794	3.44695	5.09942	6.32768	3.86261	2.06832	3.62395	5.59404	3.84971	5.83056	5.29949	5.32335	2.35322	5.30427	4.42065	4.22128	3.37442	2.54702	3.63933	3.53774	2.16849	3.75511	5.09716	5.22997	2.35131	3.72537	5.23105	5.13978	3.18582	3.65184	5.11021	5.62604	5.86212	2.91802	3.16274
1554676_at	5.6983	6.96938	6.33889	6.32162	6.01477	6.90918	9.21883	6.22834	6.75032	5.02503	6.52245	6.40022	6.28026	3.77082	7.04064	5.79999	5.17564	6.24971	5.81808	5.95594	5.58778	8.51584	6.80357	6.10442	6.63546	6.53383	5.50249	6.42313	6.1531	5.81318	3.60932	6.65355	6.18408	6.72299	6.29191	5.43583	5.71472	4.28991	5.17228	6.96215	5.49686	8.45936	6.66145	7.23778	3.97616	4.01419	5.61764	5.80892	3.54092
1554677_s_at	4.99679	6.81437	5.12834	3.54904	7.54396	6.65199	7.4759	6.72731	5.30538	7.10133	6.33123	5.13606	5.65859	5.95266	6.49078	5.74666	5.27617	6.13668	5.91228	5.6544	6.09019	6.21624	6.45814	4.96408	6.6746	6.4709	4.03994	2.36302	4.43536	6.66905	6.21392	7.27672	7.05572	7.73112	3.90493	7.19602	6.85448	6.41724	6.37662	6.36793	6.25004	7.1534	6.05627	6.97766	7.46241	5.92409	6.17828	3.82391	6.4902
1554678_s_at	10.0542	8.1034	10.8075	10.5141	9.82298	10.5264	10.152	10.4912	11.1105	9.64629	10.2786	10.7841	8.84809	9.20788	8.99476	9.23339	10.2453	10.0794	9.48715	10.9252	11.1202	11.0283	11.3224	8.51268	9.54388	8.87234	8.27656	9.41607	9.49815	11.0821	9.3296	8.22856	8.59758	10.9476	10.9015	10.6867	10.3641	10.2387	10.9686	10.5214	10.4675	10.7561	10.8988	10.3033	10.0503	8.45045	9.76598	10.9633	9.41773
1554679_a_at	9.0018	6.57583	7.2554	6.91291	9.42496	9.14547	7.31714	9.46125	6.17769	8.37212	6.27705	9.7113	6.64799	6.32341	6.5294	9.54169	7.62756	9.9915	8.40948	9.06918	6.76569	11.115	9.29704	7.08257	8.70953	6.72065	7.4121	8.31193	9.45844	5.52118	10.033	6.91186	5.29886	9.9675	5.70612	10.4413	10.1268	10.7395	9.5664	8.12601	9.27243	9.40414	6.64398	7.20267	10.5976	7.10529	6.64494	7.49626	9.08146
1554686_at	5.1457	3.01822	6.36421	5.42757	1.77325	5.74566	5.42914	4.85393	0.697119	5.34601	4.89819	4.64009	5.67209	5.41085	3.87555	4.63174	5.38971	5.58194	1.22907	5.42169	2.73903	5.7365	4.60966	6.4851	5.78924	4.70207	3.85802	5.40819	5.92366	5.40992	3.89438	5.89546	2.70251	5.29584	5.68934	1.10161	2.46493	5.34513	4.2063	5.43264	5.3897	6.49876	6.12315	6.07395	6.88383	5.61832	2.21576	1.3754	5.47953
1554689_a_at	6.01121	2.77707	8.4281	7.81961	4.20683	2.74935	5.64854	7.77941	8.55712	7.68717	4.4844	11.1226	4.62389	3.92656	6.23717	6.97766	7.30869	7.45752	5.34658	7.16376	7.08685	7.01131	8.26085	4.62823	3.09258	3.00546	6.43427	7.83007	7.68444	7.79692	8.30461	5.01746	6.28877	6.58863	8.59606	5.38743	2.58545	6.16318	6.96392	7.26717	6.76368	6.07526	6.37089	5.2594	5.13228	5.43999	3.4662	8.22727	9.08905
1554690_a_at	4.44528	6.8824	7.73341	7.33632	7.6926	8.28944	7.14225	8.13942	6.63958	6.53985	7.53053	7.89192	3.41889	2.40852	8.68294	8.20477	8.68988	7.01239	5.47722	8.70028	7.74612	9.2751	7.71575	7.34095	7.07447	4.36758	6.76208	7.46132	8.79199	8.42948	7.04615	6.01796	10.0231	8.62326	7.14313	6.90537	7.73902	7.7468	9.71643	8.94681	8.90521	8.61187	8.50275	6.47851	8.61328	6.08937	6.61639	6.96328	7.48267
1554696_s_at	9.59874	7.38226	9.04234	8.30877	8.68346	9.21359	6.46067	8.17763	8.11995	8.56963	7.8472	9.50249	7.76531	8.66708	7.53657	7.46673	7.43829	7.72037	8.6036	8.51631	4.04653	8.05912	8.59877	8.05642	8.32621	6.96372	6.32567	7.76988	7.55679	7.09512	7.20207	7.33706	4.22486	9.21725	8.85829	8.24243	8.47776	9.15041	9.28901	7.39174	7.07641	8.69879	8.56822	6.9301	8.60686	7.59982	7.22962	7.38999	8.32816
1554699_at	5.29185	6.71033	5.90977	6.0049	6.04927	7.30185	6.62631	6.36063	6.74753	6.99026	5.83636	6.46831	6.58532	4.21332	7.16619	6.86646	5.30623	5.45461	5.54057	6.73788	6.07608	6.32757	5.32816	7.57229	6.14486	7.16721	6.50057	6.13602	7.14145	7.07113	6.588	5.04209	7.49136	3.57834	3.26208	5.87602	7.33767	4.96525	6.6933	6.55279	6.30577	6.54301	5.41709	7.16504	6.28068	6.22511	7.30011	5.4111	6.06597
1554703_at	9.10264	9.09835	8.02699	10.1968	7.67689	8.30289	6.90829	7.10075	8.07878	6.03809	9.07767	8.48308	5.88838	7.93516	8.97315	8.15981	8.66545	6.30377	7.99436	7.45415	8.46178	7.47414	7.1368	7.62555	5.54425	8.45978	7.76175	8.00359	7.11063	10.143	7.12086	2.98056	4.00338	7.01944	9.65861	6.58975	5.60472	8.27301	8.55931	7.50746	7.88369	7.57308	9.80948	7.41455	9.10203	10.5811	9.16463	7.44172	3.93258
1554707_at	5.84644	6.94938	3.09713	6.52897	2.39923	2.28173	5.8702	1.83075	3.65458	5.27085	3.25172	5.64204	5.72755	3.4421	5.15117	2.06936	4.15272	2.22463	5.71671	6.08261	5.90222	5.86317	5.62794	3.91856	2.1287	3.6924	5.78922	5.81818	2.77551	5.05272	3.76456	2.36335	2.25124	3.00522	2.11793	4.68224	5.83741	5.00981	2.53996	4.26706	2.99339	3.17986	4.5814	6.04444	4.24058	6.24545	2.87911	3.85186	6.17763
1554708_s_at	5.81388	9.14529	7.20094	7.0451	3.75249	7.26124	4.76019	3.9705	7.44922	7.02108	6.42874	7.664	7.14891	7.2816	5.43536	5.97712	8.89642	7.9793	6.67429	7.63444	7.28491	6.40703	6.92244	8.25299	5.09628	7.51742	7.65714	5.48287	6.48839	9.43617	7.41376	7.07131	8.33962	4.12492	7.44564	7.34706	3.69541	7.35576	7.41166	7.62441	7.25724	7.8251	7.67536	7.15161	5.69731	9.0234	7.11897	5.24411	8.07843
1554710_at	5.37394	6.35229	6.01826	3.34659	3.32556	5.58559	6.527	3.23506	5.09864	5.02503	6.4002	3.34933	3.80284	5.55576	6.56079	4.18241	3.81246	6.01985	5.81808	6.91411	6.507	5.90371	5.63797	5.8477	5.29503	5.39151	3.68489	3.3087	6.11861	6.73952	4.28959	7.60096	6.3163	3.43546	2.14374	1.69365	5.93331	3.472	5.70071	3.98893	6.69669	3.7025	6.33289	6.52326	6.34198	6.31963	3.80288	4.7829	3.32802
1554711_at	2.27294	4.40931	3.03844	3.4097	5.84697	3.73381	6.03246	5.87893	2.96083	6.59749	4.29316	5.30502	5.73264	4.05162	6.11238	2.73057	3.52017	3.20208	3.94507	2.50421	3.89744	3.25539	5.51789	4.09862	6.86842	4.35843	3.50835	3.79937	5.73344	4.56996	4.30037	3.77411	4.57629	5.38603	5.56107	6.3256	6.16989	4.01487	4.85863	6.20653	3.53756	6.35699	3.0671	3.38399	6.03486	3.71218	2.40678	3.45774	3.30866
1554712_a_at	8.72075	9.80219	6.04066	7.61784	11.6998	6.02182	6.92482	7.89411	10.0381	8.25479	8.62785	5.5372	9.26215	5.45178	6.86633	9.19027	7.67394	2.30578	8.88459	9.22229	10.0427	8.74808	6.90036	10.0384	7.23834	7.79135	8.75344	9.58485	8.33152	4.98342	8.47965	7.98134	3.9859	9.25665	6.23564	10.7184	7.12406	6.24671	10.0324	7.6336	5.34419	6.18701	7.58853	8.34738	6.9812	5.67898	10.5648	10.6348	6.2218
1554726_at	6.48891	5.66256	6.59547	7.33535	7.29469	6.25688	4.8424	2.61778	6.32823	3.69309	6.20005	6.4259	6.14905	6.66951	5.91886	5.90668	3.53323	5.89565	6.03566	6.14333	5.90673	7.00522	6.87905	1.74399	6.77682	5.68402	2.4213	3.25948	7.05998	6.22511	4.64362	4.72861	6.60829	7.22841	7.23851	5.45371	6.52396	5.9185	6.0241	6.5335	6.00228	7.28763	6.71506	4.84774	5.36869	6.15554	4.92846	5.96939	5.18767
1554736_at	2.57971	6.36435	5.45996	3.37344	4.9263	6.01796	3.68956	2.86787	5.35304	5.62382	7.18531	7.75727	4.8668	5.45604	6.38071	4.16233	3.8328	3.86837	5.13197	3.50037	6.54381	3.02975	4.86622	5.24999	4.44899	5.72855	3.98094	3.48999	4.46604	6.53254	5.17678	5.7172	5.71434	6.51948	7.10421	6.15047	3.59612	6.43359	6.28787	3.02319	2.61017	6.57579	3.75615	4.30832	5.25899	4.07984	4.44733	6.59013	6.66447
1554740_a_at	9.00367	7.26382	8.06626	7.27319	9.04458	9.21603	7.84161	8.73058	8.18432	8.57634	8.21893	8.77328	7.92336	7.99011	7.74142	8.65345	7.63667	9.12188	7.52929	9.132	7.1829	9.07103	9.37834	7.69296	8.40163	6.93591	7.02359	8.00079	9.11738	7.26131	8.3173	6.59536	8.02939	9.45478	7.2782	9.42309	7.88528	8.99097	9.10365	6.41753	8.54929	10.2938	8.04002	6.97766	8.82156	7.30217	7.98432	8.81514	7.47847
1554741_s_at	8.5786	7.31627	9.59689	6.70457	8.64273	7.55491	7.44267	8.16549	6.79536	9.00367	6.71239	7.40105	7.95912	7.15624	6.94959	9.73578	6.80638	8.04061	7.0342	7.25943	6.40304	10.649	8.12759	6.40796	6.63133	7.639	6.01208	5.87598	10.285	5.28938	8.39488	7.33547	7.63118	9.08272	7.36366	7.09368	7.95268	7.77122	6.75139	9.20823	7.47141	8.65265	6.70024	8.11234	9.25207	7.1831	7.20853	7.60736	6.84965
1554742_at	6.26257	6.37337	0.656624	4.52866	6.58145	2.67694	6.33307	4.75759	4.35569	7.62997	6.09486	5.99872	6.49538	7.78208	4.72406	5.38498	5.51476	5.01699	4.19193	6.69405	2.82821	4.63017	6.79313	5.89463	5.99699	6.81572	6.15331	2.8836	6.08968	4.90919	4.71891	6.90586	3.21955	6.52463	4.90148	5.50691	6.62046	5.94687	6.56374	6.47357	5.9116	7.24386	6.538	6.43754	6.81042	5.62421	6.79902	6.69864	6.2805
1554743_x_at	6.63131	7.01198	6.57182	6.17636	6.90213	4.21187	6.98044	4.24	6.02717	8.37496	6.24671	4.41288	6.29679	7.40523	6.01849	5.27764	4.27377	5.29119	6.6349	5.89471	3.2518	2.67658	6.42117	7.21831	4.92465	7.20399	7.06278	3.27648	6.50451	6.34602	3.68477	7.93073	6.86585	1.29661	5.77236	6.14696	7.34067	6.3982	6.70003	7.37487	5.41823	6.96976	6.03536	6.92249	7.71337	3.66144	7.12901	5.91838	6.74798
1554748_at	5.90724	6.47066	6.29894	7.12745	4.67501	7.37805	7.26977	6.45093	6.69803	6.68226	6.9944	5.5812	5.61159	9.98458	5.94062	4.54008	2.88543	6.94342	6.51804	3.29559	5.78371	6.37392	3.94205	5.54357	6.46534	5.94625	3.70649	5.17939	4.08416	7.25551	5.13591	6.61473	7.3142	6.99531	7.10113	6.32335	5.60854	8.69115	7.01853	5.97545	7.69765	6.81168	7.69204	3.61317	5.47497	7.06457	5.86711	3.75672	6.67149
1554752_a_at	6.93163	3.50626	4.78848	3.95975	4.48005	4.21187	4.03619	5.00311	4.14377	4.56654	4.67386	4.80784	5.92353	4.68183	3.97661	3.78731	6.53206	3.97309	6.93197	4.79574	3.38256	3.71908	4.45223	6.40194	5.62842	3.98373	4.74789	2.90783	3.8294	4.7553	4.91978	4.8781	6.24268	6.40644	4.24016	4.17273	4.57273	3.48627	3.45128	6.01866	5.29231	5.76382	3.99212	4.76651	4.04919	4.86313	4.7574	3.51606	4.62162
1554755_a_at	3.54993	5.1458	5.06332	4.65933	5.00182	6.66574	4.42259	4.69919	5.89553	6.1067	5.6364	6.11774	5.1386	6.31197	6.0227	6.21344	3.70116	6.27088	6.51263	5.58875	3.21623	6.00341	3.29951	4.35453	6.28951	5.14679	4.0555	6.74901	6.91119	5.10348	7.0336	4.67396	5.6398	4.74878	6.58973	6.33324	6.78972	5.8519	4.26706	2.61961	5.73299	4.9793	4.35186	4.82349	6.27269	4.9139	6.28931	5.91838	6.02519
1554761_a_at	3.66398	2.96045	6.08417	4.5148	4.6163	4.04021	4.04312	4.0925	5.98121	3.94678	5.89745	3.12687	2.9273	5.36346	2.58132	2.86732	4.94813	4.77351	3.92182	5.07755	5.47316	3.96546	4.69328	3.03898	6.27398	3.5585	2.68304	4.01338	4.13491	6.17212	3.18086	4.2073	4.12833	3.65876	5.46624	4.83625	3.17979	6.56731	5.52426	4.5449	5.79715	4.25999	4.94152	5.43406	6.44612	2.84247	3.39897	2.91802	5.94948
1554762_a_at	7.34368	8.16282	8.19298	9.08637	9.08656	8.46274	7.62393	7.98888	7.92234	7.58465	8.0112	9.41344	7.99196	6.12118	7.29606	7.06392	8.56931	8.42074	6.4089	8.75852	8.61848	7.88125	9.47306	8.43694	8.34904	8.81858	7.47914	8.22334	8.40506	7.32231	8.50519	8.10729	8.22936	7.74686	9.37335	6.1649	8.19472	8.6922	8.42681	8.1174	7.80027	8.30952	8.5622	7.96842	8.2484	9.07644	7.83142	8.79644	8.44079
1554766_s_at	4.8797	5.73041	5.57449	5.71133	1.61337	4.15199	4.46262	5.3518	4.39761	5.04921	5.41023	5.99041	3.50402	3.45288	5.60668	5.18565	5.41929	6.28221	5.145	5.7095	5.23882	5.11728	5.7038	4.17346	6.0658	2.42401	3.72278	5.24348	4.70571	5.03509	5.82643	6.41313	5.19349	3.0291	4.87004	7.01758	5.61922	2.52839	4.93781	5.00247	1.67239	5.29202	4.50074	4.68302	6.54395	3.31411	2.87911	2.29811	4.2063
1554767_s_at	7.49516	6.33566	7.01799	6.78747	6.60175	5.25486	5.22943	6.52214	6.06233	4.28388	7.05703	6.02834	5.75678	4.52093	5.49457	5.34387	6.32716	5.94655	6.82886	5.93415	6.40033	5.8924	6.82232	6.29043	5.38691	4.6405	6.13594	6.34621	5.81238	7.01557	5.97782	4.80545	5.48917	6.62039	7.35416	6.36285	6.16716	5.48808	6.82344	5.52591	6.2872	7.16578	6.90179	4.81777	6.0127	7.03737	5.69423	6.49152	0.590376
1554768_a_at	8.37395	5.76914	5.59188	2.29371	7.97951	7.64509	3.03373	7.24444	6.31425	8.03034	5.8713	7.47547	6.33769	6.5093	6.71629	5.92439	3.43848	7.20714	6.10632	7.74429	4.91332	6.57593	7.70899	5.93012	7.38986	3.38567	6.01881	4.53268	7.15008	6.40609	5.4462	3.95243	3.88141	8.10609	5.97214	7.38234	7.62255	6.21263	7.39101	6.36088	5.31255	8.3357	6.4043	5.10946	6.56616	5.11362	5.38481	6.38608	7.85718
1554769_at	6.12244	7.21232	6.79116	7.26984	7.44434	6.79398	6.25429	6.44875	6.78328	6.38796	7.59677	6.64998	7.54423	7.70411	7.73014	6.05883	5.1241	6.8361	8.08466	2.29585	6.38474	6.89474	7.04932	7.34627	7.20865	8.34562	6.46346	6.87671	7.4013	7.97184	7.41084	7.28774	6.64331	6.26284	8.38607	6.68396	6.89448	6.51325	7.15033	6.89658	7.75058	6.07875	6.94047	7.05276	6.06881	8.02055	7.51439	6.99644	5.14696
1554770_x_at	6.30832	7.28914	6.02616	8.61982	6.50245	6.69618	6.05904	6.3453	6.6094	5.88289	7.76204	6.92393	7.6354	6.46409	7.51784	6.95128	6.16675	6.10077	6.8198	6.30095	4.27485	6.69233	5.56452	6.98316	7.42092	7.39556	6.5638	6.55077	7.46562	6.93318	7.03737	7.3285	5.84036	6.04486	7.24983	7.34839	6.16716	6.56438	6.10378	6.86067	7.57028	6.18184	6.98264	6.54276	2.66216	8.41107	7.73939	6.28545	6.63382
1554771_at	8.05892	9.39118	7.8263	9.57982	6.9592	6.92928	7.38937	4.8162	7.81614	7.12601	9.63278	7.44226	7.92837	8.37989	8.61975	8.37693	8.30975	8.0374	7.10735	6.56548	9.77668	4.20904	4.08598	7.22583	7.21943	7.9212	8.47568	7.27434	6.64392	10.491	7.14983	4.22305	7.20785	4.16785	8.09456	7.78885	6.5281	8.81752	7.15121	6.54213	7.47685	6.57782	9.70076	7.29392	6.96854	10.0328	8.11072	7.39872	3.40783
1554774_at	3.15795	6.03486	2.00096	4.12118	7.85712	3.3266	6.11083	4.85393	6.43889	6.25355	6.27136	5.84257	6.00271	3.71376	6.59457	3.19049	6.36642	7.33201	2.51193	6.80315	5.23882	6.53535	5.33344	3.68669	6.11924	2.85	3.08675	3.60009	6.80492	2.21576	4.44304	6.67384	5.4583	7.04041	2.88477	6.50258	6.96328	6.24671	6.35023	4.14452	4.75049	4.38817	3.09304	6.49528	2.33419	2.96253	2.21576	3.39261	3.16274
1554778_at	3.2319	1.59604	0.279588	5.4577	3.62526	3.50722	-0.416443	0.637425	-1.16977	4.41158	3.83906	0.726678	1.02012	1.09037	3.77458	4.27055	1.74847	1.5839	5.26661	4.234	5.31531	-0.454632	1.71189	0.847773	4.63271	1.08403	0.683001	4.53975	-0.487231	3.92714	4.92971	-0.0865481	4.49818	1.38042	5.3414	1.7659	0.529448	3.01423	1.00926	5.22636	4.82842	1.82497	0.942053	4.15246	4.86193	4.97789	0.529448	2.55599	-0.466433
1554779_s_at	6.97445	5.6364	5.66973	2.78995	3.22146	5.91356	4.80823	7.00135	3.47387	5.06672	6.80245	2.6699	1.63127	6.13841	5.1817	5.42589	5.9181	3.01689	7.77419	3.0528	6.28934	2.31455	2.51262	7.09866	6.18331	6.49521	3.27181	6.07122	3.55243	2.77997	4.09721	3.02161	4.49269	4.23885	5.76961	4.06172	3.91095	6.62957	6.57896	5.61375	4.67013	3.97059	3.46343	4.29182	5.82876	3.13844	5.75248	1.98411	4.5382
1554780_a_at	7.27131	5.51318	7.72086	5.58923	6.74145	7.51815	6.0932	7.24444	7.8251	5.88289	7.20219	6.99495	6.41937	7.66	6.61222	7.30874	7.27678	5.71708	6.68281	7.11997	7.10463	6.64828	7.28455	7.68423	5.4671	7.37333	6.98885	6.11117	6.85094	7.64487	6.91342	7.71818	6.54424	8.00343	9.4147	6.98923	6.85283	7.22477	7.60379	7.26882	7.79439	7.21228	7.32024	4.15246	8.2015	6.41349	5.07912	7.45633	7.44026
1554783_s_at	5.76325	3.24219	6.10264	5.72341	5.81064	6.97655	2.67658	5.01961	1.61487	1.90766	4.88382	6.52776	2.04203	1.88983	1.57119	1.62299	4.65796	4.38451	4.87904	3.60435	2.86493	1.86489	5.87282	2.04095	1.86756	1.30875	5.48889	6.99443	4.92559	2.14889	2.80651	4.24562	4.91332	3.0528	1.88038	5.0594	3.69541	6.6055	3.07029	3.48534	4.01895	6.73575	5.80389	3.89726	5.66269	3.32532	2.07646	6.53542	1.78223
1554784_at	6.80137	3.89898	5.85741	6.07963	6.36972	6.15554	3.66758	6.32072	5.51781	5.16929	5.96061	3.18677	5.93315	3.90524	6.04174	3.38614	6.10468	5.16099	6.53188	5.9952	6.31704	5.39801	6.53627	6.33861	5.66204	5.24244	2.04283	1.13337	6.44667	4.63502	5.80625	6.23583	3.37427	4.97601	5.52017	6.76868	6.00921	4.87469	5.65568	4.5838	8.57227	6.46294	6.10632	5.14334	5.73605	5.8263	4.33953	6.55554	4.2859
1554789_a_at	6.30832	4.7421	5.11492	5.96327	6.88415	5.74106	6.6321	6.28111	5.66987	6.81145	0.522329	6.53012	6.42318	7.23373	5.68392	6.16171	5.85648	2.68002	5.62981	6.29132	5.07789	7.3499	6.35037	5.59308	5.25214	5.57563	4.79473	3.57279	7.14412	2.80168	2.03889	5.96184	5.23316	5.53738	6.48484	6.65609	6.52015	6.25726	6.44688	6.45413	8.84716	3.40832	5.29532	7.40161	6.51151	4.91811	4.98544	3.71919	6.70943
1554793_at	5.38432	5.51318	5.16289	6.30855	5.37041	5.12636	4.5791	3.27468	1.57839	5.14615	5.37404	6.143	6.70339	5.64177	5.17624	4.22614	0.0946288	3.64731	5.15328	2.06832	4.9446	4.20904	5.5457	5.62906	5.13056	-1.25096	3.61549	3.53535	4.10647	3.63411	3.30725	5.61159	5.51379	5.87399	4.33697	4.33875	5.2445	4.03573	4.38118	5.55576	2.01791	3.52457	5.24934	5.16289	5.24579	4.40287	5.44814	3.27227	5.77282
1554794_a_at	7.06762	5.45894	7.00504	6.36397	7.15855	6.58506	6.08636	7.1809	7.04191	6.33173	5.59696	7.26947	6.17301	6.65619	5.48401	5.79342	6.63268	6.34334	6.93068	7.15651	6.23717	6.63639	7.31054	7.47514	7.56777	3.53497	6.40442	6.80202	6.15012	6.56931	6.43433	8.45561	4.02478	7.10099	7.27163	7.00304	7.01189	6.51795	7.29685	6.22719	5.90027	7.45363	5.2922	6.06008	8.10968	4.03637	6.74241	6.89456	8.36735
1554795_a_at	5.64772	7.01068	8.53364	8.41365	8.52505	8.60354	9.27304	10.0131	9.55023	7.64105	8.47399	9.15536	7.25389	7.82463	9.03769	7.84692	8.76648	8.05304	7.7832	8.82311	8.7801	9.39993	8.81042	9.16939	7.27944	7.96613	8.41295	9.43356	7.5153	8.75476	8.7475	8.17394	7.92399	8.57155	8.8673	8.93326	7.37578	8.30533	8.31703	7.92655	9.73756	9.04673	8.25663	8.83855	9.81398	4.15474	9.02306	9.66634	8.20646
1554804_a_at	6.92102	7.34914	8.12773	7.61922	8.64146	11.6497	8.21016	6.99171	8.00849	8.35549	7.78097	7.98656	7.67978	6.86673	7.90087	8.48509	7.40456	8.46399	7.21874	7.23855	6.20807	7.46644	6.87594	8.20477	8.64706	8.47159	7.57545	8.81019	7.81014	7.80508	8.04559	8.05966	8.35777	5.49088	7.98829	7.43738	7.45237	11.2286	7.26197	8.47545	7.96403	7.61233	7.44423	7.76317	7.97336	6.99975	8.03854	7.38208	8.07908
1554806_a_at	10.5783	9.88589	10.1155	8.71548	10.3715	10.1576	9.65667	10.3107	10.3148	10.6657	9.35149	10.2508	10.432	9.23687	10.208	9.60673	9.41412	10.5012	9.90351	10.2478	9.48668	10.7793	10.7061	9.83925	10.015	9.77208	9.68187	10.0155	10.8226	7.95352	10.5513	10.5981	10.6361	9.61999	9.14869	9.87086	10.3326	9.38003	9.85272	9.97807	9.81675	10.2082	9.20111	10.2337	9.85016	8.83585	9.54169	10.2838	10.5267
1554807_a_at	8.48674	7.06218	8.68926	7.64246	9.54323	6.87817	8.35012	7.32181	5.85941	8.62981	7.39721	8.61774	7.64401	6.56218	6.85657	9.74299	8.89608	7.05315	7.05366	9.365	8.10448	7.85457	6.75651	8.34128	7.02769	3.38567	4.85447	6.80377	6.78948	6.69034	5.82963	11.345	2.2789	10.1731	8.61334	4.07389	6.05767	8.55526	6.61044	7.59122	7.27016	7.12032	7.28067	7.67347	8.87634	6.20105	5.92011	8.90067	6.40436
1554810_at	2.57971	2.84003	5.77692	1.68021	1.9005	2.23584	6.17316	3.06299	5.54425	3.72474	6.45986	4.06602	4.67305	2.99004	6.36267	3.19049	3.7207	2.46689	3.36872	4.4095	7.55224	6.82232	5.66486	3.48664	3.71136	2.68304	3.53131	5.55773	3.33025	6.69216	3.10382	4.95541	4.01073	2.88393	6.18653	4.78373	4.88328	2.69273	5.74414	5.48964	5.78795	2.03843	4.05631	5.51367	3.66271	3.65439	1.74405	4.6435	4.6685
1554818_s_at	4.8262	4.17107	5.81463	4.95813	5.88427	4.15199	4.66339	7.03114	6.58946	5.20981	6.87146	3.93968	4.3209	6.5039	6.6727	4.36116	6.38913	3.4548	5.29862	7.19923	6.05402	7.29701	7.01528	7.28009	3.8607	7.13404	5.39983	4.47287	4.71867	4.68369	5.74	7.10457	5.08009	6.50889	7.03153	7.12294	5.77253	7.12474	7.49666	3.53904	7.51694	6.40821	5.97399	6.66852	6.10991	6.96695	4.86482	5.80351	4.75602
1554821_a_at	6.87324	6.29584	7.82107	7.23478	8.51818	9.1622	8.13965	8.92773	8.09615	7.86504	10.667	8.87186	5.20649	7.15224	7.84002	8.13895	8.22174	7.65714	7.22418	7.79371	8.3836	8.27597	8.19196	9.21698	8.7731	7.45434	8.35834	8.40015	7.68677	8.54654	8.23884	9.35318	8.15996	8.33429	9.54034	8.84616	7.77428	8.8515	8.0493	8.09856	9.00136	8.66827	7.65591	10.5232	8.86628	8.11875	8.44427	8.82255	7.99861
1554824_at	6.20795	8.11499	6.59005	7.61303	6.39553	6.73664	6.84851	6.21606	6.26886	5.31843	7.12578	6.45618	8.21533	8.12514	7.38152	7.45125	7.08528	7.44142	6.7488	3.57193	7.9648	7.0374	6.63417	7.48324	6.96522	7.48075	8.422	7.01974	7.1427	7.84151	6.72587	7.1555	6.98726	5.71011	7.76642	7.20677	7.69071	6.53896	7.15592	6.06398	7.34971	6.77645	6.09095	7.17392	6.75991	9.30945	7.52799	6.85513	6.88412
1554825_at	6.19911	1.65073	4.33731	6.59209	2.84255	6.20789	5.17821	7.10746	6.76549	2.32065	7.15066	7.87851	5.69926	5.12441	6.85862	5.25026	4.05944	5.23105	4.03012	2.46689	7.73289	5.50754	3.15076	6.0247	5.52305	5.64299	6.05067	7.33977	4.47456	6.91435	5.5933	6.12229	7.16509	5.18626	6.03585	7.15207	3.60932	5.73205	7.92523	1.90402	8.05391	3.94214	4.15192	3.54462	1.69972	6.35509	8.14332	5.68206	4.18746
1554826_at	7.03248	5.80939	5.58623	4.61905	6.22474	5.10587	6.41601	5.34474	3.61094	6.07966	5.27387	5.87779	4.33092	4.3231	6.81052	6.39016	6.27457	5.85476	2.53996	6.48682	4.5548	6.17967	7.05779	3.91856	2.73153	5.08019	4.773	4.15525	6.24942	4.68027	6.15107	5.71203	6.1661	7.06023	5.96607	6.57151	5.99384	5.57686	5.03276	6.01324	4.68701	2.85214	6.78726	4.64009	6.58751	4.75857	3.35743	5.29523	4.58309
1554828_at	4.96352	1.93501	4.80267	6.97575	5.01398	5.4796	5.4186	5.64083	1.29441	4.49502	7.46813	5.37359	4.73336	2.4536	2.29028	6.18687	7.02953	4.27437	5.7391	4.85859	6.73387	5.19666	4.98727	5.13495	5.31325	5.82865	6.03222	1.98748	5.08459	7.3352	3.9953	5.65734	5.62639	5.40829	6.68347	4.53122	3.27446	3.97646	5.63239	6.997	6.19199	4.72964	3.19737	5.35369	4.98086	4.93977	6.00526	6.62471	6.20396
1554830_a_at	6.40614	8.23815	6.67384	7.84852	7.35252	6.58302	7.89566	7.89411	8.67146	8.41928	3.73712	8.12152	3.60218	2.7473	6.74211	7.53259	7.35168	6.64776	7.12786	7.74825	6.89273	7.23986	5.4486	7.53358	7.78464	6.37927	7.49509	6.36559	7.61664	6.766	7.04287	6.81566	7.89001	8.09957	6.17527	6.72645	7.71079	4.72349	8.02299	7.59024	5.45807	9.2544	6.54531	8.92683	6.25451	6.0592	6.71996	7.46582	5.65297
1554834_a_at	3.84278	4.00093	6.79265	4.06981	4.51702	4.57004	4.46262	6.78957	3.16062	5.80708	5.19789	2.93194	5.79517	6.98688	4.66504	7.16987	4.10562	6.694	3.06274	4.10291	3.68489	3.54643	6.00979	6.36055	5.62387	7.38234	6.3487	4.94283	5.8384	6.17967	6.29339	7.10731	4.09941	5.85779	6.02012	5.28042	6.6113	5.56896	6.00015	5.41007	3.61394	2.38645	4.15192	3.57489	7.36836	6.16856	5.43255	4.0077	4.73336
1554835_a_at	4.99067	5.82705	5.76471	3.09093	4.18528	5.15879	6.43094	3.33966	3.74875	4.48434	3.86167	4.22476	6.05245	4.67501	4.74414	5.67691	2.75906	7.1055	4.6373	6.36936	6.2182	3.82549	4.66437	3.6008	2.89419	3.29095	3.68489	3.72906	5.92031	5.52378	4.9699	4.86193	5.25879	5.23661	2.16849	5.68729	5.73127	4.75536	6.57745	5.5405	4.67013	6.09445	5.31791	5.91346	5.26399	6.55347	4.62657	5.63831	6.44183
1554841_at	5.1457	5.20296	6.69624	6.12009	6.53602	7.07582	6.72956	6.09916	6.56723	5.52757	6.09225	7.29888	5.91783	6.51954	6.99634	5.57593	5.83226	6.40532	5.76049	6.48527	5.84257	5.67732	7.69064	6.5703	5.61553	6.72668	7.79092	5.68785	5.93085	6.05544	5.51383	5.55705	6.77341	6.63335	6.68217	5.30688	6.04957	3.43897	5.04485	6.27079	6.2394	6.85577	6.35935	6.02791	5.5084	5.8609	6.14475	5.69834	6.48623
1554842_at	7.26731	6.67886	5.3678	6.55342	5.87269	6.31134	7.82972	5.86666	6.94221	6.83227	7.1837	6.72613	6.76765	7.15366	6.60328	7.27183	5.28583	5.71708	7.36591	5.78795	5.2007	6.588	6.98453	4.92747	7.24419	6.85627	4.87108	5.79864	6.84976	5.15337	7.78512	5.88205	6.817	5.3812	6.45243	5.4226	6.89602	6.23564	5.80092	6.20067	6.74952	6.0559	6.98087	6.93692	6.84994	5.4462	6.67049	6.60163	5.66823
1554864_a_at	5.70616	7.10231	4.75573	5.58115	3.32556	5.42322	5.3287	5.14197	5.85941	4.99451	5.03704	6.17751	6.46489	6.47166	5.47734	4.7903	2.71629	6.19237	4.51141	3.31014	6.21398	5.7365	5.84697	6.75472	6.4795	6.48115	7.42774	4.1852	4.3096	5.1972	5.81209	7.12849	5.75297	5.0527	6.45789	4.61542	3.45657	4.87469	5.23788	4.07418	5.56804	6.56194	7.22083	6.63835	7.69687	6.57745	6.57247	6.56902	6.33573
1554867_a_at	3.51419	7.66311	6.59547	4.22361	8.47087	5.17795	6.4495	6.46489	6.77455	8.13888	5.30807	5.31355	6.65549	4.3231	3.70084	6.28267	6.71455	3.39949	4.70276	4.41633	6.79151	6.70596	7.01659	6.16016	5.20905	5.88685	6.47377	4.38779	6.56758	4.50439	7.62169	5.84644	7.38559	8.39454	2.24652	4.84843	7.03435	5.57686	8.1241	5.8521	6.51471	2.6699	4.14304	4.9026	4.66995	5.78973	4.50954	6.21991	4.93802
1554873_at	5.96679	6.03042	7.26079	7.64746	5.95932	6.6546	5.13079	6.40796	6.70346	6.45872	6.58382	7.74686	6.03173	6.14177	6.67554	5.16638	8.66782	7.1026	4.16152	7.57253	7.73151	6.30054	6.80006	6.06617	6.15604	5.25073	6.47851	7.02517	5.74742	6.72779	4.09721	4.60581	5.99807	6.61203	8.01802	6.48872	6.00637	6.91588	5.16772	7.10392	6.69139	6.87343	7.82624	6.51039	5.71732	6.07526	5.5306	6.09556	6.98346
1554878_a_at	7.61929	6.08636	6.96636	5.48999	8.27628	7.59155	6.84724	7.87911	6.20328	5.68956	7.15584	6.31161	4.5403	4.57208	1.37885	5.59364	6.34949	7.20933	4.98933	6.68838	6.472	6.87183	6.97129	5.70403	7.08341	4.59231	5.03261	4.85209	5.48742	5.43479	6.20908	5.46226	4.60581	8.37052	6.98755	6.17088	5.33501	6.84922	6.78001	6.41945	6.50746	6.99114	6.55429	5.58139	9.09573	5.62821	6.00885	7.11003	6.53755
1554883_a_at	7.26984	6.10639	7.24138	1.06445	7.10931	6.70252	3.55154	6.27148	5.8321	6.39286	5.95395	5.77127	3.51923	4.3753	2.47048	4.83494	5.67377	6.28221	4.32058	7.2475	6.13329	3.49763	5.62411	5.42783	7.86458	5.9073	4.77852	5.98591	5.71133	6.3631	6.06358	3.89825	4.17908	6.77745	5.10909	5.73403	6.30095	6.3384	6.88563	5.8919	6.30577	5.97916	6.78109	5.95608	7.69529	4.62722	6.5153	5.81818	6.49365
1554885_a_at	7.01866	2.82133	6.21947	5.07118	6.48845	4.54539	0.665199	4.783	6.0746	5.95902	6.27136	6.92393	3.7318	3.71376	1.89092	5.58767	6.31014	1.71457	5.97564	5.10935	2.43149	5.17665	6.71112	4.82859	5.14334	5.07382	5.85343	6.04044	5.66884	5.03509	4.36255	6.50833	5.62929	6.78822	4.3468	5.72638	3.47456	6.61107	5.73529	5.82643	5.93334	5.29545	5.61667	0.556849	6.45459	4.53704	5.01431	4.70377	4.48938
1554889_at	4.64711	7.40464	6.04066	6.74753	5.40272	5.94284	6.48697	5.15439	4.91811	6.62261	6.0137	5.41249	6.68819	6.37948	6.63133	6.81187	5.60224	5.58569	2.73217	6.35166	6.52407	6.37392	7.66015	6.33704	5.62387	7.06498	6.68199	5.84786	6.20871	3.56405	5.58309	7.14638	6.73659	6.79849	6.08492	6.05102	6.15428	4.52866	6.43234	5.56658	6.76535	6.15577	6.70024	5.91917	5.71302	6.22202	5.42625	3.68412	5.53424
1554895_a_at	3.49268	2.39267	2.4389	3.84926	3.67398	2.59537	4.20011	3.33966	5.3132	2.32065	5.87395	2.6699	2.16987	4.12271	3.58119	4.06458	3.54359	3.1275	3.35264	2.94567	6.12834	3.02975	2.81796	4.58213	2.98925	3.36834	3.12153	3.39839	2.14627	6.49182	3.1416	3.41376	3.75842	2.73828	3.50984	2.96442	2.75444	3.0606	3.62064	3.20323	2.67141	2.461	3.21028	3.56018	3.30858	4.2997	2.67756	2.89994	3.32802
1554897_s_at	6.22737	6.61209	6.31368	6.11814	5.70192	5.41876	6.67277	2.21763	3.93714	4.79594	5.38915	6.55337	4.4577	5.2885	5.11462	5.93903	6.25646	5.36652	5.8857	4.21763	6.41447	5.31953	2.48176	3.02086	5.47174	4.3756	5.42332	2.61421	6.2249	7.04971	1.86041	6.17187	6.02357	6.3146	6.5641	7.39763	5.54322	4.12766	3.90847	5.00676	5.16858	6.91399	5.97623	6.32114	4.98086	5.87535	6.4494	4.01514	4.2859
1554899_s_at	5.5875	3.78611	7.69439	3.12239	7.46677	7.15085	6.42194	5.1957	3.64446	5.99259	6.35035	3.61499	6.74066	4.40167	5.574	5.65575	5.52334	6.43367	6.09439	5.92132	5.18077	6.76675	3.1087	1.74399	2.66614	3.27542	3.18634	7.0844	6.81823	6.82773	3.49618	4.62359	5.37533	6.13259	4.46722	2.83414	7.41829	4.88068	5.67336	6.40498	3.69628	7.99573	2.78807	3.01806	5.52594	3.51184	3.43208	5.58059	3.96831
1554903_at	7.16916	3.70857	6.60468	7.25192	6.78511	5.3403	6.50001	7.7675	4.41013	7.05871	7.12966	6.6813	6.87067	7.18541	4.1959	6.53425	4.52439	7.84521	6.83851	4.65624	4.53708	7.00321	7.20256	6.24395	7.33706	6.56165	4.92201	7.37717	7.23017	4.53911	6.86029	5.33354	5.91513	8.03419	6.51181	6.32802	6.678	5.63455	6.89232	4.53992	6.37579	4.38817	5.91415	7.43502	6.58941	5.51296	6.85034	7.17421	7.42627
1554906_a_at	7.44959	6.4496	7.20339	6.24583	8.51516	6.73495	5.69538	6.95782	6.78957	6.93706	7.67805	7.33865	6.92163	5.54562	5.17087	6.1714	6.71695	7.57237	7.68636	6.60125	6.15141	6.26633	7.23228	6.89239	7.84128	6.26511	7.03721	7.15241	5.05526	6.22684	7.16619	7.65096	7.18395	8.10609	6.06702	7.43643	6.61921	5.81064	7.55787	7.03893	7.23528	5.52397	6.9721	6.80899	7.39065	5.82855	6.26193	7.67419	6.78393
1554907_a_at	5.23919	6.64564	5.93068	5.79549	6.40022	6.59925	4.95288	6.23727	5.32956	6.90079	5.30517	6.81275	5.20649	7.43108	6.61007	4.90905	6.42983	5.8576	3.38411	7.39159	6.41251	6.17398	1.99787	6.88122	2.73153	5.6129	4.34024	4.86362	5.58443	5.9067	6.12721	5.84942	2.33931	5.44944	3.24757	6.19131	5.23108	6.58178	5.65932	6.51421	6.5696	6.33181	5.73476	1.68833	6.73187	3.10164	7.40864	4.94692	5.89587
1554916_a_at	2.00145	6.06644	5.46415	2.09404	6.55603	6.24803	6.79672	6.11373	6.44885	6.8854	5.17915	6.51708	6.22771	3.04448	4.84062	1.35884	5.95923	5.39325	5.94747	6.23959	4.558	6.20919	3.60932	5.79726	6.19725	6.68302	6.54579	2.11342	6.23062	5.78593	6.63279	4.74993	5.86912	2.56969	5.72353	6.04797	3.58066	5.34513	4.57643	5.59809	3.68158	5.40287	1.44665	7.1776	6.79575	2.18655	4.34694	2.67738	6.85889
1554918_a_at	5.29185	6.59268	6.46678	5.35674	7.06877	7.39004	6.45104	6.10956	6.64119	7.73769	6.20208	7.59638	5.87846	6.12834	4.88493	5.80351	5.2333	6.60148	3.15261	5.93707	6.19356	7.05555	7.51549	6.79219	6.64025	7.02836	1.85146	6.11373	6.65877	2.84693	5.46779	3.83316	6.7708	7.68502	5.9081	6.9041	6.68999	7.54658	6.95362	7.18439	6.01698	6.21624	4.55414	3.15129	7.88311	5.92806	5.00359	5.66199	2.06306
1554919_s_at	6.0426	9.19954	7.577	7.44451	7.53292	8.16133	6.70434	8.18705	9.41264	8.16382	8.07075	6.8591	6.91435	9.3216	7.46025	7.59407	9.23994	7.62561	7.66103	9.50796	10.5976	7.71337	8.81899	7.8612	7.24618	7.33547	8.70179	5.94319	7.81518	9.02331	8.30819	8.38813	8.03411	7.62858	6.4657	7.65392	7.8627	6.86288	7.48219	9.20552	7.19472	9.35139	10.2024	6.47851	6.45203	7.80971	7.83031	8.75534	8.20837
1554921_a_at	5.12156	5.95016	4.93277	6.19951	2.43211	5.15105	5.51187	5.43975	4.43844	4.04734	2.26849	6.65553	4.08067	5.58339	5.0352	5.25545	5.17867	4.05093	3.33597	5.69994	6.09697	3.14665	5.82676	4.96408	2.89419	5.41552	3.24757	3.0606	3.37613	6.81771	5.24728	6.24791	6.15227	3.30594	3.11272	5.11077	5.7117	4.17934	3.12738	5.45511	5.99912	4.07396	5.30737	2.37558	4.8162	3.32532	4.72602	4.83582	6.52134
1554930_a_at	8.26104	7.01517	6.83696	6.84712	8.10125	6.78532	6.05904	7.05753	5.59703	7.57984	6.65815	7.39201	5.95189	6.04236	7.37866	7.39906	5.61955	7.00468	6.76015	6.23308	6.7101	7.25666	8.38465	6.24971	7.23324	6.89375	6.3375	7.24236	6.81256	5.82684	4.27858	6.47556	4.49269	7.58473	5.75521	6.78914	8.1525	7.92242	7.59447	3.86767	6.32058	7.33858	6.82586	5.78067	7.68432	3.17244	6.12909	6.5041	6.55311
1554933_at	7.30105	7.24505	6.58026	6.95263	5.39185	6.67534	7.16738	5.72817	5.92677	6.01242	7.12469	6.48152	7.13084	7.88346	6.27083	7.01278	6.9691	6.36105	5.99903	6.96011	6.53026	6.38246	6.39427	6.54795	6.65872	6.45814	6.09708	6.4089	5.21216	8.29533	6.511	7.22037	5.74071	5.60179	8.45352	6.48682	4.75953	6.00766	7.2647	4.66911	6.84817	5.50726	7.37784	5.10433	5.97873	7.26106	6.39478	6.18491	5.86812
1554938_a_at	5.67382	3.94726	3.65906	5.48999	4.55387	4.32276	4.52093	3.12617	3.21676	4.32985	4.46905	5.93344	4.52503	4.41266	3.75439	3.62405	4.39505	2.55939	5.13197	3.57193	5.59689	4.66678	3.94205	6.71139	6.26521	3.83206	4.51468	6.29834	3.16817	3.53789	7.11788	4.81502	6.58556	3.19253	6.161	5.99705	3.45657	5.32432	2.77335	1.97836	3.01353	5.44489	4.27218	4.24944	3.82663	4.03637	3.05037	3.2979	4.6824
1554941_at	4.53992	1.20828	5.33718	5.65315	3.94205	4.4962	2.21179	6.22095	4.48657	4.43805	2.35983	1.16234	4.9187	5.18893	3.75439	1.35884	1.96157	4.77351	2.66268	5.72556	5.08146	6.19474	5.36869	4.61882	3.09258	4.32982	4.65074	5.709	1.67792	2.44045	4.06645	5.51684	1.20828	5.33458	2.86998	3.03947	0.319611	1.13289	2.53996	4.55442	1.74195	6.37008	5.73113	5.25279	3.8691	0.660491	4.48295	2.04022	2.96831
1554946_at	6.01752	0.909978	5.42261	6.18481	5.64356	4.24739	2.92167	5.31374	6.77794	5.29584	5.7032	5.97929	2.45581	5.95491	2.55121	4.49904	5.59323	5.5206	6.1264	5.25879	4.49796	4.02648	6.20005	5.36587	5.90697	5.21032	5.71355	2.86084	4.44923	3.37698	4.36255	3.70649	6.4259	5.55568	5.61844	2.65195	5.54682	3.6159	3.35204	4.84214	2.70223	5.99938	4.59426	5.39963	5.96542	6.34727	4.86928	3.2979	6.15417
1554948_at	6.35268	6.42866	6.44823	5.92445	5.90594	5.83398	6.03773	4.8162	6.51232	5.204	5.85001	2.16849	6.12347	6.66366	6.60038	6.23574	3.47456	6.55979	6.6527	5.98906	6.36289	6.15752	6.30572	5.87699	5.83059	5.90288	6.11227	6.13366	6.54143	5.82942	5.83955	5.60897	5.12378	5.55128	6.2239	6.00096	4.41794	6.71332	5.93934	5.08196	6.83867	2.26806	4.95264	5.02242	5.50376	3.84484	6.53271	6.56638	4.78528
1554951_at	3.45207	3.11253	5.57155	5.72104	6.03237	5.56065	4.88326	2.40864	5.59404	3.16154	4.59908	5.56128	1.79643	3.70334	2.94308	3.12726	4.83056	6.12015	4.6472	6.18476	6.56689	4.89377	5.84697	5.75473	6.30095	3.74585	5.35229	2.70223	3.78737	6.42095	1.61337	3.91792	5.55137	5.55128	3.08277	5.35877	2.26849	2.96643	6.0901	4.89867	6.33489	5.19648	2.42618	5.73765	6.16406	3.89756	3.61925	3.98542	5.31781
1554963_at	7.21957	9.00402	7.53624	10.1827	6.83103	6.15554	8.73437	7.56486	8.93636	5.42671	8.06913	7.50101	6.48504	6.47884	6.56202	7.09906	9.1192	7.98471	8.28401	7.83015	8.9211	7.84459	8.0117	8.68437	6.87347	9.14204	8.63414	7.52346	7.22564	10.3665	6.79938	8.16482	5.85378	6.10139	8.32472	7.63089	6.76542	5.47491	7.30288	8.57177	6.34095	6.32618	8.22205	7.3518	6.83463	9.28465	8.4469	8.10375	7.23458
1554964_x_at	7.24762	8.70582	7.19757	9.53506	5.87637	6.14551	8.57188	6.74972	7.39826	4.61999	7.31854	7.20607	6.2071	6.66502	7.0763	7.38547	8.01437	6.71033	7.95817	7.64612	8.47133	7.68312	8.04559	8.09403	6.34107	9.05067	7.44539	6.45106	6.70457	9.04645	6.57848	8.31007	6.28146	5.77796	6.93441	7.35514	6.58186	4.77698	6.62034	6.81976	6.68456	6.41559	7.53002	7.69727	6.41905	8.98184	7.92465	7.18519	7.5589
1554966_a_at	7.7387	7.35285	9.18316	7.56355	7.79052	8.94742	7.75791	9.32701	6.77555	7.12737	7.78735	8.01999	8.54487	7.29565	5.53196	9.96475	7.74521	7.7832	8.79334	7.61078	7.95546	10.9534	8.23784	7.21444	8.86167	8.04899	7.10316	9.63921	10.0108	7.91799	8.91448	8.52214	7.42985	7.27242	7.26895	8.13915	8.66329	8.98247	6.83463	9.64115	10.2071	6.79171	7.2738	7.78153	7.77765	4.14023	8.58889	8.65695	8.11127
1554973_a_at	4.13781	5.80613	6.30736	3.94539	6.5222	3.15389	7.07156	5.33027	4.21773	7.3119	4.01423	6.94721	5.62737	6.53706	3.60496	6.09088	5.61759	6.22313	2.88355	6.20435	3.1275	7.54984	7.67185	3.94461	5.92366	3.99607	5.44642	7.65662	7.4237	3.41188	7.17219	6.84662	6.04008	7.1198	3.6462	6.40213	6.01819	2.4131	6.20458	6.43244	6.58318	7.51841	4.35186	3.22236	6.15347	6.5679	6.34666	4.35211	7.6915
1554974_at	3.5316	5.83741	4.49026	5.66646	4.19601	5.44944	2.23674	3.21573	3.45193	4.87178	6.52574	3.45438	2.94685	2.885	5.29185	2.99798	3.99711	7.21961	3.61306	3.13861	2.72412	5.71854	4.05177	4.99323	3.61982	2.3881	3.68489	6.52696	1.74717	4.08057	3.8088	2.74059	2.2789	3.53774	2.31482	3.43054	5.83741	2.83465	3.19253	6.08492	3.92243	6.37206	3.44035	2.40815	3.97616	2.80995	3.93562	5.80594	5.38213
1554980_a_at	7.08663	6.6024	7.78391	7.81059	6.49308	7.47119	9.1284	8.06453	8.29132	7.81663	8.08006	9.33785	6.74287	7.00193	6.12817	6.81732	7.35673	10.2315	6.26304	7.60166	8.19551	7.81897	8.04226	6.34746	6.32392	7.30193	7.50404	6.12785	6.33975	8.16105	4.7108	7.48299	5.64245	7.95327	8.50891	7.11107	7.4251	7.45043	7.07465	7.86725	6.70515	7.49841	8.22661	7.42868	7.9908	5.75625	8.26465	7.7468	7.34545
1554986_a_at	6.69458	5.59676	3.82401	4.57578	5.53507	6.67321	6.22784	5.42555	4.71351	5.95902	6.42006	6.8248	6.059	2.71376	4.79108	5.97909	5.98505	5.26138	6.47242	5.77863	3.28709	4.85621	5.53034	6.1069	5.95771	5.10433	3.8417	7.19061	6.05052	3.15664	3.75112	2.40238	5.54557	5.6348	6.96104	5.33257	6.1892	2.66514	6.37662	5.4691	5.63124	6.22684	6.62405	6.20477	6.0441	6.93796	6.20898	6.9648	6.80624
1554992_at	6.71683	4.14391	5.82529	4.86758	5.19528	7.54142	4.37406	8.81803	3.76842	6.65584	5.95395	4.56938	6.7187	3.88869	8.09306	5.16084	5.28583	6.63931	7.66216	4.36212	4.82948	7.35478	6.75651	5.15918	6.20474	7.18637	6.17344	8.75099	8.09577	6.38505	8.38826	7.01027	6.85957	8.28898	4.639	8.71575	5.42564	2.45331	7.46458	6.8019	10.2271	6.96444	6.8303	4.29182	6.0053	6.63569	8.55384	5.96154	5.64688
1554997_a_at	3.05928	5.51318	4.76215	5.7981	1.69414	7.23241	1.6325	6.87974	7.14403	2.74809	0.39782	9.80959	5.05034	2.18427	3.15775	7.18595	5.93301	3.16414	8.80679	6.34091	1.72174	5.02604	6.31491	1.37124	6.56501	4.018	1.34861	6.64473	6.9545	1.70181	5.36671	4.27705	6.94417	2.04022	3.1283	10.1431	9.23563	4.74237	6.59184	6.78914	7.10255	7.61765	2.29858	2.68544	5.36869	5.62232	6.84241	6.4402	4.64571
1555003_at	5.87147	3.85495	4.48064	3.54078	6.36728	5.99683	5.79503	3.1834	4.45805	6.15326	5.74443	4.66165	4.87904	4.94018	6.21257	4.3198	5.75869	3.41885	3.85088	4.60942	4.33087	4.09825	3.96814	3.47267	1.46538	3.26381	1.38142	2.67191	3.77418	3.43311	2.60577	5.96403	3.48201	6.28205	1.88038	4.92413	2.83182	5.50691	5.80092	3.90181	4.75049	4.67325	5.25333	4.07194	5.47497	5.42914	6.11656	4.26909	5.05402
1555004_a_at	7.34185	6.53401	7.07572	6.06117	6.81024	6.1491	5.95549	4.58103	6.35875	3.10712	5.8278	6.63092	6.27134	7.32018	5.2628	6.36088	6.43291	6.68951	5.28595	6.14823	6.24305	5.89553	6.71623	5.13495	5.96719	3.89611	6.71876	5.44542	6.37719	6.65609	6.70611	6.82278	5.55491	6.98599	6.96431	6.85403	6.70654	6.41358	7.26088	6.19866	6.02218	6.85989	6.56751	6.81855	7.20977	7.09646	5.49214	6.28954	5.3904
1555007_s_at	7.03116	8.97157	7.56998	6.95663	8.48727	8.19489	7.0381	8.56081	9.75438	9.09777	6.38586	7.3373	7.58832	6.66502	7.24419	6.46937	9.16407	7.32084	7.71625	9.51032	9.1542	8.1963	8.39862	2.77646	8.1725	8.75068	8.45422	7.33194	7.60127	8.18009	8.8288	6.8882	8.03254	7.41249	7.77933	7.79271	8.41248	7.88285	7.60154	8.17136	8.37911	9.69018	8.6017	8.00642	7.55296	7.97358	7.95755	8.84032	9.47298
1555014_x_at	6.54585	7.69454	8.14599	8.8382	3.34983	7.59673	6.55429	6.73522	8.57462	7.5259	7.97882	7.48422	6.76909	7.37082	7.02732	7.1815	7.06854	8.82831	8.33035	7.52773	9.1821	6.69394	7.06232	9.08186	6.43667	8.22347	7.30887	6.89724	6.1531	9.06754	7.06002	7.454	6.81151	1.8995	10.5649	7.65313	3.87495	6.85704	7.05978	7.40844	7.38473	6.88699	7.35859	7.14479	6.55056	8.60425	7.46962	7.35928	6.82416
1555019_at	4.67166	7.48772	6.8355	6.31856	3.08686	6.17042	6.08428	6.26624	4.04945	6.26947	6.87406	7.57253	6.26784	5.95491	6.49836	8.25748	6.40975	8.93127	6.87273	6.3195	6.57509	5.0423	6.49216	6.49088	7.05323	8.4543	7.05639	7.51178	7.65662	5.64112	6.05861	6.63362	9.27648	5.28595	9.15401	7.21548	5.60854	4.36224	5.26578	4.96823	5.30321	5.5776	6.90374	8.5434	3.20961	10.0282	10.3353	3.66164	5.45393
1555022_at	6.69821	5.34105	6.43718	6.97083	6.28271	6.10949	2.37274	5.24741	7.11214	3.8328	5.37041	5.06483	5.52519	5.2762	3.84385	6.56652	6.15371	6.19702	6.04933	3.46994	4.09275	6.1119	3.98065	6.70263	6.50892	5.88435	4.14311	2.07177	3.24219	7.34492	1.46676	6.1876	4.38979	5.16217	6.93363	6.06204	4.82674	6.03851	3.35204	3.35549	6.62546	6.70007	7.26014	1.99704	5.0267	5.95598	2.96985	5.10907	6.08895
1555027_at	2.22096	2.89966	1.83136	2.82516	2.97649	6.35983	2.90413	5.67673	6.26751	5.67041	1.05063	4.69389	5.6233	4.08857	5.4674	5.9841	5.21684	6.05843	5.27881	5.07755	5.90222	2.75212	5.68646	3.03898	3.23151	5.71529	4.87108	2.86084	5.90513	4.44628	6.34714	3.2924	5.72527	6.06702	3.1283	3.14503	6.20718	5.34976	3.88376	4.68057	5.69168	6.18971	5.22672	4.54263	6.04651	6.90378	1.98835	5.78391	5.60673
1555037_a_at	11.9071	11.7947	11.5788	11.5357	12.2759	11.8023	12.2608	11.1295	10.955	12.4557	11.8346	13.337	13.7135	11.5608	10.8024	11.4389	11.8033	12.4073	11.33	11.8133	9.7801	12.598	12.3716	12.2164	12.2553	10.5797	12.4288	11.6129	11.1841	9.11278	11.4306	12.7428	10.4837	13.1173	10.1449	12.0618	12.5591	11.2384	13.2387	10.4843	10.5155	12.1353	11.6365	13.4258	12.4408	11.9979	11.39	11.009	12.203
1555039_a_at	5.46286	6.43017	2.27765	6.05353	5.8916	5.89035	6.06604	5.35993	3.98648	6.3016	5.15737	6.16179	3.48693	6.21515	5.19648	3.34387	4.94338	6.02623	5.70011	5.72556	6.1714	5.29571	6.61851	5.15918	6.77969	3.34593	3.41448	5.85029	5.77657	5.29231	4.86309	3.90832	6.71176	6.81224	6.50219	3.93714	6.29834	6.14572	6.51083	4.03225	3.62701	5.16374	5.02082	5.22815	2.39964	5.05713	5.40763	4.21651	6.20653
1555041_a_at	9.53426	7.79755	8.54125	7.36095	10.0675	8.20172	8.49265	9.17924	8.76029	9.08082	8.47995	8.98811	9.09253	8.00613	8.65968	8.41794	7.56127	9.59158	8.36064	8.52661	7.98379	9.04847	8.83457	8.45921	9.46809	7.88171	7.56083	8.19669	9.06273	7.62689	9.42365	8.59844	8.60432	9.5184	7.03484	9.26339	8.62012	9.41715	8.53846	7.51037	8.50807	9.98628	8.49871	9.09038	8.62958	6.1945	8.17407	8.93805	9.25778
1555049_at	5.72291	4.38224	2.00096	2.49177	4.51702	3.40744	4.04983	3.62395	6.49609	5.47497	4.87859	5.04446	5.17232	6.61858	5.91346	5.56463	6.00846	5.52822	4.21574	3.13861	7.21977	4.55197	5.69368	6.92625	3.63597	6.00091	5.5045	3.34076	5.79216	6.77158	3.18086	5.95987	2.70251	2.80005	4.35201	3.41275	3.81454	4.8368	3.92047	5.5918	6.51791	5.25998	5.17552	3.82094	6.33333	3.32532	6.10005	3.83403	6.08187
1555052_a_at	5.29185	5.55887	4.2987	6.4302	3.3022	2.38471	4.08331	3.77805	5.32658	3.43468	4.50369	4.62816	4.90148	2.7473	5.62681	2.47544	5.00796	6.64266	5.20317	3.79005	3.4313	5.43449	5.3779	3.68669	2.38297	2.74167	4.26796	5.75115	5.90513	2.59813	4.03628	4.54914	1.97116	6.12864	3.0447	4.67501	4.70934	2.25469	6.16135	1.70571	5.93334	3.06909	2.92712	5.61732	3.99174	6.45882	5.10598	4.0867	5.72067
1555057_at	7.52416	7.59324	6.91435	8.12024	6.44226	7.00171	5.25565	7.25422	8.11547	6.55489	8.54831	7.68949	7.06218	7.1465	7.1447	7.24787	8.38082	6.81224	7.87512	7.41105	8.46558	6.59885	8.12549	6.80922	5.91719	7.36009	7.71269	4.64343	4.3349	8.0987	5.61193	7.02283	7.52337	5.30542	8.97413	7.34484	3.49268	5.84753	7.32478	6.23681	7.08994	6.71666	7.47894	7.74988	2.00445	8.2822	7.76744	7.63414	6.40436
1555058_a_at	6.75803	7.96428	9.39306	11.2114	10.5353	9.69352	9.52202	9.42217	9.99914	9.39523	9.64601	12.2829	8.02063	9.01368	9.51702	10.2987	9.19272	10.0823	7.76286	10.0547	10.5883	9.22443	10.2014	9.27092	9.90943	9.6096	9.26278	10.1879	10.0325	9.94044	9.98947	9.49962	8.80521	9.9026	8.90114	10.4248	10.0088	9.92568	9.60017	9.76485	9.23838	10.5147	9.91712	8.81157	11.1967	9.52622	9.42078	10.5933	9.18049
1555062_s_at	6.57611	6.63675	6.6806	7.38109	7.37542	7.2762	6.34263	6.61802	6.50018	6.24914	6.10547	7.19882	7.72519	7.04297	7.12904	6.37301	3.86678	7.28087	7.00958	6.5904	7.56576	6.52166	7.09566	7.38005	6.40601	6.46684	6.53953	5.86912	6.16041	6.99006	7.12086	6.65242	6.27336	6.52463	7.75988	6.39019	7.53382	5.87871	7.50884	3.95165	6.71813	6.51151	5.6866	7.06146	7.81244	7.60746	6.44183	5.5403	6.87691
1555068_at	5.95608	6.35886	7.01367	1.68021	5.27201	6.18486	5.64356	6.26165	6.40749	5.86673	6.00526	6.81275	6.05492	6.05553	6.70982	6.54313	3.03484	4.7158	5.84584	5.66552	5.84877	5.76918	5.42734	6.16016	5.89606	6.82007	6.6625	6.65664	5.91636	2.64906	5.99652	6.50464	4.39585	6.58678	5.65126	5.26422	6.28942	6.18896	6.52868	5.67404	6.33889	5.41685	6.28727	3.32865	6.73187	5.95007	5.02663	6.48305	6.96621
1555082_a_at	6.87324	7.91041	7.09755	8.31781	7.18847	7.5395	7.03283	7.78124	8.64613	6.49338	7.86806	7.95261	6.96903	6.7057	6.72956	5.50188	8.96638	8.17277	7.19807	8.79359	8.7671	7.60122	8.03622	7.11241	6.28951	6.81572	7.28385	6.18235	6.89522	9.63189	7.07075	7.74142	7.65511	5.87098	7.95107	7.83984	7.28609	8.21233	6.81334	8.01416	7.6718	8.14362	9.07224	7.8846	8.31357	7.5546	7.93002	8.02766	8.1546
1555084_at	4.07921	6.74069	3.93654	5.48277	6.46318	5.01831	4.2073	5.75625	4.89826	5.37041	4.02264	3.27155	5.54961	5.4224	6.92822	4.21395	5.72666	4.25944	6.15879	4.92441	5.83856	3.12496	4.75124	3.24515	3.65041	3.8882	4.38764	2.86084	4.9819	2.3718	4.60608	6.06588	2.39012	7.36311	6.2239	5.08218	4.16793	4.49928	3.19253	4.86744	4.49147	6.35699	4.10934	4.46741	4.71233	3.97733	2.38243	3.95539	3.69989
1555086_at	7.0104	7.34719	7.09755	8.62967	3.97009	5.09933	8.60401	3.8213	5.88619	4.43805	7.57237	7.59231	4.82396	6.88958	7.8532	7.07331	6.36942	6.53419	6.37622	6.96171	6.85061	7.15384	4.25011	7.85959	3.5147	8.11516	6.80509	7.49392	6.38761	8.46727	7.55777	3.59108	7.77093	7.40638	7.67425	7.1873	4.97718	6.87146	6.42492	7.1527	6.42919	6.42932	3.91867	6.95327	6.00894	7.57146	7.07952	6.10758	4.32336
1555095_at	3.79994	6.41103	4.60991	1.89905	4.96246	6.37948	5.43921	2.94612	6.29734	5.73033	3.97192	5.91933	4.234	6.09867	7.9804	1.86597	5.88643	4.16178	5.64277	3.43761	6.1909	5.85336	4.99302	3.34017	5.74785	5.18083	5.90076	3.24219	5.10769	6.72144	6.14481	4.32261	6.65623	3.43546	3.1283	6.43491	6.03773	7.14697	4.93781	5.49602	3.20556	2.88089	6.17326	2.92616	5.52594	6.64457	7.15693	3.92513	5.78197
1555103_s_at	3.76508	4.84282	4.44844	5.08616	5.10856	2.84768	1.71686	4.84759	0.239018	4.70168	4.567	3.58505	5.36348	5.28524	2.94308	5.0561	4.18907	3.6182	4.23186	0.656624	1.5839	1.384	2.32065	2.29585	5.94263	5.10172	2.07177	4.2021	4.3279	2.24855	2.80651	1.91094	5.57871	4.87904	5.3989	5.96394	2.36649	4.89587	2.31324	5.03863	5.38136	4.69322	5.84786	4.19672	4.7044	4.33731	-0.0539839	4.96472	3.90088
1555105_a_at	8.09817	6.68281	9.37695	9.48491	8.279	8.0894	7.50563	7.84711	8.3302	7.6671	9.31314	8.52845	7.91851	4.62205	6.25729	7.75439	9.76286	9.63111	7.11799	8.62144	8.43538	8.60177	8.99412	7.9068	8.08131	6.8278	7.48025	6.84451	6.82709	8.12353	6.91639	7.78943	8.26658	8.33585	9.05436	7.78414	7.61003	8.30167	8.30352	8.02252	8.69322	8.3437	8.3437	8.91601	8.8423	6.89444	7.86646	8.65548	7.44797
1555107_a_at	6.48443	4.86353	5.35714	7.28774	3.83403	5.84921	4.19323	5.03252	4.5765	6.45432	6.78018	6.80184	4.79959	4.74071	5.62129	4.46417	4.36738	6.39191	4.36597	5.77863	3.65587	4.0788	1.64634	6.5344	7.08868	7.56976	5.81213	3.75161	3.51992	7.97078	3.00522	7.2218	7.07124	4.84224	7.70497	7.43463	3.58066	4.29999	4.43558	4.8901	5.15737	4.68606	5.96848	3.18724	4.1339	7.32889	7.02263	6.03086	5.7057
1555118_at	5.81694	6.33375	5.00068	6.61382	6.91681	6.35544	8.08151	7.27891	6.76024	5.62872	5.88295	6.02834	8.07626	6.15168	7.71607	6.93473	7.45736	4.57117	8.83733	8.15957	7.02304	8.16237	5.91049	7.4523	6.91681	6.61899	7.67553	8.04677	7.92267	6.55376	8.70687	9.9803	7.33476	8.94996	6.47177	9.3482	8.07559	5.47491	7.00543	7.72715	8.17577	5.77464	6.33528	6.99666	7.0838	4.45472	7.97631	6.92163	5.67582
1555120_at	2.72537	5.77417	8.01233	4.61414	5.55397	6.51087	6.41437	5.94585	2.43354	6.60244	6.46594	5.10405	7.67978	2.15536	6.63731	6.40436	6.2525	6.33745	5.86611	6.33738	6.76909	7.16197	4.45223	4.89392	5.55496	7.48283	6.81664	6.20731	5.71133	6.40369	6.61734	6.08462	7.38559	6.88985	5.60842	5.22365	6.70824	2.52839	4.34488	6.65837	4.93452	2.18316	4.53992	6.48316	6.39831	6.78109	2.04307	7.4553	5.27154
1555122_at	5.84009	5.91788	1.31383	6.47116	5.87637	6.22252	4.8424	5.47127	5.82256	2.74809	4.94804	6.15963	5.8961	5.14871	0.169384	5.00587	5.47028	5.75682	6.23242	5.01398	5.12369	5.84476	5.8239	1.97435	5.60718	5.51037	5.80103	5.52132	5.73344	4.96263	5.22755	4.23693	6.17769	5.5966	5.72353	5.86165	3.03552	5.4918	5.97294	5.31679	6.02692	5.48623	1.58094	5.97226	1.3939	4.50984	4.56859	5.29094	2.09546
1555123_at	1.69414	3.3685	5.31492	5.43044	6.02676	5.30294	2.65961	7.15636	5.43101	3.30076	5.89433	5.70084	1.94984	6.45135	6.13149	5.36288	5.87779	3.11093	5.56827	2.18234	6.50134	5.3057	6.47764	6.03801	2.26437	5.66754	7.13448	5.14729	7.31412	6.10823	5.98234	6.98241	5.84788	6.27252	3.97377	4.93655	5.2005	6.4435	4.92465	5.65853	7.07905	4.14952	3.72722	5.8546	4.28439	5.72607	5.72759	6.05292	5.5142
1555125_at	7.23192	6.74615	8.06477	9.6093	7.62299	8.06086	6.88022	7.97421	6.5093	7.51679	9.30719	8.64953	5.15245	8.06325	7.56731	6.34646	9.40808	8.5477	7.21965	8.42192	9.08674	8.00971	7.58671	7.93981	7.93298	6.7827	8.40614	6.06531	7.29691	10.2826	6.53038	7.12307	7.41321	8.36635	10.5262	8.53308	5.37664	8.67069	8.63965	7.96135	8.04559	8.18137	9.88799	8.09987	9.20691	8.87072	8.16626	8.90232	7.6807
1555127_at	5.57478	5.68045	5.14976	6.6442	6.39553	6.11553	6.04819	5.96525	5.12873	5.35094	7.28673	6.12457	4.87904	6.25716	6.57871	6.1102	6.38391	3.97309	6.22466	2.06832	5.25851	6.27671	6.2872	5.94912	5.84745	4.21954	6.36273	6.05627	7.3696	1.94593	6.41192	5.48038	4.73925	6.02406	5.66236	5.69508	6.68801	5.78922	6.28787	5.83763	6.30322	5.68428	5.48737	2.34687	7.39946	5.99352	7.16523	6.30091	5.52655
1555131_a_at	6.89954	5.67598	5.71443	4.88156	8.51574	4.92292	6.54187	7.15001	5.86385	6.52227	6.90481	6.27092	4.86134	4.72568	5.62411	6.94799	5.61187	6.84917	5.46695	6.49462	3.86912	7.54914	7.29137	5.68526	6.10913	6.13921	2.60285	6.51039	5.71133	5.72527	6.73465	6.90335	5.71652	8.18287	6.51447	6.1967	6.4684	7.22477	6.66819	7.08904	6.92938	3.75097	6.39051	4.17184	7.43043	7.66986	6.69151	7.28632	6.7708
1555136_at	7.35613	8.68982	5.05268	4.42705	6.65623	6.91747	7.42111	4.551	5.13429	7.2001	6.25382	6.0404	6.59457	5.42589	6.32494	6.91643	7.2655	6.75495	7.80912	6.29438	6.43006	6.98188	5.36394	7.31159	8.12227	5.38057	5.65206	6.96119	7.13708	7.46293	5.57593	5.89546	3.6053	7.39655	5.32251	7.7101	6.98471	7.19648	6.21197	7.07673	6.50128	5.77464	6.44255	5.43005	8.16809	4.43536	6.73804	6.95146	5.83648
1555137_a_at	5.9407	5.21668	6.6432	5.78361	5.90594	6.49845	6.84107	6.42615	5.8885	3.39608	7.24835	5.65065	2.81614	6.01389	2.55121	3.7671	6.73065	5.62481	6.07608	7.23976	6.19621	6.06652	7.00804	6.62008	6.32194	5.97451	2.66268	6.20395	5.94159	6.95998	2.75289	3.00897	5.82875	7.68568	5.5007	5.72638	6.73908	6.30855	6.58994	4.18026	6.65964	7.30765	7.37504	3.43105	7.92351	6.27092	4.76753	6.89738	4.83245
1555141_a_at	2.7886	3.4548	0.770036	4.40216	5.10278	4.92292	-0.299833	5.56737	5.41922	6.17497	4.85523	4.91142	6.02778	5.37893	-0.254124	3.8789	4.3519	5.21327	4.42761	2.26016	4.75489	5.2373	4.89495	4.02047	6.14055	4.58626	4.47061	5.06697	5.8173	4.56996	4.95982	5.09758	3.96871	4.08871	5.58946	5.41709	4.8424	3.17334	0.54151	4.3345	2.48933	5.01718	2.20485	4.45112	5.85886	4.75027	1.74405	3.45774	5.07217
1555153_s_at	6.27419	5.74553	7.88338	8.02135	5.02604	6.42956	5.72829	6.64361	8.1427	2.03843	8.07433	8.72842	2.81614	5.80557	6.05113	6.43556	7.87667	7.42707	3.55978	6.4532	9.01593	7.12633	7.11171	6.99415	6.09636	7.2092	7.37141	6.27362	6.41283	8.72367	6.44232	6.55764	7.2065	7.51279	9.27003	6.7541	5.66243	5.77944	6.17203	7.25966	7.48409	7.30502	7.31572	6.49078	6.68734	7.94582	6.9109	8.03269	7.21302
1555154_a_at	2.06122	3.65289	3.93654	4.62322	5.71958	6.90076	6.23242	6.84209	6.23945	6.53431	6.02277	7.41516	5.62737	6.10048	6.54333	5.3392	6.37296	6.74403	6.12817	3.71362	5.99218	6.46884	7.08921	6.52239	4.10876	7.02527	5.40323	7.14967	6.9545	6.37461	6.52211	6.86087	6.85957	6.58326	6.02277	6.03012	5.69683	6.06613	5.94633	5.22301	6.76691	7.09496	6.44255	4.68302	6.67031	7.3552	3.35743	6.29529	5.4003
1555167_s_at	3.00191	1.75616	5.75835	6.40913	4.33135	2.81493	5.72363	5.61106	6.1902	4.40302	2.11732	6.67256	4.22545	2.78738	5.6495	4.08674	2.8676	5.8668	5.02161	3.52792	5.76009	3.67123	5.66844	1.86423	3.90161	2.58513	3.95703	4.9147	5.58946	6.71019	3.84534	2.9017	6.43049	6.55773	6.26806	4.01305	4.21696	4.34407	5.76361	5.40374	6.21876	6.21217	4.08796	6.43934	3.50992	5.48168	4.59828	3.52769	6.79949
1555173_at	9.91545	9.41962	6.13008	8.65338	6.8514	9.64354	8.62526	9.28236	10.4285	9.84861	6.80372	8.57205	11.5702	6.0628	6.77144	10.0029	9.08306	8.54532	9.53747	9.43973	10.4222	9.00513	9.66485	8.04598	8.00613	8.3627	7.94166	8.20444	8.70679	8.04704	7.94386	7.13917	10.8386	8.70508	7.13041	9.51418	7.36686	8.02631	7.1108	7.7475	8.53261	9.00849	8.88666	7.97452	6.18997	8.73904	8.46103	10.1751	9.3433
1555180_at	4.0068	6.14381	6.5048	5.32843	5.12109	3.64631	5.98428	5.23641	3.96851	3.00915	6.36414	3.31038	5.50867	3.50911	6.4478	3.42356	6.8523	5.58938	5.45596	6.43726	7.20539	6.3782	2.70997	5.34187	5.85023	3.56607	6.73703	5.21778	4.05274	4.81777	4.74458	7.64498	6.60915	3.89696	2.65975	4.62982	3.5076	4.71735	6.63526	6.53814	5.54706	3.79427	7.47298	6.81562	2.94401	6.31687	3.85901	5.79499	5.64378
1555181_a_at	8.89117	8.83681	7.02246	8.28688	7.34498	8.14663	8.06778	7.71479	8.08143	8.64771	8.22277	7.73	8.24001	8.97066	8.18471	8.60592	9.34628	6.64629	8.85196	8.73408	9.55822	7.33333	7.93996	8.28159	8.84765	9.32503	9.02879	8.33548	5.72631	8.68133	8.25435	8.38043	8.16772	7.76763	8.37832	7.83218	8.10835	7.47716	7.76111	8.96179	7.3369	8.38587	9.12253	8.72158	8.60763	8.33307	9.10009	8.79108	8.2845
1555188_at	7.48206	7.34032	5.33265	6.21197	5.71958	5.18591	6.35118	6.12692	6.46952	6.84861	6.28482	5.17997	7.31847	7.02906	6.47145	6.84878	7.02251	4.0788	6.80239	7.27268	6.9761	6.32146	6.59579	6.75242	6.28951	6.93973	5.9691	6.52465	5.45827	3.86268	6.74264	7.08423	6.51079	5.9691	6.61219	4.23885	7.12406	6.73399	6.10956	6.66209	5.56804	6.35461	6.77302	6.53697	4.96713	7.4209	6.52252	7.37282	7.7352
1555193_a_at	7.12691	6.21235	7.18768	6.06713	8.08778	8.30016	6.16678	7.50783	6.48666	7.77636	7.0604	7.34608	6.45814	5.40419	6.59906	7.2515	6.69778	6.80025	1.1651	7.63011	6.10238	7.55342	7.92805	6.83511	6.06828	4.8683	6.17497	6.91598	8.25991	5.42589	7.03737	6.14422	6.60009	7.67631	5.60551	6.94974	7.77314	6.90909	6.95903	5.36728	7.39611	8.50855	4.28068	6.80401	7.2066	5.0781	6.35014	6.54121	7.09861
1555194_at	6.03051	10.7201	6.38046	8.8861	5.49859	7.43475	6.0232	6.37096	7.40799	5.85616	8.68704	7.56836	7.06944	7.44478	7.51173	7.94378	7.65228	5.92544	8.16802	3.16972	8.2031	6.20677	6.67442	6.41535	6.04452	7.84002	6.5205	7.06319	5.82123	7.56731	6.58518	7.14939	6.79617	5.14976	7.9597	6.95311	6.94246	6.86147	6.85737	7.75791	5.88512	6.28221	6.26821	6.15112	5.9411	6.28524	6.94188	6.31361	6.07216
1555196_at	5.31335	5.88787	4.00507	4.30615	3.0311	5.42322	3.32445	4.25902	5.42397	5.04921	3.34731	3.57	5.15245	6.73379	3.48668	4.81998	2.43425	2.26849	5.26661	6.2745	4.61885	5.10062	6.89661	5.58942	3.84575	5.86401	4.12482	5.74115	5.381	5.49008	4.08634	4.96818	4.38443	2.53129	5.2001	6.30368	3.65007	3.8137	5.57677	6.61945	3.81181	6.28465	3.13016	2.18754	3.64667	6.78109	6.13615	5.9777	4.31496
1555198_x_at	3.54993	6.8472	7.13015	6.68274	7.36769	6.55175	6.37136	6.62836	8.11547	7.54467	6.24478	4.92921	6.059	7.12984	6.78676	5.0466	6.4983	7.10988	4.35121	7.26882	6.95347	6.59165	6.94827	7.14977	6.92843	7.00064	7.64706	6.73275	6.80341	7.49866	7.04162	7.36214	7.77573	6.64473	6.63526	5.08218	6.48176	5.9777	6.86359	6.62061	4.96246	7.14313	7.42195	6.4639	6.55684	6.05568	7.02069	7.20501	7.96128
1555199_at	3.79994	1.20828	5.90195	2.13893	1.77325	3.58671	5.07038	5.561	4.87942	2.81111	5.50323	5.34946	4.53279	2.78738	5.74525	5.19064	5.17867	5.96439	4.96676	4.971	1.52116	5.90371	4.12745	6.01168	2.38297	5.87983	6.58697	5.39739	5.14421	3.75941	4.86309	1.82305	6.36011	4.63994	3.56099	3.94937	3.07808	4.62404	5.49717	5.62647	5.00808	4.4664	3.5337	1.42583	5.8015	5.09818	3.80288	6.06941	2.72123
1555201_a_at	8.2416	8.32721	8.40314	9.73437	7.06164	7.87681	7.50563	7.71719	6.80221	7.67014	8.35634	8.01302	5.91049	9.83423	8.15265	7.83128	8.70946	7.46018	8.13247	7.74889	8.563	6.70851	7.96656	8.63163	8.46741	9.06585	9.0433	7.68193	8.31884	9.10489	7.69655	8.88388	8.0028	6.83211	8.82046	7.98737	7.19125	8.20703	8.62083	7.79497	8.02999	7.42468	8.8505	7.34474	7.98767	8.95353	9.52423	7.66555	8.08159
1555202_a_at	6.67817	5.81946	5.68448	3.23791	4.31335	6.81304	3.27249	5.62171	3.02668	5.76503	6.65815	6.22834	2.3494	4.68183	6.8798	5.31757	5.90662	1.88534	2.32143	6.64473	3.38937	5.72586	6.28194	7.18445	5.70053	3.8882	1.82435	7.0327	6.23631	5.90817	6.73646	3.58143	3.71898	6.91186	5.16571	6.42785	6.67071	3.86732	7.19398	6.20342	5.76658	4.02264	5.00097	6.06327	6.70999	3.11421	3.77518	5.06094	6.4902
1555203_s_at	5.30807	5.48557	2.90554	6.27088	5.29532	3.44821	6.13699	3.54629	7.08251	3.53608	2.69262	2.21337	3.8904	4.06611	5.98801	3.03698	5.69805	5.73292	2.88355	3.00162	3.37477	5.83763	5.68646	5.72005	3.96871	3.7671	3.45416	4.40227	5.70858	3.2208	5.82643	2.70308	2.41771	5.14403	4.28022	5.02716	3.40852	3.50172	5.81398	5.83445	5.10327	7.77453	5.90132	5.72318	6.49871	3.23781	5.15759	3.39261	4.3059
1555216_a_at	8.15002	6.30978	8.41719	6.58518	5.22414	6.80869	6.62405	7.25981	6.92428	6.99662	7.75547	6.59382	6.78352	11.073	9.28975	7.45125	6.29784	7.67125	8.17063	5.66552	6.36414	8.1667	3.59153	5.60657	7.40168	7.33788	7.096	7.7995	8.26502	7.15636	7.63271	6.96946	7.09271	8.89598	7.3627	7.32493	7.19929	7.11891	6.94632	7.4991	7.45197	4.32812	7.54261	4.98785	8.99266	6.16166	9.3186	7.03079	6.18115
1555225_at	9.00971	6.59268	7.8666	7.7228	8.77689	7.46502	8.32024	7.88369	7.40407	8.09183	8.84592	8.15173	6.65692	8.67709	6.30368	8.09545	7.43127	9.04337	7.59214	8.00477	6.90754	7.28022	7.69176	8.00936	8.33448	6.81209	7.23515	7.80268	8.16549	5.95004	6.00936	8.95022	7.64558	8.26459	7.81207	7.88369	7.02083	7.16079	8.14599	6.19254	7.73846	7.65279	7.0309	8.36469	8.82437	7.28177	8.66075	7.67224	7.42904
1555226_s_at	9.77111	7.02112	9.07687	8.36969	10.9053	10.4037	7.90561	10.3478	8.10504	10.1555	7.72149	10.5859	8.19481	8.18479	8.77386	9.64697	7.11437	10.1647	8.35126	9.23556	7.25863	10.241	9.62167	7.75445	8.91778	8.02046	7.13893	9.14103	11.5327	7.0763	8.76279	8.09592	7.71288	10.8946	7.17489	10.7906	10.9431	9.01877	10.0169	7.54041	9.29368	10.7792	7.7981	8.42986	10.5659	6.17974	8.32403	8.53755	9.0456
1555240_s_at	4.60029	5.59676	6.17436	6.40379	5.75845	3.75032	5.82542	5.36754	4.11762	5.79085	6.05671	5.70084	2.98658	2.85712	3.54211	4.42705	5.7463	6.81388	3.00546	6.97998	5.04592	5.27914	5.02685	2.80478	6.29841	3.71362	5.02306	5.37339	6.777	3.9705	5.93344	5.45178	3.52454	5.4542	3.3123	5.72363	5.55762	6.72785	5.3778	5.88815	4.7861	6.57024	2.27394	4.35721	6.11345	3.60036	3.74753	5.61753	3.91168
1555241_at	9.36138	8.28108	10.2793	10.3251	9.40287	8.96518	8.82667	8.00487	9.6919	9.54388	9.63167	10.9279	9.88529	8.61603	9.36959	11.1479	9.43106	8.1476	8.79679	9.20896	8.68475	8.45859	8.48709	8.9823	8.87081	10.6894	8.50891	9.40222	9.85674	10.3983	9.48786	10.4248	9.02306	9.23538	8.85379	8.72842	9.60702	9.52414	9.77943	9.33122	8.51796	8.74227	9.11494	9.34827	9.6716	8.46916	9.77025	9.79359	9.67669
1555243_x_at	9.80105	8.83516	10.5778	10.5577	9.6268	9.28734	9.39476	8.21364	9.71024	9.75806	9.57312	11.0872	10.2138	9.16006	9.67548	11.2027	9.82202	8.74125	8.5402	9.23786	9.48553	8.56546	8.12549	9.51113	9.05798	11.0715	9.31841	9.89058	10.109	10.5707	9.45953	10.8162	9.40977	9.24173	9.98378	9.09705	9.91249	9.86245	10.0441	9.85263	8.82521	9.09722	9.4072	8.86667	9.97538	8.87416	10.1506	9.75028	9.75195
1555247_a_at	8.47214	7.52969	8.21305	7.67496	8.31308	8.51239	5.25115	8.38393	7.61687	8.22149	7.91367	8.86963	7.9158	7.5763	8.1667	7.61434	7.73348	7.88076	7.06002	7.78659	6.57745	7.68226	8.08993	7.36758	7.89863	7.2247	8.50862	8.46185	8.69732	7.8946	8.03464	6.8334	7.55496	7.93412	7.40049	8.19106	8.26601	8.51616	8.56456	6.74287	7.7183	8.34628	7.11272	5.20775	7.46979	8.16719	8.23509	8.10665	7.88426
1555248_a_at	6.81197	5.99465	6.61103	6.62733	6.25616	6.25059	7.13886	6.8563	7.15543	7.25581	6.76749	6.15731	7.1637	5.79644	6.88977	7.02069	5.70331	5.80613	7.40183	5.9398	6.92883	6.7889	6.01296	7.36484	6.85366	7.34727	6.82059	6.71967	6.98544	6.74235	7.09368	7.70674	7.4237	7.08629	6.40358	6.63136	7.02083	6.10646	6.51296	6.67602	6.27881	7.17063	5.98753	6.51209	5.74301	6.76165	6.12327	7.05141	6.90087
1555250_a_at	0.446279	6.12297	3.92513	5.52261	5.07765	4.95964	8.04031	6.0583	5.52805	6.65584	6.54213	6.35711	7.56493	4.36212	5.1817	6.62858	5.27931	4.88698	3.80933	5.78795	4.55108	6.29631	5.99638	3.06133	6.55483	5.61098	5.25611	6.33199	5.94738	5.39215	6.04563	5.4833	4.33144	6.28901	1.45905	4.95156	6.88419	6.01162	4.76651	6.60542	5.5434	5.43587	5.05297	6.88682	5.86179	5.05989	6.51704	4.69385	5.28424
1555255_a_at	8.20354	7.74596	7.34706	7.83046	8.28512	7.99642	6.81015	7.25869	7.81526	8.33326	8.00693	7.31185	8.31695	7.6901	7.99259	7.16123	7.82029	7.32701	7.73618	7.67478	7.48952	7.44042	7.44545	8.23934	8.14048	7.84489	7.52035	6.84223	7.71546	9.02807	7.11463	7.63969	7.76523	7.85	8.15799	7.77839	7.23964	7.2631	9.18484	7.3604	7.49769	7.83435	7.13526	6.11013	8.06035	8.63405	8.34947	6.71372	7.64305
1555259_at	8.60233	7.81604	6.80025	8.03988	6.67658	6.14551	6.7902	7.59324	7.43475	6.8854	9.35283	7.67943	6.09486	7.60946	6.62158	7.85492	7.16911	2.95072	8.83175	7.27144	7.24866	7.29502	7.17651	8.21347	7.29881	7.84049	7.50193	7.79532	7.65529	7.26723	7.26258	7.58167	8.4324	7.58473	8.3457	7.78695	7.30269	6.62779	7.18847	6.97393	4.61949	6.30008	8.44285	7.10872	8.26434	8.31246	7.60337	7.86081	6.50299
1555261_at	5.60137	6.27483	6.44059	7.97577	6.69388	5.61002	5.7715	6.22638	6.48864	6.24627	7.57664	6.95801	3.00936	7.92343	6.76414	6.42652	7.67943	7.02246	6.77535	6.8772	8.16712	7.20977	6.30304	7.84056	3.72842	6.0057	4.80835	6.91718	6.44667	9.44166	6.40106	6.03797	7.64997	6.44144	8.33285	7.63654	3.72151	5.64726	6.91643	7.45908	7.07123	5.90163	7.03338	5.65048	7.46697	7.25068	7.51836	7.10789	6.57431
1555268_a_at	7.36318	6.97818	6.31673	5.40473	5.04004	6.6046	6.50141	7.78124	6.9803	2.92817	7.46903	6.98069	7.27371	4.51141	3.85345	6.41079	4.61288	5.04592	7.95884	4.54391	3.57916	7.1707	5.05617	4.47984	5.33246	6.59879	7.45633	7.14656	7.94075	7.59622	7.74292	7.00932	6.53395	7.30963	8.02504	7.26538	7.43196	6.61319	7.09622	8.19415	6.98287	4.82503	7.16223	4.98785	4.80876	7.44049	6.89196	7.4095	7.73441
1555274_a_at	11.3372	8.92316	10.1042	10.2476	9.60731	10.5756	11.7324	9.26447	9.67273	9.97212	10.1735	11.2764	10.4944	10.0012	8.15406	10.338	10.3463	11.2138	9.43915	9.81566	8.77569	9.79813	10.9574	10.1077	10.2517	8.3682	9.07852	9.98811	9.39507	8.96458	8.6955	10.3944	9.67698	9.92312	9.43557	9.71663	9.9553	10.7201	10.6841	9.29506	9.85816	10.657	10.2198	10.6493	11.2968	9.91081	8.23634	9.53907	10.5467
1555278_a_at	9.25637	7.35193	9.40251	7.52062	9.48826	9.56994	6.54626	8.80589	8.54469	8.93922	8.87383	8.91302	7.85337	9.76417	8.30936	9.61398	7.89093	9.22107	8.78001	8.9422	5.68223	8.71615	8.06897	8.9107	9.08783	6.25567	8.37676	7.59775	9.19666	7.51496	8.58505	6.13035	5.23316	9.01196	8.13482	9.10769	10.0489	9.21093	8.85531	8.16515	9.05625	9.47233	8.27076	7.48513	8.25427	7.9266	7.58473	7.97448	9.18297
1555279_at	8.68353	7.60433	8.2031	6.03981	9.2935	8.72384	9.10529	7.48491	6.83285	8.29249	6.37662	8.0835	8.32118	9.46828	7.50404	7.5762	7.10147	7.06956	7.94514	8.20975	5.61857	8.18539	8.46701	8.23539	7.66926	6.1649	7.40876	7.94047	8.25923	7.11474	7.86242	8.86939	7.43447	8.85246	8.39892	7.68346	8.85246	9.03675	8.47726	7.46458	7.93706	8.12568	7.06515	7.97184	10.2003	7.10988	6.5392	7.56768	8.94079
1555281_x_at	8.65329	6.8591	8.17584	6.2273	8.95475	8.59485	8.89565	8.11904	7.17328	7.81897	6.90223	8.17844	8.31267	9.06097	6.99634	7.84579	7.85332	7.62968	6.87273	7.80097	6.41251	7.91971	8.27425	8.63277	7.85421	6.57015	6.94032	7.07783	8.01932	6.71506	7.97802	8.66227	7.21238	8.31259	7.75159	7.58473	8.39601	8.58163	8.3295	7.75665	8.04061	8.09731	6.61521	8.04953	9.86446	6.79525	7.49974	7.59558	8.77048
1555282_a_at	2.7886	3.70857	4.71223	2.62174	4.21763	3.09325	3.46153	2.70613	4.6819	3.81835	4.25297	2.95388	4.15301	3.37077	2.63789	3.62405	3.78178	3.66268	2.86281	3.75112	3.43731	2.82731	2.94322	3.0842	2.45494	2.9071	3.45416	2.8836	3.53608	4.9288	3.16116	4.07259	5.75037	3.32602	4.72381	2.65195	3.69541	2.77881	2.96607	4.05073	4.064	3.22451	4.06458	3.15129	3.12819	3.42114	3.19562	3.28432	4.82025
1555288_s_at	8.8866	8.63485	8.33261	9.91779	8.62924	7.63952	9.20633	8.02587	8.76297	8.36072	8.80853	8.01113	8.6276	7.73112	8.35117	7.97631	9.33381	8.52042	8.70485	9.07288	8.0948	7.90453	8.56416	9.76742	9.06568	8.48246	9.02879	7.94897	8.03464	9.76947	8.61409	6.81359	8.72481	8.25267	9.65761	8.56212	7.56793	7.8024	8.07472	8.40146	8.38657	8.33863	9.50162	9.28104	7.67895	11.0035	8.53577	9.32045	8.89518
1555294_a_at	7.02851	7.29705	3.51792	6.80209	5.70192	7.57532	4.52093	6.54914	7.2871	6.06789	6.61817	7.24885	6.49078	4.25814	5.18679	6.31975	6.97006	6.58917	7.10735	6.63632	3.15981	7.02906	7.62803	3.99327	5.82296	6.20502	4.07371	6.51317	6.68882	3.17049	6.76651	5.59558	3.79702	7.09383	3.80924	7.64895	4.82674	6.87347	6.82508	6.86626	6.74658	6.60122	7.10284	3.8866	6.89366	6.14123	5.60416	7.27501	3.58569
1555298_a_at	4.29525	5.40812	5.21019	7.5076	6.6418	4.84829	1.44821	6.09648	7.88199	6.90716	6.36036	3.85359	2.64045	2.02602	5.72631	5.66505	6.61911	5.78439	6.13466	7.57403	7.92665	6.45655	6.83562	2.60343	6.45684	7.16804	6.27558	5.32791	5.42159	6.66178	6.99468	7.29097	6.54538	7.29367	4.30536	5.23828	6.16	5.23427	5.84743	7.44287	3.71908	7.28258	7.48527	3.32865	3.56859	6.57343	6.65897	7.71596	6.39572
1555301_a_at	7.79733	6.95369	7.21272	4.98168	7.62402	7.84069	6.61388	6.36701	6.23469	7.5475	6.95005	7.13879	7.32143	8.05348	7.48602	5.83747	6.42983	6.17817	7.87582	7.65323	6.6028	6.7703	7.45116	8.92836	7.50431	6.11433	6.66025	7.57824	7.5577	6.57366	6.62485	8.24664	7.29936	7.99681	6.92691	7.10231	6.34289	5.95016	7.59447	7.52092	7.04712	7.91086	6.17473	6.36163	7.62555	7.24835	7.70379	7.5444	7.78457
1555303_at	6.72687	7.94282	7.59855	7.60268	3.24933	5.6135	6.53335	6.91041	7.19984	5.62382	8.04914	7.93887	7.22933	7.32102	6.80011	7.87144	9.11347	7.80587	7.50149	6.34278	6.8998	6.34477	6.32098	6.99166	6.19413	7.39837	6.47851	6.92581	6.20089	7.65834	6.10777	7.38522	6.83884	2.73828	9.21154	7.07681	5.75764	6.82104	7.45971	6.75953	7.04544	6.95841	7.46855	5.75398	7.33837	5.3843	7.31815	5.58937	7.01969
1555304_a_at	5.19829	6.14996	3.62949	2.93473	6.03566	3.64631	6.28809	3.88952	3.59954	6.39679	6.11712	5.88127	6.39019	5.13531	1.31723	5.82321	5.73156	5.1174	1.48223	3.54217	6.59588	4.82265	6.3577	2.14072	5.20905	2.24012	4.97295	3.22493	4.44923	6.68677	4.35399	6.23756	5.34543	5.33926	6.56142	6.19131	6.27483	6.07473	3.55574	6.23842	5.59225	2.79346	3.66286	6.0684	3.91129	6.43487	3.73136	6.09346	4.2646
1555317_at	5.48143	7.82354	5.73485	6.43619	1.9005	2.71244	3.74087	2.6662	2.99454	4.16319	4.23289	2.56768	5.87225	1.73652	5.8989	5.07699	2.34511	4.5771	6.44218	4.55141	3.26954	2.03934	2.98465	4.45505	1.09914	5.00998	5.07173	5.51268	5.80288	2.84693	4.16901	2.61274	5.90631	4.25144	3.69678	2.26849	1.59526	1.94906	4.703	5.53481	4.63875	5.56309	5.5776	4.10765	2.46588	4.54898	2.72123	3.35176	3.35859
1555318_at	5.2107	5.40101	3.90406	6.0729	0.665199	5.3468	5.26405	5.08116	2.67482	6.24914	3.71477	5.14464	4.98738	11.583	5.4631	4.01824	5.14324	6.47195	2.91847	4.6161	6.04701	1.384	6.00621	4.92747	2.1287	1.8626	5.22662	6.32665	2.09546	5.86584	4.74458	3.8417	7.44135	5.37669	5.3414	6.32335	4.9219	7.2153	2.31324	4.51365	4.5048	5.53666	2.54096	2.77699	5.67691	6.44047	5.56427	4.86172	5.79715
1555323_at	7.9219	7.6004	7.07832	8.21281	5.27201	7.42261	8.47592	6.60231	8.46258	7.89001	8.00217	7.14306	8.8276	7.4564	7.65573	8.20587	7.25052	7.70945	8.37989	7.35961	7.98442	6.53149	7.07075	5.40229	7.47272	5.64299	8.84168	7.41525	6.40895	8.04505	6.90213	7.71945	8.31007	4.67641	8.28752	7.43823	6.30487	6.87493	7.15453	7.75092	6.97202	7.1444	6.60068	6.82159	4.86193	9.29444	8.57899	6.49478	8.09139
1555325_s_at	6.36978	7.74884	7.48507	7.66733	6.62345	7.85571	6.84987	5.1992	6.52023	6.55237	7.89636	7.86341	7.08921	7.48874	6.41796	6.12194	7.92919	6.70702	7.33067	7.11796	7.20028	7.16024	7.13094	7.51287	7.72374	7.4411	7.71724	6.60346	7.94232	8.8316	6.57572	7.40719	7.30775	7.5624	7.3627	6.92535	6.75341	7.49974	7.49594	7.40993	6.50359	7.50895	6.53193	5.793	8.46813	9.19	7.35847	7.13396	6.88161
1555326_a_at	8.63319	4.86353	6.89107	7.17651	7.3716	8.07135	6.08839	7.67007	7.1156	7.13529	7.22059	8.86133	7.26432	6.43745	6.89935	7.53994	7.36172	8.03205	6.53366	6.13717	3.1087	7.78208	7.74129	7.76248	7.19019	6.06961	6.74689	6.96397	7.55986	4.28793	4.09721	7.65046	6.43875	8.27209	6.93056	8.26818	5.83741	6.78453	9.04981	6.42106	7.53817	9.50571	7.11374	4.42642	8.39862	5.31932	6.4847	6.6075	7.58426
1555334_s_at	7.98068	6.59629	7.37784	5.7358	9.20141	7.80987	6.55894	8.15532	6.78328	7.65421	6.86268	8.17569	7.10344	2.67275	7.05472	7.39095	7.06854	8.0021	7.18457	7.8901	7.11359	7.91905	7.35912	6.60681	7.86535	6.80462	6.51121	7.16697	8.43457	6.70525	7.41223	4.00547	6.59382	8.36883	6.08636	8.19767	8.64812	6.83708	8.01593	6.92709	7.86531	9.02492	7.48904	7.6275	7.61495	5.8508	6.37552	7.62162	7.29239
1555347_at	5.22322	6.09393	7.05673	6.72979	7.76037	5.87516	6.20137	5.31719	6.14896	4.62988	6.92638	6.64823	6.11896	5.55264	6.0227	5.83747	6.15052	6.96809	6.63014	5.42668	2.9835	6.54874	5.28502	7.41984	6.74463	5.76464	7.25824	6.03851	6.36357	6.04865	6.54775	6.71623	7.45539	7.38571	6.75987	5.78305	5.85524	6.39299	5.35822	6.71548	6.58498	6.66224	6.86532	6.01024	2.00445	6.13208	6.36658	3.09548	7.25344
1555349_a_at	6.59974	6.30783	9.21011	5.02107	7.51258	8.73542	7.34608	6.56059	6.87331	7.16777	7.07069	2.6699	8.03754	3.31179	8.51084	7.3132	5.59049	7.07789	5.65093	7.5471	6.88412	8.11488	6.24142	6.82637	7.69267	5.90837	4.13062	4.11554	7.79933	5.96972	7.17899	6.03402	3.41548	7.91094	4.49364	6.63639	8.42048	3.0606	6.72776	5.6771	5.36223	9.80713	4.00145	4.02239	4.35088	6.79883	4.22317	4.58328	6.4478
1555353_at	2.36605	4.79108	5.62327	3.31357	3.16578	6.09015	3.69949	3.8213	6.34115	2.77903	4.9725	4.87278	5.05573	5.13928	4.53911	6.4588	0.986151	5.56452	4.96676	2.4318	3.35687	2.46588	3.67848	3.18839	6.51859	4.48522	3.49752	3.84977	4.54704	4.97342	3.1416	6.48533	5.25879	1.45596	5.44465	5.55019	3.62202	3.472	5.32351	5.34902	4.83281	5.37617	3.5585	3.7243	6.71634	5.39469	5.99041	2.67738	4.09379
1555355_a_at	7.04925	7.21232	8.71726	5.50478	8.58957	8.87949	8.52183	8.4091	10.4147	8.03425	8.4734	11.1802	8.56411	3.02542	6.44385	8.20429	8.35151	7.35556	8.07117	8.29132	8.73642	8.81097	9.6848	7.35309	8.21936	7.53758	7.28173	8.66925	7.29626	6.96421	6.58959	8.02742	6.27503	8.64534	9.02966	5.40882	7.54821	8.25802	8.62949	7.27459	8.64445	8.46941	6.35028	7.50817	5.92584	6.27435	5.7583	9.17897	7.76037
1555358_a_at	3.08568	5.97654	6.3416	4.18616	7.61954	6.48743	4.66856	4.53003	5.65908	7.75281	6.62975	7.10438	6.58175	3.71376	5.88474	3.7671	6.61171	5.74317	2.75212	4.80932	2.85239	7.15778	5.79458	2.21114	2.55428	2.9709	4.4003	6.71967	6.50451	5.85038	5.5501	1.66495	4.60581	6.64672	2.79196	7.69057	6.71117	7.2664	4.2063	3.93613	7.39872	6.94964	2.8676	2.96214	5.28987	3.85877	3.03458	6.25204	3.12726
1555360_a_at	8.70751	8.70028	8.54876	6.72748	8.87707	8.78517	8.76516	8.24804	7.92863	8.29762	7.94112	8.48479	8.70189	8.08607	6.83505	7.8946	7.97662	8.25063	7.72754	8.17211	7.30775	8.27371	8.92711	7.36172	7.54403	4.70207	5.34446	7.67014	8.11135	5.19154	6.85355	6.65483	7.01491	8.50565	7.35347	7.9212	8.59398	7.70682	8.45595	6.8789	8.1525	8.81218	6.54313	8.03981	8.37116	6.92184	7.01791	7.76727	8.17461
1555363_s_at	7.49114	9.24388	8.74279	9.81419	8.55776	8.85829	8.31552	7.91417	9.49356	7.56752	7.97533	8.09878	8.23356	7.82785	8.50675	8.10427	8.95649	8.9073	8.82888	8.40871	9.1622	7.94037	8.62981	8.53951	8.58021	9.88267	9.28185	9.23031	8.551	9.84521	8.70036	9.00061	9.47261	7.70348	10.0739	8.38415	6.52597	8.09935	7.57514	8.91952	8.2755	7.79881	8.93754	8.46094	5.76676	9.67404	9.74999	9.28507	7.76795
1555365_x_at	4.95612	1.54697	0.493313	5.57669	4.97581	2.12588	5.52737	4.02437	5.23054	5.10992	3.87314	5.66155	4.36219	6.0361	1.47265	0.656624	4.85894	2.1272	0.222436	-0.00556539	3.09713	4.87689	1.58194	4.29254	2.73153	5.43523	5.75843	4.61895	0.389207	2.87801	5.06314	4.00547	2.25124	0.362768	5.25115	3.30966	3.87495	2.72134	2.38909	1.85912	2.54685	-0.36429	4.66888	1.42583	1.96084	6.22035	4.9196	1.19865	4.65941
1555370_a_at	6.42995	7.09485	7.05795	11.1205	8.04365	7.8641	8.08435	7.46262	7.32166	7.90133	7.27324	5.90183	7.64997	10.3224	8.27604	7.53994	7.62571	9.60731	6.7488	8.03399	7.0522	8.6748	7.49666	4.89392	7.24419	7.4237	7.36	6.66784	7.08094	7.66578	7.53225	7.07041	6.82917	8.11868	7.61694	6.11309	6.63214	10.4663	10.5572	7.48587	8.19898	7.00237	6.25533	7.78298	6.63669	8.54288	8.51796	7.82668	7.15161
1555372_at	10.6294	11.9848	10.3165	9.91382	9.34571	9.53532	9.93302	10.0772	11.247	10.7613	10.6286	9.92054	10.1846	11.2197	10.2664	10.9392	10.0367	9.35818	11.0622	10.0644	11.0481	9.11226	9.70526	11.0612	9.36474	9.91672	10.7557	10.3807	8.8789	10.7055	8.75421	10.2947	9.8353	8.81132	10.9665	10.0151	9.53159	10.2159	11.2076	9.5146	11.4484	9.22592	10.6411	8.75838	8.9365	10.7222	10.9467	9.33381	9.73616
1555373_at	4.50111	7.0509	7.41274	8.91233	6.03923	5.3524	7.40655	5.09899	6.41805	4.92413	7.15839	7.35325	5.24712	5.76197	5.31813	5.92872	7.93185	7.19107	7.07465	7.06404	7.91323	6.63987	6.41437	7.00354	6.06379	4.73001	6.47017	6.50317	5.06082	7.39544	6.07722	5.79746	7.18877	6.26284	7.74387	5.48176	6.12035	6.05019	6.92928	7.54396	5.57268	6.03459	7.29352	7.28427	6.40536	8.07836	5.81611	6.14987	5.90676
1555379_at	4.36127	5.71231	5.29545	3.61701	2.31789	4.39784	2.55939	3.06299	5.1051	3.03458	3.08955	2.69844	5.8961	3.72527	3.10917	3.29595	3.89594	3.43706	2.44743	2.03075	2.01844	3.3389	3.69398	5.8678	5.40922	3.30858	2.46527	3.48999	2.38297	5.29231	3.5278	3.00897	3.033	2.80005	3.92714	1.2871	3.5076	6.61674	2.80523	2.50823	3.22515	6.35194	2.45094	3.8866	3.20961	3.22757	3.82333	2.3568	2.59431
1555384_a_at	2.7886	6.26397	7.12865	8.20639	7.89045	7.05527	7.68751	7.48698	8.25281	6.60955	8.29985	8.32403	4.16373	7.24168	5.86524	6.38083	7.68502	7.64693	3.75912	7.45209	8.08599	7.80051	8.16684	5.85375	6.98635	5.40487	5.04791	3.78594	5.90513	8.28807	6.12079	6.48424	5.94383	7.71737	8.18279	7.22051	5.0541	7.62088	7.0498	7.088	7.25724	7.92062	9.33187	7.4158	8.00467	6.63458	6.51369	8.12623	6.28463
1555388_s_at	6.53063	6.73659	6.78348	5.71302	6.77024	6.7673	6.34915	6.94986	6.33356	6.91713	6.97483	7.48206	7.00445	6.11656	7.09022	6.78338	7.08959	6.70869	7.51106	6.63632	7.15849	6.49459	6.67251	6.92625	5.56993	6.00411	6.21509	7.19061	7.6915	7.42686	7.46575	7.43345	7.37954	6.50522	8.16902	7.25952	6.76332	7.21291	7.50691	6.10823	7.50824	7.10311	6.94143	6.68838	7.29245	6.95099	6.86885	6.66154	6.76386
1555391_a_at	3.49268	6.828	6.09139	6.66608	0.665199	6.97489	4.33747	4.96133	5.58007	6.19735	6.43234	5.60516	2.78955	6.28599	6.83602	4.7903	5.55586	5.64072	5.4113	5.78137	5.88566	6.18369	2.94322	4.8844	5.76096	2.03994	5.3887	6.50134	6.28909	6.45325	5.3435	2.80818	6.3982	6.85061	6.55926	6.0684	0.834304	5.73923	4.9572	5.88815	6.05015	6.15292	6.15921	4.74993	5.62022	5.18042	6.53602	5.41726	1.52402
1555392_at	9.60409	12.3516	9.75825	11.858	7.76256	8.33127	10.3162	9.01892	10.3443	8.49608	9.94178	10.0407	9.54257	9.59952	10.1848	10.5606	11.6511	8.39664	10.2941	10.2358	10.5571	8.59729	10.0859	9.93181	8.08131	9.87334	10.7651	8.98826	7.95063	11.1824	8.50204	9.44585	9.61038	8.1158	10.5215	9.35372	7.31788	8.77423	10.1098	9.22202	10.4004	10.6735	10.6528	7.54467	9.37713	9.53426	8.84855	9.16921	9.25068
1555399_a_at	6.10403	5.72005	4.98544	7.20736	3.11272	4.93968	6.98188	5.9913	4.24108	6.26181	4.49005	3.72151	5.50433	4.49288	4.36255	5.60755	5.20103	5.54793	5.10935	3.54217	4.72558	4.40839	7.31592	4.66197	6.63786	4.41378	6.47142	7.5588	6.66713	6.56387	5.3091	7.35057	6.62366	4.28167	6.25039	6.69854	7.00533	4.88068	6.00909	3.11123	3.39874	5.14871	2.97205	4.93839	4.42134	4.92854	6.67758	4.91974	4.75602
1555404_a_at	5.93731	5.94009	4.01487	7.44245	4.0415	6.10403	7.67273	6.43363	3.26506	5.39119	3.97192	5.57319	4.99335	5.7028	4.38794	6.1127	3.38596	5.93626	3.39622	7.35334	10.3152	5.5206	6.22937	7.13307	7.10691	6.27362	5.01453	3.75161	7.66286	6.78237	5.01741	7.47661	11.0609	3.71339	6.2189	6.7822	4.68744	7.02892	7.71713	5.98832	3.82482	5.06419	6.11983	4.19672	4.48472	6.08576	6.63311	6.28954	5.77863
1555411_a_at	9.51869	11.578	10.0828	10.233	9.22936	9.59549	10.3311	8.48727	8.85319	9.71883	10.5914	10.2187	10.5341	10.9357	10.0606	9.57401	10.559	9.85912	10.3188	9.91272	11.4853	9.57014	9.49356	10.3964	9.11289	9.59836	10.7204	9.58485	10.0031	11.1872	8.50049	9.17846	10.2364	9.92223	11.478	10.1079	9.55203	9.71488	11.2254	10.1796	10.8743	9.58136	10.1476	9.02089	9.93858	9.80558	9.83339	9.76186	9.09271
1555412_at	0.316117	1.06997	1.56792	2.81023	2.50908	0.417398	0.370262	0.706373	1.9005	1.02267	3.47054	1.81414	1.11546	3.48612	0.921364	0.910346	4.38888	0.485365	3.33597	0.656624	1.78223	0.242918	0.62894	1.30141	-0.0816365	0.54881	1.28843	-0.661227	4.68581	0.902323	0.919379	2.07958	4.5493	0.834304	1.61438	0.65266	4.08866	9.58144	2.85788	0.540164	0.547404	2.53378	1.05129	2.54899	0.655993	2.96253	3.03458	1.4815	3.03532
1555419_a_at	10.8205	9.60391	9.45902	9.39134	10.0215	11.2708	8.79099	9.80661	9.13723	10.0484	8.96949	10.6854	10.6271	9.49815	9.0974	10.8278	9.18596	10.4957	9.41808	9.04157	9.54969	10.6208	10.0421	8.55293	9.27503	7.86465	8.08566	10.2658	10.7958	9.01651	10.169	7.52597	9.00883	11.0315	7.75289	11.1513	9.78631	10.0877	10.7706	8.37646	9.99617	11.1887	8.47712	8.63234	9.91038	6.01393	8.69198	8.68062	10.4627
1555426_a_at	7.59214	4.20304	6.88102	6.02098	7.81676	7.782	5.19116	6.96983	5.8544	7.68329	6.21537	7.86569	5.81605	4.96299	6.8789	3.57467	3.08277	7.19293	5.21615	6.70968	5.82111	6.48424	4.7816	5.11826	7.33706	6.70749	4.44135	5.70192	6.97226	4.34347	5.36243	7.42081	2.96228	7.12897	6.53933	7.54628	7.13917	5.34134	7.51506	3.86767	7.22902	6.20731	6.98431	4.92846	7.31788	6.25497	5.04142	5.093	4.33116
1555427_s_at	10.2045	8.12264	9.70362	8.4014	10.6624	10.9922	8.74114	10.499	9.264	10.8771	10.3445	10.537	9.47777	10.1293	9.85205	9.2111	9.54792	9.50897	10.0181	10.6605	8.86643	10.4554	10.5712	9.99703	10.2298	7.6336	8.0379	10.0191	10.0642	8.13312	9.34086	8.67842	8.89885	10.627	8.88229	10.2623	10.6583	10.2409	11.095	9.07843	10.4675	11.0104	9.02736	9.80378	10.2078	8.92464	8.01992	10.3272	10.5661
1555434_a_at	6.79024	6.62217	6.37479	2.99276	6.84351	6.92754	7.05033	3.95208	6.33356	6.92738	4.52474	6.48899	7.12776	4.99572	3.89732	5.11262	4.7828	6.74235	6.35953	4.96147	7.76092	6.59687	5.76481	6.36609	7.46937	6.67929	3.80596	7.24236	6.59657	4.24276	7.32537	6.58678	7.75178	6.50239	3.50107	7.31788	7.09476	6.94417	6.69157	3.43491	6.26849	6.93818	4.03183	3.38399	6.49007	6.44471	6.74923	7.1385	3.14452
1555436_a_at	6.74689	8.07457	8.24518	8.91983	8.21045	6.95299	8.46421	7.83247	8.69075	6.10024	8.54469	8.52912	7.01179	7.73189	7.38373	8.00402	8.2133	8.16779	7.71341	8.42124	9.10203	7.40155	8.31098	8.05966	7.23033	7.32913	8.18881	7.89411	7.03668	9.84201	6.75044	7.57162	7.75411	7.67878	9.57771	7.88521	6.59733	8.49525	7.33029	8.40086	8.25578	8.01733	7.25635	8.39009	7.28574	7.95862	8.40765	8.28898	7.20654
1555439_at	7.79838	7.46568	8.83096	9.14692	7.44624	7.2762	8.30605	7.13708	7.93678	7.9024	8.59554	7.78586	7.85108	8.97023	8.42603	8.16916	9.25271	7.51861	7.26343	6.35536	6.94724	7.11265	7.16777	8.77826	6.98919	8.52973	9.14692	6.59253	7.31412	8.39247	6.93068	8.23559	7.43196	7.09133	9.10443	7.46335	5.76503	7.5395	7.81747	8.44585	7.35416	6.87741	9.44327	7.07511	8.22911	8.82557	8.37865	7.34719	6.85788
1555446_s_at	8.46478	7.6764	7.78097	8.47792	7.79264	7.28652	9.03921	7.03599	8.34032	7.05366	9.30116	8.04621	8.50412	8.14431	7.88419	7.72705	8.74571	7.72511	6.58643	8.89218	7.86058	7.85552	8.50361	7.59588	7.63232	7.61929	8.72498	6.83793	6.31134	9.21233	7.40575	8.8345	8.20632	7.64123	9.13565	7.7309	6.79683	7.06854	9.79246	7.30913	7.84043	8.59224	8.63025	8.4073	5.81719	8.5725	7.47172	8.17545	7.66413
1555450_a_at	6.61528	6.58326	7.89257	7.14961	6.96248	7.82273	3.70728	7.0911	5.89943	6.0976	7.40054	7.23121	6.16338	8.02165	7.02199	6.06137	7.49691	7.35423	4.78649	7.51631	6.23913	7.24066	7.4599	7.02353	7.34132	5.13056	6.66746	5.65648	7.24367	6.08222	6.56727	7.06396	6.48637	7.7941	6.3668	6.55135	4.67806	6.00954	7.29274	7.61563	7.14704	7.83085	7.30807	3.24045	7.49741	4.8845	5.64908	7.24349	6.87991
1555460_a_at	7.79317	3.71929	5.44225	6.18773	7.52247	7.91745	4.37406	7.39655	5.95215	7.23609	6.69065	7.45025	3.60218	3.88869	5.08921	6.70836	7.01921	6.29418	4.85338	6.90581	3.54198	7.85327	7.35725	4.51225	6.49528	5.03756	3.30725	6.51791	8.23107	3.54606	8.06517	4.53396	4.21722	8.25412	3.5718	8.03017	8.22844	7.33774	7.08387	5.99355	7.51112	8.922	6.15623	6.40526	7.18377	5.40756	6.46843	7.09489	6.88917
1555461_at	9.2321	8.4976	9.5816	7.71922	8.8665	9.44215	6.56486	9.01314	7.66805	9.09419	8.44969	8.72392	8.57472	7.53173	7.62946	8.71921	8.97229	8.67508	8.51033	8.42024	7.45434	8.26367	8.53499	8.19327	7.98076	7.44742	8.15283	8.58111	8.36093	7.25784	8.74624	7.21852	7.28909	9.0079	7.23565	8.53128	9.49622	8.28888	8.53199	7.87537	7.85128	8.75807	9.17583	9.11165	9.10871	8.38203	7.11799	8.02826	7.30328
1555464_at	6.4564	5.73041	6.59779	6.77969	4.85954	7.03243	8.15468	7.25422	5.76834	7.11322	6.92954	7.25036	7.43452	4.1602	3.54211	6.89966	6.67042	7.12575	6.00292	7.34675	6.66901	7.75058	7.41058	6.65571	7.01291	6.36011	5.56458	6.62028	6.9007	3.18447	6.41192	7.16894	6.28713	5.76224	5.75224	4.40216	7.99622	5.81361	6.00015	6.45413	5.40508	7.78486	6.6546	7.3121	6.60115	6.02791	6.4494	5.82886	6.31175
1555465_at	5.47316	5.45556	6.72187	6.31127	3.39333	5.17109	6.4627	5.22282	5.52047	5.28013	3.15016	5.80611	4.50694	2.57545	3.34876	5.61715	2.88543	5.76991	2.77522	3.97661	5.16466	6.51553	5.23987	3.58505	2.83099	6.14779	6.07912	5.01741	5.76142	3.4438	2.85338	5.72722	6.13789	6.39034	1.65487	3.83485	4.00524	5.29384	6.35742	5.76142	4.73174	6.90102	2.60564	4.80475	3.56859	3.94387	1.74405	3.76902	3.21113
1555467_a_at	6.88686	6.856	4.63675	5.8916	6.97967	7.55334	6.48378	5.23219	5.47324	7.13859	7.07952	7.1619	6.46004	5.93631	6.3693	4.5791	6.54579	6.34536	6.10371	3.75112	6.73763	5.51231	3.92714	7.39848	6.8666	5.23316	2.98465	6.02049	7.15127	6.2792	7.38101	5.46226	6.58735	5.85518	6.33579	6.79741	5.57557	7.11204	7.38391	3.32146	6.93544	6.454	6.10207	2.77699	7.31526	6.89121	6.55932	5.75997	5.38655
1555471_a_at	5.80837	5.57346	5.03335	5.26617	4.13682	7.5931	4.52591	3.38688	4.96886	4.20778	1.65254	2.16849	1.11546	5.32824	4.52503	4.3198	1.44396	1.51894	5.12422	3.60435	4.02453	6.22863	4.84699	5.27309	4.95679	5.75707	5.37617	5.97451	8.90104	3.03763	4.81312	3.9441	5.79138	10.1943	2.19334	5.32698	6.22208	5.07294	4.95012	1.10678	5.32341	5.16374	6.38874	6.36323	5.2022	5.5761	5.5306	5.01512	4.70414
1555474_at	6.84564	6.28936	5.29545	7.78153	6.11974	6.81894	6.95166	6.50314	4.41013	6.59571	7.31854	3.76941	7.10444	4.70711	6.97221	7.01278	7.44742	6.64946	5.68125	7.08108	7.00589	5.80373	5.85234	7.61324	5.44097	7.23192	4.01277	6.28044	7.23478	7.76229	6.28735	6.47902	6.67298	6.94039	6.53481	6.95697	4.60396	6.09974	6.49528	5.9548	5.88854	4.03565	6.01533	5.86942	6.32162	6.76596	6.93697	6.45444	4.6685
1555476_at	7.6934	7.8662	6.92603	5.76003	6.45638	5.89958	5.86569	5.04096	5.66361	5.71598	6.99595	7.00714	7.55695	7.54939	6.05986	6.64404	5.3835	6.33257	7.50914	4.78202	6.69221	6.08606	6.92244	7.56342	7.01291	7.56976	7.06105	5.72012	7.31598	6.11787	5.39761	5.35528	7.9561	7.32359	8.47415	6.03857	3.95495	6.94297	6.95903	7.71863	6.02692	5.94591	6.401	5.98207	6.86116	6.62969	6.50881	5.18514	6.71833
1555480_a_at	7.66791	7.47767	8.43043	8.52042	7.99381	8.44585	9.01179	8.41281	8.03375	7.85499	8.74544	9.21377	7.16827	5.11951	9.08798	7.40353	8.78641	7.11905	8.82285	8.19129	7.71403	8.40956	7.88191	8.80174	7.41974	8.31511	7.40089	8.7382	8.09762	9.56052	8.27825	6.25297	7.8443	8.21117	9.71365	9.29602	7.23439	8.81281	8.90085	8.84568	9.42621	9.435	6.81366	8.30208	9.06021	6.58382	9.30142	8.58273	7.27703
1555483_x_at	6.39001	6.57934	6.92922	7.70318	7.74191	7.49286	8.18728	8.00438	7.104	6.86394	7.16561	8.00467	6.26784	6.09867	8.18922	5.46381	7.61088	7.33476	7.62318	7.23274	7.59892	7.12393	7.14621	8.26284	5.60718	6.85936	7.79594	7.7017	7.06953	8.35151	6.59165	3.79149	5.90631	7.59002	7.90653	8.07243	6.66608	7.47252	7.65069	7.46256	7.88834	8.08275	7.56136	7.57036	8.20004	7.09762	7.46861	6.48131	6.65361
1555486_a_at	7.94022	9.52947	7.68279	8.00351	10.352	7.33346	9.3568	8.82802	9.93547	10.8568	8.54184	10.6236	10.4099	8.89245	9.52597	10.2448	9.06508	9.08337	9.84608	9.55014	10.1172	10.2941	7.8989	8.33238	8.55465	8.45483	10.3068	10.2481	8.29278	9.407	10.1927	11.1037	9.21801	9.94821	7.49984	8.69726	10.0004	7.57873	11.4323	8.82054	9.29689	10.2754	8.94064	8.98796	8.48558	9.30272	8.37638	9.37629	10.3808
1555497_a_at	7.31941	7.23324	6.227	5.936	7.74596	6.48973	6.97674	3.88952	7.40799	7.4011	3.94585	5.86923	4.86134	5.90766	5.98008	5.50188	3.18668	6.17406	7.21184	6.80569	6.7858	6.28626	4.46844	4.32812	5.82296	6.92861	5.38535	6.96397	6.19811	6.68956	3.84534	5.24864	7.99466	7.71811	6.65242	3.69678	5.70466	6.66594	6.94321	5.88027	5.18332	7.22618	3.69398	7.42744	7.42092	5.62232	6.68535	7.17421	7.12715
1555500_s_at	6.16712	6.48847	7.72837	7.77239	8.77417	7.54816	8.17701	5.63427	7.57914	5.92098	9.01314	8.05169	6.77229	9.34524	7.19019	7.73976	7.32934	7.95492	5.02161	2.65053	2.87983	6.782	7.6393	8.1434	8.48509	2.52922	5.92988	4.53268	6.74264	7.30541	6.06074	8.76109	6.94188	7.95327	8.90203	7.17138	8.23853	7.95635	8.50725	7.04162	7.67206	7.70682	7.08847	8.92648	8.05898	8.58186	6.20755	7.52899	6.66089
1555501_s_at	9.97249	8.36135	9.29602	8.18974	9.25985	9.28431	10.0586	9.21516	6.48491	9.56267	8.68428	10.0577	9.59158	10.6551	8.81376	8.6779	8.96131	9.63714	7.5471	9.31952	7.1007	9.03857	10.121	9.37104	9.89069	8.44123	8.43312	8.99927	8.60805	8.02894	8.47102	9.90113	8.85246	9.29853	8.60473	6.89478	9.48435	8.84649	8.2431	8.71407	6.71813	8.88279	8.42429	9.43934	10.2974	8.31602	8.05363	9.53615	9.87512
1555520_at	7.40547	7.78891	4.52012	2.16275	6.80315	7.15742	6.96039	7.73139	6.90136	6.37323	6.22558	5.81435	6.38854	7.1634	6.96748	6.44306	6.36011	6.15786	8.37769	6.38174	6.76807	6.81693	6.5733	7.58939	3.09258	8.2124	7.24494	7.57997	8.36462	6.98501	7.78646	6.894	7.83701	7.56362	6.70627	7.63922	7.94232	6.2546	7.69026	8.81743	9.26995	6.62347	5.7463	7.28668	6.45715	6.41058	7.27195	6.47172	7.14808
1555526_a_at	3.88434	2.36127	7.22153	5.69423	6.9443	7.38166	5.68803	6.83146	7.16095	3.5721	7.47049	6.49256	3.9673	4.73571	6.66485	6.7055	4.56475	6.94209	4.03012	3.50037	5.73923	7.75857	6.47338	4.93288	6.96353	6.81693	5.5257	6.33021	4.68581	6.00452	6.65964	5.33354	6.56532	6.63728	7.15161	2.96442	6.07056	7.73007	5.14458	6.53656	6.18657	7.2992	6.53077	5.14758	6.29312	7.85265	2.42963	6.44218	1.94181
1555543_a_at	7.74493	7.16561	7.85421	6.29879	7.81131	7.25435	6.32576	7.68233	5.50204	7.45552	8.71041	8.28651	7.83565	5.63433	5.72997	8.02139	8.0528	7.91758	7.99739	7.76357	7.53008	7.70952	7.43121	8.2165	8.08172	7.57602	6.94275	7.88683	7.87328	7.9699	7.27569	4.44441	6.5282	7.99907	7.27163	8.44302	8.12181	7.60861	7.91476	6.78377	7.67867	8.53103	6.63084	7.63081	7.79317	7.52859	7.90232	7.41312	7.79789
1555544_a_at	6.21091	3.2565	5.91249	6.56235	3.54397	5.56065	4.31311	5.33599	5.47807	2.98355	1.70532	5.43962	3.47082	1.48506	2.08416	4.04336	1.14744	4.63671	5.93591	5.42169	5.00689	3.90109	4.41299	1.61463	3.65041	5.29109	2.61957	2.55487	2.14627	5.62644	5.16902	2.42636	4.57127	6.24563	3.7883	2.96442	5.35207	5.87558	2.18098	5.14966	5.70527	0.560102	4.85491	5.06054	5.23558	5.63711	1.98835	5.61753	4.81345
1555545_at	5.92256	4.76666	6.6833	7.0888	6.55603	5.39786	6.38182	5.40439	6.14375	6.14361	5.35011	6.33714	6.19962	7.58123	6.35323	5.68108	6.2083	6.56532	6.54176	5.35212	7.44172	6.08908	7.61115	3.34017	6.30357	5.88877	6.22041	6.28221	6.13537	5.94831	6.12268	6.75027	6.26115	6.87869	6.74787	5.53642	6.82542	6.31862	6.24615	5.86883	5.84212	5.68728	4.05631	6.71091	6.86116	6.05003	6.53271	6.23274	6.31789
1555547_at	4.74954	5.93838	1.89065	4.5102	1.9005	4.17433	1.59107	1.51642	3.90273	2.43836	5.11138	6.00279	1.74346	1.04019	2.11535	2.36345	4.92003	0.485365	2.68389	4.80295	2.14931	3.91129	2.38627	2.21114	1.09914	4.78491	1.24525	1.21645	2.14627	4.46609	1.81529	2.82555	5.06557	4.82691	1.41079	3.16832	1.53147	1.94906	1.59578	5.06437	3.18447	4.87843	5.13982	1.42583	0.39782	0.449395	4.00671	1.71457	5.1986
1555558_at	2.7886	1.70694	2.99726	3.22823	1.03043	4.02631	5.38706	0.637425	2.59876	1.10704	0.654011	2.74978	1.94984	4.40167	0.374761	3.09295	1.14744	0.654011	3.88273	0.177527	0.921364	2.92902	1.35092	5.54007	1.69414	4.5825	2.66268	4.6873	1.38946	4.98645	1.65335	1.02664	1.14625	-0.0816365	1.2868	-0.538065	0.319611	1.45905	1.8626	-0.111939	2.51882	6.08167	4.04884	2.98042	2.66216	0.790949	1.53352	2.57701	0.590376
1555561_a_at	5.45827	5.12305	6.82616	7.334	7.27447	7.63247	6.1839	7.61602	7.41921	5.87008	7.36493	7.21852	5.99434	6.31576	6.16041	5.55674	6.48479	6.8561	5.199	7.15219	6.32951	7.32923	7.1197	6.19591	6.9915	4.66131	5.10549	6.97287	6.62828	6.37355	6.12484	6.88412	6.1093	7.60613	6.68494	6.70306	6.14448	6.83309	7.15874	7.17722	6.33489	6.65545	7.31429	7.14259	7.38632	6.12677	5.59553	6.43731	6.51317
1555562_a_at	6.10104	6.49515	6.97057	6.28859	7.02563	7.21302	6.36023	5.99652	3.24065	5.69458	7.10974	7.0054	6.24982	6.12834	5.24792	6.49521	6.67161	6.74072	5.65432	6.85483	6.4651	6.33545	5.66072	5.57922	4.30841	4.53367	5.59657	6.33199	6.74559	6.44604	5.71302	5.01746	2.61785	6.64895	5.47156	6.86169	5.75037	5.04257	5.44895	5.51745	7.36607	7.35975	4.15192	6.61557	6.88383	4.76795	5.99908	5.34922	5.44961
1555564_a_at	1.79907	8.50111	7.74124	9.36836	6.07615	9.93052	7.06319	9.92619	9.12508	8.56343	6.49216	9.33407	7.4688	6.39088	7.82475	6.79842	8.35884	9.53697	7.71105	9.49021	7.52361	10.5702	9.31004	5.45416	7.44299	8.97367	7.56799	8.93302	9.67392	9.85721	10.3007	5.68008	6.19657	6.59736	8.18667	10.4568	6.50666	7.42619	8.93689	8.8866	10.0058	10.0269	7.30417	7.09343	7.11788	7.85804	8.81867	6.45125	9.85553
1555568_at	5.88145	6.86738	6.50898	6.23145	6.50062	5.66692	6.82694	5.00311	6.76158	6.43578	6.18156	7.06426	6.28915	6.04236	6.2551	6.8334	6.59985	5.39325	3.74698	5.9398	7.50746	6.2004	5.74673	7.31951	3.32238	7.07892	5.2162	7.50991	6.76489	4.27278	5.70036	6.54008	6.82917	6.36018	6.44029	6.49083	5.49255	6.73049	6.52868	7.17133	6.46837	6.76019	7.56247	6.41235	7.61669	4.46924	7.00697	6.19487	5.84802
1555573_at	4.78841	8.74135	8.66708	5.8405	9.55696	8.61004	6.07348	8.66901	7.88098	9.41951	5.65932	6.17436	7.66097	8.23167	6.52545	4.04336	9.46116	8.13074	6.34056	9.59601	5.28578	7.31694	8.52845	4.77648	4.85331	8.02946	5.91092	6.58727	7.53986	6.75292	8.4941	5.22584	7.09627	7.12772	5.14744	7.4308	8.72424	7.14436	6.90449	7.84987	7.22673	7.20789	7.20614	8.50718	5.8099	2.96253	5.1241	7.2808	9.51657
1555578_at	5.01512	9.91101	7.61581	7.96885	8.45726	7.27761	7.03533	6.87102	1.96658	6.68226	5.62507	8.1566	7.6832	5.37041	8.24055	7.50193	8.54042	7.1684	6.11958	7.92599	10.0431	8.27068	8.85483	5.50153	6.9265	5.54329	6.81024	5.99036	7.77563	9.80151	7.84099	8.30281	9.69218	9.63268	7.44287	6.45548	6.40975	8.2905	6.98737	6.60845	7.22673	6.86514	8.47902	4.97905	7.30662	8.30194	8.64395	5.333	8.1403
1555579_s_at	7.84422	14.235	11.7532	12.4137	12.8335	11.7366	11.4441	11.3438	9.84852	12.1069	9.83624	12.7197	12.6381	7.58026	13.4075	12.2508	12.7767	11.9432	10.9805	12.7364	14.2558	12.3624	12.9714	9.1515	11.7222	12.4399	12.0038	10.6214	12.7179	14.6533	13.0897	13.2387	14.2822	13.8387	11.5275	10.5147	9.95914	12.5123	11.8954	12.0308	12.7056	11.3203	12.7923	9.90454	11.5604	14.1809	13.2579	9.67759	13.1147
1555580_at	2.27294	6.48479	5.76471	4.50056	6.5703	5.71241	4.17927	5.80103	6.39276	5.79085	4.67806	5.88483	5.78164	1.96811	6.38071	2.82555	5.45788	5.60186	2.68389	5.07755	4.98727	3.12496	4.94755	6.05383	3.71136	5.74215	5.75843	1.7748	6.49026	4.62302	4.90827	1.88323	6.18184	5.53738	6.16651	2.86357	3.12006	6.31383	3.53858	5.18639	5.6148	6.85989	2.56329	6.11407	3.55193	5.30754	5.82832	6.11443	5.92413
1555595_at	5.71958	2.04988	5.94499	2.39193	4.29068	3.58671	5.20704	4.10091	5.16012	2.7142	4.96725	3.00162	2.58469	2.78738	4.31985	1.94984	4.91231	2.68002	4.26453	3.03632	5.38858	1.4601	1.86674	2.93041	1.19321	1.83526	2.75317	0.389207	1.67792	3.17049	3.21896	3.76335	2.74481	3.17072	3.14486	1.46353	2.07926	5.47056	2.83159	6.55417	5.00273	4.84794	2.70156	1.63031	1.7535	3.44847	3.85901	3.48296	4.6043
1555600_s_at	6.05736	6.19383	5.96449	5.90428	6.49845	8.97	3.63489	7.78612	5.33523	6.65899	3.1102	8.46274	6.6104	1.9142	5.97704	7.53922	3.55367	3.27608	6.80401	5.80931	6.31887	7.07845	7.07637	5.61667	3.44543	2.9197	3.16405	6.9011	3.14367	3.84754	2.54096	3.25645	8.17551	7.70348	4.1804	8.22087	6.16	6.83309	5.70452	4.97177	6.41097	7.67689	6.12182	5.74287	4.567	5.29373	5.06543	2.88089	6.24535
1555608_at	5.07038	3.8823	4.50439	6.7845	6.7301	6.73138	3.90059	4.38396	4.57049	5.2145	4.28729	5.78117	6.77535	7.72935	6.69577	4.65856	6.15052	5.12537	4.39806	4.89752	4.22791	4.01754	3.92714	7.71557	3.54965	5.07382	5.59415	7.28149	5.31645	6.09066	4.947	5.14828	4.1072	6.54667	6.63058	4.71094	5.21636	6.24242	4.80282	5.89015	3.7318	4.75049	3.9389	4.58499	3.39138	7.03283	6.8165	4.34407	4.8686
1555611_s_at	6.4007	3.17244	5.41685	6.86484	6.0935	6.84965	5.20393	5.3818	5.29655	6.40461	6.1366	5.62815	6.19504	6.87953	4.85701	5.74964	6.76034	6.14901	5.75386	6.18204	7.03784	6.55642	5.79794	6.52076	6.61476	7.67425	6.6592	6.5228	5.83218	5.699	6.87195	6.09814	5.92677	5.49088	6.50502	5.40439	6.59005	4.0567	3.52042	6.55595	4.96246	6.61308	3.03711	6.6794	6.0717	6.38368	4.44144	5.42892	6.71426
1555612_s_at	4.55607	4.6405	5.91556	5.2527	3.56099	6.78133	4.66856	6.24787	6.55465	4.5407	3.45688	6.65964	4.73336	4.80795	4.68109	6.35941	6.44355	4.0242	7.19684	7.42912	3.73339	3.82549	4.49418	4.71776	6.77531	4.49005	7.24125	6.66637	5.78875	4.3248	5.81209	7.39655	6.74077	4.23885	6.48205	3.88369	6.71426	4.26909	4.06657	5.94531	7.07767	4.43824	6.91656	6.8408	7.13618	5.46161	7.13251	7.13048	6.43897
1555613_a_at	4.67166	6.28168	6.83033	6.31856	3.11272	4.24739	4.33747	6.42419	4.3848	5.46381	6.86819	3.52069	6.96258	4.26453	5.86832	3.94503	4.7729	6.26606	4.59163	6.11013	5.61064	6.12476	3.70908	3.77418	3.77175	7.5036	6.09334	6.95974	5.99537	6.28865	4.01539	5.37163	5.31146	2.88393	6.84705	4.2997	6.55887	5.8519	5.10856	7.39816	9.3158	5.68728	5.80984	4.07194	5.4181	6.62004	7.14761	3.28432	4.1959
1555616_at	5.22322	6.85709	7.19442	5.70028	6.75759	3.09325	7.69267	6.67561	4.58863	6.56532	3.83906	7.09926	6.21275	4.57964	7.28517	6.86646	7.71039	4.059	6.62022	4.15632	8.53364	6.32757	8.22455	4.0336	6.72525	7.98327	7.79497	6.86865	5.66884	6.90927	6.64436	7.46126	4.62097	4.33184	7.50071	6.13022	8.18599	6.34217	4.14023	5.85561	6.72257	6.86156	7.85966	4.73733	6.82623	7.34519	6.06835	6.76493	7.13543
1555617_x_at	5.71091	7.70021	7.38912	7.67838	6.91483	7.15085	7.69222	7.37067	8.05178	6.66426	6.00228	7.08435	6.35008	7.81361	7.48094	6.20544	7.49974	4.59095	6.65113	7.10772	7.1961	6.57593	7.92426	7.14503	6.83806	7.54036	8.22375	6.79642	6.15851	6.44514	7.53726	8.57439	6.23527	3.37156	6.34027	6.86493	8.42341	6.93427	6.83463	7.29203	6.67841	6.92309	7.69413	6.27705	6.58556	8.00179	4.61675	7.56334	6.07949
1555618_s_at	8.79737	6.50806	8.06626	6.63944	9.30431	9.2298	5.8476	8.87471	7.27776	8.82445	7.09749	9.18245	8.24582	5.70866	7.9445	8.36424	7.35168	8.19352	7.54267	8.2299	6.09447	8.8703	8.80696	6.95335	7.96186	6.16155	7.25824	5.02105	8.77177	5.89615	7.70283	6.55025	6.62489	9.64787	7.88386	9.14712	9.2208	8.62174	9.3471	6.09035	7.96726	9.17187	7.73959	6.8532	8.74195	6.38124	6.8961	7.25644	7.76795
1555624_a_at	6.09727	7.37683	6.06343	6.35211	5.68308	5.46253	6.71146	4.14901	5.82256	6.23409	6.76993	6.23793	5.33808	6.36863	5.6101	5.94748	5.6148	6.27785	6.4089	6.76588	6.65833	4.72899	5.64083	5.40229	6.36773	4.93948	6.98316	6.30487	5.75734	7.53467	6.30257	5.62644	5.27939	5.219	5.37079	6.85678	2.72728	5.98039	7.08227	6.33486	6.50746	6.20529	6.06137	4.02239	5.03335	6.2637	4.11261	3.18817	5.45842
1555627_s_at	6.82858	4.11204	5.51506	4.22783	6.65623	6.84965	7.10311	4.99335	5.58897	6.82469	4.57877	4.37123	6.67796	7.2134	6.55287	5.89798	4.76692	3.3113	6.14508	6.14598	4.33608	4.53845	4.59239	7.74468	6.34107	4.7644	4.81396	7.2092	4.54704	4.59041	5.31757	5.89826	4.9543	6.39519	4.55108	5.88982	4.37502	6.68669	3.17093	4.04067	3.95309	4.33739	4.34464	6.76979	5.84786	5.97334	4.783	5.14595	6.73858
1555630_a_at	10.4052	10.2712	11.0257	10.8215	11.4138	11.7276	8.72972	10.2242	10.3058	11.7095	9.4887	11.1147	10.4381	10.7097	11.2528	9.92169	10.0118	11.0593	10.2385	10.4899	9.25754	10.3758	10.4824	10.6766	11.3625	9.40414	10.1347	10.4019	10.4425	10.3742	10.5339	8.86201	9.4488	10.5715	10.41	10.7201	9.64514	11.5101	11.049	10.1446	10.4285	11.8853	9.56504	10.5914	9.98525	9.73999	9.6265	10.6364	11.1607
1555632_at	1.47003	6.26211	6.21462	5.5417	6.32088	5.67139	6.67902	6.61082	7.38179	3.46789	6.04642	6.56537	6.8604	6.71714	5.99705	5.80699	6.38761	6.62703	6.6349	6.64908	7.33505	6.09177	6.88214	6.63279	5.36238	5.41798	5.11834	5.77282	5.16163	1.70181	6.11294	7.25076	7.03252	7.18993	6.54782	3.63718	5.16056	5.45187	2.85788	6.97513	4.84954	6.22935	7.16671	7.43693	6.88829	7.09433	5.84942	6.87996	6.95785
1555638_a_at	5.8015	6.52932	8.20646	6.25011	5.38068	6.75723	7.48883	6.66374	6.68053	4.17521	5.77353	5.54164	7.91252	5.86747	7.74316	6.53425	6.74151	6.60148	4.01101	6.47758	6.12387	8.11697	7.1989	6.29822	6.22912	7.37333	7.19936	6.45733	7.4057	6.65043	6.86029	7.30881	6.74705	7.2218	4.81082	3.46708	7.67965	3.23716	5.87226	7.01561	6.46643	7.98859	6.75235	6.69939	3.47518	5.58654	3.70645	6.51188	7.43885
1555666_at	7.03797	7.09622	4.86394	4.29664	3.92714	4.12806	3.43791	6.13329	3.40057	6.02962	3.60599	3.42133	5.75678	3.57791	6.26415	3.51955	3.00324	4.11576	6.22676	5.2775	3.36791	3.61184	6.71623	6.0247	6.96353	4.61621	3.42389	4.27348	4.69239	4.28296	3.55789	2.96442	6.22218	7.30269	4.42959	4.54542	3.09823	6.55267	3.63767	2.26827	5.57268	5.78272	3.13016	4.33339	7.33989	3.26014	3.80288	4.07154	3.80725
1555678_at	6.46302	6.26766	3.17809	3.5734	3.78471	2.84768	3.62274	4.15703	2.77006	3.6757	3.37659	3.24839	7.23532	5.66423	3.96492	2.33583	2.64739	3.64731	6.51263	4.60942	4.52896	3.27616	4.34356	3.43491	4.43991	4.29006	5.22662	4.27996	3.8417	2.3718	5.42175	5.15539	6.19871	5.27095	4.1804	3.18839	4.03496	5.54007	3.19253	3.39027	2.61017	2.82364	6.25696	3.8328	4.74978	4.60408	4.77829	3.56387	4.85714
1555679_a_at	8.16167	1.14506	7.22418	6.35862	8.5856	8.07825	3.50947	7.97127	6.53231	7.48982	6.71536	8.55176	5.94531	4.17624	5.90187	6.3133	6.0798	8.34294	5.8883	8.14591	6.06163	7.65449	7.50704	5.27735	8.07228	3.47404	3.04822	6.35852	7.5451	4.53422	5.04759	5.40309	5.34543	8.53585	5.62764	7.84404	7.19712	6.68976	7.14265	5.15294	6.56238	8.31276	3.49962	6.39732	7.9414	2.02813	4.83755	6.90401	7.8363
1555680_a_at	6.20795	2.70081	3.37326	5.07118	3.76784	5.59404	3.05155	3.8213	3.62262	3.41617	3.3309	4.4343	3.65868	3.62795	2.9851	2.86732	2.71629	2.86158	3.33597	3.03632	4.56638	5.2373	2.84105	3.48664	3.1841	3.21812	3.1498	4.07056	3.96233	3.43311	4.52575	3.42403	3.76842	3.32602	2.79196	3.92517	3.3948	2.86363	5.70452	5.28313	4.59188	4.44628	3.66286	3.3084	3.79651	3.73712	3.01791	3.69624	4.08232
1555691_a_at	6.84738	6.67011	8.12711	6.58917	7.14097	7.60881	5.92394	7.51139	6.60009	7.26353	6.04642	3.97347	8.20676	6.8822	6.55968	6.05883	6.44611	6.5541	6.89464	6.54276	7.12079	8.98039	7.85677	7.02182	6.11924	7.2247	5.00176	6.74391	6.1419	7.25551	7.31776	7.25261	6.90401	7.56929	4.70845	6.19921	7.70138	4.26085	5.73529	4.36116	6.72773	6.78071	7.45563	7.12571	7.43855	4.08694	5.1162	8.01452	6.19834
1555694_a_at	6.15497	4.97496	6.78348	3.98777	7.18077	6.91937	6.5796	5.54273	6.8467	6.9242	4.07969	6.55825	6.732	3.9523	4.24191	6.03566	3.89594	4.49563	6.30079	6.69985	6.49384	6.45994	7.40146	7.01712	5.9357	6.0798	6.42989	4.97681	6.81823	5.5057	7.11946	7.41249	6.96777	7.05779	5.94888	4.98773	7.59452	7.23865	6.54598	6.99975	5.9518	7.43447	5.74847	6.76243	7.59172	7.20515	5.812	7.47187	5.17515
1555704_at	6.32153	5.5326	6.51375	4.67979	6.39258	6.16269	6.01219	6.24612	7.12869	6.91335	6.04642	6.27861	6.77711	7.55509	6.01849	7.19695	5.90441	6.6869	3.53613	5.95594	6.86929	6.42518	6.77184	6.66574	6.7327	3.19547	7.13723	5.95273	5.87749	6.89571	6.85687	6.85525	5.53744	6.22222	7.27627	6.96424	7.54286	6.4089	5.17228	4.45379	6.20208	6.9828	4.17442	5.43406	4.8162	6.48549	6.05245	4.40287	7.64767
1555705_a_at	5.87802	6.15376	8.92325	5.08334	8.15066	9.22702	4.16476	8.5354	5.97116	7.08841	7.68717	7.57005	5.28772	8.91302	9.68999	7.33788	7.42105	7.29338	8.53034	7.47842	4.19089	8.63458	7.12656	2.57537	7.75877	6.68104	7.87048	8.20065	8.28432	7.07758	8.10919	5.80455	6.15012	7.1933	6.32243	7.69665	8.40439	8.86831	8.91778	8.26227	9.06158	6.88868	7.25749	7.46849	9.03831	5.57197	5.8652	7.88521	6.98496
1555719_a_at	1.12371	6.9447	2.4389	5.98992	2.02478	4.11682	5.3287	4.06095	0.134973	6.17967	3.74825	4.59715	5.11252	7.74329	6.00479	4.70059	8.00257	5.4181	3.33597	7.4742	7.34021	2.55668	6.14628	6.08389	1.09914	7.75267	6.41488	3.43137	6.77509	8.20429	6.76173	4.44441	6.00508	4.67641	3.09713	5.67413	6.48176	7.4991	5.67336	6.5048	5.9572	7.09887	7.62697	5.91346	2.17984	5.48658	5.8593	2.91802	8.15592
1555723_at	3.41223	6.96183	5.97009	7.61303	6.03237	5.80557	6.97098	5.29748	7.03255	5.58059	6.48141	7.29888	5.67209	4.97601	3.82401	4.90318	7.30966	6.34334	6.30079	5.30949	4.85491	5.97492	6.30797	6.83893	4.12914	5.55178	6.11049	3.07958	6.29433	5.22539	6.04049	6.71623	5.44944	4.65754	7.22429	6.1773	4.30855	5.86466	6.5345	6.57587	6.79811	5.1061	4.02461	7.01557	2.91622	6.59733	6.60121	6.06941	6.09978
1555724_s_at	6.81197	6.87398	9.23461	7.53349	9.15031	8.66857	7.98244	9.28055	3.38915	5.06077	8.77498	9.23187	4.90673	4.98353	4.54602	10.2598	7.48409	7.68525	8.82094	5.03232	4.73751	10.3145	5.54164	5.22347	7.75539	4.44761	4.66602	8.53396	9.94086	7.56648	7.81431	7.16433	6.73934	4.15272	4.29244	8.13915	8.13197	8.30468	8.11562	9.34886	8.96831	6.50079	3.7866	4.81141	3.8691	5.27069	6.60695	8.79359	5.12747
1555727_at	5.23919	5.97027	0.999073	2.33341	1.77325	2.28173	4.18594	1.83075	1.35	1.77579	3.23608	5.09509	2.3494	5.91181	5.06087	2.06936	5.60224	4.99173	5.9447	1.85934	5.73923	4.0788	4.42304	4.58213	3.91605	2.88069	5.87395	1.47857	4.43536	1.5839	3.19984	5.78529	2.72555	4.15272	6.26923	4.34841	3.03552	2.63517	1.00926	5.77646	2.75504	4.12184	4.31702	1.78349	5.28478	3.94387	1.25477	2.55599	5.56622
1555728_a_at	7.38297	3.09295	7.01503	5.3774	6.63507	7.34457	6.43298	2.54169	6.11476	6.71479	6.57146	6.13005	6.57382	5.4859	5.81197	6.84035	6.32923	5.89565	6.71826	7.02442	6.60732	6.40299	6.45633	6.05088	6.43667	7.03411	6.43952	5.81394	6.99026	4.95351	5.24283	5.50065	5.1853	7.32904	5.53638	5.86165	7.43625	5.14716	6.15325	6.18701	6.55901	8.13736	6.08042	6.21442	5.95219	5.43771	6.38391	5.83736	6.21316
1555733_s_at	2.81977	2.32888	5.34788	5.59109	5.49859	5.28993	5.15737	4.6373	6.25862	6.66992	5.68548	6.16678	5.65456	6.03311	5.95244	5.63659	1.83641	5.27537	6.23242	3.66254	5.64319	4.48915	6.64307	4.52882	1.38214	5.43264	5.1457	5.54024	4.13491	3.24993	1.52116	1.50341	6.14635	6.32222	3.88273	5.03212	4.96477	5.78587	5.15391	5.50359	2.01791	5.04128	5.84167	3.43105	6.88648	1.9995	4.21722	5.45981	5.99817
1555735_a_at	6.03642	3.09295	7.00107	4.7247	6.9592	7.37895	6.0076	6.38154	2.91279	7.0641	6.09225	6.46072	4.53279	3.4421	5.71387	6.78042	4.26587	7.42707	7.23491	3.52792	6.69789	7.14712	6.47095	3.93198	6.33005	6.58853	6.1611	4.88461	7.3487	3.26267	6.92134	6.44531	5.27282	6.18937	5.87034	6.66734	7.86608	5.8024	6.71488	3.17314	6.33066	6.25729	6.62232	4.40385	6.45203	4.07389	6.64357	5.94076	4.91138
1555736_a_at	7.52799	7.5478	7.45109	7.53231	8.57035	8.36469	7.29896	8.2027	7.55387	8.37121	7.65156	8.053	8.17679	7.55602	7.31054	8.01543	8.25587	8.80954	6.85463	8.2593	6.27163	8.15066	8.21209	7.77544	8.60293	7.71054	7.76175	8.15635	7.95782	8.62988	7.80011	8.38482	7.43241	7.69517	7.41376	8.67113	8.70129	7.95817	8.22112	8.29195	8.12803	8.86201	7.5474	7.1776	7.7605	6.93226	8.18513	7.09812	9.05403
1555740_a_at	4.60029	5.26656	5.15636	3.60803	3.64152	3.3266	3.917	6.08103	3.77751	3.00915	2.29858	3.67776	3.7462	3.97858	2.52392	2.58641	3.63112	2.75392	2.02708	5.22256	2.75289	6.2546	2.35254	4.18336	3.54965	3.33456	2.35322	3.66124	3.24219	3.65758	5.91709	4.06267	5.07294	6.07005	3.55081	2.8047	4.27705	4.84277	4.18594	6.52435	3.14004	2.73428	3.95539	1.21059	5.61157	2.59514	5.99502	3.49316	5.29682
1555742_at	5.37032	7.56889	7.67193	7.38185	7.34741	7.12411	6.3562	8.18295	8.70004	6.93288	6.08514	6.80899	7.25731	7.93686	7.02851	6.22297	6.93948	6.09422	7.58436	7.028	8.25555	7.74896	8.14962	5.04953	7.48195	7.13286	7.75727	8.74615	6.86464	5.98132	3.94694	7.35385	8.97367	7.5395	9.35862	7.14824	5.32228	6.80011	7.09999	7.12155	7.178	7.21718	5.36059	8.10997	7.75207	5.73899	7.74113	8.25281	8.07166
1555745_a_at	5.95948	1.93501	6.66313	4.64352	6.38368	6.49577	6.1304	3.00915	3.46321	5.27085	6.32523	2.85665	6.42122	6.47049	6.73939	6.15336	2.31717	6.33257	2.86281	3.18582	5.95886	7.49167	5.46188	2.87456	6.08081	5.60908	6.16902	6.03625	6.31718	6.53361	6.34064	3.33221	6.66647	7.95113	5.23144	5.68729	6.26636	4.64268	6.13275	6.37876	2.45895	7.84546	5.7463	3.01806	6.0717	3.02895	6.04778	5.99872	3.07096
1555748_x_at	6.15497	4.35946	2.57096	4.32854	2.68843	6.16697	6.84011	5.10856	5.79844	3.98788	6.39486	5.66893	3.41889	4.11242	4.37108	7.14465	6.38113	2.99581	7.22655	4.21763	7.3495	5.79392	3.29951	4.25628	2.59514	7.11493	3.54929	7.25401	6.59414	6.06022	6.73646	3.9441	5.43505	5.46324	7.25995	6.86829	6.6572	6.18355	6.75688	7.15204	6.09401	7.50545	6.33115	6.08777	3.63282	6.08937	4.80209	3.25881	6.10465
1555749_at	2.75786	3.17244	2.00096	4.02021	1.96197	1.47339	5.59947	1.91897	2.43354	3.53608	3.23608	1.34353	1.47857	3.9441	2.9197	3.71782	2.48761	4.22791	3.00546	6.07141	3.03803	3.02975	3.48664	2.04095	2.96139	0.791911	4.43396	2.70223	2.54262	3.65758	1.05951	3.20806	2.12223	3.81728	6.11868	3.35579	1.85026	2.72134	5.05468	1.10678	2.61017	3.47489	4.40735	2.52392	4.29825	2.20843	2.21576	4.50544	4.03733
1555753_x_at	4.78073	3.77448	3.30725	5.42555	4.56297	4.32276	4.36255	3.83224	4.56512	4.36051	5.29602	5.00285	3.82689	4.73131	7.18557	3.10974	6.04413	3.64731	5.95004	4.11255	3.84737	6.20464	4.92575	4.19528	3.79945	3.53497	5.04273	6.2059	5.46257	3.71602	4.09721	5.78772	5.22371	6.60569	3.3123	2.96442	4.41794	3.50172	4.72406	3.90181	3.92243	4.66675	5.55201	4.44278	4.09199	5.67673	4.38118	5.65323	6.0866
1555754_s_at	7.28814	6.13498	5.54315	5.11801	2.78295	6.09015	7.83845	7.17826	2.94511	6.86778	5.40615	4.12472	6.3615	3.6479	7.14393	6.04505	4.76274	6.40983	8.57625	4.72964	8.71624	5.12406	5.24934	5.72005	7.74413	6.5629	5.78158	6.88403	6.96923	5.07745	7.07875	5.94696	8.45676	6.63125	6.03429	7.47058	7.15839	3.01423	5.78206	7.30913	6.61404	5.94306	5.16106	5.73498	5.7633	6.44335	5.13939	7.9678	6.56597
1555756_a_at	2.7886	4.63395	6.69624	7.01795	2.13525	4.81699	6.26586	2.3517	5.96149	5.94996	-0.716699	1.75693	5.62737	5.48981	5.73927	5.20112	2.69615	5.91585	5.38816	6.23959	2.10672	6.37392	1.18795	5.02218	0.996804	3.22964	5.35229	6.10839	2.60593	1.8405	1.86041	1.88323	5.62359	6.23615	6.63058	2.22002	5.92335	4.28991	1.09914	4.71977	5.1972	6.28758	4.64923	5.95336	4.38189	3.89756	1.66018	3.52769	3.99294
1555758_a_at	9.02413	2.1169	8.61982	5.62495	9.51383	7.80394	6.73659	7.81738	7.23515	7.62865	7.56355	8.83532	6.84097	8.19146	6.27453	8.01255	6.24305	8.30507	7.40281	7.15566	6.61968	7.21525	8.45735	7.51349	9.09618	3.07844	5.80103	6.95974	7.09976	6.72903	6.53796	6.53877	5.29513	8.63427	7.43121	7.54224	9.20906	7.37578	7.90007	7.02078	6.21147	7.8543	8.20489	8.00225	8.98535	1.82497	5.46725	7.2244	8.19204
1555759_a_at	6.83976	6.65301	9.32224	5.0972	6.80315	6.90918	8.09585	7.67545	6.36816	5.62382	6.53407	6.27861	8.61927	4.78962	6.20187	7.07041	4.26587	6.98581	6.87681	7.26778	6.03459	8.96609	7.75637	6.56801	6.76029	7.62441	7.3025	5.44542	6.26278	4.6163	6.71372	7.05018	6.73409	8.51524	4.05238	3.85924	7.81614	6.74559	6.71958	6.90247	5.54706	7.87125	7.6241	7.51642	5.55201	6.8961	4.6653	8.61621	6.68456
1555760_a_at	10.2688	8.55439	9.08851	9.07694	10.3017	10.2309	9.29788	8.85539	9.09825	9.40125	8.44611	9.3298	9.22602	10.0025	8.87171	9.81799	9.17282	9.36728	8.9428	9.30924	8.65133	8.83146	10.0283	8.90025	9.46536	8.80853	8.6867	9.1665	9.35913	8.72574	9.08701	8.75304	8.50923	9.53934	9.30969	8.92665	10.1603	9.84081	10.2303	8.84102	9.39946	9.0974	8.73936	9.10461	9.71233	9.04553	8.45631	8.7695	9.53551
1555763_x_at	8.34085	7.39352	4.68153	7.46733	7.20019	6.77925	7.21179	4.43884	5.92677	6.35653	4.9033	4.29046	8.61026	8.41708	6.99143	6.36496	7.47177	2.70587	7.16867	6.47071	5.05328	4.79113	5.15463	7.75144	6.96353	6.57146	6.32098	5.18691	5.66884	7.6724	7.26839	7.62489	7.10691	7.88199	8.33414	5.0062	5.13228	4.39593	7.02714	6.25587	7.22551	7.22752	6.00912	4.67636	5.47957	6.96695	6.32315	8.25923	7.36763
1555765_a_at	5.27735	3.86371	3.48018	4.29664	2.87953	2.59537	6.43722	4.35079	7.39414	3.51792	5.51888	2.6055	4.37406	3.28692	4.34216	4.6779	4.41418	2.90569	4.43536	2.88453	2.99454	4.47711	3.53887	5.0845	6.03367	4.75207	4.04675	5.4003	6.49256	4.29199	6.38586	3.9441	6.31431	4.29316	3.45063	3.85924	3.62202	3.21912	3.89662	3.23766	2.78456	4.80811	4.00971	4.64711	5.0267	5.00375	3.30548	3.24607	5.69893
1555772_a_at	6.57611	6.72513	9.47407	7.63523	7.52556	7.58671	7.7726	8.11777	8.52596	5.84389	7.22358	7.65228	6.91101	9.11969	5.80538	8.43409	7.93981	7.44614	6.59117	8.22396	7.41588	7.37218	9.04636	7.86066	7.83674	6.75976	6.36414	6.92393	5.74742	5.98845	6.05645	9.4504	6.95222	7.94566	8.99752	6.56496	7.81405	7.24791	7.61825	6.48596	5.99338	7.56289	9.03857	7.73983	8.92235	9.29053	5.07912	7.7995	7.77556
1555778_a_at	7.00527	5.00724	8.45536	6.68858	7.22962	7.85504	3.52836	7.59738	7.67504	5.28583	6.68791	5.65741	4.9288	3.45288	5.40473	9.53955	2.96668	4.09753	7.26252	5.60763	5.91725	8.33152	4.99302	3.75173	5.24354	2.75605	3.63475	6.86755	8.16158	2.69982	4.22522	2.10086	4.29033	6.32494	7.76139	6.48406	5.70466	2.83465	5.19356	7.99766	9.34247	5.63482	5.80984	4.84174	-0.0219142	4.81391	5.7583	7.01931	4.73336
1555780_a_at	9.54294	6.98044	8.5864	8.16405	9.42976	9.78094	8.50855	9.96198	8.90576	9.38924	8.18206	9.84459	9.09077	8.6791	9.8277	9.80722	8.70788	9.35523	9.16939	9.34356	7.82644	9.49924	10.1063	8.33633	9.0292	8.2551	7.09276	9.14612	10.2846	5.98701	9.83379	8.74698	8.06587	10.2154	7.37889	9.6707	10.7569	9.54388	9.92065	9.1231	9.60131	10.3732	8.29054	8.16902	10.5374	6.93692	10.0434	8.58226	9.63042
1555781_at	7.81554	6.19383	7.44196	7.04762	8.20337	8.0153	7.88634	8.42539	8.28626	7.36924	7.03768	8.22717	7.00555	6.25529	7.21512	7.10762	7.53784	7.95492	7.51279	8.57733	7.68599	8.14604	7.49666	7.72244	7.93757	5.73523	5.99321	7.39301	7.10691	8.56322	7.77556	7.72058	7.41744	8.25338	7.42056	7.97777	6.96328	7.5444	7.62255	7.51325	7.81461	7.66169	7.94361	8.15585	8.84194	6.82637	7.78782	7.95918	7.01169
1555783_x_at	5.3953	7.26694	7.80508	6.29643	8.27997	7.36505	7.76592	7.55539	8.08327	7.39564	6.98698	8.35472	6.95355	7.80979	7.06498	6.86646	6.96781	7.83442	5.49514	8.18711	7.61471	8.10448	8.12376	7.74605	7.53202	4.09339	6.45774	7.76021	5.07191	8.49752	7.80784	8.05211	5.34543	7.48785	8.25281	7.68956	7.85677	7.55754	7.51251	7.81511	8.04492	7.51144	5.23373	7.75144	8.52963	6.84476	6.8994	7.75058	7.36634
1555784_s_at	6.63618	6.64812	3.984	6.09636	5.63502	6.62061	4.76969	6.49327	6.50815	6.50747	5.62922	5.59345	6.07949	4.57208	6.39962	4.6653	5.95232	6.10284	6.39472	4.70547	4.0306	6.82454	6.88214	4.44571	7.1404	4.00635	6.14199	6.92677	6.6981	3.82596	4.85771	7.53251	6.9944	6.56878	4.57194	5.72118	7.65242	6.63394	4.00524	5.62094	5.77369	6.83793	4.65945	6.12552	7.25824	7.43655	6.65367	7.08847	6.07456
1555785_a_at	8.1064	7.46132	7.92783	7.03116	7.06384	8.11267	8.57333	6.98172	7.48149	7.80792	6.57146	7.97945	8.21844	9.0939	6.59584	5.13549	8.27045	8.0868	7.7144	7.24859	7.73631	8.20438	7.11874	9.173	7.38551	6.84325	7.0832	5.58875	7.49007	5.66536	6.10454	8.08381	7.36286	7.75296	7.13411	7.13835	8.53901	7.8181	7.73834	8.12312	6.83867	7.63202	6.48069	6.4937	7.88177	7.97275	5.93806	7.40326	8.30201
1555786_s_at	10.6683	9.65562	8.86426	9.68256	9.08146	8.51096	10.4334	9.12424	9.73909	9.63931	9.15304	8.87577	11.6984	10.0448	10.1495	9.70059	9.38356	9.20492	11.2617	9.3506	10.2226	8.87881	9.14661	9.671	9.53306	10.659	10.4325	9.73878	9.50305	9.42915	10.401	10.8734	10.5506	9.43042	9.94993	9.32681	9.85244	9.64414	9.69745	8.57733	9.31716	9.49805	9.57829	9.91635	9.49815	11.0999	9.71297	9.9238	10.4222
1555789_s_at	8.10504	7.03176	7.60903	7.38586	9.10273	8.93625	5.37023	8.78221	7.65125	8.36975	7.93601	8.27197	7.80344	6.8492	7.29677	7.31217	6.63388	7.68395	7.04003	8.04704	6.47017	8.49151	8.26085	7.61324	8.49958	7.53928	6.92773	8.07787	8.72174	7.30869	8.03017	7.29513	6.6526	8.30281	5.62094	8.77136	8.48314	7.28684	6.59556	7.58201	8.10117	8.34245	7.16353	7.19523	8.13933	6.20105	7.79654	7.67496	8.18161
1555790_a_at	8.92291	9.08127	11.0583	9.09876	10.6335	10.3892	9.45844	9.54102	9.55041	10.2176	9.08434	10.0806	9.76028	9.4219	10.1986	8.27918	10.0854	10.9995	9.79019	9.62735	7.85053	9.80285	9.62401	10.0905	10.8235	8.37676	8.84067	10.1396	10.8962	8.24712	10.1934	9.49574	9.35569	8.84428	7.67823	9.90635	9.13982	8.51783	9.07591	9.03719	9.76694	9.78729	8.60968	10.2954	10.1104	8.42401	9.72184	9.7449	11.2676
1555793_a_at	8.53633	7.40226	8.95606	7.20053	8.85589	9.23115	6.7755	7.83687	8.24518	8.49988	7.31935	2.72537	8.71095	10.024	8.09472	6.09934	8.06509	2.90569	8.44768	8.89744	6.38959	8.76039	9.2012	3.34017	8.02046	6.04469	7.22546	8.81298	9.24229	6.88865	8.55623	9.05146	7.91894	8.961	7.83314	5.78603	9.38665	9.29997	9.15106	7.90253	8.93541	7.91317	5.84786	8.46231	8.58937	4.53085	8.25406	8.90503	7.87955
1555797_a_at	9.3412	8.02757	9.52667	9.27985	9.28892	10.3835	9.42002	9.51925	10.7331	8.50725	10.7603	10.6929	8.79091	7.61595	8.01089	9.51171	9.04654	10.0295	9.02089	9.91111	10.0534	9.42253	10.0551	8.72704	9.66663	8.43312	6.82578	9.2242	9.65329	9.1061	8.75945	9.5019	8.60736	10.0055	8.25809	10.1176	9.50608	9.28104	10.2617	9.43954	10.0883	10.4805	9.36465	9.40337	9.98971	7.70737	8.89379	9.82191	9.26146
1555800_at	8.9632	5.42645	3.86078	8.33962	8.83979	3.27922	1.32705	6.10479	1.23503	1.39198	0.972174	3.2253	2.21576	1.79107	2.82453	1.08584	6.60945	2.6259	6.42135	2.7298	1.48527	1.01164	1.76612	8.54912	2.92877	5.00297	1.11546	1.94414	9.04919	1.40614	7.06002	2.12441	1.07785	1.66629	3.09713	5.59135	1.32561	1.37275	7.60255	4.9022	1.7994	2.53378	6.78726	2.25584	1.17047	7.11378	7.82759	6.07351	1.40855
1555801_s_at	8.58736	4.04482	1.63277	11.2676	9.396	1.64922	4.21411	7.26268	2.57545	1.69365	4.30021	4.81581	1.41286	-0.2856	4.53911	2.44459	6.99965	2.73153	7.58737	7.53697	7.58201	1.01164	0.346403	9.24848	2.83099	5.28253	2.2369	5.36984	9.01748	1.45295	8.21677	2.25795	1.68601	1.04857	5.82574	1.90723	1.7535	4.80766	7.58108	6.11804	4.39529	6.69367	7.51784	5.76257	4.25319	7.16642	9.35398	7.39528	1.30974
1555812_a_at	6.49651	7.20977	9.17291	7.48572	7.75946	9.58351	6.7101	8.40492	7.95311	7.46025	7.68834	6.49434	9.06593	6.93692	8.14516	7.69639	6.63723	7.84281	7.67201	7.74429	6.91555	8.76441	7.56015	6.42398	8.49752	8.01967	7.09976	8.55828	8.46185	7.53467	7.89393	8.65256	7.11175	8.10968	6.88092	8.02198	8.91655	9.01376	6.8493	8.39726	7.87773	8.92892	5.98288	6.75998	6.69108	7.09117	7.69282	8.40275	7.85788
1555814_a_at	8.22136	2.32888	8.2362	5.51499	9.06623	9.34905	2.17633	7.88481	6.94511	8.58219	7.21814	8.87676	7.73604	6.11379	7.95719	8.44123	7.30328	8.6922	6.73151	8.13384	6.06617	8.58399	8.23627	6.68822	8.48469	2.78384	7.1021	7.49776	9.11927	4.48481	7.88184	2.91622	5.76105	9.24672	3.6089	8.98247	9.30045	7.69594	8.22975	7.30547	8.14183	9.57651	4.22085	3.6659	8.53854	2.27254	2.56613	6.94775	8.28801
1555815_a_at	8.03138	6.77514	7.72734	6.52776	8.3412	8.30533	6.0076	7.85135	6.58342	8.64354	7.97452	7.85	7.73367	7.4564	7.36091	7.02866	7.3699	7.6144	7.48475	7.83113	4.36148	7.75974	7.05102	8.0266	7.63019	7.52406	7.23803	7.62307	7.96907	7.10578	8.06979	8.16206	7.30992	7.92919	4.07846	8.37488	8.37437	8.66875	7.8029	7.26432	7.63779	7.41933	7.27459	7.3951	6.80377	7.78536	7.66148	6.73939	7.97517
1555816_at	3.76508	8.12735	2.31845	6.01665	1.83712	5.84551	6.77142	4.75198	6.78328	6.76608	5.06807	6.21067	6.72553	4.60589	6.28871	4.36678	5.56366	4.76019	1.10161	7.46613	11.2426	6.56931	9.18689	5.0737	0.996804	3.01791	3.24757	5.86912	3.50291	8.85637	0.54881	1.75758	7.39186	7.30963	6.71634	6.18175	6.00039	3.8137	5.24748	7.56676	6.04707	4.31668	6.04469	0.79143	5.18479	5.28617	5.96275	2.24126	7.27971
1555817_s_at	5.71958	11.3517	5.97694	7.19914	3.1395	1.18066	6.15623	6.61987	6.9803	9.00466	4.79973	6.52407	9.29689	5.81204	8.09577	6.61429	6.97091	6.32063	2.02708	8.79425	10.4939	7.42404	10.0448	6.27671	4.59946	5.54552	1.77325	7.60078	6.11861	9.04602	6.32146	6.19162	9.68999	9.15239	6.80798	6.73542	7.24201	4.53639	7.81235	8.49362	7.09089	7.00018	6.12182	2.34687	6.85704	6.16362	6.77879	6.40498	9.79497
1555821_a_at	6.24146	5.18501	6.79265	5.13673	6.25616	5.88228	2.51517	5.23987	6.33694	7.24787	6.28653	6.57804	6.79313	5.23427	6.61572	6.05125	6.35457	7.07641	7.35459	6.21515	6.39565	5.12406	4.85954	7.62249	6.72886	6.82315	6.56063	5.31611	6.48039	7.53584	6.37067	5.59245	6.39653	6.12197	6.92226	7.15041	4.63184	6.24908	7.03668	6.21617	5.11954	5.71947	5.49571	3.73631	6.44785	6.95	6.47936	5.36744	5.99057
1555826_at	7.95938	6.68927	7.83741	8.3644	8.83402	7.52611	10.2982	8.43694	8.32002	8.84787	6.78286	8.39257	6.32774	8.30515	7.28155	8.04986	7.17835	7.89905	7.05498	7.60819	6.64361	7.66103	8.60491	7.85848	9.38282	6.48115	8.0335	7.50817	7.2357	7.44864	7.73879	8.675	7.00709	8.63965	7.27627	7.06066	8.87982	8.09111	7.56825	6.4065	6.57946	8.44777	8.44895	9.32701	9.43072	7.75846	6.65512	8.58751	8.30613
1555827_at	7.98391	9.28883	7.80268	8.49197	7.23478	7.35037	9.36718	7.0604	7.04191	7.66508	7.99018	8.25042	8.83836	8.35884	7.2066	8.1236	7.85135	7.18612	7.88553	7.38028	8.81048	7.87125	6.93716	8.88899	6.61693	7.23998	8.0364	7.34193	7.76842	8.46198	6.41033	7.65392	7.97945	7.90444	9.95335	7.81175	4.10807	7.94717	8.88803	7.81802	7.82789	7.92623	8.00331	7.41665	7.6101	7.65889	8.14167	7.45767	7.80778
1555829_at	3.05928	6.48847	4.78233	6.15554	4.53639	5.4141	5.8702	2.6662	2.87953	2.95447	2.74518	6.30029	6.37737	2.40852	5.66813	3.35823	3.99711	2.82249	3.36872	3.08641	1.52116	1.65607	6.14007	6.00372	4.11784	6.16324	2.63907	1.94414	4.9319	2.27812	6.46203	6.00594	5.84989	5.86711	4.21352	6.32802	5.26023	1.84789	3.7435	2.64255	4.97947	2.9905	2.66614	4.96299	5.87066	4.79694	3.16673	2.46959	5.4366
1555831_s_at	7.07767	9.71686	8.28856	9.05569	9.15267	7.78414	7.51337	8.24577	7.24987	8.21138	7.63429	9.26922	9.20241	7.39473	7.87462	8.49988	8.16289	8.70423	7.5663	7.68778	8.23838	8.26012	7.98723	7.92062	7.73161	6.14048	6.6635	6.77021	8.662	10.1394	8.27012	6.76402	9.17949	8.16883	8.25427	8.75381	8.02699	8.16492	8.6451	6.40171	7.81518	9.18444	7.08208	7.95586	7.76835	7.80597	6.96385	7.09899	9.27297
1555832_s_at	12.2996	12.484	12.3369	11.0211	11.6208	11.9445	14.0731	12.1033	13.6325	11.5439	11.6598	13.6752	12.6936	10.6187	12.7438	12.0526	12.2659	12.831	13.5205	12.1388	13.301	12.9014	13.3864	14.0015	11.9219	12.1701	12.8978	11.9485	11.829	11.2027	12.0007	12.0644	13.0049	12.8396	12.5643	11.8346	11.7615	11.6091	12.9815	13.0664	11.6589	13.0366	12.6657	13.2863	12.338	10.8835	11.7712	12.6305	12.1906
1555834_at	4.86377	4.47716	6.26319	6.54442	6.79766	6.34865	7.58101	4.38396	5.74097	4.74185	6.6209	6.55825	4.61666	8.67292	4.50363	7.2367	3.9523	6.65833	4.44836	4.55844	7.33829	4.82885	5.45302	4.71776	5.89981	5.59308	6.52616	4.67842	3.86701	4.05558	5.95743	6.929	5.09911	4.96421	5.79871	4.82478	5.2769	7.29411	5.03842	6.05262	6.66799	4.6586	5.75051	6.51315	7.34864	5.15865	4.64384	5.16366	6.49365
1555842_at	9.99815	11.7285	9.63236	11.7953	10.6059	10.1082	9.18289	10.2405	9.60344	9.64236	11.7747	10.4861	9.9761	7.65379	9.33896	9.78547	11.1898	9.85665	10.7554	10.8234	10.7566	9.67689	10.2844	11.2181	9.88063	11.4868	12.0141	10.6219	9.13652	12.2428	9.83948	8.22738	10.9164	10.4047	12.2589	11.2846	8.22844	9.52297	11.8158	10.9173	11.0312	10.2103	10.8822	10.108	8.77577	12.8018	10.1344	10.8133	9.38222
1555843_at	9.2528	10.2888	9.12971	9.5763	8.94979	8.52553	9.08306	8.48858	9.15201	8.55931	10.1651	9.04432	9.12076	11.1191	9.87529	8.85379	9.66721	8.89879	9.72991	9.20221	10.1476	8.6163	8.77545	11.2326	8.77833	10.2032	10.8966	9.32279	8.47694	11.2983	8.6065	8.62974	10.4656	8.75259	10.4851	9.13308	8.44471	9.16853	10.6618	10.1223	9.1915	9.22382	9.25935	8.1878	9.1408	11.0146	10.668	8.90878	8.91241
1555845_at	12.5219	12.6996	11.8213	12.3219	12.0136	11.709	11.9927	12.5678	12.6087	11.8987	12.1046	11.8208	12.7228	11.2489	11.1913	12.223	12.5032	12.1172	11.8316	13.0314	12.7552	12.7147	13.4792	10.9144	11.0122	11.5576	12.4939	11.6954	10.7308	11.7696	11.2399	11.4149	10.9885	12.1765	12.6486	11.4194	11.2812	11.6532	12.0964	12.7331	11.8055	11.2083	12.6746	12.2589	10.7235	12.8256	11.6157	12.7126	10.8147
1555847_a_at	10.8899	10.9236	10.1771	11.6313	9.54074	9.52181	11.6846	10.8816	11.4667	11.2556	11.0838	10.5572	11.4277	9.27041	10.2073	10.3876	11.0241	10.8199	12.7996	10.2458	11.2393	11.2027	11.6056	11.4028	11.3009	11.8669	11.5259	10.7732	10.6095	11.2277	9.15159	11.2679	11.9708	10.1107	13.97	10.4619	8.72711	9.56336	9.57345	11.4289	10.6418	10.1656	9.57355	10.4181	9.47826	11.8637	10.5962	10.458	10.7557
1555848_at	9.05206	9.08887	9.49973	7.58922	10.1747	8.32102	9.44069	9.56401	8.89218	9.2038	8.70319	8.91241	9.54925	9.053	9.41914	8.84885	8.53045	9.69745	8.54435	9.10435	9.15387	10.3488	9.29292	8.69757	9.4286	8.66217	8.68017	9.2792	10.0443	8.44559	9.98062	8.41622	8.80926	9.73138	7.57953	9.44443	8.84143	7.85804	8.35136	8.42159	9.26242	9.68305	8.69812	11.1704	8.28688	6.92314	9.41773	9.85205	8.93769
1555852_at	7.08482	8.2888	9.13991	7.83305	8.4029	9.01618	8.8125	8.35409	8.44976	8.2709	8.20004	9.14914	9.23151	5.26264	9.54782	7.89214	7.12812	9.9438	6.97494	8.14927	8.0368	9.8491	9.52104	6.49632	7.60011	9.15247	7.938	9.12441	8.61548	9.18454	8.72553	8.74649	9.29069	7.77989	7.57408	7.68509	9.44998	8.42773	8.17435	8.95969	7.72786	9.19454	8.38508	9.10643	8.19113	9.35808	8.03715	8.2663	8.36735
1555853_at	3.37477	6.55404	6.07328	6.26757	3.92714	6.46537	3.89365	7.01974	6.01215	6.5128	5.80978	7.16542	6.31301	6.49296	6.79553	6.86819	5.64475	6.6527	5.69045	5.78795	5.90122	5.93671	6.25013	5.73264	6.2515	6.82007	6.30015	6.95974	5.41617	6.71506	6.70222	7.31698	4.88147	6.60569	6.4566	5.23427	6.86932	5.70093	5.67642	4.41347	6.1253	6.56826	3.99212	7.15161	5.06944	6.89763	5.60142	6.76179	5.17109
1555862_s_at	3.29316	5.25089	5.45996	8.32449	3.65809	3.15389	9.29695	1.83075	6.31161	3.84737	7.26285	6.32783	7.62342	7.11248	5.02041	7.83218	5.76801	8.16321	5.12829	5.84563	5.32018	3.12496	5.88027	6.72081	6.09636	6.64366	6.78802	8.03774	6.79707	6.79657	6.68688	9.51012	7.31987	7.76111	6.79216	5.92649	7.52814	6.91752	7.30551	7.24281	7.72487	5.80144	7.99487	7.58555	5.77051	8.024	6.70319	6.84569	6.63981
1555865_at	7.24188	7.6004	6.74917	4.66904	7.37289	6.57252	6.89619	7.72576	5.57426	6.98209	7.17835	5.18555	7.12061	7.23192	6.34763	6.76116	4.68828	8.4003	5.31288	6.76777	5.20767	6.4638	6.69171	7.35581	6.76833	6.4566	7.47541	6.92393	7.07719	6.02676	6.91015	6.02084	6.11117	7.27823	6.96033	6.11309	7.29502	6.47666	5.55019	6.44445	7.28617	7.31547	7.08208	6.9415	6.28287	8.02459	6.60389	6.31801	4.70414
1555867_at	5.60551	2.39267	6.44232	6.8313	4.76627	5.43292	6.23822	8.06497	6.66112	1.90766	6.90223	5.50092	5.72755	5.99683	8.31593	8.25578	3.53323	1.5839	7.78541	3.45443	5.68588	7.22551	2.07827	5.94912	6.22086	6.47982	1.82435	7.51343	8.10302	3.0524	6.23748	5.44278	6.49288	6.29196	2.29348	7.00149	6.23357	7.83156	7.68261	6.70675	6.09401	3.2034	6.29236	5.57334	6.35979	3.00162	6.21733	4.68857	2.84255
1555868_at	6.20795	7.67278	6.95491	7.38391	6.63283	6.63867	6.97215	7.1809	8.06963	6.04419	4.98206	6.22511	6.3987	7.54826	3.20704	7.13514	7.33489	6.41241	6.38262	7.62255	8.34954	5.26253	6.75651	5.07902	5.34912	5.38057	7.97678	5.2049	6.06334	2.58337	6.30044	9.1532	5.99259	5.93877	5.94711	6.22516	9.16591	3.90194	3.15054	5.3999	5.55946	7.09329	5.85694	7.27337	6.80809	7.32988	7.36358	6.78588	6.07456
1555870_at	9.49271	11.6849	9.04522	9.44271	8.87533	8.78567	11.0977	8.59035	9.32066	9.28805	9.61777	8.97762	10.1978	11.1827	10.8115	8.50554	10.3675	9.33941	8.55408	9.44989	10.5604	9.53237	9.35208	10.153	9.56526	10.7702	11.0424	9.39306	9.4639	12.3917	8.62622	9.01253	9.97337	9.1515	11.413	9.11115	8.37259	9.15126	9.2038	10.3217	8.77195	9.37767	8.82905	9.71438	8.82783	10.8899	10.6887	9.27495	9.57073
1555871_at	7.61929	7.31987	4.72415	6.66513	7.05323	6.59479	6.71297	6.31226	6.69118	5.95902	7.71893	7.59231	6.12967	9.35523	8.22958	6.09661	4.64772	7.82741	8.08074	7.09464	6.54859	5.68803	6.14007	8.13826	5.39704	7.90272	7.61672	4.98625	7.03315	8.50027	6.9793	7.01566	8.12085	6.38295	7.89466	7.37214	6.06311	7.34741	8.12053	6.60119	8.09577	5.66505	5.67766	6.84307	6.86626	9.41033	6.72872	6.59816	5.79141
1555872_a_at	10.1909	10.2276	9.87746	9.60747	9.08957	9.28525	8.28772	9.6671	7.46908	10.3702	9.08656	8.70687	9.64105	9.36797	9.94044	8.84222	8.70036	9.02031	9.87047	8.12353	7.38698	9.06337	8.97523	9.09297	9.57328	7.94845	8.33856	9.30574	9.50019	9.98264	9.71624	6.92412	8.08342	7.93791	9.86911	9.24049	8.10511	8.21443	8.56581	8.90263	10.5178	8.28864	8.92307	7.4943	7.80582	9.79901	7.81663	8.23198	8.18487
1555874_x_at	10.0497	10.0926	9.735	9.30458	9.09861	9.10529	7.65841	9.51043	7.40407	10.2631	8.63739	8.45335	9.44989	9.04645	9.52472	7.8574	8.20219	8.78709	9.51366	8.12302	7.93635	9.10725	8.87428	8.6733	9.39468	8.13345	8.74708	9.0655	9.47279	9.30747	9.61242	8.49426	8.69094	8.09531	9.54208	8.84976	8.07773	8.50777	8.64846	8.30833	10.3657	8.61767	8.93052	7.76853	8.07922	9.54237	8.11281	8.50027	7.85718
1555875_at	8.88891	7.51836	7.44196	5.98107	8.23613	7.82968	8.19848	7.25177	8.44735	7.93659	8.50784	7.85	7.89666	8.88134	7.08897	8.53261	8.52094	8.44985	5.83736	8.82004	8.62981	7.52268	8.78749	8.26938	8.31267	7.63141	8.46128	7.07783	7.29542	7.66703	7.23096	7.78496	6.88393	8.42429	8.64613	6.69139	7.31788	7.55848	8.13631	7.84711	8.07066	9.00753	7.74072	8.69837	7.29966	6.5804	7.93601	8.59239	8.1823
1555876_at	4.53992	5.63398	4.16038	5.90428	5.86875	4.93119	6.82239	4.32369	5.92456	4.82674	5.74754	2.74978	3.67327	2.7298	5.59669	5.70851	4.23289	6.08634	4.59163	6.03262	5.93359	5.42417	5.26433	5.76438	3.98094	4.77131	4.55971	4.60811	5.4737	4.3368	6.16041	5.14828	5.00424	6.60819	5.24512	4.88636	2.43101	5.42321	5.16772	5.71133	4.18762	5.76647	5.97399	5.49953	4.93341	6.6252	5.42974	5.28602	6.32768
1555878_at	10.8383	12.0031	11.5418	10.225	11.4032	10.5008	10.8416	11.3224	11.3947	11.1622	9.71407	10.9753	10.8155	10.6128	9.7332	11.0164	10.2507	10.2916	11.1689	10.8976	11.0961	10.9079	10.4513	11.1137	10.6998	11.5203	10.8515	10.7536	10.9535	10.7335	9.66174	8.98184	10.744	10.2577	10.5835	11.0784	10.1925	11.0375	10.9179	11.5836	10.704	10.4821	11.4659	11.5017	11.3442	8.27493	11.92	11.256	10.8136
1555882_at	9.4932	9.80219	6.97336	5.84707	9.05259	9.33109	6.18021	8.90521	6.93025	8.04843	9.18326	7.34492	8.38664	1.14744	8.36757	8.49789	8.45915	7.53341	9.1809	8.24447	7.59892	8.36198	7.31054	7.40483	6.47116	7.05294	8.11031	8.43425	9.52104	6.02349	7.64202	7.51126	7.38559	8.29349	7.39345	9.43168	8.70976	8.37137	9.97526	6.12945	9.0914	9.33324	7.99527	7.75144	7.90662	7.38774	8.47077	6.97832	6.58056
1555884_at	6.32153	7.24075	5.47654	3.79461	4.93348	5.6184	7.01254	4.76303	6.36192	5.64094	5.62507	6.22834	6.65074	6.28794	6.18755	5.62815	6.36642	4.57117	5.98035	6.7869	6.97729	4.70829	6.05843	6.38824	2.02793	6.16869	6.47258	6.27252	5.98876	6.12151	3.5278	4.48977	6.34401	6.04159	6.13263	5.15096	5.29142	5.96547	7.01701	6.31234	6.27269	6.81664	3.97413	6.55729	3.17236	7.09037	6.58795	5.92636	3.64459
1555890_at	7.84199	8.56857	8.23081	8.70194	7.59805	7.19398	7.08868	6.09916	7.104	6.92286	5.68548	8.29356	7.66497	6.66366	7.92973	7.23344	5.48277	6.933	7.00572	5.88222	7.18956	7.77549	7.40392	7.69296	5.88376	7.01914	9.77865	6.78352	8.80146	8.41985	3.51322	7.22739	7.34754	7.00247	7.94873	7.42446	6.49541	7.3796	7.30943	7.03293	7.178	8.22834	7.50378	7.14599	7.62555	8.58273	9.77875	7.07868	7.54926
1555892_s_at	5.68723	7.54551	6.09432	6.48952	5.35626	5.33445	5.20393	6.67042	5.12873	7.2877	6.11983	7.25869	5.90568	6.29573	6.33424	6.32452	5.69361	6.84241	5.97564	7.37562	7.88438	8.1182	7.36131	6.83268	6.01531	5.42226	7.05512	6.00544	7.19254	7.49247	6.43619	6.42321	6.51785	7.07969	6.79883	5.96061	6.49758	3.71825	6.49166	2.21248	5.62205	7.4994	5.67766	6.45593	7.05492	8.66884	6.88317	6.3923	6.09697
1555893_at	8.76873	8.03138	7.02897	5.94968	7.58599	7.09958	7.94307	7.31963	7.12772	8.06971	6.32957	6.95665	6.9721	7.71789	7.08355	7.29147	7.31167	7.21707	7.22037	6.4549	7.88536	6.69547	7.0695	7.92336	7.95991	7.93496	7.60054	7.01022	7.37736	7.33605	7.20456	7.60569	7.45384	5.67048	6.52827	9.28112	7.86725	6.57668	7.05978	6.68557	7.97904	6.65761	7.27219	7.9819	9.29788	8.60935	9.34181	7.19173	7.5364
1555894_s_at	6.95022	3.18956	4.34585	5.96072	4.26669	6.0935	7.19415	6.97643	6.77907	4.23164	6.64868	3.64745	6.57972	6.98836	6.18569	5.72335	5.47028	4.84629	6.76569	7.1256	4.76349	5.73287	5.92487	7.0734	4.0973	6.23847	5.75596	5.94319	6.29653	7.34237	7.27195	5.48658	7.25928	5.56077	6.92408	6.56985	5.82942	6.30855	7.25947	6.61807	6.83556	6.75637	6.82232	6.35264	7.41001	6.92633	5.09916	7.03079	6.71833
1555895_at	7.08306	7.31751	7.05548	7.30927	4.54521	5.42783	4.02148	4.80618	5.90803	3.78429	7.4985	5.72253	6.07216	7.66508	6.57074	6.91643	7.27678	7.22948	4.70829	6.06199	5.90122	4.26698	6.69611	8.47477	6.35672	3.99044	4.65485	3.64943	6.53316	8.67672	6.73961	6.79779	5.8908	6.91838	7.44985	6.57372	4.34477	7.30571	6.61521	5.39247	6.76691	5.30224	7.40561	3.95975	7.45217	7.65558	3.65876	6.79031	8.18161
1555898_at	6.4435	9.03044	6.50898	7.2782	6.82473	7.16599	5.80644	6.23927	7.02686	6.17261	7.74794	7.25448	7.39369	8.01593	7.17737	7.62022	8.17136	6.60148	8.81083	7.68884	7.85053	6.31761	7.80113	8.19121	3.8137	7.38522	7.69747	6.54402	7.0346	7.12061	6.09452	6.26253	7.28212	5.16747	5.82574	4.53122	6.8773	6.27615	8.55231	6.08865	6.99746	7.76175	6.61651	6.754	4.80876	7.17321	7.30977	7.30006	6.63382
1555900_at	9.22018	8.67678	8.22691	8.9211	8.47552	8.94666	7.37769	8.44777	7.71114	8.51252	8.05783	7.54978	8.89133	8.69125	8.9399	8.89534	8.13127	8.10961	9.01447	8.18856	6.70667	8.0824	7.97938	7.70651	8.29541	7.77193	8.21247	8.31927	8.61871	7.20614	8.21844	7.48015	7.72267	8.1546	4.35857	8.74823	8.05973	9.60448	8.86979	6.68444	8.78539	9.25031	8.1636	8.05603	7.59499	8.26953	8.33076	8.3148	7.66617
1555902_at	7.6783	5.6726	8.83037	7.19254	8.49395	8.26311	6.89361	8.56449	7.14954	7.6144	6.8929	8.03431	6.92435	6.22428	7.76116	7.86473	8.02355	8.85973	7.43618	7.87749	7.25336	8.5419	7.41153	7.39174	8.1414	7.12843	7.81179	7.42188	8.42626	7.79155	8.30047	7.20926	8.4029	6.53697	7.42681	8.17336	8.48137	8.46406	7.52262	8.08948	7.78501	8.17844	7.78088	8.72083	8.62363	6.30275	8.45387	7.03627	8.04358
1555904_at	7.17386	6.72263	6.93416	7.44451	7.76163	6.43461	7.32523	6.55453	6.12268	6.37323	7.32377	6.46831	7.0342	1.75809	3.20704	6.85894	7.36819	6.77035	6.7799	6.49241	6.34319	6.81848	6.86958	7.77321	6.68811	6.84965	7.15098	6.86162	7.16874	8.11811	6.07722	6.51121	5.76105	6.59328	8.07355	6.68396	6.04316	7.26177	5.55474	5.32386	6.97478	7.07404	7.09846	5.47472	6.04159	4.06062	7.44306	7.17538	6.14943
1555905_a_at	8.9171	7.14124	6.96636	2.92194	7.95268	7.35193	5.79503	7.3662	6.55608	7.52254	5.65087	6.53943	8.16352	6.98556	5.8989	7.93981	5.56366	6.55979	6.41827	7.27537	5.74774	7.46893	7.66224	7.0383	7.28593	5.51227	6.48335	7.34894	8.11274	5.10002	7.78275	8.5972	5.23316	8.68737	5.10181	7.49392	9.06754	5.76189	7.58515	5.5875	7.00533	7.03577	6.92588	6.7822	8.32765	4.61496	6.28221	7.13993	7.80893
1555907_at	3.35579	4.07915	3.62949	6.0067	3.34983	3.95459	3.23365	4.03397	6.61254	3.69309	6.19218	5.10002	6.76623	2.36415	7.47867	3.90863	3.53323	3.03632	3.50927	3.63371	2.69247	4.80948	3.15076	3.7866	4.70515	3.18447	5.80103	4.86362	8.16013	3.46652	3.85755	3.72675	3.04794	2.24464	3.23506	5.69155	6.51619	3.17334	4.54592	6.05901	6.12315	5.51665	3.70728	2.34687	3.30858	4.14023	3.58589	3.57916	5.65954
1555908_at	8.33502	6.78548	6.87713	4.69122	7.71139	6.91937	6.23391	6.62515	6.44211	7.42123	6.80372	7.74884	6.51457	6.46409	6.3437	5.75609	6.50314	6.8019	6.68682	7.41502	3.77861	6.74865	7.63232	7.67623	7.67014	5.52557	6.93745	6.99292	6.11861	6.57733	6.85847	6.57078	7.23241	7.36836	7.02678	6.59543	5.85524	6.36113	6.69638	4.26141	6.18657	7.43568	7.94954	6.93854	7.86731	6.79762	4.55115	7.87575	7.05033
1555910_at	9.29031	7.83453	8.71393	8.17584	9.62442	8.88247	7.70857	8.9038	8.14234	9.93282	8.86024	8.96145	8.10683	7.60824	9.17729	7.67519	7.98767	8.33695	8.38995	8.48438	4.35121	9.0966	9.02691	9.04225	9.35943	7.72325	8.17237	8.50369	9.612	7.40836	9.4505	8.6473	9.0974	9.76296	7.52627	8.6113	8.90143	8.13525	8.62654	8.35356	8.38708	8.72536	7.67166	8.23943	9.37233	7.10421	8.17286	8.82702	9.22749
1555912_at	7.07911	6.94594	5.84936	5.64409	5.18231	7.04717	7.18986	7.78451	6.40749	7.68163	6.29399	5.65065	6.56218	6.7629	7.61262	2.41757	5.1241	5.98323	6.70679	7.08279	5.95549	6.76343	7.54926	6.50647	5.89307	5.84319	5.85343	6.29288	6.40895	5.9719	7.07576	6.87435	6.61466	5.42218	4.78144	7.48245	7.21675	3.53363	6.72914	7.19428	7.22005	6.85034	6.76155	6.2587	7.22445	6.04159	5.98598	7.15196	6.41403
1555913_at	8.441	8.50289	10.2676	12.1675	9.25373	9.54057	8.03192	9.69018	10.9575	8.85212	10.6117	10.1936	7.8043	10.3045	8.85637	9.51255	10.5017	9.78869	7.99565	10.0238	11.2576	9.67548	9.71972	9.47194	8.73334	11.1622	10.3839	8.18279	9.15935	12.4499	8.68285	10.3505	9.56816	9.12023	11.6267	10.1211	8.91611	9.98346	9.47279	10.2743	9.63921	9.3108	10.8756	7.80925	10.0103	12.4381	11.5092	10.3796	8.42074
1555920_at	7.43217	6.97172	9.24192	11.1388	8.91545	9.00376	9.69567	8.0117	8.80489	8.71856	10.1012	8.73834	7.45282	9.5041	9.07534	8.78735	9.89265	9.22805	7.66431	9.49682	8.95425	8.28039	7.68432	8.94601	8.86723	9.0316	9.39507	9.47122	9.03639	10.5262	7.99204	8.3346	8.70335	8.37137	10.9214	10.105	8.08188	9.71604	9.48189	8.75438	9.84481	7.23274	9.36628	9.25246	9.68905	9.26586	10.8328	8.61709	8.12004
1555923_a_at	6.31645	6.34413	6.95108	6.87835	4.22959	6.13668	6.48241	6.75139	6.84351	7.07572	3.26602	6.53549	6.80902	8.69299	8.02475	6.73788	4.85389	6.28221	6.78383	7.25068	5.53975	6.49909	6.96392	6.96431	4.84152	5.70768	7.88377	4.15525	6.57481	6.47698	5.03739	8.62719	6.62787	5.95493	7.53219	5.03212	5.54322	6.29767	4.2269	6.05433	6.54699	5.96949	4.42522	7.32448	6.93406	7.16229	4.1531	7.3328	6.82984
1555926_a_at	0.446279	3.01822	1.95062	4.76748	4.85264	1.56411	6.30706	5.78132	4.36802	6.60725	6.53271	6.36505	4.98243	4.78401	5.57686	5.90668	6.71939	6.35258	5.48819	1.75422	7.09627	0.680486	6.02711	4.58213	2.45494	5.73523	4.37212	5.88249	5.99826	6.01139	6.44403	1.99716	4.06552	6.94422	5.82077	5.58219	5.25048	0.273802	6.26415	7.04486	6.08072	1.02755	7.78146	6.19496	6.46586	5.08196	4.13334	5.56458	5.93557
1555928_at	2.16987	1.54697	5.49206	4.02628	3.73794	1.47339	1.32705	2.0769	1.11702	4.03551	3.94585	1.16234	5.05573	3.68346	5.5225	4.31171	5.72666	5.05532	2.47877	1.75422	2.14931	0.242918	1.27522	1.57028	0.68572	2.18305	2.4213	4.76676	2.92616	2.7654	5.33873	1.35948	1.64679	3.12428	1.10678	1.10161	1.32561	2.17807	5.82566	2.80445	5.10845	1.87875	6.71953	1.21059	2.21893	1.75886	0.115771	0.242918	2.19669
1555929_s_at	6.80384	7.59536	6.70445	6.05055	8.48186	0.766962	8.72623	6.25716	1.75006	8.68125	6.26916	5.36905	5.78164	1.19793	9.32152	8.46501	8.37281	8.08799	4.22398	0.766962	8.46589	4.4426	5.1273	0.186694	5.22453	9.89764	6.97143	6.20172	8.92738	7.35627	8.9422	4.53396	2.86546	8.92657	5.38154	5.2182	8.40196	4.16251	8.6239	9.04805	7.47499	6.75776	10.3494	4.97905	8.01331	1.70558	6.4583	5.22132	8.16167
1555932_at	5.70184	5.66853	7.0086	9.71243	7.15001	6.85869	5.91607	5.84336	7.03521	5.1229	7.78012	6.856	5.19653	6.42391	4.62499	6.18055	8.31986	5.70657	4.89587	6.85082	9.30521	6.04022	2.78995	3.81177	5.78924	6.86182	6.37727	5.19916	6.08099	8.66016	4.05687	5.83242	7.61893	6.28464	8.71424	7.36342	5.63743	6.29013	6.56878	7.58056	5.63427	6.41788	6.66289	2.99871	6.35081	5.95224	7.22841	7.35404	4.08232
1555935_s_at	8.23048	5.48267	7.04048	8.42553	8.22062	6.75723	7.05745	10.299	8.71314	8.27336	7.39121	8.71938	8.16536	8.64804	10.6987	9.10538	6.74579	6.80025	10.4672	7.46082	4.19089	8.33294	7.73597	4.16344	4.58226	5.83736	5.35764	10.3698	9.91272	5.21335	9.16045	7.02594	6.50155	9.89162	7.22055	11.662	8.63477	8.68994	8.83705	7.52611	11.8087	8.79359	7.64105	4.60734	10.5174	6.37864	10.4072	7.66109	6.5403
1555938_x_at	7.80198	9.36038	8.19796	9.04139	10.1738	8.4488	9.7761	8.63359	9.41688	8.70372	9.04987	8.74932	11.3124	8.09836	11.5036	9.7874	9.76525	8.21992	11.1542	8.70665	8.75421	9.5942	9.32647	9.07694	8.09346	11.9202	11.5194	9.60605	9.78807	8.89591	11.2683	8.14599	8.00576	10.0804	9.757	8.91456	10.2345	10.8236	10.9653	10.5453	9.2357	9.22504	10.0397	7.1301	8.5944	7.26106	10.6068	10.8217	8.39522
1555942_a_at	6.68145	5.60398	3.65906	5.80513	4.60434	7.98656	4.05772	6.86241	3.81454	7.72786	4.32932	6.63652	4.3209	6.08777	6.53366	6.50035	7.05542	5.34387	6.61693	6.25363	5.02534	6.28413	7.13301	6.49088	6.68811	7.28859	4.58682	7.4808	6.68527	5.33892	6.26546	4.25356	6.71022	7.68909	5.35364	6.88778	3.58066	4.75536	5.96093	4.32594	8.07123	7.30355	4.28068	5.64718	4.68845	6.56023	6.83862	5.52089	7.22232
1555943_at	6.69065	5.13673	6.96781	4.551	8.62454	6.90477	6.84214	6.8563	6.6081	6.98015	6.02717	7.42926	5.48668	6.96297	5.18679	5.11629	6.60493	7.34464	6.66274	7.63586	3.55789	6.72796	4.81193	5.91228	7.60715	3.90194	6.51738	6.63494	6.9545	3.24993	7.13358	8.31813	6.17769	6.75968	3.39998	6.36072	7.43442	7.42826	7.05978	4.26141	6.21147	7.00018	5.04871	7.45125	6.54147	6.39001	5.87575	6.81722	6.62228
1555944_at	7.10204	6.54874	7.03606	7.03345	7.4149	6.75075	8.00885	7.36032	7.3456	6.81751	8.57561	7.44327	6.94209	6.72257	7.06755	7.3369	8.74514	7.20193	7.16498	6.76777	7.83721	6.59687	7.68902	6.97848	7.0245	7.49367	8.41295	5.17228	7.05084	7.55783	7.39701	8.01504	8.08504	7.18993	6.46689	7.60175	6.81366	6.9951	7.67413	7.16211	6.91604	7.71872	7.13418	7.45947	8.08296	6.45774	8.00085	4.60396	7.06366
1555945_s_at	10.3532	11.4509	12.687	12.6697	11.6765	11.0472	11.8508	12.2949	13.014	11.7156	13.5226	12.9645	10.9058	11.2624	11.834	11.2923	13.7416	12.6604	10.9912	12.9622	13.2595	11.9313	12.2237	12.5334	12.4626	12.7698	13.2356	11.9439	11.4209	13.2202	12.4813	12.5359	12.8042	11.8424	13.2612	12.0113	10.8736	10.457	11.4068	12.9936	12.1832	12.6475	13.1753	12.5272	11.4149	13.1412	12.8543	12.8896	12.5724
1555947_at	7.69979	6.79253	6.83445	6.95193	7.09755	6.74652	6.71847	7.14383	6.38083	7.65908	7.18272	7.59752	6.7197	5.22584	6.84851	6.80169	4.82437	5.26593	6.2044	7.33597	7.50677	7.11403	7.48283	6.57247	7.35347	5.73292	7.44969	5.86604	6.7179	6.65294	7.03215	6.89619	6.63611	7.66109	6.19921	7.08301	7.26106	6.25988	5.94633	6.47741	6.61404	6.89042	6.67902	7.41995	7.28431	6.75667	6.58218	7.08674	8.02395
[truncated: 24,148 more rows]
[truncated: 35 more columns]
