# Supplementary material for: Transcriptomic Analysis of Hub Genes Reveals Associated Inflammatory Pathways in Estrogen-Dependent Gynecological Diseases
Source: Biology (Basel). 2024 May 30;13(6):397. doi: 10.3390/biology13060397 (PMC11201105; doi:10.3390/biology13060397)
Supplement: Supplementary file 1 [file biology-13-00397-s001.zip › EM.xlsx]

## Sheet: EM
	GSM1256653	GSM1256654	GSM1256655	GSM1256656	GSM1256657	GSM1256658	GSM1256659	GSM1256660	GSM1256661	GSM1256662	GSM1256663	GSM1256664	GSM1256665	GSM1256666	GSM1256667	GSM1256668	GSM1256669	GSM1256670	GSM1256671	GSM1256672	GSM1256673	GSM1256674	GSM1256675	GSM1256676	GSM1256677	GSM1256678	GSM1256679	GSM1256680	GSM1256681	GSM1256682	GSM1256683	GSM1256684	GSM1256685	GSM1256686	GSM1256687	GSM1256688	GSM1256689	GSM1256690	GSM1256691	GSM1256692	GSM1256693	GSM1256694	GSM1256695	GSM1256696	GSM1256697	GSM1256698	GSM1256699	GSM1256700	GSM1256701
1053_at	2.78834	2.89832	2.76681	2.61368	2.89425	2.79076	2.72053	2.87183	2.84624	2.79568	2.90272	2.86752	2.48758	2.87218	2.85289	2.7647	2.67471	2.76732	2.84351	2.81215	3.02476	2.86203	2.7626	2.90435	2.87856	2.92672	2.94186	2.84123	2.83876	2.97872	3.02812	2.89889	2.95717	2.99736	2.74379	2.91901	2.91655	2.7745	2.87801	2.79846	2.78724	2.98153	2.85212	2.7654	2.8964	2.86347	2.93908	2.84612	2.82803
117_at	1.274	1.2979	1.48483	1.3151	1.35586	1.80788	1.62867	1.34655	1.32429	1.75379	1.36894	1.31091	1.23819	1.52184	1.28851	1.32758	1.32153	1.28452	1.26678	1.25002	1.22422	1.51786	2.51978	1.2978	1.29472	1.51481	1.17927	1.23533	2.49155	1.23353	1.74083	1.37084	1.21665	1.493	1.38373	1.3129	1.29325	1.29986	1.56078	1.23468	2.62025	3.2149	2.07716	2.50068	1.43511	1.28764	1.1871	3.36101	1.26139
121_at	3.18424	3.22199	3.13834	3.50091	3.02211	3.46439	3.55913	3.13131	3.11997	3.40852	3.04767	3.19784	3.60725	3.06235	3.14712	3.49196	3.50288	3.50479	3.41979	3.42604	3.23289	3.37925	3.31853	3.38246	3.45863	3.27291	3.13194	3.09628	3.19215	3.1328	3.31465	3.29944	3.1717	3.18805	3.13602	3.42551	3.11366	3.11186	3.08733	3.48755	2.90932	3.24822	3.2207	3.35506	3.43069	3.06809	3.29539	3.39823	3.29152
1294_at	2.20012	2.16319	2.151	2.47476	2.42849	2.45224	2.34373	2.34552	2.17862	2.45002	2.20342	2.27315	2.31129	2.15797	2.20793	2.20188	2.05323	2.13516	2.10473	2.5384	2.09799	2.75614	2.67758	2.82861	2.75108	2.85659	2.78284	2.43623	2.69359	2.74329	2.69317	2.62794	2.89086	2.81041	2.29411	2.75108	2.77978	2.36281	2.55939	2.72686	2.39322	2.53456	2.63108	2.67758	2.82286	2.42765	2.89711	2.5668	2.77537
1405_i_at	2.9735	2.45992	2.88565	2.67227	3.13006	2.75958	2.32964	3.21124	2.82286	2.87079	2.9315	3.11702	2.69044	2.97679	2.95684	2.76161	2.57099	2.92373	3.13199	3.38163	3.2801	3.40258	3.54268	3.47855	3.47538	3.59007	3.3402	3.29813	3.58723	3.47808	3.67663	3.44233	3.50288	3.41197	2.98296	3.39906	3.41219	3.10403	3.64741	3.45744	3.33599	3.27861	3.54847	3.43772	3.39251	3.56565	3.57184	3.56996	3.47054
1431_at	1.17553	1.17272	1.16195	1.1752	1.17513	1.17636	1.16326	1.17672	1.18012	1.1735	1.17308	1.17662	1.22059	1.1813	1.18237	1.18092	1.17898	1.17503	1.17806	1.18265	1.18041	1.18242	1.1748	1.16954	1.17044	1.16393	1.16165	1.18968	1.17045	1.16873	1.16464	1.18291	1.16672	1.16643	1.1988	1.18002	1.17389	1.19485	1.16979	1.16567	1.18798	1.1711	1.16488	1.18868	1.16943	1.17993	1.16284	1.16848	1.17341
1438_at	2.55946	2.89634	2.41781	1.72691	2.78524	1.67505	1.58885	2.12271	2.00591	1.76619	1.78164	2.31521	1.60533	2.2393	2.36216	1.54734	1.67697	1.71629	1.5329	1.68053	2.73834	1.76443	1.63633	2.13871	2.44755	3.14278	2.246	2.71905	2.30693	2.17434	2.29055	2.18094	2.63018	2.88031	2.93131	2.15846	2.83418	2.28467	2.28189	2.11771	1.45667	2.60817	2.10806	2.03962	2.14294	2.27185	2.16068	1.70949	1.52647
1552261_at	2.51938	2.34973	2.32467	2.56537	2.24044	2.50857	2.5082	2.52951	2.23016	2.08308	2.57012	2.77813	2.73466	2.41057	2.53721	2.67601	2.76614	2.45568	1.97999	1.94736	2.11398	1.74653	2.22058	1.93724	1.91057	2.31823	2.46308	2.49872	2.40674	2.18636	2.41443	2.41787	2.14382	2.08487	2.25617	1.90604	2.12763	2.25792	1.89448	2.27921	2.32482	2.30293	2.06362	1.87894	2.09689	2.00748	2.46737	2.26005	2.12164
1552263_at	2.1674	1.78805	1.95225	2.04662	2.16544	2.04967	2.13571	2.01686	1.96733	2.29644	2.1739	1.98529	2.19678	2.17927	2.151	2.10622	2.18784	2.18039	2.18452	2.80684	2.72291	2.96793	2.95273	2.81924	2.60739	2.62883	2.26468	2.43456	2.86531	2.67452	2.55026	2.36225	2.26805	2.399	2.61584	2.64085	2.32004	2.71658	2.66333	2.34714	2.75965	2.62549	2.67948	2.69025	2.90813	2.57841	2.56289	2.84873	2.69287
1552264_a_at	2.45841	2.82632	2.85232	2.71973	2.92448	2.75733	2.56537	2.53546	2.72722	2.96693	2.89291	2.71468	2.40291	2.74733	2.43877	2.75249	2.61401	2.74926	2.76105	2.59385	2.41971	2.82054	2.42527	2.85727	2.48635	2.52422	2.39306	2.39789	2.5926	2.60662	2.49204	2.42034	2.5023	2.57366	2.57821	2.67389	2.12753	2.63097	2.24036	2.46007	2.25375	2.59641	2.39766	2.00123	2.83846	2.23025	2.54731	2.37233	2.45378
1552266_at	1.28522	1.16484	1.16119	1.16729	1.26279	1.16956	1.16169	1.16996	1.16946	1.16779	1.26512	1.47947	1.16728	1.17156	1.35654	1.1723	1.17125	1.16902	1.17092	1.17051	1.16884	1.17027	1.16892	1.16394	1.37445	1.16201	1.2637	1.46351	1.16096	1.16318	1.16177	1.1705	1.16141	1.1635	1.50031	1.17224	1.16632	1.16096	1.16429	1.16219	1.17362	1.16643	1.17486	1.17508	1.16521	1.1685	1.16148	1.16375	1.16577
1552269_at	1.16607	1.1629	1.16103	1.16497	1.16633	1.16096	1.16125	1.16096	1.16595	1.16534	1.16535	1.16706	1.16505	1.1683	1.1682	1.16884	1.16795	1.16626	1.16782	1.16637	1.28286	1.16698	1.16278	1.16262	1.16378	1.16143	1.161	1.25259	1.16152	1.16209	1.16131	1.16572	1.16113	1.16249	1.17475	1.16889	1.16096	1.18057	1.16289	1.16154	1.16781	1.16454	1.21657	1.16897	1.16359	1.16434	1.16116	1.16258	1.16401
1552272_a_at	1.30655	1.29381	1.20566	1.30994	1.30355	1.30242	1.22704	1.28063	1.32024	1.26835	1.29405	1.3066	1.26166	1.32483	1.29736	1.32296	1.32105	1.28951	1.27498	1.65301	1.33496	1.5827	1.35853	1.99129	2.0526	2.14328	2.06928	1.3553	1.30001	1.97737	1.70523	1.68266	2.38884	1.87802	1.33507	1.85292	1.90504	1.32985	1.45445	2.13785	1.35618	1.34597	1.53954	1.46697	1.92981	1.56818	2.25506	1.43332	1.76675
1552274_at	2.5653	2.59138	2.87891	2.73466	2.83547	2.87965	2.99226	2.76755	2.99355	2.81536	2.76905	2.74667	3.02392	3.07689	2.79678	2.95613	2.92911	2.93074	2.90187	2.40141	1.62652	2.08655	2.33157	2.06404	2.48101	2.34612	2.31823	2.40823	1.99653	1.71232	1.24646	2.01474	2.48029	2.09887	2.2518	2.75935	2.42765	1.79853	2.08645	2.0086	2.48393	1.57157	2.03255	1.97434	2.37335	2.3205	2.07381	1.99612	2.08242
1552275_s_at	2.32103	2.61635	2.70662	2.73704	2.64011	2.78148	2.6986	2.46533	2.82011	2.68433	2.69252	2.2149	2.75781	2.73319	2.41587	2.52986	2.76755	2.6905	2.68147	2.15835	1.68276	2.14729	2.00253	2.38066	2.08223	1.69778	1.63437	2.48338	2.03951	1.65775	1.74204	1.91817	1.19896	1.67326	2.0526	2.29225	1.69328	2.05413	1.91255	1.72435	2.31413	2.37793	1.2293	2.28526	2.25423	2.23286	1.58885	1.97294	1.76894
1552281_at	1.68083	1.65444	1.64085	1.68615	1.79526	1.68919	2.00504	1.69481	1.66768	1.70501	1.64424	1.65692	1.61753	1.68276	1.68276	1.67365	1.68879	1.65146	1.65157	1.69167	1.70137	1.69788	1.80003	1.73478	1.66674	2.06436	2.04214	1.70573	1.74424	1.79506	1.96541	1.7048	1.82622	1.78879	1.68777	1.89656	1.6505	1.69316	1.69649	1.65626	1.6967	2.05711	1.8813	1.67653	1.85998	1.69136	1.91088	1.7415	1.74074
1552283_s_at	1.90103	1.89713	1.88864	1.85044	1.84171	1.93225	1.97004	1.92319	1.88009	2.60895	1.84988	1.88039	2.40198	1.89957	1.89386	2.68927	2.23834	2.08865	1.9953	1.83535	1.94483	1.82679	1.88379	2.18452	1.90554	1.91622	1.88697	1.84378	2.49584	1.91824	1.92861	1.8487	1.89807	1.89901	2.64881	2.18826	1.87331	2.46424	1.72475	1.89098	1.83097	1.90544	2.61347	1.86963	1.92347	1.89949	1.85187	1.86378	1.89595
1552286_at	1.94101	1.82265	2.05293	1.95672	1.80759	1.73777	2.02617	1.75594	2.02608	2.15524	1.69045	1.91403	1.91892	1.38973	1.94785	1.91962	1.9407	1.91665	1.91951	1.96986	1.94523	2.10965	1.92608	2.0465	2.125	1.96624	2.04837	1.93313	2.01907	1.96458	1.96319	1.94561	2.16563	2.10582	1.9025	2.12753	1.99482	2.00683	1.94185	1.95058	1.90972	2.26805	1.94279	1.90514	2.35898	1.96469	1.98009	1.94785	2.07735
1552287_s_at	2.92703	2.78198	2.92531	3.0185	2.86536	3.04837	2.85268	2.88603	2.85096	2.84731	2.97086	3.00524	3.06668	2.88109	2.88783	3.04264	3.05845	2.96845	2.91412	2.70774	2.64152	2.40536	2.70506	2.70426	2.54636	2.34278	2.38485	2.74738	2.3735	2.51467	2.54254	2.55007	2.1491	2.21669	2.78443	2.64035	2.29828	2.76325	2.48301	2.55341	2.48746	2.72131	2.13079	2.72877	2.61083	2.60563	2.65647	2.52019	2.61279
1552288_at	1.39243	1.41368	1.28092	1.38612	1.3768	1.45496	1.28438	1.53103	1.39215	1.35483	1.36304	1.60185	1.90084	1.3995	1.40507	1.39439	1.39487	1.33075	1.59918	1.44829	1.41448	1.41045	1.38313	1.36949	1.3631	2.48401	1.25906	1.46412	1.5295	1.96559	1.56633	1.57258	2.67352	2.39477	1.54707	1.40067	2.0731	1.30767	1.48936	1.6369	1.51741	1.70421	2.14536	1.43341	1.36142	1.41134	1.65765	2.1652	1.54182
1552291_at	2.94463	2.93648	2.79279	2.74428	2.85654	2.88287	2.75205	2.97616	2.88975	2.87419	2.98461	3.03284	2.74931	3.00653	3.01913	2.78597	2.835	2.93053	3.11867	2.64342	2.82275	2.82163	2.6112	2.65959	2.6632	2.55084	2.74774	2.59804	2.65634	2.62952	2.57755	2.57835	2.48197	2.54158	2.76871	2.86015	2.78027	2.67591	2.82163	2.6674	2.7551	2.76325	2.79668	2.64458	2.75276	2.8453	2.71676	2.59223	2.65248
1552293_at	2.21822	2.21277	1.23912	1.9505	1.32287	1.3232	1.25146	1.33604	1.33951	2.16384	1.31136	1.3264	1.27747	1.34535	1.36961	2.27306	2.16402	1.30877	1.41909	1.94744	1.35629	1.67354	1.32725	1.6986	1.30922	1.2637	1.22225	1.37648	2.28198	1.30355	1.27917	1.35697	1.22295	1.26023	1.97233	1.32773	1.31586	1.91798	1.31162	1.35274	1.364	1.30484	1.99779	2.19364	1.52862	1.35167	1.24899	1.30173	2.02548
1552295_a_at	2.3605	2.40268	2.21251	2.61603	2.59542	2.64109	2.48905	2.39693	2.51219	2.60183	2.25498	2.18801	1.97182	2.18422	2.287	2.40316	2.38511	2.57195	2.42297	2.66389	2.61353	2.86599	2.59595	2.90927	3.00025	3.0474	2.93889	2.62821	2.69637	2.80593	2.80242	2.64923	3.12325	3.06657	2.37903	2.90647	2.7388	2.58772	2.68401	2.87856	2.43663	3.09628	2.61515	2.54104	2.90718	2.62371	2.85598	2.77409	2.78503
1552299_at	1.16096	1.37374	1.16096	1.16096	1.16096	1.16096	1.16096	1.54549	1.16096	1.16096	1.16096	1.16096	1.16096	1.16096	1.16096	1.19532	1.16096	1.16096	1.16096	1.16096	1.21759	1.16096	1.28647	1.16096	1.16096	1.16096	1.16096	1.16096	1.16096	1.16096	1.16096	1.16096	1.16096	1.16096	1.43654	1.16096	1.16096	1.23674	1.16096	1.28837	1.16096	1.1736	1.16096	1.16096	1.16096	1.16096	1.16096	1.16096	1.16096
1552301_a_at	1.63268	1.56743	1.80788	1.62695	1.68908	1.60015	1.49869	1.61181	1.59281	1.66776	1.55979	1.57504	2.16153	2.05489	1.77789	1.93703	2.11229	2.2036	1.77453	1.61599	1.66225	1.62377	1.26618	2.06917	1.57495	2.16793	1.45788	1.46607	1.7581	1.94226	1.56135	1.60687	1.46096	2.13462	1.55473	1.67052	1.9695	1.33145	1.46313	1.55556	1.20961	1.52184	1.54134	1.79682	2.02102	1.61362	1.52686	1.58185	1.63789
1552302_at	2.62731	1.83551	2.29701	2.2046	2.46476	2.21678	1.35704	2.15336	2.44437	2.47062	2.48702	2.5025	2.7492	2.89655	2.59241	2.22058	2.18665	2.74456	2.78648	2.57592	2.55105	2.87636	2.74835	2.22978	2.8056	2.97086	2.66313	2.62808	2.52277	2.56896	2.51076	2.397	2.60823	2.7291	2.53714	2.74235	3.05616	2.21333	2.93698	2.7765	2.85996	2.51712	2.53413	2.55738	2.9294	2.68219	2.44207	2.5678	2.78021
1552303_a_at	2.43623	2.4124	2.59971	2.31587	2.39246	2.52447	2.60875	2.40689	2.42649	2.42469	2.40657	2.40765	2.54544	2.45202	2.3721	2.32264	2.23706	2.50442	2.508	2.58529	2.57134	2.75413	2.58309	2.52912	2.77858	2.99975	2.75958	2.48859	2.57105	2.78886	2.64202	2.6266	2.91501	2.76003	2.48732	2.81787	2.89884	2.42781	2.79756	2.75008	2.73555	2.59072	2.68598	2.52538	2.8835	2.45696	2.74497	2.62519	2.76534
1552304_at	1.16096	1.16096	1.16096	1.16096	1.16096	1.16096	1.16096	1.16096	1.16096	1.16096	1.16096	1.16096	1.16096	1.16096	1.16096	1.16096	1.16096	1.16096	1.16096	1.17299	1.16096	1.16096	1.16096	1.16096	1.16096	1.16096	1.16096	1.16096	1.16096	1.16096	1.16096	1.16096	1.16096	1.16096	1.29649	1.16096	1.16096	1.16096	1.16096	1.16096	1.16096	1.16096	1.16096	1.16096	1.16096	1.16096	1.16096	1.16096	1.16096
1552306_at	1.9244	2.05489	2.07902	1.4258	2.03816	1.96895	1.94142	1.96341	2.11904	2.06958	2.24453	2.02803	1.94	2.0393	2.17639	2.02608	1.96085	2.02297	2.19549	2.01446	2.03771	2.04806	2.00972	2.10926	1.95003	2.09352	1.9251	2.02773	1.93462	1.85198	2.06302	2.03865	1.93166	2.0058	2.4746	2.05518	1.9343	1.99601	2.02735	2.04877	2.0119	2.09896	2.04223	1.90681	2.05859	1.96913	1.97222	1.94904	1.94152
1552307_a_at	2.02597	1.89087	2.06669	2.27145	1.58501	2.13252	2.07146	1.2254	1.48742	2.0809	2.01446	1.60051	2.13964	1.70938	1.86186	2.04095	2.03885	2.02264	2.02572	2.26848	2.02878	2.30491	2.01456	2.55764	2.07244	1.94561	2.04856	1.97475	2.04806	1.89797	1.31895	1.9246	1.97874	1.39987	1.9819	2.163	1.5494	2.10558	2.01364	2.05479	2.00414	2.08848	1.6618	2.39648	2.34503	1.90524	2.09968	2.04591	2.03478
1552309_a_at	1.16096	1.16096	1.16096	1.16096	1.19442	1.20755	1.16096	1.16096	1.24769	1.16096	1.16096	1.16096	1.25034	1.31785	1.16096	1.25969	1.16096	1.28343	1.16096	1.39545	1.16096	1.32489	1.5205	1.16096	1.50526	1.24153	1.16096	1.57194	1.18935	1.27848	1.31941	2.03174	1.20712	1.19266	1.47176	1.37786	1.50444	1.69451	1.51591	1.16096	1.78834	1.27875	1.36504	1.8364	1.41941	1.55054	1.16096	1.18736	1.52817
1552311_a_at	2.10592	2.11845	2.15476	2.12734	2.09887	2.14011	2.16244	2.1295	2.08704	2.12413	2.09364	2.09241	2.11361	2.10139	2.08955	2.08674	2.10916	2.09978	2.10428	2.23614	2.10186	2.19829	2.08438	2.23921	2.19399	2.16598	2.17441	2.07941	2.40966	2.14032	2.54239	2.10113	2.50168	2.28718	2.04223	2.35844	2.15336	2.04796	2.20852	2.49641	2.06848	2.28206	2.33712	2.05432	2.22237	2.08664	2.2295	2.14622	2.22229
1552312_a_at	1.90585	2.17553	1.82794	1.61972	2.49059	2.02589	1.34637	1.46616	1.88594	2.08664	2.49462	1.93367	1.16096	1.9484	2.03508	1.95107	1.7141	1.79759	2.36765	1.49654	1.19016	1.48223	1.36995	1.44523	1.31769	1.16399	1.22669	1.78527	1.3256	1.43372	1.16867	1.48292	1.22749	1.26608	2.05701	1.33553	1.18087	1.59452	1.17002	1.17011	1.24891	1.18288	1.27601	1.4345	1.31456	1.18018	1.25502	1.17405	1.18076
1552314_a_at	1.51463	1.69964	1.18404	1.34164	1.30889	1.23194	1.27823	1.57646	1.24702	1.42794	1.25595	1.44927	1.64729	1.97979	1.62835	1.49416	1.24842	1.26932	1.3941	1.16823	1.24933	1.25666	1.2378	1.3986	1.22384	1.19655	1.17659	1.16096	1.21632	1.216	1.20465	1.24528	1.17811	1.20446	1.28755	1.2377	1.23272	1.28374	1.32178	1.20961	1.26622	1.22149	1.20163	1.26904	1.22128	1.25167	1.18482	1.26218	1.23218
1552315_at	1.36809	1.34868	1.27028	1.37072	1.36209	1.36498	1.27217	1.37927	1.31683	1.36062	1.3204	1.36597	1.313	1.38479	1.39028	1.31086	1.37992	1.34655	1.29164	1.39576	1.40124	1.42383	1.97113	1.80995	1.37096	1.36889	1.24772	1.41963	2.09176	1.43504	1.31999	1.41478	1.61942	1.91604	1.42228	1.44322	1.70421	1.42692	1.61812	1.44578	1.40359	1.53733	1.69492	1.40445	1.61055	1.39389	2.10533	1.36022	1.60764
1552316_a_at	1.74952	1.30169	1.22803	2.33705	1.89046	1.49932	2.27228	2.05314	2.02215	2.2555	1.59112	1.91843	1.66317	2.15253	1.74813	1.7478	1.65281	2.14501	2.1459	2.8893	2.64484	3.047	3.16327	3.00067	2.99034	2.98296	3.02966	2.49286	2.95048	2.92552	2.70002	2.66636	2.91885	2.93736	2.46159	2.95603	2.95931	2.68457	3.05891	2.90947	2.6373	2.89364	3.08506	2.69835	3.03976	2.84862	2.93439	2.96765	2.84346
1552318_at	1.91118	1.89639	1.90923	1.92132	1.89502	1.86851	1.8987	1.9332	1.9334	1.91691	1.93613	1.94351	1.87422	1.90942	1.92829	1.89737	1.91285	1.89377	2.06192	1.89595	1.91675	1.92319	2.10552	2.16125	2.00341	1.92954	1.97874	1.9024	2.46096	1.8567	1.92809	1.91202	1.90467	1.90398	1.73846	1.94706	1.88341	1.94215	1.90942	2.04085	1.88634	1.8835	2.02589	1.87874	2.14312	1.90863	1.94698	1.91806	1.91582
1552319_a_at	2.44134	2.2815	2.68598	2.28467	2.2555	2.56457	2.63504	2.65741	2.24617	2.32436	2.256	2.44011	2.36428	2.2498	2.23834	2.18735	2.49155	2.67813	2.43538	2.76089	2.24955	2.68548	2.17004	2.7641	2.61463	2.96302	3.13706	2.70426	2.73164	3.01557	2.77875	2.22221	3.14183	2.94632	2.49163	2.6184	2.89978	2.59437	3.12177	2.43508	2.66694	2.26493	2.77139	2.2498	2.72433	3.01795	3.06618	1.91389	2.82126
1552320_a_at	1.20452	1.25153	1.16839	1.20409	1.20066	1.39832	1.16966	1.20499	1.21195	1.19913	2.10498	2.18179	1.18698	1.21555	1.30906	1.21362	1.20804	1.49844	1.19651	1.16096	1.2161	1.21461	1.20196	1.19291	1.19237	1.16096	1.16487	1.75575	1.17445	1.18875	1.17978	1.23909	1.16668	1.17539	1.28713	1.20168	1.19982	1.25153	1.19389	1.18434	1.16096	1.19035	1.17877	1.1955	1.18983	1.21316	1.17011	1.20572	1.20054
1552322_at	1.16096	1.16096	1.16096	1.16096	1.16096	1.16096	1.16096	1.16096	1.16096	1.20702	1.16096	1.16096	1.16096	1.39621	1.16096	1.16096	1.16096	1.16096	1.16096	1.16096	1.16096	1.16096	1.16096	1.16096	1.16096	1.16096	1.16096	1.16096	1.16096	1.16096	1.16096	1.16096	1.16096	1.16096	1.16096	1.16096	1.16096	1.16096	1.16096	1.16096	1.16096	1.16096	1.16096	1.16096	1.16096	1.2425	1.16096	1.16096	1.16096
1552325_at	1.16096	1.16096	1.16096	1.53812	1.20118	1.16096	1.16096	1.16096	1.19364	1.16096	1.45924	1.64752	1.77221	1.20374	1.19063	1.16096	1.61882	1.38626	1.16096	1.16096	1.16096	1.16096	1.16096	1.16096	1.21652	1.20757	1.16096	1.16096	1.16096	1.16096	1.16096	1.23836	1.22141	1.25224	1.16096	1.16096	1.16096	1.16917	1.16096	1.42895	1.16096	1.5385	1.16096	1.16096	1.16096	1.16096	1.16096	1.16096	1.16096
1552326_a_at	1.58392	1.46055	1.37451	1.44143	1.47694	1.43751	1.48909	1.60139	2.03826	1.5934	1.87894	2.25039	1.5137	1.5023	1.61706	1.70086	1.70791	1.55115	1.41622	1.16096	1.68053	1.16096	1.57573	1.48075	1.17371	1.16096	1.34419	2.45009	1.28046	1.46947	1.38355	1.86176	1.34419	1.39839	2.18289	1.48424	1.41657	1.73478	1.43135	1.54575	1.47619	1.46962	1.57592	1.46366	1.35904	1.46947	1.51537	1.46446	1.24318
1552327_at	2.60123	1.97649	2.33302	1.82225	2.61153	1.8383	1.84029	1.81664	2.42719	1.74573	2.06858	2.00699	1.73412	2.51718	2.52133	1.84132	1.78928	1.73675	1.76018	1.60173	1.63876	1.63171	1.70699	1.61839	1.56126	1.51952	1.44024	1.7784	1.62807	1.76957	1.87205	1.64124	1.68171	1.70717	1.97202	1.76517	1.73204	1.76537	1.76239	1.57166	1.6066	1.57383	1.73699	1.75041	1.56633	1.78867	1.69767	1.59747	1.75437
1552332_at	2.40736	2.42999	2.50497	2.43293	2.56131	2.43797	2.57221	2.39775	2.34567	2.58097	2.41113	2.39538	2.4506	2.35262	2.38314	2.38477	2.40974	2.44539	2.42103	2.44494	2.47506	2.38502	2.37887	2.45883	2.55152	2.74835	2.716	2.35318	2.40803	2.74817	2.45619	2.40529	2.63397	2.64935	2.31306	2.51246	2.50375	2.36157	2.47084	2.50243	2.39299	2.60918	2.47159	2.33278	2.58469	2.3646	2.60635	2.41396	2.65529
1552343_s_at	2.28117	2.30231	2.38088	2.32619	2.28843	2.31462	2.44114	2.30328	2.23309	2.30262	2.28883	2.28084	2.31354	2.31298	2.27153	2.27665	2.29256	2.36696	2.32679	2.259	2.27561	2.27921	2.26957	2.32773	2.3234	2.36524	2.39061	2.24797	2.29322	2.46174	2.35697	2.23877	2.53035	2.37556	2.20057	2.26005	2.27169	2.21891	2.3027	2.33843	2.37226	2.31329	2.32671	2.54665	2.31986	2.30482	2.4041	2.30386	2.28835
1552344_s_at	1.6491	1.4109	1.93047	1.36674	1.66014	1.52016	1.23044	1.6618	1.67365	1.637	1.64124	1.64045	1.21565	2.21918	2.26778	1.87705	1.75486	1.82883	1.64938	1.66215	1.45316	1.61327	1.31372	1.19159	1.29467	1.20529	1.18173	1.67895	1.16096	1.16096	1.21458	1.71841	1.18358	1.24895	2.39938	1.64752	1.30804	1.69077	1.49869	1.22019	1.68746	1.29644	1.25792	1.24263	1.29222	1.66296	1.19541	1.33933	1.24503
1552348_at	1.16096	1.16096	1.44086	1.16096	1.16096	1.16096	1.16096	1.16096	1.16096	1.30396	1.16096	1.16096	1.16096	1.16096	1.16096	1.16096	1.16096	1.16096	1.16096	1.16096	1.16096	1.16096	1.16096	1.16096	1.16096	1.16096	2.09808	1.56489	1.77871	1.8737	1.26801	1.7846	2.42432	1.89366	1.16096	1.16096	1.31274	1.16096	1.73626	1.16096	1.16096	1.63546	1.22414	1.16096	1.16096	1.47559	2.20492	1.16096	1.25854
1552364_s_at	1.24948	1.16641	1.20601	1.28905	1.28347	1.24721	1.18422	1.29186	1.16096	1.26456	1.27527	1.28623	1.19861	1.2516	1.25398	1.26097	1.24706	1.18819	1.16096	1.30966	1.31452	1.31061	1.78448	1.29095	1.54683	1.23067	1.21855	1.72683	1.27888	2.16218	1.76178	1.71771	1.86601	1.27827	1.34233	1.28755	1.27843	1.47887	1.85485	1.25224	1.73342	1.99569	1.34839	1.43779	1.48125	1.69167	1.26248	1.92168	1.28294
1552365_at	1.43711	1.38361	1.29882	2.3517	1.39752	2.68291	2.21733	1.16096	1.70751	2.78976	1.34548	1.95259	2.31578	1.96329	1.42552	2.16948	2.5959	2.20107	2.02907	2.65623	1.73008	2.55771	2.74084	2.43429	2.35104	1.3279	2.13298	1.95829	1.97316	1.93286	1.78527	1.98539	1.53345	1.88019	1.95897	2.84438	1.38492	2.02996	1.94238	2.31559	1.94279	1.83719	1.99076	2.81536	2.65954	1.96075	1.22118	2.61014	2.12041
1552367_a_at	1.3857	1.36688	1.34108	1.64035	1.37985	2.19459	1.37706	1.47912	1.45667	2.03779	1.36517	1.44072	1.38626	1.40235	1.40729	1.39697	1.67616	1.43976	1.42924	2.10797	1.46813	1.62157	1.40486	1.44389	1.39424	1.31247	1.31268	1.51633	1.37907	1.35996	1.33269	1.16096	1.26163	1.16096	1.43936	2.16363	1.36747	1.50273	1.16096	1.34152	1.42311	1.36292	1.31979	2.12763	1.92547	1.41066	1.29697	1.44407	1.39149
1552370_at	2.70588	2.79076	2.44768	1.76838	2.51647	1.96016	2.33449	2.49946	2.76177	2.39782	2.69144	2.32889	2.43605	2.34053	2.69937	2.3171	2.26188	2.18005	2.2986	1.8727	2.15145	1.67317	1.48167	1.89725	1.39342	1.72859	1.34553	2.43049	1.50845	1.47034	1.76087	2.03962	1.28522	1.7141	2.77429	1.62176	1.68339	2.62692	1.5023	1.44381	2.02727	1.39431	1.27755	2.01964	1.73996	2.21705	1.97202	1.60391	1.48777
1552375_at	1.6232	2.04967	1.88058	1.61423	1.73856	1.57984	1.54052	1.6502	1.9954	1.77779	2.20084	1.79381	1.4487	1.56967	1.86225	1.75133	1.53273	2.13196	2.03668	1.6276	1.60433	1.47226	1.31985	1.34504	1.30105	1.4943	1.31421	1.36779	1.8987	1.29629	1.33087	1.5575	1.3913	1.25432	1.68419	1.16096	1.3083	1.73517	1.48068	1.28105	1.75715	1.30257	1.26447	1.51998	1.29857	1.73247	1.16096	1.813	1.47218
1552378_s_at	1.68583	1.75298	2.03649	2.69848	1.66387	2.59563	2.17872	2.06462	1.73237	2.90197	2.13188	2.10336	2.74225	2.00662	1.70017	2.04259	2.03255	2.71961	2.39677	2.29487	1.7128	2.2036	2.07977	2.47521	2.72499	1.80913	1.67214	2.02707	1.69328	2.07707	1.99601	2.25121	1.85961	1.64106	1.69282	2.1309	1.49532	1.69778	1.79371	2.06686	2.00397	2.48301	1.72193	2.08893	2.1674	1.47678	1.74176	2.61009	2.04837
1552381_at	1.18548	1.18096	1.22537	1.18473	1.1841	1.18306	1.16508	1.18524	1.19162	1.18107	1.1813	1.18531	1.29882	1.19273	1.19491	1.19178	1.1895	1.20867	1.18522	1.17882	1.19268	1.24507	1.18492	1.17755	1.19107	1.16675	1.16257	1.22216	1.17858	1.17554	1.16984	1.19535	1.17788	1.16931	1.21456	1.18737	1.18283	1.19008	1.19362	1.17122	1.19471	1.17752	1.30385	1.20213	1.3672	1.19175	1.16443	1.28162	1.18246
1552383_at	2.03184	2.27773	2.20836	2.11866	2.17537	2.33108	2.07064	2.5507	2.20636	2.78994	2.20588	2.43072	2.58945	2.02847	2.06479	2.01396	2.30395	2.16235	2.3508	2.07828	2.29504	2.06156	2.09382	2.32081	2.17746	2.39115	2.11416	2.01698	2.24084	2.29091	2.34076	2.04251	2.64147	2.7265	1.81642	2.04439	2.11499	1.98822	2.03246	2.23696	1.91009	2.0882	2.64776	1.99163	2.41268	2.02246	2.09905	2.39545	2.3278
1552389_at	1.93653	1.75428	1.71952	1.95247	1.90642	1.98724	1.94	1.95829	1.91691	1.95003	2.68433	1.97716	1.91415	1.93245	1.96977	1.92249	1.94289	1.92026	1.92267	2.00123	2.35491	1.7589	1.76472	1.83591	1.79003	1.96174	1.94185	2.00165	1.78781	1.83948	1.96341	2.09781	2.32571	1.94622	1.77634	1.94634	1.91244	1.90633	1.77566	1.76372	1.91244	1.81142	2.26751	1.90199	1.96153	1.9284	1.76724	1.94463	1.93553
1552390_a_at	1.2034	1.19694	1.17113	1.16096	1.16096	1.16096	1.16096	1.30276	1.67062	1.20404	2.64949	2.08297	1.1865	1.32698	1.97182	1.88634	1.5212	1.58329	1.1765	1.21687	1.76776	1.16096	1.16096	1.19227	1.16096	1.17473	1.16096	2.07082	1.16096	1.18995	1.16096	1.66141	1.16653	1.16574	1.43663	1.20307	1.20482	1.24587	1.23368	1.18371	1.16096	1.16096	1.99829	1.16096	1.16096	1.63499	1.22603	1.19448	1.17151
1552391_at	1.51528	1.48654	1.46366	1.83669	1.75677	1.90633	1.41083	1.7031	1.69253	1.50668	1.66976	1.50155	2.01364	1.52746	1.53088	1.51897	1.52515	1.94267	1.49388	1.54386	1.54357	1.54078	1.50683	1.72636	1.49188	1.59927	1.75122	1.56018	1.51924	1.95691	1.46541	1.54476	1.65861	1.42496	1.55105	1.5494	1.49327	1.55668	1.50172	1.4705	1.54929	1.50164	1.45293	1.54036	1.50751	1.69271	1.71629	2.09382	1.516
1552398_a_at	1.16096	1.16096	1.16584	1.16096	1.16096	1.16096	1.16096	1.33822	1.16096	1.16096	1.16096	1.16096	1.16096	1.16096	1.16096	1.37157	1.16096	1.16096	1.17406	1.16096	1.16096	1.16096	1.16096	1.17807	1.16096	1.16096	1.16096	1.16096	2.59091	1.16096	1.16096	1.16096	1.18931	1.16096	1.16096	1.16096	1.16096	1.16096	1.16096	1.16096	1.20772	1.16096	1.16096	1.16096	1.16096	1.16096	1.16096	1.17878	1.16096
1552402_at	1.32409	1.30902	1.23727	1.32773	1.32024	1.32018	1.23896	1.33344	1.33677	1.31452	1.30882	1.32359	1.27519	1.34288	1.34637	1.33426	1.33443	1.30635	1.31	1.34998	1.60147	1.35071	1.3251	1.48862	1.6331	1.73742	1.22094	1.6549	1.52078	1.30095	1.27719	1.35356	1.50792	1.88227	1.38027	1.32483	1.33518	1.38211	1.60553	1.28587	1.3618	1.41441	2.15379	1.36123	1.30425	1.34839	2.35311	1.47133	1.32024
1552414_at	1.19623	1.19075	2.20606	1.19589	1.79568	1.19219	1.1676	1.5317	1.20363	1.19188	1.19101	1.3496	1.18304	1.22118	1.26163	1.20448	1.51642	1.34369	1.75606	1.20865	1.20597	1.20816	1.25773	1.18675	1.18749	1.17216	1.16379	1.21888	1.18876	1.25023	1.17632	1.20865	1.79682	1.17252	1.23203	1.56726	1.19282	1.22672	1.18722	1.17872	1.21558	1.3427	1.17411	1.21689	1.2194	1.20416	1.16779	1.184	1.34114
1552417_a_at	1.62303	1.32271	1.24702	1.34233	2.29126	1.47226	1.24936	1.48555	1.47637	1.87286	1.67763	1.83258	1.28774	1.55685	1.53533	1.50975	1.482	1.59818	1.44904	1.36545	1.36747	1.3797	1.26154	1.45108	1.21164	1.16096	1.19317	1.5205	1.34492	1.314	1.16096	1.49981	1.33094	1.27994	1.64663	1.33801	1.45166	1.39703	1.33671	1.16096	1.37618	1.3288	1.40559	1.38944	1.4526	1.36285	1.50318	1.4479	1.33338
1552422_at	2.01364	1.62455	2.20671	1.6587	1.62857	1.65754	2.70129	2.58469	1.64124	1.64796	2.12866	1.63789	1.41909	2.02635	2.33767	1.83076	1.66024	1.51011	1.62395	1.5109	1.75584	1.55805	1.64018	1.52515	1.63457	1.4147	1.93901	1.78438	1.65835	1.64918	1.64287	1.69033	1.53103	1.39881	1.66355	1.65157	1.62019	1.67172	1.64807	1.46469	1.66643	1.65135	1.70379	1.72549	1.64433	1.66553	1.59868	1.64064	1.40695
1552424_at	1.16096	1.16096	1.16096	1.16096	1.16096	1.28656	1.16096	1.16096	1.16096	1.16096	1.16096	1.16096	1.31131	1.16096	1.16096	1.16096	1.41948	1.16096	1.16096	1.16096	1.16096	1.16096	1.16096	1.16096	1.16096	1.20429	1.16096	1.16096	1.16096	1.6159	1.16096	1.16096	1.16096	1.16096	1.16096	1.16096	1.16096	1.16096	1.16096	1.16096	1.16096	1.16096	1.16096	1.16096	1.16096	1.16315	1.16096	1.16096	1.17323
1552427_at	1.56109	1.33747	1.21986	1.35356	1.34561	1.34597	1.2162	1.35978	1.43687	1.29047	1.39349	1.36925	1.2975	1.69502	1.37189	1.36426	1.36239	1.44799	2.19686	1.37727	1.38027	1.32352	1.3001	1.34346	1.28247	1.28127	1.23553	1.46583	1.34175	1.30583	1.29952	1.38045	1.23622	1.27751	1.40538	1.34968	1.29056	1.41164	1.39303	1.27237	1.38665	1.32555	1.40124	1.17135	1.32801	1.3211	1.26538	1.32346	1.34637
1552432_at	1.4607	1.21791	1.36557	1.20734	1.4526	1.45595	1.35384	1.46881	1.46146	1.44652	1.43008	1.29405	1.39473	1.16096	1.23059	1.46852	1.46534	1.42903	1.43564	1.48596	1.49829	1.50706	1.45755	1.50526	1.49465	2.80045	1.97113	1.50734	1.45998	1.46715	1.40831	1.48957	1.9025	1.52791	1.79725	1.45788	1.44252	1.817	1.36263	2.01494	1.50592	1.45707	1.39516	1.4931	1.44266	1.48829	1.45939	1.43812	1.45982
1552440_at	1.61088	1.31885	1.16103	1.165	1.2745	2.19549	1.16126	1.25919	1.16602	1.24875	1.58262	1.16712	2.03686	1.16838	1.16827	1.16891	1.24473	1.86802	1.1679	1.22476	1.16953	1.16703	1.16281	1.16264	1.66738	1.16144	1.29774	1.169	1.16153	1.16211	1.16131	1.16579	1.88419	2.03987	1.17487	1.16895	1.55578	1.1721	1.16907	2.03058	1.16792	1.3256	1.16169	1.19866	1.19683	1.16439	1.16117	1.1626	1.16403
1552455_at	1.39737	1.16367	1.17341	2.54064	1.1677	2.72859	2.72877	1.27164	1.18287	1.86115	1.16602	1.16794	2.1925	1.17011	1.17002	1.87968	2.1472	1.63046	2.43688	2.84473	1.64979	2.92044	1.1641	2.57981	1.72937	1.27592	1.26904	1.20581	1.16228	1.16267	1.25732	1.42676	1.1612	1.22766	2.17161	2.80381	1.16096	2.52428	1.32763	1.89595	1.16959	1.16553	1.33025	2.35491	2.27468	1.16548	1.16132	1.31683	1.4103
1552458_at	1.26166	1.16096	1.16096	1.16096	1.16096	1.35292	1.16096	1.16096	1.16096	1.16096	1.16096	1.43348	1.44024	1.16096	1.16096	1.16096	1.16096	1.42614	1.16096	1.16096	1.16096	1.16096	1.16096	1.28619	1.16096	1.61839	1.16096	1.16096	1.16096	1.16096	1.16096	1.16096	1.16096	1.16096	1.16096	1.16096	1.16096	1.16096	1.16096	1.53715	1.16096	1.16096	1.16096	1.16096	1.16096	1.16096	1.16916	1.16096	1.24411
1552459_a_at	1.16096	1.16096	1.8737	1.16096	1.18916	1.20673	1.26975	1.16096	1.16096	1.21786	1.16096	1.16096	1.16096	1.16096	1.16096	1.16096	1.16096	1.16096	1.16096	1.16096	1.16096	1.16096	1.16096	1.16096	1.16096	1.19624	1.16096	1.16096	1.16096	1.16096	1.16096	1.19266	2.06917	1.16096	1.16096	1.16096	1.16096	1.16096	1.16096	1.16096	1.16096	1.16096	1.45949	1.16096	1.23801	1.16096	1.16096	1.27052	1.16096
1552473_at	1.66225	1.67803	1.85071	1.66804	1.69421	1.7275	1.85659	1.73259	1.65556	1.88293	1.73938	1.69402	1.59681	1.7179	1.7191	1.65157	1.66899	1.85156	1.85485	1.86755	2.26891	1.91493	1.85746	2.22124	1.88399	2.38477	2.92694	1.87177	2.03649	2.66812	2.6858	1.97134	2.77513	2.68674	1.84702	1.87824	2.52545	1.86196	2.5386	2.33836	2.1364	2.30523	2.51234	1.84511	1.89262	2.48926	2.82538	1.87856	2.29225
1552474_a_at	2.03834	1.92037	1.92547	2.15407	2.33004	1.82804	2.19511	2.27038	2.38172	2.04994	1.77033	2.22067	1.5896	2.36931	2.0967	1.85857	1.89229	1.91359	1.91722	2.78699	2.88518	2.81145	2.36106	2.89529	3.00326	3.11806	3.25398	2.87875	2.8374	3.1172	3.23468	2.95208	3.23327	3.37666	2.31089	2.80192	3.1579	2.53615	3.06618	2.94265	2.71558	2.95346	3.00623	2.62495	2.92843	3.19257	3.3036	2.36976	2.79076
1552476_s_at	1.22586	1.21627	1.17924	1.56939	1.22586	1.22174	1.18012	1.22984	1.23454	1.87038	1.21886	1.22738	1.19875	1.24201	1.24168	1.26398	1.26917	1.21737	1.22021	1.47929	1.24382	1.55999	1.22785	1.8479	1.80094	1.19059	1.17253	1.37066	1.21852	1.33176	1.19742	1.36204	2.00463	1.84411	1.16096	2.08026	1.2225	1.27098	1.21575	1.65574	1.25432	1.70086	1.19426	1.25666	1.96714	1.23764	1.18236	1.20983	1.29486
1552477_a_at	2.70555	2.81912	1.32623	2.63485	2.61911	2.87642	2.50722	1.74327	2.65037	2.87155	2.92891	2.73566	2.67263	2.49834	2.66236	2.98317	3.09296	2.7056	2.78914	3.12632	3.01769	2.93513	2.9051	2.87487	3.05555	3.17113	2.74931	3.01587	3.10315	3.01627	3.00036	3.10168	2.88772	2.74251	2.84483	2.84423	2.91377	2.9914	2.77074	3.05957	2.90177	3.05963	3.03976	3.14498	2.91991	2.22691	3.02833	3.04892	3.13043
1552478_a_at	1.22503	2.3254	1.16099	1.73225	1.35225	2.13279	1.16115	1.16589	2.32989	1.1645	1.78728	1.23168	1.16429	1.16703	1.20497	2.34389	1.9681	1.8406	1.89406	1.16537	1.1635	1.16596	1.16234	1.16219	1.16324	1.19495	1.16098	1.16706	1.16133	1.16177	1.16118	1.16449	1.16106	1.16212	1.43557	1.1676	1.16375	1.16939	1.16241	1.16136	1.1662	1.16389	1.16147	1.16674	1.16302	1.16291	1.16108	1.16213	1.16341
1552481_s_at	1.38659	1.81079	1.199	1.26638	1.66459	1.25838	1.82815	1.32886	1.6374	1.62364	1.75012	1.45182	1.2264	1.73557	1.80759	1.27733	1.27639	1.66728	1.74016	1.28162	1.28749	1.28088	1.25105	1.25023	1.24891	1.21478	1.1821	1.31607	1.2515	1.23409	1.22222	1.2856	1.18768	1.2148	1.61088	1.26418	1.25788	1.70969	1.25031	1.23228	1.29358	1.23356	1.22081	1.22874	1.24338	1.26764	1.20431	1.61821	1.24597
1552482_at	1.90832	1.48627	1.16178	2.13785	1.76579	2.52107	2.76876	1.58069	2.45267	2.41802	1.90633	1.40758	3.08226	1.80799	1.87968	2.91614	2.54685	2.88565	2.93318	1.18076	1.17839	1.1803	1.53946	1.1683	1.1691	1.16357	1.16153	1.16096	1.17225	1.16746	1.16385	1.18078	1.16237	1.1659	1.19577	2.41435	1.17238	1.19239	1.26979	1.16476	1.22317	1.17023	1.16444	1.18616	1.1687	1.17792	1.16256	1.16739	1.17195
1552485_at	1.29013	1.21339	1.2352	1.2569	1.36713	1.2165	1.19387	1.25705	1.29037	1.50065	1.26686	1.36828	1.19532	1.29477	1.28184	1.49233	1.79649	1.61717	1.69849	1.63398	1.30246	1.65059	1.26744	1.23976	1.25112	1.22401	1.18912	1.29448	1.25857	1.24829	1.22811	1.30475	1.19107	1.20834	1.4701	1.25299	1.24971	1.3877	1.26248	1.22412	1.31264	1.29561	1.23587	1.49043	1.28796	1.2866	1.53627	1.24528	1.24959
1552486_s_at	2.11351	2.13111	2.03386	2.28236	2.00253	2.42704	1.73363	1.73142	1.70257	2.66642	2.09342	1.91172	1.83004	2.00463	1.92092	2.18005	2.23002	2.63542	2.49044	2.07439	1.93653	2.22881	1.46947	1.74414	1.64396	1.63499	1.53858	1.848	1.6644	1.39083	1.93849	1.69906	1.53707	1.34623	2.23842	2.22247	1.29241	1.9678	1.67335	1.24731	1.52968	1.97334	1.61423	1.66603	1.91873	1.69767	1.60613	1.64546	1.87422
1552496_a_at	2.28867	2.80625	1.26154	1.87874	2.33494	2.10748	1.61055	2.2448	2.50892	1.81411	2.22783	2.36193	1.57354	1.83035	2.56948	2.37011	2.14693	1.78537	1.6117	1.5441	1.96608	1.52061	1.48	1.36648	1.33883	1.42415	1.24293	1.9411	1.48424	1.33541	1.52572	1.51415	1.34152	1.28726	2.52114	1.66265	1.34147	2.34327	1.46796	1.35536	1.39445	1.37547	1.71991	1.59147	1.1882	1.72607	1.72742	1.33455	1.77622
1552502_s_at	1.80131	1.24861	1.1616	1.17137	1.21198	1.22654	1.16253	1.17401	1.40552	1.65261	1.17081	1.17398	1.17038	1.17651	1.34992	1.26786	1.17598	1.99214	1.31569	1.18068	1.21404	1.17755	1.17095	1.16664	1.16775	1.16096	1.16138	1.18353	1.16747	1.16597	1.16295	1.16096	1.16207	1.1652	1.78654	1.21998	1.17054	1.18874	1.16096	1.16096	1.16096	1.16921	1.17484	1.16096	1.16096	1.19569	1.16222	1.16598	1.16993
1552509_a_at	1.16096	1.16096	1.16096	1.16096	1.16096	1.16096	1.16096	1.16096	1.16096	1.16096	1.16096	1.16096	1.16096	1.16096	1.19337	1.21615	1.16096	1.16096	1.16096	1.16096	1.16096	1.16096	1.16096	1.16096	1.16096	1.29616	1.16096	1.21692	1.16096	1.16096	1.16096	1.24535	1.16096	1.26522	1.16096	1.16096	1.45014	1.16096	1.17386	1.16096	1.16096	1.16096	1.36571	1.16096	1.16096	1.16096	1.16096	1.16096	1.16096
1552518_s_at	1.16096	1.16096	1.49567	1.16096	1.63268	1.16096	1.16096	1.59818	1.2124	1.16096	1.24728	1.32404	1.16096	1.44514	1.16096	1.16096	1.30818	1.16096	1.16096	1.16096	1.16096	1.16096	1.16096	1.16096	1.16096	1.16096	1.16096	1.16096	1.16096	1.16096	1.16096	1.16096	1.16096	1.16096	1.16096	1.16096	1.16096	1.16096	1.16096	1.25526	1.16096	1.16096	1.16096	1.16096	1.16096	1.16096	1.16096	1.16096	1.16096
1552519_at	1.3317	1.16251	1.161	1.16428	1.1655	1.16595	1.16116	1.16602	1.17625	1.16459	1.16096	1.16613	1.16437	1.16722	1.16716	1.17902	1.16689	1.28184	1.29712	2.06576	1.1636	2.35595	1.1624	1.16609	1.43325	1.1613	1.16098	1.16722	1.21147	1.16182	1.22543	1.18195	1.16107	1.16215	1.40499	1.22208	1.16385	1.16973	1.16247	1.16138	1.16635	1.16398	1.1615	1.16712	1.1848	1.16312	1.57883	1.16219	1.2808
1552520_at	1.47787	1.62428	1.16096	1.58289	1.58224	1.16096	1.16096	1.16096	1.4599	1.16096	1.16096	1.16096	1.16096	1.16096	1.45755	1.16096	1.20874	1.24236	1.16096	1.16096	1.33035	1.16096	1.16096	1.16096	1.16096	1.16096	1.16096	1.16096	1.19803	1.17415	1.16096	1.16096	1.16096	1.16096	1.16096	1.16096	1.16096	1.16096	1.43194	1.16096	1.16096	1.16096	1.16096	1.16096	1.16096	1.16096	1.3537	1.16096	1.16096
1552521_a_at	1.71666	1.16096	1.16096	1.16096	1.16096	1.16096	1.16096	1.16096	1.34158	1.16096	1.16096	1.16096	1.16096	1.16096	1.16096	1.16096	1.16096	1.16096	1.16096	1.16096	1.41681	1.16096	1.16096	1.16096	1.16096	1.16096	1.16096	1.16096	1.16096	1.16096	1.16096	1.16096	1.16096	1.16096	1.32389	1.16096	1.16096	1.16096	1.16096	1.16096	1.16096	1.16096	1.16096	1.16096	1.16096	1.16096	1.16096	1.16096	1.16096
1552522_at	1.53489	1.21607	1.16107	1.48926	1.16711	1.16767	1.16137	1.1679	1.1668	1.16613	1.19663	1.85443	1.16571	1.34498	1.21627	1.17002	1.20696	1.29658	1.42753	1.16735	1.17057	1.16792	1.16867	1.3314	1.16428	1.1616	1.16102	1.17085	1.16861	1.39811	1.16145	1.16733	1.16121	1.16281	1.17727	1.17004	1.16503	1.17442	1.16335	1.18468	1.16975	1.22891	1.16193	1.17084	1.16412	1.16558	1.16125	1.16294	1.23488
1552532_a_at	2.76676	2.53927	2.07338	2.97206	2.23169	2.66413	2.86911	2.05999	2.53667	2.2434	2.57034	2.00473	3.34829	2.10847	2.91495	3.29984	3.40448	2.68492	2.74073	2.14891	2.35286	1.50223	2.23545	2.01552	1.39034	1.54799	2.42386	2.32356	2.47165	1.52694	1.7034	1.36493	1.34862	1.57403	2.84867	1.78065	1.77746	2.73072	1.84592	2.42095	2.38907	1.85424	2.24261	2.44107	1.38939	2.15109	1.53946	1.92629	2.6107
1552536_at	1.43178	1.75133	2.02062	1.60892	1.32188	1.35225	1.27253	1.85176	1.6147	1.26236	1.50516	1.59976	2.68724	1.97931	1.93871	1.74384	1.47701	1.72221	2.34123	1.30406	1.29415	1.2704	1.83131	1.25595	1.2541	1.34408	1.52263	1.31405	1.266	1.25156	1.23093	1.29658	1.19273	1.21931	1.32577	1.27002	1.41595	1.32282	1.38986	1.34856	1.30416	1.2509	1.53733	1.30601	1.25318	1.28951	1.20798	1.43056	1.64137
1552540_s_at	1.64052	1.61481	1.5452	1.67515	1.77201	1.71391	1.92448	1.65754	1.63279	1.638	1.60502	1.61733	2.00414	1.64796	1.64899	1.63557	1.77381	1.61158	1.6144	1.65606	1.82177	1.62996	1.63171	1.65518	1.62526	1.59122	1.70157	1.69718	1.65434	1.66542	1.61872	1.67141	1.87736	1.56216	1.65606	1.64244	1.61237	1.66419	1.63779	1.65312	1.49895	1.67741	1.59186	1.64848	1.6332	1.65824	1.17009	1.95751	1.64514
1552541_at	1.31672	1.44211	1.3553	1.47368	1.45826	1.36042	1.35842	1.48111	1.38796	1.45659	1.43882	1.45561	1.39972	1.20795	1.16096	1.47288	1.47654	1.39972	1.44463	1.69391	1.49932	1.49526	1.49923	1.80578	1.71323	1.72713	1.83901	1.51591	1.54028	1.85071	1.50273	1.52862	2.10897	2.07363	1.5102	1.46501	1.44748	1.51741	1.45197	1.42075	1.6549	1.5724	1.40088	1.49776	1.63947	1.54966	2.06644	1.44374	1.46437
1552546_a_at	1.2122	1.20469	1.17227	1.56662	1.21054	1.2049	1.28308	1.21342	1.22051	1.46909	1.2254	1.21281	2.49535	1.22454	1.22625	2.07797	1.27335	1.20354	1.20604	2.00473	1.21912	1.21978	1.21027	1.19815	1.22339	1.18129	1.16759	1.23692	1.20328	1.19823	1.18652	1.31178	1.16797	1.17966	1.2515	1.36779	1.20204	1.24925	1.20108	1.19019	1.23269	1.19926	1.48292	1.98783	1.19649	1.21632	1.17373	1.25432	1.75379
1552548_at	1.16096	1.16632	1.46146	1.16096	1.16096	1.25509	1.16096	1.16096	1.16096	1.16096	1.1739	1.16096	1.16096	1.16096	1.16096	1.3234	1.16096	1.24802	1.21655	1.16096	1.16096	1.16096	1.16096	1.16096	1.23804	1.16096	1.29267	1.16096	1.16096	1.16096	1.16096	1.16096	1.16096	1.16096	1.16096	1.17683	1.16096	1.16096	1.16096	1.16096	1.16096	1.16764	1.16096	1.17594	1.16096	1.16096	1.61773	1.16096	1.16096
1552557_a_at	1.18711	1.16689	1.16364	1.18646	1.4436	1.17145	1.16206	1.2125	1.19374	1.18288	1.18291	1.41397	1.17849	1.31709	1.71142	1.17453	1.1735	1.18233	1.30197	1.21817	1.19553	1.19658	1.16797	1.17896	1.16395	1.1676	1.16276	1.20633	1.18004	1.35407	1.16218	1.23376	1.16168	1.23267	1.18688	1.17434	1.1945	1.21964	1.24751	1.17249	1.17946	1.17873	1.16311	1.2048	1.16629	1.19376	1.16885	1.16467	1.1841
1552569_a_at	1.16096	1.16096	1.16096	1.16096	1.16096	1.16096	1.16096	1.16096	1.16096	1.16096	1.16096	1.16096	1.16096	1.16096	1.16096	1.16096	1.16096	1.16096	1.16096	1.16096	1.16096	1.16096	1.16096	1.16096	1.16096	1.16096	1.16096	1.27862	1.16096	1.16096	1.28905	1.16096	1.16096	1.16096	1.16096	1.16096	1.16937	1.16096	1.69934	1.24191	1.16096	1.16096	1.3085	1.16096	1.16096	1.16096	1.16096	1.16096	1.20204
1552573_s_at	1.16096	1.33321	1.16096	1.16096	1.17867	1.16096	1.16096	1.22138	1.16096	1.33449	1.26651	1.34375	1.35842	1.74887	1.16096	1.294	1.16096	1.26651	1.16096	1.16096	1.16096	1.16096	1.16096	1.16096	1.16096	1.16096	1.32359	1.16096	1.16096	1.16096	1.16096	1.16096	1.16096	1.16096	1.16096	1.16096	1.16096	1.16096	1.16096	1.16096	1.16096	1.16096	1.16096	1.16096	1.16096	1.16096	1.16096	1.16096	1.16096
1552575_a_at	1.91834	1.8592	1.90962	3.21254	1.85279	3.20295	3.07052	1.93016	1.97273	2.92573	1.91987	1.89777	3.06899	2.16865	1.93195	3.07091	3.08467	2.97626	3.11033	2.43471	1.88553	2.44864	1.82542	1.91359	2.10043	1.94904	1.84622	1.8202	2.23948	1.93765	1.89627	1.87916	1.798	1.81689	1.90467	2.37626	1.80788	2.22633	1.94427	2.46468	1.86168	1.64868	1.88533	1.90764	2.21935	1.91294	1.89849	2.01303	2.21018
1552582_at	1.37846	1.16205	1.16097	1.23262	1.16452	1.50609	1.16106	1.16498	1.31421	1.16379	1.16381	1.18414	1.20177	1.18945	1.16587	1.16646	1.16566	1.16448	1.16572	1.16447	1.16096	1.16493	1.16193	1.16186	1.16268	1.16117	1.16097	1.16587	1.1612	1.16152	1.16109	1.16373	1.16101	1.1618	1.17107	1.16652	1.16312	1.16675	1.16201	1.27862	1.16515	1.16325	1.16129	1.16461	1.16252	1.16216	1.16096	1.16096	1.16286
1552584_at	2.0568	2.04778	2.14491	1.94752	2.05131	2.0926	2.1029	2.04085	2.04341	2.11615	2.08468	2.04451	2.05988	2.09269	2.0441	2.0393	2.00333	2.05042	2.05345	2.43355	2.0883	2.54731	2.59844	2.90813	2.60369	2.61226	2.49122	1.94602	2.49773	2.32103	2.51618	2.22388	2.51971	2.63254	1.97515	2.50314	2.3605	1.92419	2.83115	2.49612	2.10897	2.36178	2.77086	2.39204	2.63845	2.41541	2.24823	2.25263	2.30789
1552587_at	1.29876	1.18414	1.7911	1.16496	1.16631	1.22631	1.22557	1.16684	1.16594	1.16533	1.16535	1.24854	1.16503	1.16828	1.17598	1.16883	1.16794	1.16625	1.23317	1.16635	1.16874	1.16696	1.16277	1.16261	1.16378	1.16143	1.161	1.16887	1.16152	1.16209	1.1613	1.16569	1.1768	1.16248	1.17473	1.16887	1.17377	1.22297	1.16289	1.19268	1.22003	1.16453	1.16168	1.16895	1.16358	1.24496	1.58843	1.70195	1.164
1552594_at	1.87675	1.84911	1.54929	1.6549	1.69197	1.90219	1.86216	1.5724	1.89098	1.67916	1.85025	1.53515	1.8406	1.87441	1.90279	1.89686	1.88069	1.84661	1.56209	1.86963	2.82071	1.54153	2.667	2.55179	1.88853	1.88656	2.63653	3.01709	1.51732	2.95238	1.89696	2.76003	2.89442	2.84195	1.85089	1.55229	2.19327	2.41166	2.70344	2.43429	1.79359	2.68634	3.12743	1.96733	1.93489	2.56001	1.90544	1.9174	1.7981
1552605_s_at	1.20093	1.20328	1.16797	1.20058	1.25381	1.19669	1.24473	1.20159	1.20894	1.19649	1.31325	1.20108	1.18537	1.21188	1.21376	1.20997	1.21454	1.19371	1.19601	1.21424	1.21198	1.21348	1.20106	1.19044	1.19136	1.4004	1.36257	1.22537	1.1929	1.18794	1.17921	1.21475	1.20698	1.18707	1.23892	1.20082	1.19695	1.23374	1.19117	1.18213	1.22199	1.18967	1.5385	1.22336	1.19826	1.20982	1.17476	1.18785	1.19773
1552607_at	1.55417	1.52668	1.44103	1.56119	1.54036	1.55578	1.78448	1.57373	1.5549	1.549	1.52032	1.53662	1.48532	1.56641	1.57729	1.55891	1.5656	1.52184	1.53161	1.57928	1.58262	1.57919	1.54825	1.77066	1.53497	1.51063	1.42746	1.59747	1.61989	1.54261	1.56302	1.58463	1.71566	1.46486	1.58401	1.55391	1.52968	1.59139	1.54575	1.79424	1.58565	1.7127	1.65117	1.62253	1.53841	1.57583	1.56171	1.53954	1.55631
1552610_a_at	3.08619	3.29524	3.31174	3.15955	3.31981	3.22535	3.19227	3.12303	3.27227	3.21136	3.20412	3.14825	2.98359	3.0414	3.09495	3.22937	3.18584	3.22163	3.17386	2.27145	2.33449	2.4205	2.06332	2.45867	2.0785	1.66296	1.92249	2.51227	2.04497	1.90322	2.06662	2.19224	1.72445	2.16244	2.92039	2.61724	2.03735	2.69525	1.69412	2.13041	1.83326	2.62056	2.04582	2.48926	2.06137	1.75507	1.66044	2.10309	2.10806
1552611_a_at	2.54356	2.75574	2.75925	2.53484	2.78252	2.61659	2.60449	2.38338	2.68171	2.60332	2.63978	2.59266	2.65192	2.57547	2.3595	2.55662	2.38519	2.69895	2.73228	2.52147	2.50328	2.4851	2.57099	1.97043	2.18188	2.18599	2.54558	2.01092	2.45639	2.33804	2.17099	1.98953	2.22517	2.18784	2.97636	3.09474	2.46492	2.40478	2.42185	2.69762	2.50762	2.17836	2.47857	2.09417	2.50032	2.47193	2.42988	2.59727	2.66533
1552613_s_at	2.9231	2.90197	2.65157	2.81813	2.93372	3.01592	2.69299	2.45639	2.9278	3.1996	2.7056	2.612	2.80371	2.52545	2.60259	2.84137	2.92776	3.06047	3.01117	2.91559	2.60493	2.73699	2.62056	2.57207	2.61847	2.60662	2.48042	2.25056	2.67758	2.28418	2.58959	2.34093	2.68401	2.20152	3.07907	2.7555	1.83298	3.0072	2.53694	2.5764	2.46758	2.44517	2.57855	2.65449	2.67029	2.21152	2.58496	2.60862	2.53854
1552617_a_at	2.89453	2.84801	2.9717	2.95652	2.98918	2.95919	3.07109	2.87121	2.79226	3.02138	2.87785	2.85451	2.58239	2.89291	2.8026	2.96181	2.9216	2.99191	2.85738	2.77204	2.53592	2.60739	1.98566	2.57893	2.23187	1.81464	1.87412	2.74073	1.83763	2.00333	2.0239	2.56636	2.2428	2.22212	2.78422	2.66885	1.89406	2.72728	1.88604	1.90388	2.05601	2.50504	1.98259	2.3646	2.48497	2.14757	2.08157	1.98068	2.12566
1552618_at	2.23045	2.72632	2.63616	2.3982	2.63668	2.51287	2.23319	2.70303	2.50835	2.57407	2.74045	2.81732	2.57861	2.63758	2.54978	2.23905	2.16673	2.35973	2.54342	2.22725	2.43216	2.51383	2.68603	2.55706	2.559	2.36265	2.60369	2.59563	2.59648	2.63029	2.57456	2.61893	2.52409	2.60046	2.27281	2.43333	2.257	2.49766	2.54297	2.56075	2.45267	2.7063	2.64433	2.41949	2.55448	2.47994	2.63596	2.67751	2.52191
1552619_a_at	2.49066	2.88886	1.36867	1.39479	3.07265	1.38848	1.2384	1.81979	2.7299	2.02735	2.79103	2.48462	1.26112	2.78924	2.84336	1.40249	1.44224	1.36843	1.46013	1.4307	2.02955	1.43023	1.40081	1.42075	1.45732	1.29153	1.31372	2.54271	1.39724	1.36648	1.34886	2.33449	1.21052	1.41552	1.74686	1.41844	1.38341	1.53161	1.38485	1.35924	1.46153	1.3804	1.325	1.21905	1.39362	1.5093	1.35184	1.33165	1.39965
1552620_at	1.6549	1.21692	2.0398	1.50291	1.89849	1.42975	2.09781	1.83358	1.32216	1.66265	1.52879	1.69087	1.53178	1.43044	1.3134	1.2585	1.5538	1.43468	1.35689	1.19431	1.16864	1.20392	1.38193	1.41608	1.29745	1.18926	1.53404	1.1792	1.43144	1.35911	1.47041	1.17018	2.0065	1.46852	1.18165	1.47645	1.29457	1.16096	1.1642	1.4169	1.17321	1.16628	1.16241	1.1744	1.1651	1.16824	1.16145	1.16365	1.16565
1552621_at	3.06845	3.1999	3.2698	3.27193	2.9719	3.25022	3.08473	3.1816	3.1696	2.90483	3.27809	3.32606	3.0362	3.05979	3.08859	3.15778	2.93623	3.20392	3.18838	3.25252	3.19429	3.24118	3.27416	3.04332	3.24079	3.31943	3.21962	2.99044	3.2654	3.30447	2.99427	3.15937	3.21996	2.99528	3.07373	3.1123	3.28088	3.09474	3.31414	3.22788	3.1813	3.0553	3.16631	2.93402	3.18003	3.18838	3.15663	3.19973	3.31245
1552622_s_at	3.17063	3.23915	3.21891	3.23093	3.07886	3.24466	3.25231	3.17264	3.15029	2.9277	3.2861	3.27653	3.0845	3.05662	3.09565	3.20577	2.94493	3.26487	3.22235	3.12205	3.09899	3.1058	3.12638	2.9315	3.16145	3.38046	3.0336	2.90132	3.27133	3.24757	2.72663	3.13329	3.17665	2.93913	3.07015	3.0187	3.20881	3.029	3.19203	3.13154	3.0588	2.9184	2.95803	2.82066	3.07485	3.02942	2.97206	3.05524	3.22579
1552623_at	1.34253	1.27547	1.2506	2.0213	1.33883	1.42746	1.6035	1.37137	1.35524	1.82233	1.62455	1.34199	1.44912	1.7784	1.29405	1.35689	1.3525	1.4103	1.32736	1.48093	1.37295	1.55685	2.03017	1.85538	1.49274	1.27634	1.23149	1.62963	2.15016	1.84949	1.29976	1.58602	2.0911	1.38355	1.39928	1.67526	1.54339	1.3422	1.32731	1.35267	1.31488	1.38341	1.33217	1.69964	1.3211	1.30862	1.42643	1.79192	1.91873
1552625_a_at	2.58097	2.40927	2.41435	2.35065	2.66538	2.35628	2.41098	2.32981	2.30684	2.62794	2.36727	2.38073	2.3504	2.43605	2.44689	2.51696	2.35404	2.40817	2.40634	2.2814	2.28647	2.29265	2.13785	2.35023	2.33449	2.26427	2.41352	2.29711	1.924	2.32619	2.35563	2.2805	2.44605	2.39299	2.3517	2.31034	2.12076	2.23651	2.29544	2.03478	2.24832	2.36696	2.34373	2.2336	2.34044	2.26987	2.27895	2.32222	2.21901
1552626_a_at	1.47288	1.16096	1.25464	1.35201	1.43758	1.34462	2.04332	1.41075	1.36069	1.34016	1.33112	1.34736	1.29611	1.36641	1.37072	1.51361	1.58537	1.32841	1.76068	1.73195	1.16398	2.04487	1.83901	1.41156	1.32996	1.28034	1.23457	1.39874	1.34083	1.32302	1.29811	1.37914	1.3047	1.27625	1.40382	2.10122	1.3401	1.40823	1.3325	1.30691	1.38563	2.24219	1.57549	1.73497	2.30807	1.3738	1.26443	2.04103	1.34462
1552627_a_at	2.17441	2.00424	2.16857	1.72732	2.29183	1.86225	1.60794	1.59737	1.97706	1.86633	2.35563	2.31042	1.87937	1.94993	1.82815	2.39028	2.05042	2.67601	2.50382	1.64018	1.73025	1.64265	1.57317	1.16096	1.57298	1.17182	1.44352	1.74083	1.31158	1.26801	1.54628	1.64928	1.44507	1.52373	2.15656	1.58096	1.58078	1.7147	1.57592	1.5827	1.53505	1.61783	1.54541	1.35071	1.38986	1.62704	1.51116	1.60958	1.58162
1552630_a_at	1.22401	1.21468	1.17753	1.22479	1.25544	1.21781	1.17823	1.22586	1.23228	1.21847	1.21537	1.22379	1.19611	1.19544	1.24006	1.23472	1.23281	1.21376	1.2165	1.24243	1.21034	1.24034	1.22401	1.31735	2.06109	1.18814	1.17117	1.84741	1.21495	1.20832	1.5701	1.7145	1.22811	1.1877	1.26992	1.56605	1.2188	1.26538	1.21234	1.19911	1.24952	1.69609	1.19172	1.25139	1.20863	1.23563	1.19613	1.20668	1.21902
1552632_a_at	2.68451	2.52258	2.64571	2.06462	2.61076	2.22193	1.88058	2.4608	2.83924	2.38528	2.39908	2.1758	1.87715	2.72007	2.61299	2.17639	1.91077	1.83387	2.18957	2.00871	2.74263	2.78753	2.90351	2.5762	2.86117	3.1116	2.6632	2.67861	2.9312	2.97072	2.82766	2.77525	2.89634	3.00021	2.9265	2.75733	2.92516	2.87456	2.57511	2.28959	2.68202	3.05905	2.71362	2.34657	2.79312	2.7538	2.97294	2.89711	2.55951
1552634_a_at	1.33025	1.46062	1.16186	1.17429	1.48909	1.48042	1.16308	1.33783	1.17901	1.43898	1.44288	1.30183	1.17205	1.19534	1.18124	1.17989	1.19378	1.25396	1.17738	1.16096	1.22152	1.18117	1.17395	1.16891	1.16976	1.16374	1.16158	1.18827	1.16971	1.16804	1.16417	1.18129	1.16247	1.16614	1.44232	1.17943	1.16096	1.59412	1.16911	1.16096	1.18672	1.16096	1.16464	1.16096	1.16906	1.17883	1.16268	1.16788	1.17265
1552639_at	1.17501	1.17221	1.16189	1.17466	1.1748	1.17598	1.16314	1.19258	1.17946	1.17322	1.17283	1.17627	1.17226	1.18067	1.18168	1.18031	1.17855	1.17469	1.17763	1.18208	1.17966	1.18162	1.42643	1.56145	1.47629	1.16381	1.1616	1.18878	1.49408	1.16829	1.34868	1.18317	1.16252	1.16626	1.19777	1.17968	1.2002	1.3279	1.16936	1.16532	1.23376	1.51151	1.55308	1.21394	1.16922	1.17928	1.83889	2.45619	1.43511
1552641_s_at	2.49759	2.52823	2.40811	2.65959	2.60143	2.59482	2.63448	2.60997	2.59444	2.58658	2.50082	2.54369	2.5438	2.47755	2.4654	2.52845	2.45224	2.55905	2.5663	2.50278	2.70454	2.79689	2.5947	2.95915	2.87252	3.06084	2.91811	2.79538	2.49554	2.92185	2.95773	2.7812	3.11027	3.01152	2.40803	2.82213	2.82861	2.4574	2.68166	2.76065	2.50075	2.96554	2.44523	2.46187	2.68114	2.68451	2.91559	2.55262	2.58192
1552643_at	2.59571	2.85046	2.95924	2.6373	2.73153	2.36405	2.80527	2.84315	2.75562	2.6131	2.99298	2.75418	2.27561	2.5551	2.69855	2.71133	2.71676	2.62985	2.74529	2.74149	2.68451	2.62626	2.40713	2.37128	2.8824	3.08517	2.68542	2.64538	3.10848	2.9692	2.73019	2.9355	2.64643	2.76948	2.80117	2.58685	2.80835	2.67452	2.81787	2.62985	2.83605	2.67573	3.05616	2.49907	2.65084	2.88876	2.80381	2.8965	2.72285
1552644_a_at	1.18012	1.20127	1.16638	1.28286	1.29134	1.39717	1.2585	1.17286	1.16096	1.68327	1.19097	1.18021	1.27629	1.20342	1.20819	1.27115	1.26112	1.64642	1.44367	1.17559	1.17355	1.20512	1.19595	1.18446	1.17399	1.17087	1.16378	1.21871	1.3299	1.18421	1.17626	1.20847	1.16316	1.17249	1.23198	1.19628	1.23071	1.22669	1.18714	1.17865	1.21547	1.18585	1.17404	1.20757	1.17275	1.20151	1.19866	1.17168	1.17786
1552648_a_at	1.64406	1.61629	1.54771	1.66171	1.62195	1.82464	1.5552	1.65911	1.63457	1.71666	1.60705	1.61962	1.57792	1.6499	1.65031	1.85109	1.81847	1.9244	1.61717	1.70038	1.67884	1.68074	1.63379	1.65243	1.62715	1.59442	1.52112	1.67643	1.76646	1.63587	1.61733	1.67298	1.52007	1.56063	1.67191	1.64433	1.61046	1.79338	1.63594	1.60512	1.65975	1.643	1.59388	1.61599	1.63604	1.65634	1.58895	1.62913	1.6811
1552649_a_at	1.16096	1.16096	1.16096	1.16096	1.16096	1.16096	1.16096	1.16096	1.16096	1.16096	1.16096	1.16096	1.16096	1.16096	1.16096	1.16096	1.16096	1.16096	1.16096	1.17006	1.16096	1.69421	1.44407	1.16096	1.16096	1.16096	1.16096	1.16096	1.168	1.16604	1.16096	1.16096	1.16096	1.56036	1.16096	1.16096	1.16096	1.16096	1.27044	1.16096	1.16096	1.52828	1.16096	1.16096	1.16096	1.16096	1.16096	1.16096	1.16979
1552651_a_at	1.27547	1.26334	1.20493	1.27751	1.27233	1.26892	1.20553	1.27917	1.28755	1.26694	1.26433	1.27385	1.19652	1.29236	1.29566	1.28872	1.28814	1.26143	1.26349	1.58355	1.29976	1.99801	1.30197	1.26321	1.56447	1.22225	1.68101	1.32359	1.56477	1.87588	1.23488	1.5538	1.71882	1.23209	1.19117	1.67308	1.3328	1.32853	1.54817	1.88283	1.31	2.11145	1.27848	1.25245	1.41574	1.29611	1.96093	1.30544	1.27076
1552656_s_at	1.17458	1.59563	2.01323	1.23333	1.16096	1.27176	1.17083	1.34188	1.74043	1.16788	1.77494	1.56078	1.25799	1.49981	1.44837	1.35178	1.69218	1.7743	2.09206	1.16096	1.16096	1.16096	1.16096	1.16096	1.16096	1.19835	1.16096	1.16096	1.16096	1.16096	1.16096	1.16096	1.16096	1.16096	1.16096	1.16096	1.16096	1.16096	1.16096	1.16096	1.16096	1.16096	1.16096	1.16096	1.16096	1.16096	1.16096	1.16096	1.16096
1552658_a_at	1.33438	1.28169	1.21591	1.29611	1.54707	1.28819	1.21754	1.96057	1.33683	2.23169	2.38961	1.39688	1.39222	2.19838	1.31559	1.59563	1.39987	1.27723	2.57233	1.31628	1.3226	1.43969	1.29381	1.34443	1.35243	1.23571	1.20265	1.63789	1.36263	1.27217	1.25002	1.32074	1.2035	1.23574	1.34886	1.29391	1.28443	1.34886	1.27802	1.25788	1.32822	1.27164	1.24263	1.33035	1.27458	1.31462	1.22457	1.27011	1.29008
1552660_a_at	2.1509	2.44818	1.43406	1.72202	2.29148	2.31895	1.24489	1.41337	2.01163	2.47369	2.479	2.20774	1.57344	1.55999	1.66073	1.99999	1.59158	2.07206	2.08319	1.4258	1.57626	1.42861	1.1751	1.38584	1.19597	1.3255	1.16096	2.3512	1.3251	1.2733	1.27909	1.55565	1.27347	1.26294	1.854	1.37066	1.23767	1.43216	1.31699	1.2933	1.16691	1.57636	1.27351	1.16096	1.35119	1.35685	1.25326	1.43092	1.3672
1552663_a_at	2.01629	2.01446	2.43623	1.79393	2.52376	1.90094	1.9029	1.85971	2.20142	2.38239	2.52771	1.36524	1.35454	2.31387	2.07044	1.92308	1.72512	2.40927	2.35421	1.34931	1.35302	1.35035	1.32477	1.30882	1.30601	1.26147	1.2207	1.37344	1.31639	1.2899	1.27689	1.35297	1.22123	1.31985	1.37977	1.32462	1.31325	1.38161	1.29644	1.28564	1.36149	1.30192	1.26809	1.36069	1.30375	1.34806	1.24676	1.29862	1.32006
1552665_at	1.90692	1.89189	2.25756	1.92287	1.89087	1.93245	1.87635	1.92954	2.13206	1.57479	2.04341	1.88646	1.87556	2.18592	1.89939	1.89272	1.91359	1.88953	1.83465	2.49053	2.67596	2.4394	2.37157	2.53499	2.44085	2.82502	3.22695	2.79209	2.10266	3.0338	2.92755	2.59746	3.10509	3.10409	1.84271	2.55335	3.1373	2.12987	3.03914	2.58388	2.93851	2.94218	2.90298	2.55098	2.67513	3.04504	3.10267	2.56409	2.43695
1552667_a_at	2.20766	2.23016	2.33045	2.25088	2.25238	2.24883	2.31112	2.23105	2.17161	2.31618	2.21856	2.19678	2.24955	2.22541	2.15362	2.20913	2.22859	2.22682	2.23294	2.6585	2.19583	2.68433	2.62293	2.80344	2.82022	2.78508	2.62198	2.59571	2.23706	2.78602	2.25498	2.39477	2.97081	2.89735	1.8843	2.57686	2.73439	2.15703	2.2175	2.57181	2.25848	2.67685	2.25653	2.1463	2.81361	2.19782	2.72933	2.63211	2.42372
1552670_a_at	1.56155	2.14795	1.38648	1.61354	2.17295	2.24714	1.45014	1.47585	1.64603	2.77718	1.46909	1.48851	2.39339	1.4777	1.75545	2.54199	2.21482	2.85654	2.54978	1.48654	1.23513	1.51741	1.49352	1.45406	1.57175	1.26584	1.26744	1.22236	1.36042	1.20683	1.45213	1.4599	1.32325	1.17332	1.93138	1.77944	1.28092	1.49619	1.19894	1.18829	1.27437	1.36932	1.18222	2.63126	1.93254	1.27237	1.17355	1.43858	1.19458
1552671_a_at	1.16096	1.18767	1.16283	1.16997	1.16096	1.54279	1.16096	1.16096	1.16096	1.16096	1.16096	1.16096	1.19617	1.16096	1.16096	1.16096	1.16096	1.16096	1.16096	1.16096	1.17293	1.16096	1.16096	1.16096	1.16096	1.16096	1.16096	1.16096	1.16096	1.16096	1.16096	1.16096	1.16096	1.16096	1.16096	1.16096	1.16096	1.16096	1.16096	1.16096	1.16096	1.40404	1.16096	1.17079	1.17475	1.16096	1.16096	1.16096	1.16096
1552676_at	1.25958	1.2541	2.18842	1.36531	1.64206	1.25345	1.53533	1.30217	1.54394	1.26651	1.32153	1.25864	1.60801	1.38187	1.27984	1.27233	1.34649	1.24636	1.24925	1.28088	1.29017	1.28012	1.25901	1.24566	1.24429	1.21116	1.1856	1.30065	1.25086	1.24125	1.637	1.28481	1.32468	1.28971	1.31906	1.25942	1.25374	1.31095	1.24528	1.22814	1.29256	1.24129	1.27168	1.29486	1.2424	1.29931	1.20104	1.23783	1.2541
1552678_a_at	1.49861	1.85279	2.0057	1.38499	1.24798	1.23123	1.50014	1.23999	2.10936	1.49923	1.85433	1.60157	1.20525	1.25217	1.25467	1.24891	1.24769	1.22551	1.22906	1.16096	1.25551	1.25425	1.23717	1.19771	1.22222	1.19556	1.17629	1.27064	1.16096	1.22034	1.20412	1.21195	1.17341	1.16096	1.62157	1.16096	1.16096	1.28286	1.16096	1.16096	1.19534	1.16096	1.20025	1.16096	1.21972	1.25105	1.182	1.16096	1.16096
1552680_a_at	1.1718	1.26433	1.16152	1.17051	1.9284	1.173	1.16239	1.17336	1.54691	1.2299	1.24379	1.17337	1.16985	2.2822	1.72576	1.17644	1.17523	1.17203	1.17596	1.17653	1.17444	1.17627	1.17009	1.16596	1.16738	1.16293	1.16133	1.18195	1.16671	1.16531	1.16264	1.17663	1.16196	1.16489	1.16096	1.17629	1.74813	1.18702	1.16637	1.16329	1.1809	1.16877	1.19135	1.18153	1.16728	1.21409	1.16334	1.16545	1.16907
1552682_a_at	1.16096	1.54881	1.67505	1.16096	1.27153	1.32566	1.17212	1.20442	1.23077	1.16096	1.23899	1.42992	1.20456	1.16096	1.19131	1.19503	1.44597	1.2629	1.2494	1.16096	1.17674	1.16096	1.16096	1.43498	1.16995	1.16096	1.16096	1.16096	1.16096	1.16096	1.16096	1.16096	1.16096	1.16096	1.16096	1.16096	1.16943	1.16096	1.16749	1.16096	1.16096	1.16096	1.16096	1.16096	1.20579	1.1765	1.16096	1.16096	1.16096
1552684_a_at	1.18519	1.18075	1.16319	1.18442	1.18383	1.18282	1.16502	1.18488	1.19123	1.20149	1.18108	1.18506	1.17743	1.19246	1.19455	1.19148	1.18921	1.181	1.18504	1.19466	1.34561	1.19417	1.16096	1.17732	1.17785	1.16242	1.16254	1.20356	1.17832	1.1753	1.16972	1.19503	1.16379	1.16924	1.74091	1.18722	1.18252	1.39799	1.17701	1.1711	1.20054	1.16766	1.16307	1.20177	1.17626	1.19148	1.1644	1.1753	1.18217
1552685_a_at	1.69618	2.18075	1.19464	1.25887	1.63101	1.25102	1.19514	1.26123	1.83326	1.31105	1.2458	1.25653	1.22081	1.27405	1.4669	1.26949	1.26846	1.24422	1.24702	1.27879	1.72819	1.27785	1.25698	1.16096	1.24195	1.20988	1.18463	1.29736	1.24861	1.23912	1.22019	1.28229	1.18659	1.38734	1.63299	1.25743	1.25185	1.30823	1.24324	1.22597	1.28971	1.57298	1.21618	1.29236	1.23985	1.27531	1.19965	1.23574	1.25189
1552689_at	1.74993	1.75486	1.721	1.75565	1.75821	1.76462	1.72909	1.79568	1.7616	1.7493	1.74675	1.72672	1.72928	1.77852	1.77566	1.73718	1.75646	1.72147	1.72788	1.91294	2.07195	1.7933	1.76517	1.97387	1.7744	2.03686	2.50435	1.81052	1.78857	2.36704	2.36742	1.79132	2.71019	2.3805	1.76817	1.89438	2.42504	1.77676	1.7981	1.76483	1.95127	1.79455	1.82984	1.76219	1.86446	1.79682	2.50958	2.14693	1.88009
1552691_at	1.16096	1.16096	1.16096	1.16096	1.16096	1.16096	1.16096	1.16096	1.16096	1.16096	1.16096	1.16096	1.16096	1.16096	1.16096	1.19972	1.16096	1.16096	1.16096	1.16096	1.16096	1.18605	1.28774	1.16096	1.16096	1.16096	1.16096	1.16096	1.80171	1.16096	1.16096	1.2163	1.16096	1.16096	1.16096	1.16096	1.16096	1.16096	1.19197	1.16096	1.16096	1.16096	1.17526	1.16096	1.36062	1.16096	1.16096	1.16096	1.16096
1552694_at	1.16096	1.16096	1.16096	1.16096	1.16096	1.16096	1.61762	1.16096	1.19587	1.16096	1.16096	1.16096	1.16096	1.16096	1.16096	1.16096	1.16096	1.16096	1.16096	1.16096	1.16096	1.16096	1.16096	1.2056	1.16096	1.16096	1.16096	1.16096	1.16096	1.16096	1.16096	1.16096	1.16096	1.16096	1.16096	1.16096	1.16096	1.16096	1.16096	1.16096	1.16096	1.16096	1.21779	1.16096	1.16096	1.16096	1.16096	1.16096	1.16096
1552695_a_at	1.16096	1.16096	2.22131	1.16096	1.16096	1.16096	1.17048	1.26252	1.66612	1.16096	1.17876	2.00662	1.16096	1.42643	1.63604	1.16096	1.16096	1.20209	1.58413	1.16096	1.16096	1.16096	1.16096	1.16096	1.16096	1.16096	1.16096	1.16096	1.16096	1.16096	1.16096	1.16096	1.16096	1.16096	1.16096	1.16096	1.16096	1.16096	1.16096	1.16096	1.16096	1.16096	1.17714	1.16096	1.16096	1.16096	1.16096	1.16096	1.16096
1552698_at	2.07195	2.04287	2.02081	2.01916	2.04251	2.08231	2.0902	1.69838	1.77525	2.01715	2.03097	1.98259	2.07678	2.05509	2.05761	2.05335	2.07552	2.06404	2.04242	2.0555	2.19912	2.32307	2.09519	2.58124	2.68101	2.82115	2.69293	2.28084	2.41712	2.58412	2.71647	2.47019	2.89832	2.85471	2.12967	2.08128	2.80789	2.13013	2.37856	2.38066	2.10916	2.17987	2.67567	2.03508	2.3406	2.55389	2.8367	2.05272	2.41564
1552701_a_at	2.67868	2.22452	2.89344	2.46215	2.93323	2.43805	2.62673	2.87611	2.833	3.01162	2.84539	2.83605	2.78278	3.18502	2.85625	2.86165	2.66222	2.1713	3.00677	2.6658	2.59502	2.95053	2.84246	2.66684	2.26162	1.86591	2.69525	2.37693	2.90754	2.6083	2.03796	2.67613	2.18039	2.31201	2.45296	2.57734	2.40378	2.7682	2.793	1.90851	2.6484	2.84111	2.90834	2.86128	2.77714	2.90647	2.43885	2.79441	2.32419
1552703_s_at	2.63132	2.70296	3.14429	2.75328	3.0845	2.69996	2.80641	2.9826	2.92205	2.99953	2.94385	3.11772	2.68952	3.06363	2.87435	2.87922	2.72818	2.78371	3.16446	2.72916	2.57734	2.89998	2.85207	2.65984	2.68702	1.31552	2.53049	2.63241	2.71854	2.17774	2.49554	2.69417	2.26848	2.32619	2.46737	2.68691	2.16218	2.70315	2.72095	1.75575	2.58197	2.77978	2.95956	2.9491	2.60211	2.74184	2.72275	2.63616	2.50216
1552705_at	1.18807	1.16803	1.16145	1.16931	1.1716	1.16096	1.16215	1.17282	1.17377	1.17022	1.16988	1.17291	1.16917	1.175	1.1756	1.17576	1.1746	1.16096	1.17399	1.16096	1.17346	1.17429	1.16933	1.16508	1.16704	1.16261	1.16895	1.18075	1.16601	1.16096	1.16246	1.36949	1.16176	1.16466	1.18921	1.17494	1.16894	1.18564	1.16546	1.16302	1.17957	1.16844	1.16326	1.53743	1.16689	1.36988	1.16186	1.16514	1.16767
1552711_a_at	2.39131	2.40378	2.47705	2.40604	2.52034	2.50937	2.48732	2.44363	2.36601	2.27845	2.50892	2.72611	2.42357	2.37793	2.46073	2.36011	2.52409	2.3886	2.42563	2.2508	2.39969	2.21341	2.39261	2.52371	2.41421	2.21722	2.49954	2.35651	1.95058	2.38254	2.41041	2.34445	2.52176	2.50722	2.45898	2.24681	2.17317	2.31121	2.18575	2.22874	2.1813	2.22898	2.41587	2.30181	2.23081	2.36704	2.1557	2.31735	2.06109
1552715_a_at	3.34106	3.36231	3.00271	3.54251	3.19262	3.38861	3.3839	2.48875	3.31741	3.35704	2.41691	2.79247	3.47647	2.66288	3.1579	3.50204	3.48091	3.5163	3.31245	2.84478	2.50296	2.11643	1.90007	2.48564	2.46167	1.62327	1.20437	1.9577	2.53175	1.16096	1.16096	1.32445	1.16833	1.291	3.2712	2.33836	1.16096	3.26826	1.16096	1.74526	1.33155	2.34952	1.86247	2.86288	2.23268	1.31831	1.16096	2.49528	2.9427
1552716_at	2.76585	2.89754	2.90879	2.71009	2.82626	2.70817	2.80555	2.73777	2.91906	2.70479	2.92507	2.90903	2.7904	2.67145	2.95311	2.76065	2.70308	2.69865	2.70732	2.64446	2.64637	2.66124	2.66362	2.70975	2.71266	2.73699	2.78943	2.63108	2.67111	2.70226	2.72262	2.65037	2.81699	2.78213	2.7626	2.57285	2.67346	2.59223	2.6819	2.71887	2.33254	2.7228	2.72088	2.61133	2.70656	2.64415	2.76364	2.68989	2.68396
1552718_at	1.21774	1.20923	1.17462	1.21827	1.21567	1.21164	1.17546	1.21902	1.22589	1.21188	1.20966	1.21795	1.19302	1.27044	1.23249	1.22769	1.2257	1.20769	1.21093	1.23333	1.23345	1.58999	1.21756	1.45158	1.46583	1.18432	1.16902	1.2465	1.2086	1.20242	1.19008	1.23484	1.28092	1.18395	1.26517	1.50526	1.21264	1.25694	1.20601	1.19426	1.2416	1.20338	1.1873	1.24389	1.65166	1.22857	1.20508	1.20143	1.21299
1552719_at	1.60966	1.48588	1.68053	2.21412	1.50248	2.13288	2.11254	1.90231	2.08734	1.5644	1.9586	1.69569	1.68296	1.49676	1.53014	1.51824	1.92092	1.6311	1.86225	2.36151	2.21226	2.19066	2.48373	2.06696	2.23964	2.26501	2.28132	2.16384	2.32158	2.38381	1.89978	2.14357	1.86358	1.83318	2.15024	1.5137	2.27628	2.23502	2.01888	2.2074	2.21115	2.25774	1.73565	2.43773	2.02917	2.17118	1.79578	2.43092	2.20038
1552721_a_at	1.16096	1.16096	1.83967	1.16096	1.16096	1.16096	1.16096	1.16096	1.18938	1.16096	1.17586	1.21431	1.16096	1.45866	1.16096	1.16096	1.16096	1.19173	1.16096	1.16096	1.16096	1.16096	1.16096	1.16096	1.16096	1.16096	1.16096	1.16096	1.16096	1.16096	1.16096	1.64106	1.16096	1.16096	1.16096	1.16096	1.16096	1.16096	1.16096	1.16096	1.16096	1.16096	1.16096	1.16096	1.16096	1.16096	1.16096	1.16096	1.16096
1552724_at	1.16096	1.17022	1.16366	1.16096	1.16096	1.16096	1.16096	1.16096	1.16096	1.16096	1.16096	1.16096	1.16096	1.16096	1.16096	1.16096	1.16096	1.16096	1.16096	1.16096	1.16096	1.16096	1.19379	1.37072	1.16096	1.16244	1.16523	1.16096	1.57965	1.16096	1.16096	1.16096	1.16096	1.16096	1.16096	1.16096	1.16096	1.16096	1.16096	1.16096	1.16096	1.16096	1.29017	1.16451	1.19315	1.16096	1.16096	1.16096	1.16096
1552726_at	1.27093	1.27458	1.20298	1.27347	1.26793	1.26508	1.20317	1.27486	1.28278	1.26317	1.26031	1.16096	1.23228	1.28774	1.29204	1.28415	1.28406	1.25799	1.25983	1.29325	1.2952	1.38825	1.27089	1.25649	1.25479	1.21919	1.19115	1.31473	1.23224	1.2522	1.23158	1.25895	1.16096	1.21978	2.42756	1.58123	1.26378	2.21812	1.2567	1.2384	1.3048	1.25177	1.22603	1.53515	1.25374	1.29037	1.20847	1.24903	1.26614
1552727_s_at	1.43504	1.28592	1.32708	1.16096	1.42676	1.43356	1.33008	1.39703	1.43874	1.42895	1.41156	1.37189	1.16096	1.45236	1.45578	1.16096	1.28895	1.41045	1.41478	1.40301	2.00424	1.46494	2.26075	1.42496	1.41286	1.35867	1.29931	1.48818	1.43162	1.41595	1.38275	1.46375	1.30178	1.35119	2.56643	2.00851	1.41728	2.17082	1.41844	1.23833	1.52836	1.41565	1.37021	2.18835	1.96469	1.4744	1.34616	1.41374	1.17261
1552729_at	2.33004	2.4736	2.55132	2.35452	2.35572	2.51532	2.45626	2.4613	2.31251	2.35023	2.36143	2.26932	2.49101	2.43401	2.32845	2.44488	2.47114	2.52328	2.54947	2.77537	2.69259	2.71408	2.91865	2.79806	2.86173	3.15786	3.0464	2.72147	2.60932	2.85534	3.2967	2.73387	3.12664	2.95208	2.25458	2.5392	2.94242	2.5588	2.83804	2.97268	3.04937	2.91387	2.76128	2.84315	2.64055	2.92095	3.04264	2.90472	2.90357
1552733_at	3.01266	2.73457	2.98943	2.91094	2.62413	2.75271	2.55173	2.82314	2.89992	2.77708	2.72035	2.90818	2.86054	2.71297	2.88229	2.74619	2.7727	2.84173	2.69616	2.49562	2.6737	2.42185	2.41595	2.47453	2.48163	2.78462	2.76511	2.43092	2.84034	2.46655	2.6348	2.42549	2.60149	2.54246	2.95705	2.53122	2.6961	2.68202	2.45378	2.4783	2.43494	2.36835	2.58685	2.76643	2.48963	2.63273	2.78391	2.32412	2.4644
1552734_at	1.48125	1.47694	2.49662	1.45755	1.23624	1.2333	1.18622	1.31201	1.24887	1.23311	1.45675	1.27171	2.29126	1.28877	1.52389	1.25098	1.24998	1.37406	1.23081	1.25846	1.25795	1.25842	1.23906	1.21605	1.22515	1.19136	1.20493	1.27462	1.19817	1.21582	1.21766	1.26123	1.34968	1.19107	1.28939	1.23912	1.22704	1.29967	1.22644	1.21077	1.26821	1.22292	1.20253	1.26896	1.44952	1.24514	1.18879	1.21962	1.23356
1552735_at	2.31694	2.15227	2.35311	2.18487	2.22477	2.24523	2.23368	2.49163	2.14126	2.08875	2.54362	2.19634	2.23268	2.28166	2.3066	2.31462	2.21733	2.21678	2.65168	2.44597	2.23921	2.25924	2.20057	2.18897	2.20169	2.28206	2.2099	2.29066	2.22749	2.20852	2.06119	2.19856	2.04599	2.0649	2.09128	1.91161	2.38381	2.25039	2.20467	1.97377	2.35163	1.87359	2.2427	2.32563	2.24657	2.49416	2.22907	2.14472	2.21581
1552739_s_at	1.64377	1.53707	1.67803	1.69878	1.80103	1.56613	1.38641	1.46127	1.56896	1.77182	1.74593	1.54716	1.9153	1.95781	1.85187	1.62845	1.57488	1.54817	1.48725	1.16096	1.48909	1.43171	1.50575	1.16096	1.48467	1.23098	1.36537	1.65606	1.47017	1.26638	1.39495	1.53832	1.31241	1.41983	1.86997	1.50913	1.35996	2.04947	1.27176	1.3193	1.54313	1.37143	1.45504	1.49914	1.26904	1.47619	1.21964	1.29911	1.28335
1552740_at	1.16465	1.16218	1.16098	1.16374	1.16486	1.1653	1.1611	1.16531	1.16455	1.16404	1.26063	1.16539	1.16387	1.16634	1.16628	1.16688	1.16605	1.16481	1.16611	1.16479	1.16673	1.16096	1.16207	1.16198	1.16288	1.16121	2.07054	1.48829	1.34764	1.1616	1.16112	1.16398	1.16103	1.16096	1.24328	1.16691	1.16332	1.16937	1.16214	1.16126	1.16549	1.16346	1.16135	1.16536	1.16096	1.25983	1.16104	1.16192	1.16306
1552749_a_at	1.52453	1.6117	1.84378	2.19477	1.91979	2.18154	2.65694	1.47513	1.2898	1.67354	1.54667	1.25826	2.6655	1.20248	1.53299	1.65301	1.93785	1.18334	1.98473	1.19913	1.19673	1.64414	1.28749	1.3337	1.20836	1.35507	1.1629	1.34419	1.4103	1.21779	1.50668	1.19929	1.34812	1.96214	1.22003	1.31478	1.18582	1.2112	1.18028	1.39215	1.20535	1.35745	1.66459	1.20708	1.50584	1.19541	1.16503	1.38921	1.18546
1552755_at	1.16096	1.16096	1.16096	1.16096	1.16096	1.16096	1.16096	1.16096	1.16096	1.16096	1.16096	1.16096	1.16096	1.16096	1.16096	1.16096	1.16096	1.16096	1.16096	1.44523	1.16096	2.151	1.16096	1.79924	1.17093	1.16096	1.2164	1.16096	1.16096	1.17321	1.16096	1.1856	1.16096	1.1798	1.16096	1.86755	1.16096	1.16096	1.40572	1.16096	1.16096	1.17729	1.16096	1.16096	1.16096	1.16096	1.17328	1.16096	1.16096
1552761_at	1.16096	1.16096	1.16096	1.16096	1.16096	1.16096	1.16096	1.16096	1.16096	1.16096	1.16096	1.2164	1.16096	1.16096	1.16096	1.16096	1.16096	1.16096	1.16096	1.17916	1.16096	1.17539	1.18118	1.24981	1.58162	1.16096	1.7046	1.16096	1.16096	1.16619	1.16096	1.16096	1.52854	1.17507	1.16096	1.37386	1.16096	1.16096	1.16096	1.5212	1.16096	1.16096	1.16096	1.16096	1.39189	1.16096	1.16096	1.24243	1.39136
1552765_x_at	1.16096	1.58722	1.16096	1.16096	1.16096	1.16096	1.16096	1.16096	1.16096	1.16096	1.16096	1.16096	1.16096	1.16096	1.26437	1.16096	1.16096	1.16096	1.16096	1.16096	1.16096	1.16096	1.16096	1.16096	1.16096	1.16096	1.16096	1.16096	1.16096	1.16096	1.16096	1.16096	1.16096	1.16096	1.1992	1.16096	1.16096	1.16096	1.16096	1.16096	1.16096	1.16096	1.16096	1.16096	1.16096	1.16096	1.16096	1.16096	1.16096
1552766_at	1.16096	1.16096	1.16147	1.16096	1.16096	1.16096	2.11643	1.16096	1.16096	1.16096	1.16096	1.16096	1.16096	1.18377	1.16096	1.16096	1.16096	1.16096	1.16096	1.16096	1.16096	1.16096	1.16796	1.45524	1.16096	1.16096	1.34567	1.16096	1.16096	1.16096	1.16096	1.16096	1.28564	1.16096	1.16096	1.16096	1.16096	1.16096	1.16096	1.2596	1.16096	1.16096	1.16096	1.16096	1.16096	1.16096	1.16096	1.16096	1.16096
1552767_a_at	1.43421	1.40389	1.29453	1.42038	1.57775	1.60108	1.16096	1.62584	1.59175	1.39176	1.73487	1.66132	1.52515	1.76694	1.60604	1.44673	1.41142	1.56233	1.45148	1.71753	1.62584	1.88058	2.36413	1.90056	2.24036	1.53725	2.18542	1.87087	1.70157	2.15044	2.06879	2.06245	1.74176	1.43647	1.95367	1.52433	1.86126	1.65509	1.86902	2.28318	1.90279	2.01388	1.73856	2.59831	1.89067	1.87008	1.54419	2.16481	1.59737
1552774_a_at	2.22338	1.70849	1.39116	1.89704	1.74506	1.18562	1.16588	1.85517	1.99653	1.18496	1.31382	1.54019	1.46395	1.83348	1.66653	1.8205	1.21922	2.1244	1.99361	1.19143	1.16096	1.17139	1.16096	1.16096	1.17583	1.16096	1.16224	1.16096	1.17606	1.17343	1.17197	1.19146	1.16096	1.16096	1.49567	1.16096	1.18006	1.56431	1.17496	1.16096	1.16096	1.16096	1.16697	1.20141	1.16096	1.16096	1.16392	1.16096	1.16096
1552785_at	1.60292	1.24088	1.69638	1.29996	1.38406	1.71222	1.18913	2.21714	1.57354	1.23865	2.02138	1.70584	1.44399	1.69756	1.76864	1.25673	1.52137	1.23259	1.82204	1.24168	1.24014	1.24415	1.21127	1.23071	1.21281	1.1889	2.08838	1.28063	1.23583	1.22746	1.19558	1.24386	1.18098	1.23966	1.33628	1.24467	1.20642	1.2679	1.22406	1.19982	1.16096	1.22771	1.18316	1.25264	1.2279	1.58931	1.22903	1.20704	1.21967
1552787_at	1.43984	1.3738	1.33117	1.44627	1.43114	1.43874	1.33443	1.45373	1.44643	1.43341	1.41515	1.43238	1.37675	1.45707	1.45998	1.44635	1.45059	1.41484	1.41948	1.46633	1.27432	1.46923	1.4487	1.4307	1.41765	1.31941	1.30325	1.49457	1.43697	2.07912	1.38641	1.42324	1.35572	1.35519	1.49001	1.43858	1.42105	1.49291	1.42275	1.39583	1.63508	1.3902	1.37494	1.47281	1.42075	1.46763	1.35105	1.63248	1.44121
1552788_a_at	1.17783	1.17458	1.1871	1.18359	1.17521	1.17648	1.16367	1.17837	1.18284	1.17482	1.17317	1.17799	1.17379	1.18379	1.18538	1.18112	1.17912	1.17641	1.17969	1.42332	1.67085	1.18508	1.17731	1.17127	1.17209	1.39811	1.16182	1.19301	1.49905	1.17013	1.22546	1.18558	1.16286	1.16705	1.20259	1.1802	1.17608	1.24215	1.1714	1.16686	1.57504	1.17224	1.16546	1.20543	1.19045	1.18258	1.16096	1.17004	1.4901
1552789_at	2.71121	2.51964	2.53635	2.68774	2.4962	2.68592	2.33309	2.5442	2.51874	2.67488	2.48971	2.48752	1.89107	2.4783	2.70238	2.52006	2.50769	2.74552	2.73934	2.30189	2.44682	2.40027	1.93348	2.19947	2.22907	2.19838	1.16096	2.39516	2.36561	1.22019	1.20395	2.20221	2.17161	1.69087	2.63359	2.44775	2.19829	2.40155	2.19459	1.94752	2.37826	2.06828	2.32174	2.43765	1.69167	2.4481	2.06384	2.02945	1.72288
1552790_a_at	2.97397	2.89884	2.50641	3.04353	2.88592	2.89312	2.44437	2.87507	2.9193	3.0034	2.66775	2.69902	2.27153	2.83532	2.94484	2.92018	2.87121	2.87728	2.85708	2.79087	2.84996	2.83148	2.68785	2.72616	2.66424	2.63983	2.17746	2.66395	2.84305	2.2135	2.77508	2.74206	1.71351	2.25375	3.04524	2.8538	2.74045	2.84163	2.7721	2.79678	2.92662	2.46583	2.68663	2.99908	2.73427	2.72927	1.78084	2.70139	2.64226
1552794_a_at	1.17208	1.16907	1.16175	1.17316	1.20763	1.17322	1.16244	1.1752	1.1751	1.17092	1.17102	1.17525	1.1706	1.27025	1.17792	1.17874	1.29785	1.17233	1.17485	1.17708	1.17498	1.17675	1.18269	1.16801	1.16787	1.16316	1.1614	1.26394	1.16881	1.1662	1.16307	1.18025	1.16213	1.16504	1.703	1.1766	1.17207	1.21627	1.16833	1.16874	1.18274	1.16934	1.16375	1.18222	1.16751	1.17564	1.16226	1.16713	1.17163
1552797_s_at	2.70931	2.65716	2.34714	2.13101	2.64538	1.92668	2.08438	2.65161	2.44734	2.16874	2.6722	2.89524	2.11816	2.53854	2.64585	1.70708	2.18469	1.9024	1.90494	2.41057	3.128	2.17571	2.69616	2.68995	2.79829	3.29417	3.21002	3.04467	2.88787	3.23789	3.26273	3.16933	3.20163	3.19542	3.09134	2.41549	3.30418	2.88078	3.12996	2.92891	3.0426	2.94561	3.15353	2.13975	2.54947	3.05626	3.33497	2.98509	3.07474
1552798_a_at	1.1779	1.18012	1.16309	1.8029	1.18819	1.68767	1.28713	1.18423	1.19055	1.3331	1.16831	1.18445	1.84641	1.19169	1.19383	1.89968	1.71525	1.5772	1.18462	1.50516	1.17182	1.50309	1.18403	1.17686	1.21657	1.16638	1.16247	1.20267	1.24286	1.16353	1.16933	1.19414	1.16368	1.16901	1.21281	1.18675	1.16857	1.20884	1.16475	1.17078	1.17544	1.17672	1.16785	1.98749	1.1758	1.19072	1.16428	1.23698	1.21223
1552800_at	1.1714	1.33705	1.16131	1.2087	1.86923	1.48532	1.34487	1.17127	1.17165	1.16907	1.16872	1.17141	1.1684	1.17328	1.17328	1.17405	1.17298	1.19278	1.17254	1.17317	1.1712	1.17278	1.16746	1.16461	1.16614	1.16234	1.16118	1.17808	1.1647	1.16376	1.16209	1.36234	1.16161	1.16408	1.18598	1.17383	1.1673	1.18249	1.17289	1.16258	1.1766	1.1674	1.16296	1.17966	1.19387	1.17089	1.16169	1.16443	1.16673
1552803_a_at	1.16096	1.16096	1.16096	1.16096	1.16096	1.16096	1.16096	1.16096	1.16096	1.16096	1.16096	1.16096	1.16096	1.16096	1.16096	1.16096	1.17132	1.18367	1.16096	1.16096	1.16096	1.16096	1.19343	1.16096	1.16096	1.16096	1.16096	1.16096	1.16096	1.16096	1.16096	1.16096	1.16096	1.16096	1.16096	1.16096	1.17022	1.22078	1.16096	1.16096	1.16096	1.16096	1.16096	1.16096	1.16096	1.16096	1.16096	1.16096	1.16096
1552807_a_at	1.16795	1.16394	1.16113	1.16652	1.16809	1.16868	1.16154	1.16897	1.16804	1.167	1.16687	1.20714	1.16651	1.17054	1.17049	1.17123	1.17022	1.16814	1.16996	1.26018	1.29876	1.22527	2.77892	1.16349	1.16484	1.2913	1.16106	1.17304	2.49499	1.16284	1.44158	1.16897	1.16131	1.16316	1.17987	1.45174	1.16573	1.17653	1.16385	1.1762	1.17177	2.23402	2.46766	1.3973	1.94832	1.36597	1.18789	2.01647	1.1652
1552812_a_at	1.18041	1.6329	1.55277	1.28042	2.44385	1.16096	1.25306	1.16096	1.17384	1.6463	1.71222	1.25533	1.31309	1.82611	1.4103	1.21068	1.27441	1.16096	1.16096	1.16096	1.16096	1.16096	1.16096	1.16096	1.16096	1.16096	1.16096	1.16096	1.16096	1.16096	1.16096	1.16096	1.16096	1.16096	1.16096	1.16096	1.16096	1.16096	1.16096	1.16096	1.16096	1.16096	1.16096	1.16096	1.16096	1.16096	1.16096	1.16096	1.16096
1552816_at	1.19243	1.17079	1.17275	1.19177	1.1913	1.18882	1.16272	1.19275	1.57711	1.18811	2.27265	2.12678	1.28398	1.5896	1.21492	1.19998	1.19784	1.36809	1.19047	1.16096	1.20135	1.2034	1.17248	1.18326	1.18406	1.42462	1.1633	1.22672	1.16859	1.52094	1.16333	1.97588	1.17906	1.17135	1.31488	1.19233	1.23445	1.22113	1.18358	1.16414	1.2107	1.18292	1.16414	1.212	1.19285	1.27785	1.16237	1.16662	1.18915
1552822_at	1.16096	1.16667	1.16096	1.16096	1.16096	1.16096	1.16096	1.16096	1.16096	1.16096	1.16096	1.16096	1.21045	1.16096	1.16096	1.16096	1.16096	1.16096	1.16096	1.16096	1.16096	1.19178	1.23979	1.16096	1.16096	1.16158	1.16964	1.16096	1.16096	1.16096	1.16096	1.16096	1.16096	1.16096	1.16096	1.16096	1.16096	1.29409	1.16096	1.16096	1.2544	1.16096	1.25136	1.50827	1.16627	1.16457	1.26733	1.34188	1.16096
1552825_at	1.48573	1.16096	1.16096	1.16096	1.16096	1.16096	1.16096	1.16096	1.16096	1.16096	1.16096	1.16096	1.16096	1.16096	1.16096	1.16096	1.16096	1.16096	1.16096	1.16096	1.17146	1.16096	1.16096	1.16096	1.16096	1.16096	1.56861	1.16096	1.16096	1.16096	1.27241	1.16096	1.16096	1.16096	1.20734	1.16096	1.16096	1.16096	1.16096	1.16096	1.16096	1.16096	1.16096	1.16096	1.16096	1.16096	1.16096	1.32853	1.16096
1552829_at	1.16096	1.18411	1.20414	1.69033	1.16096	1.16096	1.40197	1.82336	1.17546	1.16096	1.16096	2.23948	2.26305	1.26604	1.99645	1.24917	2.13675	1.82669	1.6648	1.16096	1.16096	1.16096	1.16096	1.16096	1.16096	1.16096	1.16096	1.16096	1.16096	1.16096	1.16096	1.16096	1.16096	1.16096	1.16096	1.16096	1.17348	1.16096	1.16096	1.16096	1.16096	1.16096	1.16096	1.16096	1.16096	1.16096	1.16096	1.17355	1.16096
1552830_at	1.45772	1.43476	1.34769	1.46574	1.57818	1.45908	1.35132	1.47218	1.4585	1.44887	1.43222	1.4486	1.39215	1.47482	1.4709	1.46541	1.46852	1.43171	1.43821	1.48448	1.4906	1.97758	1.45504	1.45045	1.43898	1.80003	1.44203	1.50967	1.45732	1.43998	1.44111	1.4876	1.32074	1.4296	1.49923	1.65986	1.43898	1.50905	1.44389	1.41362	1.57617	1.43836	1.39209	1.49051	1.43984	1.48563	1.36919	1.4359	1.45739
1552846_s_at	2.39853	1.42	2.42973	1.44997	2.397	1.44135	2.30533	2.07391	1.87927	2.41865	1.89807	1.83088	2.03951	1.83514	1.83719	1.76372	1.53602	2.40567	1.73391	2.30199	2.63602	2.15053	2.57272	2.43501	2.43355	3.08006	2.88251	2.34604	2.48641	2.69305	2.6308	2.45799	2.8785	3.00879	2.38875	2.35318	2.84448	2.81829	2.62736	2.43531	2.51823	2.80446	2.5459	2.33004	2.31823	2.73617	2.76971	2.61521	2.61659
1552848_a_at	1.16096	1.16096	1.19155	1.16096	1.16096	1.16096	1.16096	1.16096	1.16096	1.16096	1.16096	1.43564	1.16096	1.26854	1.16096	1.16096	1.16096	1.16096	1.16096	1.16096	1.16096	1.16096	1.16096	1.16096	1.16096	1.16096	1.39641	1.16096	1.16096	1.16096	1.16096	1.16096	1.16096	1.16096	1.16096	1.16096	1.16096	2.11549	1.16096	1.16096	1.16096	2.15694	1.16096	2.20852	1.16096	1.16231	1.16096	1.16096	1.16096
1552849_at	1.16096	1.16096	1.16096	1.16096	1.16096	1.16096	1.16096	1.16096	1.16096	1.16096	1.16096	1.16096	1.16096	1.16096	1.16096	1.16096	1.16096	1.16096	1.16096	1.16096	1.16373	1.44887	1.16096	1.21424	1.17574	1.29525	1.16751	1.2855	1.16096	1.16096	1.55587	2.12576	1.16096	1.16096	1.16096	1.54503	1.16096	1.27625	1.16096	1.17143	1.19526	1.16096	1.16096	1.16096	1.16096	1.16096	1.16096	1.16096	1.16096
1552862_at	1.67007	1.61553	1.57646	1.67424	1.62066	1.67556	1.55843	1.65853	1.65596	1.66717	1.63101	1.61831	1.60592	1.64899	1.67326	1.66033	1.65312	1.64027	1.61599	1.68101	1.69033	1.67916	1.65664	1.68419	1.6537	1.59461	1.5538	1.69589	1.67556	1.73675	1.65059	1.6936	1.51914	1.59412	1.92151	1.66845	1.63478	1.68565	1.66459	1.63369	1.68152	1.66887	1.62573	1.66823	1.66431	1.68442	1.6191	1.65574	1.67036
1552867_at	2.59079	2.54214	2.39908	2.49122	2.09727	2.4654	2.3547	2.71003	2.67359	2.27358	2.70649	2.73917	2.11181	2.65138	2.67579	2.68586	2.68691	2.51349	2.67181	2.9273	2.99044	2.94673	2.69543	2.91324	2.82179	2.92683	2.99823	2.73865	2.79851	2.96117	3.11449	2.66205	2.97123	2.65682	2.81775	2.58933	3.03572	2.81205	2.82649	2.89302	3.08916	2.99028	2.7041	3.12296	2.80694	2.93337	2.80764	2.90468	2.98148
1552872_at	2.01533	1.35782	1.67467	1.62573	1.487	1.61148	2.06576	1.62354	1.56769	1.31121	1.64557	1.23714	1.16096	1.43697	1.18771	1.23692	1.16096	1.16096	1.6066	1.16096	1.16096	1.16096	1.16096	1.16096	1.16096	1.16096	1.16096	1.16096	1.16096	1.16096	1.16096	1.16903	1.16096	1.16096	1.16096	1.16096	1.16096	1.16096	1.16096	1.16096	1.16096	1.16096	1.16096	1.16096	1.17662	1.16096	1.16096	1.16096	1.16096
1552882_a_at	1.99058	1.98706	2.00424	2.00851	2.20579	2.02561	2.17971	2.05612	1.97162	2.00662	2.0809	1.97387	1.9796	2.06029	1.97766	1.97397	1.99678	1.97486	1.97874	1.97758	1.9889	1.99243	1.97273	2.04179	2.01163	2.02665	2.02091	1.97921	2.00591	2.02091	2.35958	2.03046	2.03417	2.30361	1.94379	1.9999	1.96905	1.95145	2.09269	2.32796	1.9636	2.08568	1.99901	1.70584	2.0212	1.98269	2.32213	1.9999	1.99185
1552897_a_at	1.86923	1.55308	1.47108	2.26013	1.27625	1.61599	1.61638	1.28281	1.59927	2.03904	1.54511	1.3256	1.86476	1.63064	1.7616	2.24357	2.47551	1.91415	1.55578	1.84978	1.64124	1.63348	1.57231	1.59511	1.2621	1.51989	1.19346	1.52774	1.61942	1.25928	1.23549	1.62354	1.19524	1.2258	2.23579	1.58902	1.26839	2.54013	1.16096	1.55164	1.84958	1.57413	1.98416	2.09866	2.30465	1.64762	1.52157	1.59966	2.01133
1552899_at	1.41272	1.85485	1.2086	1.88953	1.27839	1.79455	2.02138	1.91691	1.49685	1.79056	1.27044	2.1471	2.17639	1.4479	1.31755	1.42143	1.72052	1.7717	1.51563	1.20839	1.4534	1.93681	1.92101	2.19801	1.34158	1.42332	1.80799	1.32682	1.7631	1.29525	1.81885	1.30898	2.05701	1.86722	1.33699	1.18976	1.48317	1.33524	1.57194	2.0122	1.31405	1.55435	1.95503	1.62996	1.64387	1.30169	2.42201	1.57019	1.58989
1552903_at	1.16096	1.16096	1.20954	1.16567	1.16096	1.20514	1.16096	1.16096	1.16096	1.16096	1.16096	1.16096	1.16096	1.16096	1.16096	1.16096	1.16096	1.27647	1.2332	1.16096	1.16096	1.18241	1.16096	1.16096	1.16096	1.16096	1.30159	1.16096	1.16096	1.42324	1.16096	1.16096	1.16096	1.16096	1.16096	1.16096	1.16096	1.16096	1.16096	1.16096	1.16096	1.16096	1.16096	1.16096	1.16096	1.16096	1.16096	1.16096	1.16096
1552910_at	1.40146	1.38174	1.99163	1.40565	1.3951	1.39894	1.29986	1.41389	1.41058	1.39431	1.38091	1.39612	1.34158	1.49635	1.52078	1.42205	1.41374	1.37846	1.38193	1.43015	1.43483	1.5573	1.41628	1.38784	1.38161	2.13871	2.2197	1.45316	1.39697	2.17927	1.58576	1.43127	2.75061	1.8365	1.4123	2.12376	2.26614	1.45788	1.95297	1.3586	1.44151	1.37941	1.33483	1.43751	2.08498	1.72278	2.33108	1.37693	2.33332
1552915_at	1.64729	1.1737	1.19153	1.16096	1.16096	1.30583	2.12877	1.16096	1.16096	1.16096	1.18151	1.16096	1.16096	1.16096	1.21237	1.16096	1.16096	1.16096	1.16096	1.2165	1.16096	1.16096	1.16096	1.22826	1.16096	1.17718	1.16096	1.16096	1.16096	1.24899	1.16096	1.16096	1.16096	1.16096	1.16096	1.16096	1.16096	1.16096	1.16096	1.16096	1.16096	1.16096	1.16096	1.16096	1.16096	1.16096	1.16096	1.18135	1.19959
1552921_a_at	1.95559	2.47616	1.4714	1.41565	2.48064	1.7846	1.31077	2.19477	2.24929	1.89901	2.57215	2.13619	1.34591	2.32222	1.88161	1.42429	1.41877	1.57335	1.54725	1.4345	1.4396	1.38789	1.37386	1.40095	1.35454	1.30257	1.27617	1.58224	1.36726	1.34862	1.35297	1.4364	1.28383	1.29629	1.86871	1.3427	1.35665	1.40177	1.37527	1.36362	1.41097	1.33449	1.34052	1.37786	1.38654	1.37554	1.31601	1.34893	1.34016
1552927_at	1.88332	1.903	1.7125	1.87441	2.51126	1.7889	1.72089	1.7896	1.85467	2.1508	2.36952	1.7491	2.27568	1.77118	1.76967	1.75967	1.78034	1.74384	1.75101	2.00084	1.82875	1.8467	1.75767	1.80072	1.76609	1.77515	1.78918	1.78418	1.78004	1.77779	1.77381	1.78398	1.69218	1.72868	1.7625	1.85302	1.74016	1.7715	1.76902	1.77464	1.90991	2.12104	1.83014	1.7527	1.82659	1.79261	1.85839	1.76548	1.77043
1552928_s_at	1.49179	1.78739	1.21722	1.1817	1.78408	1.16096	1.16096	1.16096	1.19021	2.52133	2.39633	1.2749	1.16096	1.31868	1.16096	1.32121	1.16096	1.45197	2.04132	1.16096	1.16096	1.16096	1.16096	1.16096	1.16096	1.16096	1.16096	1.16096	1.16096	1.16096	1.16096	1.16096	1.16096	1.16096	1.16096	1.16096	1.16096	1.16096	1.16096	1.16096	1.16096	1.16096	1.16096	1.16096	1.16096	1.16096	1.16096	1.16096	1.16096
1552930_at	2.17379	2.41781	2.04242	1.85485	2.02484	2.26957	1.67994	1.85877	2.03037	2.11361	2.22487	2.32996	1.62303	1.87726	2.21528	1.74993	1.97294	2.33947	1.75477	2.83851	3.02414	2.5507	2.73102	2.8096	2.76399	3.21242	3.4087	2.98631	2.66836	3.25418	3.3097	2.83245	3.2722	3.13966	2.58964	2.82725	3.23578	2.62726	3.21284	2.69565	3.07511	2.92125	2.92442	2.46717	2.81077	3.24212	3.31802	2.96431	2.95855
1552931_a_at	2.59895	2.38284	2.77288	2.59798	2.97556	2.71432	2.44392	2.71049	2.84828	2.37934	2.62248	2.55375	2.41648	2.59392	2.75316	2.57041	2.56471	2.42155	2.6788	1.38052	1.41037	1.37861	1.35099	1.4203	1.3337	1.41916	1.39805	1.71963	1.27921	1.33921	1.17654	1.52365	1.24661	1.86986	1.7581	1.49352	1.27867	1.83524	1.33553	1.42435	1.40034	1.52399	1.23752	1.3175	1.59643	1.16568	1.26764	1.33801	1.62545
1552946_at	2.08007	2.03885	2.26214	2.27657	2.25809	1.69481	2.34641	2.21233	1.95579	2.27529	2.06175	2.01858	2.29994	2.257	2.2453	1.63809	2.04114	1.5401	1.78142	2.22642	2.36208	2.26659	2.25385	2.32126	2.29273	2.08438	2.37611	2.23747	2.34928	2.68518	2.49349	2.25765	2.70834	2.36615	2.19712	2.26049	2.62556	2.20626	2.64403	2.30319	2.5833	2.52652	2.28908	2.15362	2.23921	2.59889	2.64391	2.29216	2.26796
1552947_x_at	1.48424	1.66698	1.60734	1.68024	1.516	1.48424	1.703	1.96608	1.67666	1.61481	1.65732	1.59726	1.48829	1.6958	1.6947	1.58518	1.4948	1.49127	1.50198	1.55298	2.12611	1.65765	1.68287	1.62584	1.49988	1.4522	1.56209	1.88803	1.70086	1.76807	1.76018	1.69975	1.55861	1.92168	1.97355	1.52094	1.70928	1.7048	1.77537	1.47939	2.22348	1.92537	1.46062	1.63036	1.67141	2.12742	1.6504	1.6146	1.83076
1552950_at	1.37177	1.2522	1.19831	1.26492	1.26002	1.25719	1.19868	1.26773	1.27375	1.44588	1.91139	1.2624	1.22535	1.27974	1.28352	1.22638	1.27498	1.25027	1.25256	1.28498	1.28582	1.28485	1.26305	1.67495	1.24792	1.21402	1.20306	1.86572	1.25483	1.24463	1.22473	1.47513	1.18903	1.21386	1.3178	1.2658	1.34548	1.31468	1.24917	1.23132	1.26797	1.24422	2.0212	1.29907	1.24665	1.28206	1.16867	1.24129	1.25122
1552954_at	1.16096	1.16096	1.16096	1.16096	1.16096	1.21694	1.9026	1.16096	1.16096	1.16096	1.16096	1.16096	1.16096	1.16096	2.72831	1.16096	1.16096	1.16096	1.16096	1.16096	1.16096	1.16096	1.16096	1.16096	1.1686	1.16096	1.25673	1.16096	1.16096	1.16096	1.16096	1.16096	1.26764	1.16096	1.16096	1.16096	1.16096	1.16096	1.16096	1.16096	1.16096	1.16096	1.16096	1.16096	1.16096	1.16096	1.16096	1.19298	1.16096
1552955_at	1.16096	1.16096	1.16096	1.16096	1.16096	1.16096	1.16096	1.16096	1.16096	1.16096	1.1949	1.16096	1.18906	1.16096	1.16096	1.16096	1.16096	1.16096	1.16096	1.16096	1.16096	1.16096	1.16472	1.16096	1.33414	1.16096	1.16204	1.16096	1.21905	1.16354	1.24131	1.16096	1.16096	1.62447	1.16096	1.3704	1.16096	1.16096	1.16096	1.16096	1.16096	1.17492	1.18995	1.16096	1.59737	1.16096	1.16096	1.22253	1.16096
1552961_at	1.6835	1.65721	1.80072	1.68966	1.6616	1.69339	2.30419	1.77321	1.80152	1.68199	1.64829	1.65995	1.78568	1.68615	1.68514	1.67697	1.69271	1.69264	1.65499	1.69412	1.84312	1.70058	1.94634	1.70596	1.81571	2.01785	2.21359	1.7083	1.69077	1.6813	1.91483	1.70717	1.89696	2.07253	1.58808	1.80051	1.65381	1.6954	1.80749	2.17434	1.86612	1.91403	1.74364	1.67935	2.14339	1.69402	1.75052	1.93302	1.73675
1552967_at	1.16096	1.16096	1.16096	1.16096	1.16096	1.16096	1.55173	1.16096	1.16096	1.16096	1.16096	1.16096	1.16096	1.16096	1.16096	1.16096	1.16096	1.16096	1.16096	1.16096	1.16096	1.16096	1.16096	1.16096	1.16096	1.16096	1.16096	1.16096	1.16096	1.16096	1.1759	1.16096	1.88438	1.16096	1.16096	1.16096	1.16096	1.16096	1.16096	1.16096	1.16096	1.16096	1.16096	1.16096	1.16096	1.16096	1.59112	1.16096	1.16096
1552975_x_at	1.19752	1.16096	1.16096	1.16096	1.16096	1.16096	1.16096	1.16096	1.16096	1.16096	1.16096	1.16096	1.16096	1.16096	1.16096	1.16096	1.16096	1.16096	1.16096	1.16096	1.5076	1.16096	1.16096	1.20261	1.4777	1.34789	1.27249	1.16096	1.16096	1.16096	1.16096	1.16096	1.42861	1.1719	1.16096	1.16096	1.16096	1.16096	1.16096	1.16096	1.17883	1.16096	1.16096	1.24741	1.16096	1.16096	1.26271	1.18126	1.16096
1552977_a_at	3.01505	3.09078	2.77074	3.00648	3.14076	3.13646	2.7386	3.12143	3.11122	3.10975	3.01587	3.02702	2.85124	3.02351	2.99314	3.00691	2.93569	2.99098	2.86471	3.12599	3.21096	3.30617	3.13177	3.16578	3.32729	3.3231	3.11431	3.29334	3.24167	3.06531	3.00701	3.29978	3.26515	3.37627	3.03205	3.3128	3.21154	2.88393	3.08423	3.18213	2.76761	3.2327	2.99007	3.04186	3.27333	3.03289	3.08291	3.07213	3.15456
1552978_a_at	2.3228	2.78625	2.55064	2.57419	2.73272	2.65705	2.49733	2.22084	2.52571	2.75468	2.75919	2.56484	2.16959	2.24841	2.27202	2.59331	2.34604	2.87116	2.69668	1.93664	1.57775	2.13516	1.79076	1.46746	1.55465	1.3226	1.26971	2.1763	1.81875	1.77464	1.84554	1.61036	1.40945	1.38524	2.21125	2.24297	1.68755	1.90359	1.37963	1.35447	1.87331	1.54052	1.48742	1.96458	1.97255	1.54656	1.52507	1.8035	1.80529
1552980_at	2.41766	2.51889	2.70338	2.50369	2.22237	2.5193	2.60722	2.5082	2.47114	2.43623	2.49535	2.43049	2.54427	2.41595	2.44975	2.38431	2.49019	2.49759	2.50916	2.7367	2.71553	2.81089	2.5332	2.76737	2.74323	2.94606	2.96149	2.57511	2.48357	2.87544	2.61482	2.48197	2.89828	2.72663	2.42476	2.71133	2.82579	2.42589	2.79081	2.52708	2.41187	2.86281	2.62537	2.41705	2.837	2.60604	3.00405	2.49981	2.73772
1552986_at	1.38098	1.16096	1.30173	1.279	1.27393	1.37825	1.28225	1.16096	1.38944	1.37301	1.36097	1.16096	1.32336	1.39703	1.40235	1.3913	1.39209	1.35848	1.36246	1.90398	1.4115	1.99331	1.73016	1.36609	2.16274	1.30799	1.28726	1.57354	1.37355	1.90813	2.11789	1.75852	2.52034	1.44541	1.4349	1.37781	2.43407	1.43944	2.05701	2.38907	2.64887	1.35732	1.59957	1.41779	1.37451	1.40823	1.29139	1.45421	2.11173
1553002_at	1.16096	1.16096	1.16096	1.16096	1.16096	1.16096	1.18358	1.16096	1.16096	1.16096	1.16096	1.16096	1.31372	1.16096	1.16096	1.16096	1.16096	1.16096	1.16096	1.20184	1.27323	1.16096	1.17648	1.16096	1.16096	1.16096	1.16096	1.16096	1.16096	1.16096	1.16096	1.69316	1.16096	1.16096	1.16096	1.50668	1.16096	1.16096	1.46665	1.16096	1.16096	1.16096	1.16096	1.16096	1.16096	1.16096	1.22735	1.16096	1.16096
1553015_a_at	2.21009	2.29157	2.64214	2.09641	2.62574	2.3294	2.23738	2.27628	2.11737	2.17708	2.1122	2.13298	2.21624	2.45639	2.49739	2.11756	2.13927	2.13032	2.10103	2.21162	2.80689	2.38187	2.11137	2.5111	2.42681	2.82654	2.97294	2.68652	2.30475	2.84811	2.87648	2.80462	2.94717	3.12129	2.07401	2.50601	2.74743	2.22477	2.71921	2.47755	2.46153	2.18801	2.33254	2.06751	2.39045	2.78565	2.97556	2.14891	2.48021
1553034_at	2.00009	2.42658	1.47165	1.60256	2.19912	2.00009	1.63968	2.37684	2.2498	1.89366	2.35526	2.51426	1.52657	2.30223	2.28334	2.00291	2.12836	1.90923	2.4167	1.58096	1.61181	1.53691	1.55164	1.50948	1.45324	1.46089	1.78675	1.59889	1.58732	1.49526	1.51305	1.61208	1.60015	1.46665	2.15117	1.57899	1.52041	1.16096	1.59254	1.4669	1.47939	1.49719	1.54298	1.57583	1.54036	1.57729	1.76735	1.54078	1.51214
1553043_a_at	1.28614	1.32121	1.43944	1.34204	1.28247	1.27913	1.24917	1.34795	1.31022	1.16096	1.32173	1.45228	1.28749	1.35648	1.3062	1.29952	1.35088	1.31815	1.32287	1.36531	1.49222	2.04122	2.69062	1.99688	2.21259	2.01858	2.01494	1.38777	3.01293	1.97387	1.28862	1.96856	1.27081	1.26805	1.36015	1.37687	2.02597	1.39673	1.33927	2.27409	1.3209	2.81024	2.44981	1.62935	1.31689	1.46277	1.93703	2.69937	1.77666
1553055_a_at	1.24636	2.17364	1.20952	1.27494	2.12271	1.26659	1.20412	1.8365	2.151	1.26468	2.8863	2.44072	1.3427	1.7728	1.29377	1.71108	1.28564	1.82892	1.26139	1.29486	1.25935	1.21871	1.69282	1.25834	1.21095	1.22047	1.192	1.2644	1.26354	1.25384	1.23284	1.24172	1.19378	1.22094	1.32796	1.27307	1.26538	1.26406	1.37812	1.97043	1.30675	1.19376	1.19116	1.30877	1.25509	1.29222	1.20977	1.29395	1.26782
1553058_at	1.18099	1.16226	1.16098	1.16386	1.165	1.29852	1.16111	1.16547	1.16469	1.40255	1.16423	1.16553	1.16398	1.16652	1.16649	1.16706	1.16624	1.16496	1.29846	1.22554	1.1632	1.16545	1.17016	1.16202	1.16296	1.51214	1.3599	1.19839	1.16126	1.2374	1.16852	1.16413	1.18019	1.16196	1.16096	1.16711	1.16341	1.16815	1.16935	1.16392	1.16568	1.16355	1.16138	1.16567	1.16279	1.33951	1.16105	1.22597	1.21764
1553064_at	1.16096	1.18746	1.45453	1.16096	1.16096	1.16096	1.16096	1.16096	1.16096	1.21098	1.16096	1.16096	1.59073	1.16096	1.16096	1.16096	1.16096	1.16096	1.16096	1.16096	1.16096	1.16096	1.16096	1.16096	1.31237	1.16096	1.65234	1.16096	1.16187	1.16096	1.1728	1.16096	1.16096	1.88753	1.16096	1.16096	1.16096	1.16096	1.16096	1.16096	1.16096	1.16096	1.85998	1.16096	1.16096	1.16096	1.16096	1.16096	1.16096
1553081_at	1.17308	1.17308	1.89656	1.17638	1.23644	1.17431	2.00235	1.1747	1.30355	1.67687	1.24091	1.17468	1.17095	1.17768	1.17881	1.17797	1.17675	1.25023	1.17595	1.17895	1.1768	1.17874	1.17183	1.16733	1.16812	1.1633	1.16144	1.18497	1.16815	1.18884	1.1633	1.19701	1.61793	1.16547	1.19362	1.17775	1.17121	1.19021	1.16767	1.16409	1.18368	1.1696	1.16412	1.18426	1.16812	1.1763	1.16235	1.16656	1.17063
1553082_at	1.16096	1.16096	1.16096	1.16096	1.16096	1.16096	1.4418	1.16096	1.16096	1.16096	1.16096	1.16096	1.16096	1.16096	1.16096	1.16096	1.16096	1.16096	1.16096	1.20058	1.16096	1.16096	2.64175	1.16096	1.48507	1.44837	1.16096	1.16096	1.16096	1.67454	1.16096	1.16096	1.57729	1.16096	1.16096	1.16096	1.16096	1.16096	1.16096	1.16096	1.16853	2.49961	1.16096	1.16096	1.16096	1.20147	1.16096	2.53101	1.16096
1553089_a_at	1.16746	1.16363	1.1611	1.16609	1.16447	1.16815	1.16145	1.20574	1.16728	1.16096	1.16648	1.20553	1.1661	1.17	1.1817	1.17062	1.2544	1.16764	1.16096	1.16818	1.16671	1.16096	1.19466	1.16183	1.16454	1.16168	1.16104	1.52251	1.22445	1.16262	1.16154	1.17125	1.16125	1.16299	1.52365	1.16096	1.16534	1.17564	1.16199	1.16185	1.17077	1.16548	1.16206	1.16096	1.16096	1.16632	1.16131	1.16315	1.16096
1553099_at	2.55624	2.17161	2.54992	2.29463	2.35278	2.24357	2.10139	2.56368	2.58496	2.13549	2.58893	2.57775	2.47824	2.73153	2.43371	2.1484	2.12648	2.35373	2.26822	1.56311	1.51625	1.56809	2.08674	1.65986	1.23417	1.49457	1.27371	2.12067	1.23764	1.42112	2.2623	2.17619	1.25167	1.4105	2.38254	1.4307	1.59747	1.88312	2.12022	1.21771	2.09689	1.38154	1.43388	2.04466	1.38313	2.1263	1.27283	1.33795	1.34724
1553102_a_at	1.53963	1.41202	2.1483	2.01541	1.87214	2.22247	1.84523	1.69186	1.64197	2.15982	1.90279	2.21018	1.46923	1.78857	2.08362	1.94736	2.22405	1.76558	2.22817	2.36727	2.14956	2.61501	2.67994	2.26796	2.60888	2.29174	2.31081	2.18626	2.80764	2.4091	2.39575	2.16554	1.8066	1.60413	1.77211	2.2265	2.20064	2.22942	2.21341	2.39145	2.1717	2.57419	2.47484	2.15846	2.56865	2.1759	1.63192	2.54039	2.21098
1553105_s_at	2.47209	2.67291	1.81784	2.55152	2.67777	2.50951	1.88583	1.91798	2.30069	2.6083	2.18888	2.55656	1.57531	2.49682	2.72159	2.64747	2.56636	2.55382	1.88009	1.75821	2.00662	1.46697	1.16096	1.16096	1.16096	1.28438	1.21732	1.77128	1.16096	1.16096	1.28717	1.23457	1.16096	1.16096	2.28959	1.2406	1.22107	2.15024	1.37221	1.16096	1.42777	1.16096	1.39342	1.74526	1.16096	1.16096	1.37021	1.16096	1.7534
1553106_at	2.32034	2.44207	1.7715	1.91824	2.68707	2.66892	1.60024	1.81529	2.11427	2.51917	2.41578	2.45861	1.8992	2.34181	1.9659	2.36952	2.14464	2.76117	2.83851	2.1961	1.97426	2.58795	2.24513	1.87279	1.86235	2.01075	1.73597	1.84359	1.99313	1.94582	2.02907	1.78805	1.56384	1.60312	2.05879	2.02857	1.75565	1.93498	1.77372	1.84018	2.02028	2.02317	1.75052	2.07839	2.17434	1.91851	1.63121	1.93235	1.77372
1553107_s_at	1.94652	1.83503	2.49689	1.82804	2.16431	2.38577	1.53733	1.63279	1.68306	2.03127	2.215	1.7587	2.49808	2.29046	1.89076	1.5746	1.5427	1.82122	2.26743	2.78324	2.66294	2.70219	3.24097	1.78578	2.68916	2.83745	3.01735	2.39953	2.76693	2.75757	2.98773	2.40966	3.06124	2.65629	2.64585	2.86546	2.9499	2.64585	2.92373	3.00303	3.07866	1.35201	2.91198	2.4692	2.79247	2.9208	2.80575	3.05205	2.96326
1553108_at	2.04582	2.27048	1.99085	2.16431	2.4474	2.16235	2.28091	1.87987	1.91339	2.01181	2.19309	2.23394	1.85411	2.09118	1.87884	2.06529	1.98208	2.39584	2.38108	1.88069	1.81122	1.89491	1.87117	2.12328	1.89704	1.8987	1.86643	1.8843	1.89639	1.83435	1.90754	1.88853	1.92709	1.88119	1.8207	1.89566	1.8604	1.81133	1.88332	1.89035	1.87038	1.83813	2.05198	1.85586	1.82787	1.88753	1.91683	1.89303	1.8843
1553111_a_at	2.15925	2.06201	2.43126	1.7031	2.13684	1.88009	1.36246	2.09689	2.04189	2.07174	2.40706	2.04298	1.16096	2.76799	2.59112	2.26146	1.96093	2.04927	2.47453	1.50659	2.32118	1.67007	1.16446	1.78686	1.16096	1.28605	1.16096	1.84808	1.98425	1.85548	2.09808	1.8082	1.75369	1.25709	2.30947	1.16096	2.03466	2.19902	1.8726	1.16196	2.02264	1.81487	1.16096	1.66054	1.16464	1.82904	1.16096	1.16096	1.52032
1553112_s_at	2.215	2.6623	2.61095	2.4065	2.56961	2.47048	2.44612	2.41204	2.45619	2.2428	2.51253	2.48794	2.54799	2.413	2.27521	2.50877	2.23097	2.21106	2.37626	1.56126	1.89025	2.02326	1.64652	1.90764	1.92121	1.91389	2.28499	1.98038	1.80003	1.65545	1.71419	1.97202	1.72928	2.18726	2.04748	2.00186	1.52497	1.68728	1.93604	1.77576	1.67172	1.83444	1.83151	1.77128	1.75861	1.79413	2.13345	1.71009	1.7413
1553113_s_at	2.80869	2.63425	2.7238	2.55166	2.66962	2.61911	2.64085	2.70991	2.68696	2.76984	2.88158	2.78933	2.57918	2.71569	2.70151	2.83362	2.60543	2.65711	2.81857	2.34029	2.49019	2.55213	2.29338	1.73035	2.17214	2.24069	2.12706	2.55044	2.15896	2.33528	2.33689	2.47041	1.28681	1.86078	2.76876	2.46324	2.10701	2.54263	2.31266	1.70899	2.3573	2.33192	1.75975	2.35618	2.307	2.52481	1.65197	2.34215	2.47935
1553114_a_at	1.16096	1.16096	1.16096	1.19932	1.26317	1.16096	1.16947	1.16096	1.16096	1.16096	1.16096	1.16096	1.16096	1.16096	1.16096	1.16096	1.16096	1.16096	1.16096	1.16096	1.16096	1.16096	1.16096	1.27363	1.44055	1.16096	1.51234	1.26932	1.40932	1.16096	1.19828	1.16096	1.89293	1.96751	1.16096	1.16096	1.1933	1.16993	1.17409	1.16509	1.16096	1.20409	1.17977	1.16096	1.22506	1.16096	1.53071	1.16096	1.19963
1553117_a_at	2.30023	2.22487	2.53992	2.65611	2.13801	2.81254	2.68316	2.76254	2.13159	2.74948	2.39811	2.64207	2.6096	2.2175	2.28718	2.8564	2.67727	2.67966	2.69637	1.92518	1.75318	1.7046	1.42479	1.79843	2.0061	1.62787	1.64414	2.04214	2.07881	1.66759	1.65234	1.88009	1.63772	1.67835	2.11756	2.07486	1.64075	1.84996	1.73055	1.7117	1.5205	1.74355	1.6955	1.67476	1.73656	1.6191	1.62176	1.35384	1.73363
1553118_at	3.26752	3.19956	2.63229	2.98783	2.72355	2.73176	2.79789	2.36193	3.42634	2.72477	2.53426	2.4919	3.16823	2.3143	3.21096	3.11383	2.36931	2.80242	2.83065	2.49299	3.00984	2.30947	2.07969	2.13823	1.60341	2.34811	1.48399	2.07486	2.24437	1.61638	2.01647	2.08026	1.51607	1.9695	3.37726	1.80224	2.07288	3.16751	1.61245	1.72267	1.74622	2.20774	2.441	2.67346	2.18171	2.43954	1.79568	1.65813	1.64424
1553122_s_at	1.4907	1.8669	1.21398	1.17096	2.26874	1.17334	1.16247	1.1737	1.44689	1.17102	2.05441	1.68475	1.17016	1.49869	1.23973	1.39083	1.17564	2.01858	1.17492	1.17724	1.17512	1.17708	1.17063	1.16638	1.1676	1.16303	1.16096	1.17821	1.16717	1.16568	1.16281	1.17742	1.16203	1.16096	1.16096	1.24891	1.1702	1.18797	1.16676	1.16353	1.18164	1.16096	1.16377	1.18243	1.16757	1.17486	1.16216	1.16573	1.16959
1553123_at	1.38085	2.20152	2.49006	1.95097	1.31167	2.23344	2.36256	1.85818	1.3279	1.30596	1.30188	1.49188	2.15181	1.56726	1.35173	1.33112	1.3288	1.68379	1.3006	1.34077	1.34408	1.34131	1.31694	1.44072	1.72137	1.25384	1.2157	1.36374	1.37234	1.29334	1.27036	1.34375	1.82386	1.29158	1.37124	1.31623	1.30574	1.37256	1.29991	1.68689	1.35286	1.29353	1.91037	1.3525	1.37655	1.33927	1.37727	1.6966	1.78203
1553125_x_at	1.2051	1.7474	1.54357	1.2049	1.88096	2.1681	1.16992	1.2056	1.26443	1.23224	1.19872	1.20508	1.24254	1.28787	1.21776	1.21419	1.21105	1.22575	1.19894	1.21871	1.21697	1.21761	2.06245	1.19405	1.66014	1.43599	2.41949	1.34845	1.48555	1.19131	1.21694	1.21937	2.06373	1.17682	1.24411	1.2044	1.20548	1.23906	1.19448	1.32846	1.22614	1.19278	1.61189	1.24146	1.192	1.21398	1.17132	1.44422	1.23651
1553127_a_at	1.41941	1.66171	1.31125	1.42353	1.41164	1.41643	1.31494	1.43194	1.51906	1.31628	1.66533	1.41193	1.82355	1.43526	1.43912	1.42809	1.43114	1.50939	1.70997	1.44627	1.46389	1.4487	1.41595	1.40587	1.39703	1.34204	1.69145	1.47155	1.64796	1.39656	1.36504	1.44739	1.42761	1.7088	1.47133	1.4158	1.3995	1.47368	1.42166	1.37393	1.45739	1.39793	1.3535	1.53238	1.39881	1.44904	1.81453	1.39495	1.41757
1553129_at	1.17316	1.16784	1.80182	1.16966	1.37438	1.17227	1.16221	1.22973	1.1735	1.57685	1.16974	1.26286	1.16936	1.22076	1.1753	1.27587	1.17437	1.47755	1.49152	1.17517	1.17318	1.17489	1.16096	1.16529	1.16096	1.1618	1.16127	1.18039	1.16581	1.16096	1.1624	1.17504	1.16131	1.16457	1.20202	1.33907	1.16871	1.18529	1.16562	1.16295	1.17913	1.16829	1.16335	1.19672	1.16679	1.17299	1.16191	1.16096	1.16804
1553132_a_at	2.55489	2.57734	2.2612	3.10288	2.55418	3.23113	3.08506	2.19157	2.52271	3.21142	2.6055	2.63197	3.42802	2.17251	2.52673	3.21842	3.30822	3.30668	3.31045	2.9327	2.17407	2.94736	2.34389	2.58375	2.69967	2.23222	2.27521	2.1752	2.2074	2.20232	2.13298	2.17872	2.28206	2.24053	2.69264	2.84137	2.14675	2.63191	2.02367	2.64776	2.23286	2.3362	2.4659	2.92591	2.59529	2.20802	2.24921	2.55905	2.48541
1553133_at	1.78291	1.30804	1.16096	1.32687	1.28402	1.2822	1.21386	1.29236	1.29558	1.81865	1.41389	1.63151	1.47645	1.30455	1.28961	1.33817	1.35672	1.26801	1.27076	1.30583	1.31395	1.31116	1.70739	1.2731	1.27064	1.23114	1.19963	1.5126	1.95731	1.29991	1.29181	1.59432	1.23256	1.23194	1.81847	1.28308	1.32985	2.23587	1.27196	1.25285	2.37636	1.30119	1.26741	2.44748	1.2692	1.34712	1.21975	2.71415	1.49043
1553138_a_at	1.2373	1.2271	1.93733	1.23804	1.28114	1.23111	1.30429	1.23982	1.24616	1.23086	1.22749	1.23648	1.2051	1.25211	1.25448	1.24879	1.24754	1.22543	1.22891	1.28637	1.25536	1.32875	1.23711	1.43582	1.22319	2.05988	1.20422	1.32816	1.22777	1.2829	1.22712	1.20332	1.17777	1.23253	1.28664	1.62107	1.24208	1.28278	1.22414	1.21547	1.26559	1.22081	1.20125	1.29209	1.25803	1.25094	1.20584	1.21761	1.23135
1553140_at	1.19151	1.18656	1.16476	1.19052	1.19032	1.18759	1.16836	1.1914	1.19835	1.18704	1.18663	1.19128	1.18047	1.20023	1.20269	1.19873	1.19651	1.30429	1.1897	1.67983	1.20003	1.20196	1.19078	1.56779	1.17948	1.16954	1.16319	1.21232	1.18401	1.18122	1.39288	1.20257	1.22457	1.171	1.35739	1.19146	1.27018	1.21943	1.20874	1.1753	1.183	1.3586	1.57954	1.21057	1.37547	1.24146	1.47066	1.20137	1.188
1553142_at	1.19444	1.1894	1.16581	1.19411	1.70097	1.19067	1.35949	1.19519	1.73204	1.19027	1.39994	1.6035	1.44658	1.20414	1.89704	1.32666	1.30242	1.54162	1.77097	1.20666	1.20395	1.1968	1.19405	1.28274	1.17966	1.17123	1.16357	1.21684	1.18696	1.18292	1.16512	1.20646	1.16513	1.17198	1.62465	1.1946	1.18458	1.2567	1.17886	1.17748	1.21352	1.23789	1.17305	1.23854	1.17806	1.20232	1.16704	1.1826	1.17436
1553148_a_at	1.87705	1.75231	1.4327	1.65545	1.66093	1.47108	1.42075	1.82962	1.76873	1.35494	1.9587	1.62894	1.4771	1.70681	1.7632	1.61793	1.62704	1.82275	1.52078	1.36767	1.36835	1.20997	1.36251	1.32439	1.32126	1.27283	1.22951	1.39007	1.34673	1.27685	1.2892	1.36969	1.22976	1.2264	1.77253	1.33895	1.32583	1.42258	1.31201	1.29907	1.39743	1.31694	1.2787	1.3995	1.31868	1.38901	1.27677	1.31411	1.33563
1553157_at	1.16096	1.16096	1.1814	1.16096	1.16096	1.16096	1.16096	1.16096	1.16096	1.16096	1.18199	1.16096	1.16096	1.16096	1.17457	1.16096	1.25712	1.16096	1.16096	1.16096	1.28084	1.16096	1.16096	1.30685	1.16096	1.16096	1.16096	1.16096	1.16096	1.40139	1.23613	1.16096	1.16096	1.2899	1.16096	1.36498	1.16096	1.16096	1.21761	1.17837	1.16096	1.23027	1.16096	1.16096	1.16096	1.16096	1.16136	1.29796	1.16748
1553158_at	1.23912	1.16096	1.16096	1.16096	1.16096	1.16096	1.16096	1.26713	1.1858	1.1805	1.51399	1.21737	1.16096	1.16096	1.47265	1.16096	1.16096	1.16096	1.62205	1.16096	1.16096	1.16096	1.16096	1.16537	1.16096	1.16096	1.16096	1.16096	1.16096	1.16096	1.16096	1.16096	1.16096	1.16096	1.16096	1.16096	1.16096	1.19308	1.16096	1.16096	1.16096	1.16096	1.16096	1.16096	1.16096	1.16096	1.16096	1.16096	1.16096
1553159_at	1.51989	1.49119	1.40544	1.5273	1.50792	1.52094	1.50038	1.53672	1.52304	1.51243	1.5969	1.81897	1.99361	1.5323	1.55547	1.57248	1.52996	1.57665	1.49895	1.54377	1.55979	1.5452	1.51141	1.51897	1.49735	1.4486	1.59061	1.66093	1.52489	1.5706	1.61997	1.55018	1.74534	1.43029	1.55928	1.51778	1.5572	1.51943	1.59581	1.48619	1.53551	1.50734	1.45716	1.54466	1.50198	1.54403	1.43719	1.50136	1.5205
1553163_at	1.40721	1.17524	1.16231	1.17811	1.17806	1.17855	1.16383	1.17911	1.18395	1.27229	1.20816	1.17891	1.41852	1.18494	1.22683	1.18447	1.18185	1.17707	1.18048	1.18682	1.18453	1.18636	1.17795	1.28105	1.17285	1.16459	1.16189	1.2583	1.17496	1.17093	1.16619	1.18698	1.19433	1.81453	1.20409	1.18263	1.22493	1.2	1.17213	1.16738	1.19218	1.17275	1.16572	1.19325	1.21364	1.18502	1.98539	1.26227	1.18195
1553165_at	1.91128	1.88574	1.90169	1.89366	1.89512	1.73083	1.90544	1.9333	1.95672	1.82436	1.88613	1.89107	2.56787	1.97213	1.90332	1.89758	1.91834	1.89396	1.89627	1.90388	1.91691	2.10139	1.89481	1.95287	1.83014	1.82157	1.83064	1.88716	1.88953	1.54745	1.9343	1.69718	1.36551	1.88399	1.83465	1.82157	1.58224	1.88512	1.90962	1.16707	1.89035	2.00424	1.82366	1.87884	1.93562	1.90873	1.8357	2.02006	1.85109
1553177_at	1.17058	1.16096	2.14002	1.45014	1.39136	1.3717	1.32533	1.69412	1.17703	2.53374	1.16096	1.16096	1.69097	1.30745	1.16096	1.8034	1.81955	1.40473	1.49776	2.06928	1.17913	2.7691	3.23674	2.62383	2.33528	1.65067	1.32708	1.33264	1.92981	1.47817	1.66674	1.22707	1.19026	1.37687	1.19715	2.29495	1.41245	2.45202	1.54808	1.72607	1.37985	1.91642	1.29486	2.71014	2.55361	1.82472	1.18003	2.74109	2.61981
1553179_at	1.49408	1.51415	2.69709	1.47637	2.54972	1.48301	1.41259	2.61471	2.41998	1.51347	2.69245	2.04984	1.37839	2.79185	2.49981	1.52068	1.49352	1.31831	1.49593	1.50505	1.17615	1.17816	1.16096	1.16767	1.49352	1.41894	1.37021	2.27104	1.16845	1.50214	1.16347	1.54667	1.37451	1.42659	1.31468	1.23061	2.27194	1.1909	1.95136	1.24332	2.44324	1.1698	1.41852	1.51243	1.16829	2.009	1.2339	1.16683	1.49399
1553180_at	1.56887	1.46939	1.4569	1.46845	2.58424	1.5701	1.35464	1.9334	1.87588	1.58931	2.36485	2.11118	1.39532	2.58078	2.13984	1.59167	1.59442	1.53456	1.56769	1.56624	1.62185	1.59266	1.16096	1.16096	1.54853	1.50453	2.18583	1.66878	1.60128	1.58234	1.44274	1.59947	1.40939	1.57298	1.66976	1.56752	1.56624	1.62096	1.58895	1.55427	1.72732	1.44232	1.53928	1.60834	1.4436	1.74424	1.4943	1.19052	1.4603
1553185_at	3.21347	3.39241	3.25863	3.29288	3.17034	3.27401	3.218	3.14441	3.29438	3.24393	3.3036	3.23029	3.49893	3.03871	3.02274	3.09831	2.98028	3.3437	3.2556	3.24348	3.16954	3.08473	3.24795	2.72715	2.97332	2.92125	3.01026	3.07313	2.92471	2.957	3.06472	2.95657	3.11606	2.83595	3.21335	3.22017	3.13575	3.22052	3.17001	3.07533	3.12537	2.58707	3.01925	3.10554	3.07097	3.15841	2.91675	2.9752	3.18874
1553186_x_at	3.14649	3.37562	3.17085	3.24561	3.18009	3.20337	3.26718	3.11627	3.24205	3.27961	3.25489	3.27953	3.47636	3.05323	3.0185	3.00067	2.95844	3.21193	3.27046	3.22442	3.14299	3.095	3.19735	2.69786	2.98678	2.87201	2.86299	3.07225	2.83251	2.94832	3.01396	2.93037	3.07738	2.75271	3.22426	3.17969	3.15241	3.19718	3.12721	3.07213	3.10848	2.54427	3.02342	3.14194	2.98089	3.08006	2.78904	2.92465	3.19859
1553192_at	1.22051	1.19922	1.37631	1.20612	1.82532	1.20102	1.17042	1.19754	1.51751	1.2007	1.43557	1.72848	1.18334	1.4109	1.25023	1.4418	1.21208	1.32302	1.90764	1.2092	1.16397	1.21876	1.20599	1.19448	1.19604	1.1774	1.16577	1.269	1.18912	1.19246	1.18236	1.22084	1.16694	1.17192	1.38802	1.20823	1.19327	1.24046	1.19555	1.18581	1.16096	1.19384	1.17445	1.22925	1.19278	1.21547	1.16096	1.19151	1.19356
1553193_at	1.5109	1.23383	1.45158	1.38199	1.57531	1.46221	1.19875	1.24818	1.25606	1.5709	1.91594	1.55767	1.30016	1.60341	1.36069	1.66689	1.76884	1.25363	1.62107	1.16096	1.23899	1.18566	1.24293	1.22871	1.16096	1.18808	1.16096	1.2546	1.23674	1.20829	1.16096	1.2428	1.16096	1.18766	1.57521	1.16096	1.21874	1.26522	1.2123	1.19907	1.27292	1.16096	1.19169	1.25122	1.16096	1.26043	1.19082	1.16096	1.1844
1553199_at	1.16096	1.16096	1.16096	1.16096	1.16096	1.16096	1.16096	1.16096	1.16096	1.16096	1.16096	1.16096	1.16096	1.16096	1.16096	1.16096	1.16096	1.28322	1.16096	1.16096	1.56226	1.16096	1.17463	1.16096	1.37282	1.16096	2.55018	1.16096	1.17242	1.20918	1.40017	1.16096	1.16096	1.16096	1.16096	1.16096	1.16096	1.18423	1.45595	1.16096	1.16096	1.16096	1.16096	1.17234	2.02419	1.16717	1.93909	1.16096	1.16096
1553202_at	1.16096	1.16096	1.16096	1.16096	1.16096	1.16096	1.16096	1.16096	1.16096	1.16096	1.16096	1.16096	1.16096	1.16096	1.16096	1.16096	1.16096	1.16096	1.16096	1.16096	1.28132	1.16096	1.16096	1.16096	1.16096	1.16096	1.16096	1.17302	1.16096	1.16096	1.16096	1.16096	1.16096	1.16096	1.16096	1.16096	1.16096	1.16096	1.16096	1.16096	1.16096	1.16096	1.16096	1.16096	1.16096	1.16096	1.16096	1.16096	1.16096
1553211_at	2.37375	2.41019	1.16096	1.16096	1.94561	1.16096	1.16096	1.16096	1.70928	1.16096	1.16096	1.16096	1.16096	1.16096	1.77933	1.16096	1.16096	1.16096	1.16096	1.16096	1.37882	1.16096	1.16096	1.16096	1.16096	1.16096	1.16096	1.39867	1.16096	1.16096	1.16096	1.16096	1.16096	1.16096	1.9581	1.16096	1.16096	1.21707	1.16096	1.16096	1.16096	1.16096	1.16096	1.16096	1.16096	1.16096	1.16096	1.16096	1.16096
1553212_at	2.24372	2.20913	2.31569	2.21323	2.17665	2.22487	2.75359	2.21315	2.16016	2.37611	2.17364	2.16987	2.23443	2.18735	2.16911	2.18801	2.19634	2.37203	2.19318	2.30898	2.17285	2.35819	2.41321	2.27974	2.55044	2.48746	2.33117	2.15827	2.47994	2.52176	2.57388	2.34188	2.57207	2.52578	2.13813	2.37056	2.16874	2.14205	2.24815	2.22452	2.14391	2.43407	2.62507	2.2117	2.24592	2.16438	2.27441	2.33795	2.44332
1553214_a_at	1.75517	1.1739	1.16096	1.16096	1.26169	1.16096	1.20811	1.16096	1.16096	1.16096	1.16096	1.16096	1.56339	1.28614	1.56233	1.16096	1.16096	1.16096	1.39583	1.16096	1.16096	1.16096	1.16096	1.16096	1.16096	1.16751	1.16096	1.16096	1.99911	1.16096	1.16096	1.16096	1.16096	1.16096	1.16096	1.16096	1.16096	1.16096	1.16096	1.16096	1.16096	1.16096	1.16096	1.16096	1.16096	1.16096	1.16096	1.16096	1.16096
1553216_at	1.36726	1.60128	1.83269	1.85302	1.55872	1.24174	1.16096	1.16096	1.97911	1.52194	2.05131	1.22179	1.16678	1.37084	1.20232	1.55704	1.45924	1.78116	1.42368	1.16096	1.16096	1.16096	1.16096	1.16096	1.16096	1.16096	1.16096	1.16096	1.16096	1.16096	1.16096	1.16096	1.16096	1.16096	1.16096	1.16096	1.16096	1.16096	1.16096	1.16096	1.16096	1.16096	1.16096	1.16096	1.16096	1.16096	1.16096	1.16096	1.16096
1553217_s_at	1.28366	1.20539	2.21803	1.24718	1.74622	1.61189	1.17356	1.21458	1.5125	1.44389	1.66717	1.21376	1.43703	1.25414	1.36381	1.36109	1.44703	1.66967	1.20689	1.22819	1.20584	1.1824	1.2135	1.2011	1.20233	1.17069	1.52629	1.24125	1.19782	1.20416	1.17969	1.21833	1.1972	1.18131	1.32221	1.24699	1.20484	1.25054	1.20198	1.19101	1.16096	1.18367	1.18343	1.21376	1.19922	1.20102	1.17525	1.19775	1.20048
1553218_a_at	2.94528	3.14347	3.14205	3.00947	3.24988	3.03914	2.96213	3.13307	3.12155	2.97201	3.11948	3.05769	2.70332	3.12828	3.0204	2.8893	2.92265	3.01745	2.82803	2.35942	2.62585	2.30377	1.97377	2.68754	2.39853	2.43524	2.16846	2.74434	2.28851	2.02187	2.20636	2.40163	2.50271	2.41467	2.74764	2.14117	2.34481	2.63236	2.35714	2.12648	2.29901	2.41985	2.12576	2.44363	2.3161	2.36765	2.16274	2.18222	2.04197
1553225_s_at	1.31405	1.24273	1.19911	1.25529	1.87492	1.58425	1.18867	1.25754	1.73142	1.49233	1.52694	1.643	1.21184	2.02091	1.62564	1.71609	1.36329	1.97941	1.24353	1.23546	1.18192	1.26577	1.2459	1.23203	1.2314	1.20175	1.17984	1.28206	1.23724	1.19322	1.16395	1.181	1.18148	1.20209	1.30601	1.24602	1.17254	1.30396	1.16873	1.21618	1.18587	1.22877	1.19232	1.27875	1.18599	1.17816	1.19719	1.22515	1.17216
1553228_at	1.16096	1.16096	1.16096	1.16096	1.16096	1.16096	1.16096	1.16096	1.16096	1.32891	1.16096	1.16096	1.16096	1.21116	1.16096	1.16096	1.16096	1.16096	1.16096	1.16096	1.16096	1.16096	1.16096	1.16096	1.17135	1.17177	1.16096	1.41544	1.16096	1.8991	1.16096	1.23743	1.16096	1.16096	1.16096	1.16096	1.19001	1.16096	1.16096	1.16096	1.16549	1.16096	1.16096	1.16096	1.16096	1.16715	1.16096	1.16096	1.16096
1553229_at	1.33035	1.25702	1.16331	1.18519	1.18455	1.18334	1.16516	1.18559	1.19208	1.18151	1.24111	1.18566	1.17775	1.19317	1.19539	1.19211	1.19001	1.18149	1.18548	1.19221	1.19313	1.19497	1.16251	1.17789	1.17848	1.16693	1.16098	1.20446	1.17892	1.1759	1.17002	1.16096	1.16388	1.16943	1.95206	1.18766	1.18321	1.21068	1.17756	1.17149	1.28726	1.17774	1.16156	1.18018	1.17681	1.16353	1.16449	1.42607	1.18289
1553243_at	1.76912	1.4307	1.57874	1.86019	1.34535	1.50575	1.83611	1.93302	1.97113	1.87412	2.69179	2.04627	1.88283	1.98792	1.82717	1.79556	1.89614	1.89544	2.06771	1.89015	1.72617	1.92537	1.97609	1.9818	1.92861	1.93026	1.9029	2.07166	1.86286	2.41072	2.38543	1.99252	1.99708	1.90066	1.88029	1.79649	1.9681	1.88604	2.33852	2.0056	2.58784	1.55229	2.08045	1.75349	1.50164	2.35286	2.05335	1.99911	1.90754
1553247_a_at	1.60623	1.37907	1.21582	1.40249	1.38665	1.23681	1.31795	1.43599	1.42992	1.41484	1.39758	1.72117	1.23994	1.47165	1.83889	1.67863	1.43348	1.37575	1.40067	1.42135	1.42496	1.26308	1.16096	1.35788	1.37344	1.2296	1.20706	1.50048	1.41706	1.48068	1.36875	1.49249	1.18045	1.31195	1.82523	1.36185	1.38434	1.45108	1.4907	1.21436	1.453	1.3706	1.16096	1.43468	1.37189	1.45191	1.30385	1.21042	1.42151
1553252_a_at	1.31034	1.36925	1.22718	1.38986	1.18249	1.38413	1.19395	1.39765	1.16096	1.36446	1.17037	1.30941	1.32875	1.40343	1.40838	1.39786	1.26252	1.16998	1.41362	1.41456	1.72023	1.41418	1.72778	1.16439	1.3287	1.3134	1.19738	1.88724	1.3038	1.25842	1.31411	1.46428	1.21311	1.19704	1.39487	1.17334	1.73526	1.62726	1.29516	1.34253	1.66976	1.1671	1.32058	1.82204	1.20444	1.4147	1.23698	1.30346	1.52409
1553265_at	1.19423	1.18926	1.16572	1.93205	1.19302	1.38112	1.92151	1.27534	1.20149	1.19002	1.30889	1.82242	1.18208	1.3797	1.84242	1.81173	1.36667	1.23879	1.63468	1.71458	1.2037	1.56498	1.26222	1.18492	1.599	1.61891	1.16354	1.21655	1.23475	1.24187	1.17511	1.20612	1.36036	1.33801	1.22933	1.17495	1.23513	1.18473	1.58096	1.93358	1.34492	1.18432	1.17296	1.48802	1.18383	1.20204	1.16313	1.48102	1.49821
1553269_at	2.12376	1.70058	1.78242	1.21759	1.59626	1.51472	1.1751	1.55202	1.58817	1.16096	1.39316	1.80192	1.44238	1.87998	1.75677	1.54298	1.93186	1.65824	2.21918	1.23256	1.61097	1.80923	1.50985	1.5896	1.79381	1.52332	1.37028	1.70761	1.83709	1.8364	2.22313	2.24671	1.37143	1.16096	1.78261	2.16544	1.9024	1.69145	1.68475	1.9799	1.82542	1.62096	1.88908	1.91683	1.57557	2.00368	1.17682	1.88864	1.64594
1553271_at	1.25926	1.24839	1.19594	1.24587	1.25649	1.23789	1.19624	1.26357	1.99549	1.25267	1.24769	1.25834	1.22225	1.21034	1.27948	1.28055	1.2704	1.24612	1.292	1.28063	1.28136	1.49457	1.25879	1.24544	1.18076	1.16821	1.1855	1.30006	1.25047	1.24098	1.22149	1.28471	1.17669	1.20076	1.3199	1.16096	1.23886	1.3105	1.24499	1.22785	1.29227	1.24104	1.20624	1.38133	1.24205	1.25895	1.19167	1.17753	1.25396
1553275_s_at	2.03436	1.83453	1.70771	2.1952	1.22774	1.56458	2.27417	2.08487	2.14401	2.12714	1.719	2.12076	3.0149	2.61807	2.14435	2.17901	2.20126	2.19678	2.47648	2.355	2.14921	2.67806	2.60143	2.74206	2.23294	1.97619	1.42135	2.16466	2.21216	2.403	2.08598	2.21839	1.42496	1.47202	1.71075	2.05509	1.66564	2.49239	1.78918	2.23214	1.96923	2.22092	1.50346	2.99899	2.267	1.97173	2.24584	2.21376	2.20021
1553292_s_at	2.1021	1.84162	1.45445	1.9496	1.8991	1.61673	1.7635	2.12547	1.73016	1.8686	1.8484	2.01084	1.54279	2.09698	1.68689	1.61839	1.70167	1.60713	1.86247	1.96122	2.02464	1.86802	2.02718	1.52676	1.98492	2.19782	1.47843	2.07562	2.12603	2.19282	1.60061	2.36945	1.82922	1.52836	2.21952	1.54484	2.15862	2.11789	2.09641	2.40957	2.25522	1.60937	2.18188	1.99839	1.87675	2.09568	2.22609	2.32705	2.08921
1553297_a_at	2.68284	2.70708	2.79618	2.70594	2.68598	2.70191	2.80227	2.69786	2.66631	2.70042	2.69954	2.68433	2.74405	2.66453	2.65279	2.66775	2.68122	2.69293	2.70019	2.75392	2.65705	2.88751	3.11419	2.93846	2.87922	2.77584	2.87771	2.62626	3.28035	2.6981	2.7981	2.72962	3.0075	3.00868	2.35235	2.85941	2.80365	2.51853	2.76272	2.82696	2.60918	3.08301	3.06511	2.69452	2.99894	2.6766	3.08728	3.40061	2.7721
1553298_at	1.16096	1.16096	1.16096	1.23423	1.16096	1.16096	1.16096	1.16096	1.16096	1.28466	1.16096	1.18756	1.16096	1.16096	1.16096	1.16096	1.16096	1.16096	1.16096	1.16096	1.38294	1.16096	1.16389	1.16096	1.16096	1.16569	1.16096	1.16096	1.16096	1.16096	1.16096	1.16096	1.1719	1.16096	1.364	1.16096	1.16096	1.16096	1.16096	1.16096	1.16096	1.16096	1.16096	1.16096	1.16096	1.16096	1.16096	1.16096	1.16096
1553299_at	1.19301	1.18811	1.16532	1.19233	1.19191	1.18928	1.16668	1.19339	1.20012	1.21461	1.1883	1.19301	1.18132	1.20239	1.20476	1.20058	1.19856	1.18671	1.19085	1.20444	1.20211	2.1451	1.19251	1.18378	1.60958	1.17048	1.21847	1.21483	1.46486	1.18161	1.17428	1.23041	1.1649	1.17153	1.70573	1.7126	1.19082	1.22225	1.18414	1.45998	1.2115	1.18337	1.1721	1.21286	1.18279	1.20052	1.16642	1.1813	1.18991
1553300_a_at	1.18523	1.23448	1.16102	1.16477	1.16606	1.16656	1.16122	1.31719	1.1657	1.16512	1.19327	1.19271	1.19724	1.16792	1.16783	1.16855	1.44711	1.16596	1.16757	1.16614	1.16424	1.1667	1.16267	1.16252	1.16363	1.17285	1.16099	1.19362	1.16147	1.16201	1.16127	1.16533	1.19607	1.1624	1.20046	1.16848	1.16423	1.17135	1.16279	1.16149	1.16736	1.16436	1.16163	1.1659	1.16342	1.164	1.16114	1.16248	1.16389
1553304_at	1.20137	1.19524	1.16814	1.201	1.20023	1.35961	1.16868	1.20204	1.42288	1.19689	1.19569	1.20143	1.18556	1.26006	1.21419	1.21032	1.2075	1.19412	1.19623	1.21478	1.21262	1.21409	1.20147	1.50683	1.62545	1.17485	1.80703	1.22603	1.19334	1.18833	1.17946	1.21537	1.35042	1.46923	1.23966	1.83054	1.19742	1.23454	1.19159	1.18248	1.22242	1.19002	1.17708	1.22393	1.18956	1.21017	1.16987	1.19558	1.19815
1553306_at	1.41608	1.16096	1.91903	1.16096	1.16096	1.16096	1.16096	1.16096	1.16096	1.16096	1.16096	1.16096	1.16096	1.16096	1.16096	1.26846	1.16096	1.16096	1.16096	1.16096	1.16096	1.16096	1.16096	1.16096	1.16096	1.16096	1.16096	1.16096	1.16096	1.16096	1.16096	1.16096	1.16096	1.16096	1.16096	1.16096	1.16096	1.16096	1.20328	1.16096	1.16096	1.16096	1.16096	1.33058	1.16096	1.16096	1.16096	1.16096	1.16096
1553310_at	1.16096	1.16096	1.16096	1.16096	1.16096	1.16096	1.16096	1.16096	1.16096	1.16096	1.16096	1.16096	1.16096	1.16096	1.16096	1.16096	1.16096	1.16096	1.16096	1.16096	1.16096	1.16096	1.16096	1.16096	1.44297	1.53993	1.16096	1.16096	1.16096	1.16096	1.18529	1.16096	1.16096	1.52304	1.16096	1.16096	1.16096	1.16096	1.43744	1.16096	1.16096	1.24829	1.16096	1.16096	1.16096	1.16096	1.16096	1.16096	1.22286
1553311_at	1.16096	1.16096	1.16096	1.16096	1.16096	1.16096	1.16096	1.16096	1.16096	1.16096	1.16096	1.16096	1.16096	1.16096	1.16096	1.16096	1.16096	1.16096	1.16096	1.16096	1.16096	1.16096	1.16096	1.16096	1.16096	1.16096	1.16096	1.16096	1.16096	1.16096	1.16096	1.16096	1.16096	1.16096	1.16096	1.16096	1.16096	1.16096	1.16096	1.16096	1.52061	1.16096	1.16096	1.16096	1.16096	1.16486	1.17171	1.16096	1.16096
1553313_s_at	1.37506	1.35611	1.50554	1.38066	1.38868	1.37177	1.23098	1.4771	1.43029	1.36982	2.30181	1.43891	1.34035	2.12566	1.39665	1.40743	1.38005	1.35292	1.35955	1.40459	1.40459	1.40146	2.53727	1.38071	1.36216	2.04205	1.44079	1.4258	1.38966	1.35155	1.37314	1.41844	1.66643	1.31389	1.42832	1.39222	1.6813	1.43615	1.42353	1.35155	1.53079	1.37234	1.33735	1.43178	1.37399	1.4041	1.30601	1.35219	1.30911
1553314_a_at	1.16096	1.16096	1.16096	1.16096	1.16096	1.16096	1.16096	1.16096	1.16096	1.16096	1.16096	1.16096	1.16096	1.16096	1.16096	1.16096	1.16096	1.16096	1.16096	1.16096	1.51353	1.16096	1.16096	1.1678	1.16096	1.16096	1.16096	1.16096	1.16096	1.16096	1.16096	1.16096	1.16096	1.16096	1.16096	1.16096	1.16096	1.16096	1.16096	1.50584	1.16096	1.22835	1.16096	1.16096	1.64492	1.16096	1.16096	1.18042	1.18473
1553315_at	1.1702	1.16659	1.16132	1.16864	1.25624	1.1712	1.162	1.17149	1.17189	1.16922	1.16889	1.17164	1.16854	1.17351	1.17354	1.20292	1.17319	1.17051	1.1847	1.17343	1.24818	1.39853	1.16765	1.24909	1.16625	2.23169	1.29511	1.17835	1.16482	1.85998	1.31258	1.17524	1.17242	1.19315	1.18638	1.17402	1.80224	1.26159	1.16509	1.42924	1.23111	1.28379	1.46096	1.20298	1.16612	1.17116	1.16172	1.16452	1.17425
1553321_a_at	1.19534	1.23203	1.16624	1.26163	1.65596	1.19135	1.16723	1.19624	1.38161	1.31483	2.00133	1.40807	1.18259	1.40932	1.23631	1.20338	1.20147	1.18871	1.19269	1.20765	1.20588	1.20806	1.19543	1.18584	1.18719	1.17166	1.16367	1.73829	1.18776	1.21006	1.17628	1.20852	1.16535	1.1725	1.23123	1.2353	1.19271	1.22564	1.18619	1.17844	1.21507	1.18562	1.17381	1.21603	1.18529	1.20376	1.16744	1.18335	1.19224
1553322_s_at	1.16096	1.73259	2.22592	1.16096	1.16096	1.16096	1.21588	1.19072	1.33432	1.16096	1.97941	1.6323	1.51888	1.70331	1.16096	1.55685	1.19877	1.26992	1.82717	1.16096	1.16096	1.16096	1.16096	1.19233	1.16096	1.18566	1.16687	1.16096	1.16181	1.16096	1.16096	1.16096	1.16096	1.16096	1.16096	1.16096	1.16096	1.16096	1.16096	1.16324	1.16096	1.16096	1.16096	1.16649	1.16096	1.18692	1.17923	1.41802	1.16096
1553328_a_at	1.95662	2.40014	1.79759	3.16766	2.01935	3.09011	3.20523	1.64146	2.69786	2.3234	1.75627	1.6369	3.21068	1.8508	2.22709	3.13369	3.1825	3.16248	3.18524	2.1305	1.87635	3.02327	1.53574	2.46051	2.41555	1.40544	1.33914	1.70318	1.64206	1.46293	1.73363	1.41681	1.58885	1.5444	1.68879	2.27965	1.46127	1.79034	1.62008	1.69522	1.5177	1.86396	1.47449	1.6159	2.79835	1.53635	1.44306	1.91275	1.91303
1553348_a_at	2.06192	2.19415	1.54881	2.05498	2.3982	1.86196	1.87588	2.16327	2.46308	2.35248	2.32026	2.12138	1.56526	1.64928	2.1041	2.1758	2.1364	2.22817	2.19104	1.5969	1.55251	1.59726	1.40101	1.4118	1.52657	1.47986	1.48734	1.6147	1.39752	1.49551	1.49196	1.57194	1.27441	1.45755	1.76724	1.5806	1.38361	1.53832	1.38506	1.36136	1.61681	1.56671	1.48555	1.6644	1.71609	1.60623	1.46939	1.413	1.54476
1553349_at	2.8212	2.40073	2.8012	2.62711	2.75484	2.5507	2.55235	2.81615	2.74067	2.41555	2.79231	2.89575	2.85674	2.8344	2.80711	2.79495	2.78386	2.56859	2.55971	2.91043	2.93175	2.78017	2.77996	2.68401	2.87201	2.87005	2.61457	2.79646	3.01396	2.95476	2.82926	2.84453	2.67396	2.73663	2.763	2.52376	2.96431	2.78021	2.76025	2.6363	2.92487	2.61987	2.69179	2.79974	2.7388	2.86573	2.76177	2.92362	2.90309
1553352_x_at	1.16096	1.34311	1.3537	1.16096	1.16096	1.16096	1.77525	1.37949	1.80094	1.88217	1.24219	1.55173	1.16096	1.72909	1.63379	1.32623	1.18435	1.21694	1.16096	1.16096	1.16096	1.16096	1.16096	1.16096	1.16096	1.16096	1.16096	1.16096	1.16096	1.16096	1.16096	1.16096	1.16096	1.16096	1.16096	1.16096	1.16096	1.16096	1.16096	1.16096	1.16096	1.16096	1.16096	1.16096	1.16096	1.16096	1.16096	1.16096	1.16096
1553354_a_at	1.26056	1.27634	1.19315	1.16096	1.56008	1.16096	1.16096	1.16096	1.16096	1.24269	1.16096	1.21784	1.16096	1.16096	1.16096	1.16096	1.16096	1.166	1.16096	1.16096	1.20706	1.16096	1.16096	1.16096	1.31552	1.16096	1.16096	1.16919	1.16096	1.16096	1.16096	1.16096	1.16096	1.16096	1.16096	1.16096	1.16096	1.16096	1.16096	1.16096	1.16096	1.16096	1.16096	1.16096	1.16096	1.16096	1.16096	1.16096	1.16096
1553365_at	1.18837	1.18349	1.17679	1.18767	1.18714	1.18502	1.1657	1.18814	1.19503	1.18396	1.18406	1.18832	1.17901	1.19652	1.19865	1.19501	1.39681	1.18309	1.18733	1.19875	1.22841	1.19817	1.18811	1.17978	1.22666	1.2278	1.50769	1.20832	1.18118	1.2377	1.20361	1.1987	1.1642	1.17009	1.21954	1.18947	1.47185	1.21454	1.22888	1.43647	1.20476	1.17987	1.16968	1.20666	1.17893	1.21311	1.27389	1.17742	1.18517
1553367_a_at	1.16096	1.16096	1.91769	1.16096	1.16096	1.16096	1.16096	1.16096	1.16096	1.20586	1.32682	1.16096	1.16096	1.16096	1.16096	1.16096	1.16096	1.16096	1.16096	1.16096	1.22871	1.16096	1.16096	1.16096	1.16096	1.16096	1.16096	1.16096	1.16096	1.16096	1.17237	1.16096	1.59266	1.16096	1.16096	1.16096	1.16096	1.16096	1.16096	1.16096	1.16096	1.89656	1.16096	1.16096	1.16096	1.16096	1.16976	1.16096	1.16096
1553372_at	1.30365	1.78013	2.12555	1.68755	1.26271	1.56251	1.19251	1.55139	1.27751	1.41941	1.25479	1.26492	1.228	1.28261	1.27205	1.27921	1.27807	1.25259	1.25483	1.33524	1.28934	1.28866	1.26559	1.89151	1.62505	1.94868	2.1871	1.48301	1.36413	1.46359	2.12995	1.3036	2.41602	1.99621	1.33927	1.65216	1.31628	1.34387	1.61345	1.23353	1.48563	1.56126	1.72899	1.28695	1.24903	1.28536	1.45059	1.65253	1.54799
1553386_at	2.09577	2.2901	2.23815	2.10646	2.28342	1.86235	2.32728	1.73487	1.81689	1.73829	2.22933	1.81227	2.42589	1.96206	2.20221	1.85768	1.84331	2.69327	1.81806	2.34327	2.60461	2.39092	2.29356	2.56787	2.41901	2.57195	3.14435	2.9861	2.37659	3.02346	2.80456	2.57573	3.08927	2.84586	2.19556	2.35248	3.04756	2.30158	2.82951	2.7497	2.66242	2.28517	2.41942	2.68291	2.90879	2.70962	3.04794	2.64061	2.53374
1553389_at	1.20539	1.4844	1.16944	1.3064	1.20367	1.20034	1.17002	1.20592	1.30439	1.19992	1.199	1.20541	1.22328	1.25964	1.63546	1.21456	1.29525	1.2296	1.3303	1.35435	1.31596	1.21779	1.93724	1.59204	1.44471	1.22138	2.13767	1.23059	1.19631	1.19692	1.29882	1.21975	1.56779	1.177	1.24448	1.20471	1.35083	1.23956	1.29921	1.51732	1.60773	1.19302	1.22906	1.22808	1.34059	1.21436	1.52799	1.22712	1.2468
1553392_at	1.16096	1.16096	1.16096	1.23027	1.16096	1.16096	1.22016	1.16096	1.16096	1.16096	1.16096	1.16096	1.16096	1.16096	1.16096	1.16096	1.16096	1.16096	1.16096	1.21198	1.16096	1.17406	1.1644	1.16096	1.16096	1.1667	1.16096	1.16096	1.16096	1.16096	1.16096	1.17599	1.16096	1.16096	1.47305	1.16096	1.16096	1.16096	1.16748	1.16096	1.16096	1.24088	1.16096	1.16096	1.16096	1.16096	1.16096	1.58143	1.28266
1553396_a_at	2.52336	1.21948	1.96865	2.56309	2.1149	2.7522	1.32216	1.97475	1.23168	1.20202	2.75044	1.47779	2.19817	2.38284	1.65754	1.16736	1.28744	1.542	2.5551	1.1644	1.16096	1.16486	1.16225	1.16212	1.16311	1.16126	1.17942	1.16681	1.16198	1.16096	1.16096	1.16367	1.16105	1.20414	1.17248	1.52251	1.16308	1.16891	1.16199	1.16121	1.16096	1.16375	1.64859	1.16096	1.16293	1.16096	1.16107	1.16206	1.1633
1553399_a_at	1.88119	1.87138	1.85989	1.76099	1.86176	1.90776	1.8654	1.9027	1.85998	1.89025	1.85369	1.8592	1.84713	1.79371	1.79192	1.86517	1.88656	1.86115	1.86265	1.87503	2.24664	1.86225	1.8836	2.29954	2.38381	2.43339	2.47514	1.96533	2.16977	2.08875	2.27425	2.02246	2.43339	2.68754	1.74853	2.17783	2.03659	1.86265	1.94299	2.15005	1.8669	2.31251	2.33427	1.85176	2.38651	1.88283	2.29199	2.26468	2.10113
1553402_a_at	1.51037	1.16836	1.16148	1.17016	1.1718	1.17267	1.92568	1.17301	1.17413	1.17038	1.17003	1.17304	1.26966	1.17521	1.17594	1.17606	1.17485	1.17176	1.17426	1.17595	1.26917	1.2163	1.18012	1.16571	1.16717	1.16281	1.1613	1.50861	1.16632	1.16504	1.16253	1.17584	1.16189	1.16476	1.1897	1.17589	1.30783	1.20014	1.166	1.29516	1.18331	1.25732	1.16349	1.22091	1.16703	1.17364	1.162	1.16528	1.1795
1553405_a_at	1.16096	1.16096	1.2044	1.20708	1.16096	1.96341	2.20412	1.16096	1.24833	1.19333	1.16096	1.42511	1.83514	1.16096	1.16096	1.22688	1.20806	1.16096	1.30227	1.16096	1.16096	1.16096	1.20267	1.21008	1.29143	1.49981	1.1693	1.17276	1.16096	1.16096	1.20372	1.22979	1.97525	1.8046	1.16096	1.16096	1.16096	1.18229	1.43063	1.21937	1.16096	1.16096	1.25898	1.16096	1.16096	1.20992	1.90764	1.16096	1.16829
1553407_at	2.41512	2.35958	2.58412	2.44056	2.36233	2.44502	2.86034	2.42842	2.397	2.43421	2.41865	2.4034	2.62772	2.39961	2.36554	2.42658	2.50951	2.42133	2.4608	2.50958	2.3476	2.38837	2.388	2.45105	2.45075	2.46976	2.32066	2.36233	2.41404	2.33836	2.2545	2.38322	2.51375	2.23964	2.20662	2.35138	2.56968	2.36113	2.40779	2.45182	2.73194	2.34421	2.45232	2.42386	2.44385	2.43228	2.51015	2.42072	2.50787
1553415_at	1.32617	1.16096	1.16096	1.16096	1.16096	1.16096	1.16096	1.16096	1.16096	1.16096	1.16096	1.16096	1.16096	1.16096	1.16096	1.16096	1.16096	1.16096	1.16096	1.16096	1.20954	1.16096	1.16096	1.16096	1.16096	1.34492	1.16096	1.2194	1.33753	1.16096	1.16096	1.16096	1.16096	1.16096	1.16096	1.16096	1.32006	1.41238	1.16096	1.20161	1.16096	1.16096	1.16096	1.16096	1.16096	1.86923	1.26018	1.16096	1.16096
1553423_a_at	1.55363	2.12261	1.55262	1.56078	2.37113	1.55417	1.45461	2.14236	2.02727	1.54853	2.06209	2.44134	1.43121	1.82315	2.20452	1.49212	1.52263	1.52129	1.49811	1.2361	1.51934	1.57845	2.00632	1.34158	1.42296	1.48777	1.41202	1.5969	1.53832	1.54209	1.43735	1.24636	1.34535	1.39928	1.5368	1.50118	1.48142	1.53805	1.48842	1.45716	1.60119	1.16096	1.4396	1.57394	1.53778	1.51519	1.40124	1.53867	1.50248
1553426_at	1.19339	1.18852	2.01284	1.372	1.20929	1.18967	1.88196	1.19387	1.2006	1.18915	1.18869	1.19348	1.83472	1.20298	1.26555	1.20106	1.19915	1.18702	1.19116	1.20497	1.20508	1.20465	1.20467	1.18411	1.18499	1.17072	1.2012	1.21545	1.37137	1.18187	1.17448	1.20506	1.16496	1.17165	1.22803	1.19346	1.19054	1.22284	1.1845	1.17676	1.21208	1.19475	1.1724	1.21348	1.19597	1.20108	1.1914	1.18162	1.19027
1553438_at	1.75389	1.72868	1.94194	1.76079	1.73083	2.05224	1.97053	1.77012	1.73537	1.84941	1.72052	1.73185	1.69778	1.75231	1.75308	1.74176	1.92059	1.7253	1.73269	1.75565	1.77118	1.76724	1.74101	1.77686	1.74526	1.80031	2.06593	1.76776	1.95127	1.82523	1.81464	1.76755	2.38609	1.70349	1.74516	1.7534	1.94152	1.73401	1.86793	1.7309	1.75072	1.76292	2.07678	1.73918	1.75584	1.7605	2.24575	1.74404	1.75082
1553462_at	1.63641	1.16096	1.16096	1.33426	1.16096	1.16096	1.16096	1.16096	1.16096	1.31111	1.16096	1.16096	1.24283	1.16096	1.16096	1.16096	1.16096	1.16096	1.16096	1.21945	1.16096	1.2899	1.53551	1.64536	1.23293	1.377	1.1641	1.16096	1.19558	1.21118	1.16096	1.16096	1.16096	1.16096	1.16096	1.59708	1.1798	1.24808	1.2286	1.16096	1.16096	1.25871	1.60341	1.16096	1.26748	1.33705	1.16096	1.20334	1.16096
1553474_at	1.16096	1.16096	1.16096	1.16096	1.16096	1.16096	1.16096	1.16096	1.23432	1.16096	1.16096	1.16096	1.16096	1.16096	1.16096	1.16096	1.16096	1.16096	1.16096	1.16096	1.21586	1.16096	1.16513	1.19425	1.16096	1.16096	1.16096	1.17339	1.16096	1.16096	1.16278	1.16096	1.16096	1.16096	1.16096	1.16096	1.16096	1.16096	1.16096	1.16096	1.16096	1.20052	1.16096	1.16096	1.16096	1.16096	1.19742	1.52137	1.16096
1553493_a_at	1.59471	1.56818	1.61673	1.60312	1.57908	1.60224	1.5287	1.61308	1.59186	1.90776	1.56242	1.5772	1.58329	1.60669	1.57818	1.59481	1.60584	1.65556	1.57119	1.61793	1.62913	1.62056	1.58537	1.74593	1.68121	2.02447	2.0057	1.63499	1.80966	1.69307	2.07195	1.98558	2.33923	2.10592	1.59626	1.64124	1.56907	1.62311	1.74364	1.47686	1.62076	1.59254	2.24125	1.61181	1.78377	1.64137	2.14729	1.78622	1.599
1553502_a_at	1.18899	1.16096	1.16096	1.16096	1.25136	1.3192	1.16096	1.16096	1.18219	1.3211	1.16096	1.16096	1.16096	1.16096	1.16096	1.16096	1.16096	1.16096	1.37655	1.16096	1.16096	1.16096	1.16096	1.16096	1.42852	1.16782	1.16096	1.16096	1.16096	1.1779	1.16096	1.16096	1.16096	1.16096	1.16096	1.16096	1.16096	1.16096	1.16096	1.16096	1.16096	1.16096	1.16096	1.16096	1.16096	1.16096	1.48665	1.16096	1.16096
1553508_at	1.2531	1.31456	1.17104	1.73588	1.20798	1.20411	1.17175	1.20995	1.27018	1.20386	1.33402	1.20929	1.65947	1.21917	1.22305	1.21902	1.21632	1.20066	1.2033	1.26831	1.2258	1.22305	1.20936	1.6159	1.19903	1.69827	2.42329	1.23601	1.20032	1.68698	1.18453	1.22275	1.16773	1.17928	1.25051	1.20896	1.20465	1.24576	1.21248	1.43316	1.23171	1.62224	1.18203	1.25102	1.24301	1.22021	1.17335	1.19437	1.22467
1553510_s_at	2.00699	2.29778	1.91213	1.72435	1.94552	1.93545	1.65135	1.94643	2.01763	2.2594	2.12932	1.99076	1.73142	2.07134	1.99371	1.7147	1.82892	2.00504	1.99911	1.55649	2.02887	1.91389	1.71371	2.05929	1.89356	1.9277	1.72155	2.04709	2.024	1.81815	1.72193	2.06404	1.18396	1.95987	2.31954	1.84612	1.46525	2.11473	2.0362	1.38406	1.60592	2.08857	1.35308	1.39987	1.89035	2.01364	1.39688	1.75919	1.88312
1553514_a_at	1.17712	1.17402	1.1621	1.40271	1.27815	1.21264	1.16354	1.17786	1.18213	1.17438	1.17394	1.19633	1.17343	1.18309	1.18452	1.33524	1.28787	1.37117	1.27742	1.18474	1.22297	1.1843	1.18302	1.17078	1.17153	2.17048	1.16177	1.19209	1.17187	1.79142	1.89939	1.18495	2.38733	1.89656	1.20147	1.40552	1.17542	1.19742	1.18354	1.3491	1.19011	1.41852	1.91182	1.19097	1.32544	1.39203	1.20081	1.16954	1.28939
1553519_at	1.16096	1.16096	1.16096	1.16096	1.16096	1.16096	1.16096	1.16096	1.16096	1.16096	1.16096	1.16096	1.16096	1.16096	1.16096	1.16096	1.16096	1.16096	1.16096	1.16096	1.16096	1.16096	1.16096	1.16096	1.16096	1.16096	1.94299	1.16096	1.16096	1.16096	1.16096	1.22578	1.16096	1.226	1.16096	1.16096	1.16096	1.16096	1.2502	1.16096	1.16096	1.16096	1.16096	1.19315	1.16096	1.27719	1.20188	1.16096	1.22578
1553530_a_at	3.34997	3.53285	3.58482	3.43079	3.55322	3.45229	3.38608	3.53094	3.49839	3.45561	3.5613	3.49167	3.23872	3.51395	3.42208	3.44659	3.37384	3.39074	3.42688	2.88447	2.926	2.96499	3.07175	2.85061	2.77397	2.37149	2.59112	3.18225	2.50348	1.9407	2.18121	3.10824	1.53551	2.82291	3.29475	3.02019	2.77181	3.09669	2.47837	2.59542	2.58179	3.06164	1.64979	3.01157	2.66112	2.74172	1.44732	2.82213	2.83818
1553535_a_at	2.22067	2.80376	2.09206	2.65248	2.82281	2.71009	2.65061	2.4484	2.51599	2.55306	2.80694	2.52564	2.37462	2.72757	2.51431	2.63379	2.53689	2.65735	2.54246	2.68839	2.49821	2.72136	2.5082	2.84524	2.93767	2.78082	2.74649	2.77069	2.43378	2.51326	2.60811	2.79806	2.89425	2.99672	2.28867	2.8866	2.59048	2.178	2.52376	2.46137	2.26606	2.90994	2.29818	2.34731	2.78773	2.42335	2.41571	2.57087	2.53049
1553540_a_at	1.21764	1.20914	1.68258	1.21812	1.29981	1.21159	1.17541	1.21891	1.22572	1.21181	1.25341	1.21779	1.19297	1.23023	1.23224	1.22754	1.22562	1.20763	1.21079	1.23314	1.23158	1.23287	1.21737	1.20529	1.20592	1.18427	1.169	1.24639	1.20846	1.20228	1.18997	1.2346	1.17035	1.44681	1.26139	1.31367	1.2124	1.25677	1.20592	1.19417	1.24139	1.20328	1.18718	1.24379	1.20292	1.22835	1.17718	1.20125	1.21289
1553542_at	1.8668	1.88908	1.66553	1.77381	1.54597	1.56226	1.21002	1.69952	1.5609	1.55547	1.74603	1.54707	1.8066	1.69412	1.73687	1.61046	1.44306	1.74506	1.90114	1.90378	1.78065	1.92299	2.31496	1.79301	1.75919	2.2863	2.64182	1.83435	1.88794	1.46796	2.02996	1.77933	2.17099	1.83861	2.04935	1.56071	1.83881	1.8205	1.82414	2.48794	1.79702	1.74622	1.73867	1.83978	1.76998	2.03696	1.8383	1.75798	2.28301
1553559_at	1.16096	1.16096	1.16096	1.16096	1.16096	1.16096	1.16096	1.16096	1.16096	1.16096	1.16096	1.16096	1.16096	1.16096	1.16096	1.16096	1.16096	1.16096	1.16096	1.16096	1.16096	1.61512	1.16096	1.16096	1.16096	1.16096	1.16096	1.16096	1.16096	1.16096	1.16096	1.16096	1.16096	1.16096	1.16096	1.4359	1.16096	1.16096	1.16096	1.16096	1.16096	1.16096	1.16096	1.16096	1.16096	1.16096	1.16096	1.16096	1.16096
1553574_at	1.16096	1.16096	1.16096	1.16096	1.16096	1.16096	1.16096	1.28856	1.16096	1.16096	1.16096	1.16096	1.16096	1.16096	1.23426	1.16096	1.16096	1.16096	1.16096	1.16096	1.16096	1.16096	1.16096	1.16096	1.16096	1.16096	1.16096	1.16096	1.16096	1.16096	1.16096	1.16096	1.16096	1.16096	1.18102	1.16096	1.16096	1.16096	1.16096	1.16096	1.16096	1.16096	1.16096	1.16096	1.16096	1.16096	1.16096	1.18349	1.16096
1553575_at	3.31186	3.52286	3.7068	3.33335	3.32903	3.36926	3.69776	3.53107	3.22217	3.43808	3.40775	3.47014	3.44058	3.16354	3.22861	3.10332	3.05477	3.3782	3.42228	3.35996	3.29127	3.20698	3.20834	2.98892	2.88072	3.33571	3.38766	2.94228	3.08582	3.22759	3.09553	3.03032	3.08257	3.1579	3.24699	3.22471	3.4387	3.24224	3.4383	2.89634	3.31215	3.06515	3.39166	3.35144	3.07907	3.42738	3.26864	3.29274	3.32257
1553582_a_at	2.19356	2.81649	1.80607	1.8534	2.26692	1.85025	1.79087	1.86186	1.82187	1.83336	1.84523	1.81937	1.80171	1.82542	2.07562	1.81041	1.83043	2.08617	1.8042	1.82325	2.69943	1.82233	1.80893	2.28678	1.84731	1.84122	2.56144	1.95532	2.04727	2.0577	1.85411	1.83503	1.83396	2.63473	2.30189	1.83014	2.2815	1.82794	2.31536	2.0031	2.01541	1.86935	1.82707	1.79023	2.07082	1.82787	2.5382	2.08607	2.1493
1553583_a_at	1.66663	1.97202	1.77576	1.23445	1.63934	2.36696	2.03826	2.02235	1.48851	1.22677	1.61839	1.37458	1.77653	1.24792	1.7029	1.24444	1.24359	1.86552	1.82346	1.25196	1.25068	1.25122	1.23342	1.22028	1.22021	1.19402	1.17483	1.26725	1.22414	1.21712	1.20171	1.2544	1.83366	2.21125	1.16096	1.23345	1.22871	1.27751	1.2266	1.20606	1.26116	1.21754	1.19841	1.26366	1.21754	1.2465	1.18555	1.21468	1.23624
1553585_a_at	1.20652	1.19972	1.17001	1.20673	1.20518	1.20155	1.28428	1.20719	1.21433	1.20133	1.20023	1.20673	1.18804	1.47513	1.21967	1.21618	1.21278	1.19812	1.20054	1.64235	1.21899	1.21951	1.20652	1.19493	1.19663	1.17774	1.24829	1.23231	1.19775	1.19298	1.24118	1.22149	1.167	1.17771	1.24643	1.30649	1.30465	1.24114	1.19623	1.18617	1.22835	1.19431	1.18023	1.23023	1.19351	1.25573	1.17213	1.19188	1.42311
1553587_a_at	2.49371	2.74045	2.48641	2.52205	2.61401	2.62063	2.58739	2.78203	2.81462	2.60149	2.68309	2.60393	2.12335	2.63333	2.75035	2.58859	2.44818	2.46243	2.53962	3.06766	3.12541	3.14429	2.98333	3.07573	3.18027	3.27953	3.2946	3.04164	3.18333	3.2718	3.20942	3.1311	3.20924	3.24738	2.82325	3.11543	3.24323	2.97485	3.27019	3.14284	3.11856	3.10392	3.25231	2.90667	3.15024	3.29508	3.28377	3.07469	3.15231
1553589_a_at	2.52585	2.11145	2.34334	2.81356	1.59544	2.80869	2.79641	2.59223	2.04877	2.97727	1.96132	2.64797	2.85406	2.23025	1.88677	2.24379	2.68916	2.86789	2.45296	3.18207	2.96745	3.05216	3.61719	3.24718	3.43111	3.09188	2.82479	2.66326	3.0145	2.79766	3.06883	2.98783	2.78289	2.95109	2.91033	3.5806	2.941	2.83595	2.77739	3.26797	2.32474	3.54813	3.12789	3.23865	3.46812	2.49931	3.03639	3.75045	2.98892
1553599_a_at	1.21724	1.20889	1.17434	1.21779	1.21528	1.21127	1.17526	1.21868	1.22527	1.22851	1.20934	1.21748	1.19285	1.22976	1.23171	1.22712	1.22525	1.20744	1.22729	1.23281	1.23101	1.2324	1.21699	1.20499	1.21419	1.18409	1.34035	1.24594	1.20812	1.20208	1.18977	1.2342	1.17023	1.18362	1.50584	1.21682	1.2121	1.25613	1.20566	1.16096	1.24082	1.16096	1.20157	1.49077	1.25115	1.22787	1.17702	1.20102	1.25174
1553600_at	1.95206	1.88724	2.18014	1.90962	1.9764	2.04242	2.44796	1.8446	1.76558	2.01785	1.99901	1.89417	2.13225	1.77882	1.94175	1.96608	2.01396	1.80809	2.00009	1.78104	1.85909	1.85411	1.76558	1.84399	1.83326	1.93744	1.74633	1.79023	1.83366	1.786	2.01036	1.89595	2.12292	1.95908	1.76864	1.88227	1.75736	1.68746	1.79587	1.90585	1.72576	1.87531	2.02287	1.76273	2.13196	1.78488	1.88964	1.87588	1.77735
1553602_at	1.16096	1.16574	1.5668	1.16096	1.1708	1.25054	1.16096	1.16096	1.16096	1.16096	1.22311	1.16096	1.16096	1.16096	1.16096	1.16096	1.16096	1.57231	1.16096	1.16096	1.16096	1.16096	1.16096	1.16096	1.16096	1.16096	1.80237	1.16096	1.16096	1.16096	1.16096	1.16096	1.16096	1.16096	1.16096	1.16096	1.16096	1.16096	1.16096	1.21034	1.1777	1.26817	1.16096	1.16096	1.16096	1.16096	1.16096	1.16096	1.21699
1553604_at	1.16096	1.16096	1.16096	1.16096	1.16096	1.16096	1.16096	1.16096	1.16096	1.16096	1.16096	1.16096	1.16096	1.16096	1.16096	1.16096	1.16096	1.16096	1.16096	1.16096	1.16096	1.16096	1.16096	1.16096	1.16096	1.16096	1.16096	1.16096	1.16096	1.16096	1.16096	1.16096	1.16096	1.16096	1.16096	1.16096	1.16096	1.16096	1.16096	1.16096	1.16096	1.16096	1.16096	1.16737	1.16096	1.16096	1.16096	1.16096	1.16096
1553605_a_at	1.16096	1.16096	1.16096	1.16096	1.16096	1.16096	1.16096	1.16096	1.16096	1.16096	1.16096	1.16096	1.16096	1.16096	1.16096	1.16096	1.16096	1.16096	1.16096	1.18699	1.16096	1.16096	1.16096	1.16096	1.16096	1.16096	1.1933	1.16096	1.16096	1.16096	1.16096	1.16096	1.16096	1.16096	1.16096	1.16096	1.16096	1.16096	1.16096	1.16096	1.16096	1.16096	1.16096	1.34578	1.16096	1.16096	1.16096	1.16096	1.16096
1553611_s_at	1.61733	1.53984	1.21827	1.72899	1.70331	1.73751	1.65853	1.49551	1.81382	1.68014	1.26694	1.23619	1.33776	1.52996	1.72568	1.57288	1.26093	1.69816	1.28003	1.82922	2.35714	2.04618	1.8172	2.36098	2.06049	2.97999	2.90718	1.98492	2.59629	2.45218	2.70501	1.84039	2.90483	2.90167	2.07668	2.43954	2.72669	2.20098	2.34012	2.53573	1.95297	2.32174	2.20098	1.80788	2.36601	2.43126	2.80517	1.81206	2.57573
1553612_at	1.32822	1.26966	1.24376	1.33244	1.32439	1.32936	1.20948	1.33741	1.34114	1.2731	1.31274	1.28118	1.28326	1.34706	1.34979	1.35225	1.86433	1.31456	1.31351	1.40939	1.36304	1.35519	1.88236	1.3134	1.25995	1.23117	1.19663	1.37812	1.32099	1.24467	1.27994	1.46366	1.22368	1.29755	1.67643	1.33338	1.31699	1.39176	1.37124	1.35384	1.47746	1.30625	1.27098	1.36805	1.30767	1.40918	1.20494	1.26447	1.33849
1553613_s_at	1.50575	1.87793	1.82834	2.10936	1.5952	1.92121	1.70596	2.04907	1.874	1.40452	1.45461	1.87308	1.86126	1.3488	1.65545	1.73878	1.90084	1.87622	2.01474	2.40886	2.60499	2.65109	3.078	2.29668	2.95905	2.46103	2.53215	2.39568	2.23301	2.75528	2.2811	3.04922	2.34628	2.70656	1.84442	2.51234	2.69649	2.11875	2.21286	2.81846	2.63092	3.04065	3.01885	2.56998	2.56255	2.33364	2.28568	3.04777	2.36193
1553618_at	1.16096	1.16736	1.16096	1.16096	1.16096	1.16096	1.16096	1.16096	1.16096	1.16096	1.16096	1.16096	1.16096	1.16096	1.16096	1.16096	1.16096	1.16096	1.16096	1.16096	1.16096	1.16096	1.16096	1.20478	1.16096	1.16096	1.16096	1.16096	1.16537	1.16096	1.26618	1.16517	1.16096	1.16096	1.16096	1.16096	1.30396	1.16096	1.16096	1.16096	1.16096	1.16096	1.16096	1.16096	1.33408	1.16096	1.56109	1.16096	1.16096
1553627_s_at	1.81592	1.16096	1.16096	1.16096	1.19113	1.25803	1.16096	1.16096	1.16096	1.16096	1.49515	1.81031	1.52774	1.28471	1.17322	1.86095	1.60234	1.53672	1.68574	1.22056	1.16096	1.16096	1.53205	1.16096	1.16096	1.16096	1.16096	1.16096	1.16096	1.16096	1.16096	1.16096	1.16096	1.16096	1.16096	1.16096	1.16096	1.16096	1.16096	1.16096	1.16096	1.16096	1.16096	1.16096	1.16096	1.16096	1.16096	1.18903	1.16096
1553630_at	1.16096	1.16096	1.16096	1.16096	1.16096	1.16096	1.16096	1.16096	1.16096	1.16096	1.36498	1.16096	1.16096	1.16096	1.16096	1.16096	1.16096	1.16096	1.16096	1.16096	1.16096	1.16096	1.16096	1.16096	1.16096	1.16096	1.16096	1.16096	1.16096	1.18282	1.16096	1.16096	1.16096	1.16096	1.16096	1.16096	1.24899	1.16096	1.16096	1.16096	1.19767	1.16096	1.16096	1.16096	1.16096	1.16096	1.16096	1.16096	1.16096
1553633_s_at	1.16912	1.16527	1.16122	1.16761	1.16933	1.16998	1.35592	1.1703	1.17008	1.16813	1.16792	1.17036	1.16759	1.17167	1.17198	1.17276	1.17133	1.16937	1.17131	1.17126	1.16957	1.17097	1.16622	1.18514	1.40002	1.16209	1.18084	1.20997	1.21468	1.19826	1.61076	1.63093	1.31237	1.16364	1.18327	1.20714	1.16657	1.26014	1.18317	1.16228	1.17445	1.16663	1.19594	1.17566	1.20448	1.67983	1.70157	1.16393	1.16603
1553635_s_at	1.31082	1.29731	1.22746	1.31426	1.30731	1.30596	1.22973	1.31859	1.32314	1.30144	1.29755	1.30983	1.2648	1.16096	1.33286	1.3491	1.32451	1.29377	1.2962	1.33628	1.33976	1.3358	1.31285	1.29707	1.29358	1.28717	1.47075	1.35978	1.30434	1.42769	1.26622	1.33969	1.2133	1.24833	1.36688	1.43969	1.3179	1.36913	1.40473	1.38125	1.35553	1.32796	1.62215	1.34806	1.32538	1.33477	1.2374	1.28605	1.30735
1553639_a_at	1.20887	1.20173	1.17088	1.20911	1.20755	1.20372	1.17155	1.20954	1.21668	1.20348	1.20211	1.20887	1.18915	1.22064	1.2225	1.21858	1.21586	1.33244	1.20283	1.16096	1.22169	1.22266	1.20884	1.19712	1.19861	1.26151	1.16727	1.26014	1.1999	1.87286	1.18426	1.22462	1.55843	1.179	1.24205	1.2085	1.20418	1.24482	1.35454	1.18779	1.2312	1.16096	1.18169	1.23365	1.19548	1.21907	1.17317	1.19393	1.20469
1553640_at	1.16096	1.16096	1.16096	1.16096	1.16096	1.16096	1.16096	1.16096	1.16096	1.16096	1.16096	1.16096	1.16096	1.16096	1.16096	1.16096	1.16096	1.16096	1.16096	1.21558	1.21225	1.16096	1.16398	1.16096	1.16096	1.16096	1.16096	1.19541	1.21789	1.19955	1.21522	1.16096	1.62626	1.47449	1.16096	1.16096	1.16096	1.1695	1.16707	1.16096	1.37301	1.16096	1.51279	1.16096	1.16096	1.16096	1.16096	1.16096	1.20228
1553641_a_at	1.26686	1.16096	1.53095	1.16096	1.16096	1.16096	1.90622	1.26338	1.16096	1.16096	1.16096	1.22155	1.3635	1.16096	1.16096	1.19695	1.16096	1.19275	1.22592	1.16096	1.16096	1.43302	1.16096	1.16096	1.32736	1.16096	1.16096	1.16096	1.22906	1.16096	1.16096	1.16096	1.16096	1.16096	1.16096	1.16096	1.16096	1.16096	1.16096	1.16096	1.16096	1.16096	1.16096	1.16096	1.16096	1.16096	1.16096	1.16096	1.16096
1553645_at	1.16096	1.16096	1.16096	1.16096	1.16096	1.16096	1.16096	1.16096	1.16096	1.16096	1.16096	1.16096	1.16096	1.16096	1.16096	1.16096	1.16096	1.16096	1.16096	1.16892	1.16096	1.24448	1.16096	1.16754	1.16096	1.16096	1.16096	1.16096	1.17561	1.16096	1.16096	1.16096	1.19584	1.16096	1.2506	1.16096	1.16096	1.16096	1.1696	1.16096	1.16096	1.16096	1.16096	1.16096	1.16096	1.16096	1.16096	1.19186	1.16096
1553647_at	1.88784	1.87745	1.82242	2.81008	1.65067	2.93862	2.7555	1.91192	1.84069	2.81058	1.73302	1.84312	2.68983	1.66064	1.63073	2.47193	2.53326	2.56194	2.84378	2.67327	1.91098	3.03337	2.07381	2.91341	2.70169	1.86136	1.83326	1.66171	1.75399	1.61783	1.88106	1.66785	2.08838	1.84911	1.85725	3.07251	1.77576	1.8485	1.94408	2.83452	1.64433	1.89417	1.68657	2.35294	2.99812	1.64156	1.56498	2.08763	2.23336
1553657_at	2.05573	1.88438	2.01405	1.44597	1.7846	2.11145	2.09473	1.71963	2.04439	1.24091	1.85998	1.18926	1.22838	1.50172	1.20003	1.50256	1.70573	1.18387	1.67376	1.20338	1.20406	1.24257	1.46837	1.18078	1.76936	1.62346	1.18736	1.2098	1.18217	1.20518	1.72117	1.31319	1.44557	1.17042	1.16096	1.23206	1.29649	1.2161	1.18881	1.1741	1.2064	1.67394	1.17027	1.20802	1.48215	1.16096	1.16761	1.27576	1.19387
1553660_at	1.25935	1.27171	1.73856	1.42213	1.25653	1.25328	1.56078	1.45546	1.26997	1.2527	1.66171	1.25842	1.33844	1.21068	1.2796	1.2716	1.27048	1.24616	1.24906	1.5424	1.67916	1.27994	2.04477	2.05498	1.29683	1.38612	1.8916	1.30027	1.51491	1.39765	1.73797	1.38901	1.93358	1.93106	1.31351	1.25926	1.25359	1.46962	1.24514	2.03942	1.45659	1.29321	1.2353	1.30351	1.30783	1.43208	2.32956	2.10839	1.73576
1553663_a_at	1.74122	1.75379	1.73517	1.79338	1.76967	1.81021	1.74355	1.72672	1.77253	1.79639	1.74516	1.75496	1.72838	1.77746	1.78622	1.76591	1.79606	1.75023	1.76828	2.08146	2.11237	1.97505	1.77505	2.46758	2.32307	2.48897	2.72818	1.82446	2.13225	2.61101	2.50826	1.8323	2.85645	2.8797	1.77822	2.05601	2.28342	1.8106	2.21556	2.04917	1.84469	1.80788	2.31096	1.92629	2.13216	2.47514	2.87026	1.78697	2.18111
1553666_at	1.16096	1.21905	1.16096	1.16096	1.16096	1.16096	1.26744	1.16096	1.16096	1.16096	1.17496	1.16096	1.16096	1.3542	1.16096	1.16096	1.19442	1.16096	1.35536	1.29032	1.20482	1.16096	1.16096	1.1774	1.16096	1.16096	2.26129	1.16096	1.35794	1.16096	1.16096	1.16096	1.16096	1.16096	1.16096	1.16096	1.16096	1.16096	1.16096	1.28862	1.16096	1.16096	1.16096	1.16096	1.16096	1.16096	1.18733	1.41075	1.16096
1553668_at	1.7493	1.43821	1.26997	1.67191	1.94832	1.83035	1.8748	1.39396	1.48191	1.81571	2.01579	1.71334	1.90962	1.52647	1.41418	1.47242	1.75052	2.08579	1.68755	1.36227	1.35642	1.54764	1.38287	1.36919	1.49998	1.26317	1.22199	1.44103	1.37648	1.3287	1.20068	1.41309	1.25983	1.35237	1.46852	1.37985	1.36537	1.27596	1.21975	1.30164	1.36298	1.42235	1.20729	1.42068	1.36115	1.35035	1.7478	1.21362	1.38091
1553672_at	1.95067	1.19679	1.16878	1.18901	1.17201	1.19831	1.19119	1.19495	1.22282	1.22177	1.17024	1.19426	1.18205	1.19813	1.21598	1.17631	1.20002	1.31514	1.1917	1.4338	1.84008	1.23988	1.68831	1.19205	1.19346	1.26227	1.37288	1.21013	1.516	1.18976	1.17506	1.17632	1.27145	1.17054	2.3922	1.1943	1.18936	2.10074	1.19298	1.20731	1.20954	1.78558	1.17288	1.21886	1.18382	1.25958	1.17056	1.18936	1.19116
1553678_a_at	3.53381	3.56867	3.63932	3.53031	3.64154	3.54478	3.4314	3.60114	3.58651	3.5387	3.63694	3.63262	3.38238	3.59967	3.52662	3.51691	3.48466	3.5236	3.56786	3.19233	3.20918	3.22919	3.05753	3.09369	3.10068	2.72611	2.94975	3.33997	2.96991	2.78289	2.82508	3.30482	2.76573	3.009	3.47891	3.19008	2.98649	3.39129	2.96065	2.78863	3.00662	3.25669	2.78312	3.26664	3.06456	3.11475	2.81809	3.07754	3.08071
1553679_s_at	1.16096	1.50536	1.16096	1.16096	1.61097	1.16096	1.16096	1.16096	1.16096	1.16096	1.17607	1.16096	1.16096	1.16096	1.16096	1.28837	1.16096	1.17637	1.16096	1.16096	1.16096	1.16096	1.16437	1.16096	1.16096	1.16096	1.24305	1.16096	1.16096	1.16096	1.16096	1.16096	1.16096	1.16096	1.16096	1.16096	1.19311	1.16096	1.16096	1.16096	1.16096	1.16096	1.16096	1.16096	1.16096	1.16096	1.16096	1.16096	1.16096
1553682_at	1.16096	1.16096	1.16096	1.16096	1.16096	1.16096	1.16096	1.16096	1.16096	1.16096	1.16096	1.16096	1.16096	1.16096	1.16096	1.16096	1.16096	1.16096	1.16096	1.16096	1.16096	1.16096	1.16096	1.17048	1.19002	1.16096	1.16716	1.17076	1.34795	1.36002	1.30549	1.29664	1.54764	1.16096	1.16096	1.16096	1.17926	1.16096	1.16096	1.25712	1.18947	1.16096	1.16096	1.20911	1.16096	1.16096	1.16096	1.16096	1.16096
1553683_s_at	1.21807	1.23101	1.19775	1.21855	1.20456	1.25602	1.18658	1.24486	1.22617	1.21212	1.23177	1.21824	1.19315	1.23077	1.23305	1.228	1.226	1.22835	1.22014	1.66594	1.27572	1.28366	1.638	1.61717	1.49551	2.58179	1.93958	1.37935	1.79516	2.08743	1.62149	1.82834	2.53566	1.82355	1.5966	1.62038	1.87117	1.50601	1.73617	1.94436	1.24301	1.82973	2.04683	1.40538	1.79484	1.22886	1.59936	1.28846	1.98169
1553684_at	1.82406	1.70928	1.63379	1.61287	1.82707	1.83131	1.66987	1.72732	1.70006	1.7931	1.848	1.70949	1.67814	1.81979	1.71391	1.79349	1.72172	1.70969	1.71242	1.81433	2.13444	1.892	1.8987	1.96045	1.87177	1.8835	1.85034	2.09066	1.88543	1.88908	1.89356	2.14555	1.85497	1.86433	1.97334	1.8133	1.89323	1.85778	1.87147	1.96578	1.74887	1.90843	2.47311	1.84996	1.89469	1.87635	1.90146	1.75023	1.96164
1553685_s_at	1.73949	2.55368	2.71243	2.20427	2.64585	2.24664	1.52417	1.63426	2.34101	2.13216	2.75677	2.37834	1.54153	2.28433	2.35049	2.49389	1.9867	2.48157	1.83731	1.61237	1.61891	1.61413	1.58096	1.62118	1.58012	1.5323	1.45316	1.99341	1.61891	1.57919	1.58355	1.64377	1.4562	1.66083	1.80224	1.58921	1.56356	1.63761	1.58537	1.57521	1.38832	1.58666	1.55835	1.6066	1.58555	1.61028	1.52194	1.5991	1.59243
1553686_at	1.17031	1.20202	1.16134	1.16875	1.17061	1.19662	1.16203	1.33933	1.18702	1.16932	1.43208	1.33182	1.16868	1.17367	1.17382	1.17442	1.17336	1.17065	1.17289	1.20334	1.21894	1.32617	1.16781	1.34402	1.16635	1.16242	1.41316	1.18118	1.16497	1.16392	1.16216	1.55427	1.37362	1.1935	1.18674	1.17422	1.16755	1.18321	1.16516	1.24429	1.17723	1.16766	1.6835	1.17835	1.21274	1.17136	1.16174	1.38617	1.18695
1553688_at	1.1646	1.18725	1.19898	1.17087	1.16482	1.16526	2.34731	1.36889	1.24429	1.16401	1.1932	1.16535	1.47701	1.22256	1.16622	1.38146	1.166	1.16477	1.21348	1.16474	1.17411	1.16524	1.16205	1.18617	1.16286	1.45014	1.9976	1.16625	1.16123	1.16159	1.16111	1.16395	1.29272	1.1619	1.16096	1.16687	1.19516	1.16764	1.16213	1.19503	1.37668	1.2712	1.1788	1.16526	1.3366	1.16229	1.28097	1.32763	1.16303
1553691_at	1.72512	1.50214	1.22515	1.38347	2.40243	1.459	1.25295	1.26682	1.77557	2.11746	2.47721	1.82514	1.22467	1.90084	1.46873	1.27507	1.29821	1.59995	1.32046	1.28402	1.28471	1.28379	1.26366	1.24816	1.2715	1.21335	1.18698	1.2771	1.25396	1.18959	1.22417	1.28814	1.21335	1.81927	1.2162	1.26218	1.25666	1.29941	1.24833	1.27437	1.23644	1.24356	1.24754	1.29811	1.24573	1.38734	1.91001	1.24034	1.28206
1553693_s_at	2.99599	2.88151	2.97786	2.89215	2.85347	2.94783	2.92823	2.92049	2.98659	2.67973	3.04438	3.0074	2.98105	3.1008	3.06189	3.10954	3.04705	2.97206	3.01896	2.85654	2.80316	2.80002	2.81934	2.50835	2.79385	2.77544	2.50296	2.76375	2.76406	2.59662	2.54468	2.64551	2.44935	2.68372	2.84373	2.76804	2.86578	2.89545	2.90839	2.55306	2.69727	2.31832	2.69197	2.76003	2.6548	2.84555	2.30874	2.65096	2.90324
1553694_a_at	2.55313	2.85884	2.83148	2.59146	2.81058	2.59971	2.14365	2.19829	2.69387	2.57961	2.80045	2.79689	2.515	2.65185	2.66273	2.61259	2.52853	2.68297	2.50775	1.36103	1.45561	1.37486	1.34408	1.46251	1.37078	1.26944	1.26426	1.75986	1.32725	1.62087	1.33844	1.50038	1.26562	1.26534	1.64536	1.35679	1.30544	1.64859	1.40729	1.17256	1.4287	1.17886	1.57636	1.42809	1.36943	1.21454	1.25432	1.17666	1.25235
1553695_a_at	1.67335	2.18923	2.00504	2.0678	2.24498	2.10375	1.90454	2.25988	2.12611	1.7029	2.33215	1.69767	1.96817	1.93462	2.16189	2.16758	1.79902	1.6884	1.59544	2.57653	2.54827	2.58252	2.38454	2.85913	2.79985	3.00322	2.77165	2.69793	2.57233	2.74655	2.80489	2.78148	3.06761	3.0655	2.43616	2.79046	2.77349	2.42178	2.40436	2.88282	2.04887	2.78924	2.34084	2.3294	2.82393	2.37041	2.78497	2.54834	2.75271
1553696_s_at	2.08655	2.01732	2.10656	1.86744	2.21952	1.90895	2.11237	2.088	1.98566	2.03686	1.99839	2.03246	1.80923	2.18441	2.04573	2.16153	2.07146	2.00282	2.06228	2.06471	2.09417	2.01945	2.17607	2.06662	2.09483	2.16828	2.12467	2.2265	2.18298	2.14975	2.10869	2.20947	2.14328	1.92568	2.40089	2.02589	2.20329	2.16721	2.15963	2.25681	2.17398	2.13927	2.25297	2.10646	2.25756	2.4427	2.13608	2.2406	2.04189
1553697_at	1.16096	1.16096	1.16096	1.16096	1.16096	1.16096	1.16096	1.16096	1.16096	1.16096	1.18258	1.16096	1.16096	1.16096	1.16096	1.16096	1.16096	1.16096	1.16096	1.16096	1.16096	1.16096	1.16096	1.16096	1.16096	1.16096	1.16096	1.16096	1.16096	1.16096	1.16096	1.16096	1.16096	1.16096	1.16096	1.16096	1.16096	1.16096	1.16096	1.16096	1.16096	1.16096	1.16096	1.16096	1.16096	1.16096	1.16096	1.16096	1.16096
1553702_at	1.95683	1.85156	2.14581	2.23344	2.07591	2.08704	1.82845	1.9976	1.75308	1.7739	1.7382	1.7474	2.52422	1.76894	1.76735	1.87726	1.77862	1.7491	1.76646	1.77951	1.96512	1.78498	1.97598	2.09568	1.81979	2.0649	2.07552	1.78824	1.81529	1.95889	1.95579	1.78084	1.97143	2.20836	1.70655	1.87331	1.89229	1.74534	1.84941	1.82215	1.74043	2.27104	2.11789	1.74346	2.04692	1.76383	2.15407	1.76239	1.8568
1553706_at	1.16096	1.16096	1.16096	1.16096	1.16096	1.16096	1.30731	1.16096	1.16736	1.2796	1.16096	1.16096	1.16096	1.16096	1.16096	1.16096	1.16096	1.66197	1.20112	1.16096	1.16096	1.16096	1.40211	1.16096	1.16096	1.16096	1.16096	1.16096	1.16096	1.16096	1.16096	1.16096	1.16096	1.16096	1.16096	1.16096	1.17131	1.16096	1.16096	1.16096	1.16096	1.16096	1.16096	1.16096	1.16096	1.16096	1.16096	1.16096	1.16096
1553709_a_at	2.96288	3.12584	3.03684	2.98327	3.09904	2.98543	3.04255	3.05308	3.07836	3.06037	3.09452	3.01371	2.84873	3.04734	2.99093	2.92069	2.93026	2.8217	2.9549	3.03604	3.1	3.04761	2.88746	3.10035	2.87451	2.73457	3.06114	3.05805	2.77293	3.1499	3.11692	2.98778	3.02124	2.91954	3.06663	3.06719	3.02582	3.11254	3.11811	2.78353	3.07685	3.03812	2.69967	2.94078	3.07673	3.0173	3.0527	2.77486	3.02972
1553718_at	2.93534	2.92573	2.99975	2.80316	2.97616	3.15479	2.96332	3.0701	2.63103	2.95992	2.87196	3.06404	3.03474	2.76614	2.79739	2.8294	2.92921	2.92714	3.18546	2.19422	2.56137	2.56295	2.36509	2.39619	2.35705	2.18171	2.66624	2.48978	2.46302	2.50396	2.62358	2.48572	2.51626	2.79612	2.2211	2.30249	2.22524	2.29183	2.24592	2.01732	2.37455	2.63103	2.178	2.2623	2.46403	2.10806	2.38528	2.51048	2.12978
1553721_at	1.16753	1.16365	1.1611	1.16614	1.16767	1.16822	1.16146	1.16645	1.16096	1.23935	1.16654	1.16857	1.16617	1.16096	1.16999	1.1707	1.16972	1.16772	1.16945	1.16831	1.1668	1.16847	1.16407	1.1633	1.16456	1.17118	1.16104	1.17208	1.16226	1.16266	1.16155	1.18619	1.16126	1.16302	1.19692	1.17069	1.1654	1.17562	1.16362	1.16187	1.1709	1.16551	1.16209	1.60157	1.16442	1.16642	1.16131	1.16318	1.28605
1553722_s_at	1.16096	1.16096	1.16096	1.16096	1.16096	1.16096	1.16096	1.16096	1.16096	1.16096	1.16096	1.16096	1.16096	1.16096	1.16096	1.16096	1.16096	1.16096	1.16096	1.16096	1.16815	1.16096	1.16539	1.16096	1.16096	1.1786	1.16096	1.16096	1.16096	1.16272	1.16096	1.16096	1.79484	1.16096	1.16096	1.16096	1.16096	1.16096	1.16096	1.16096	1.16096	1.16096	1.16096	2.7805	1.16096	1.16096	1.16096	1.16096	1.16096
1553725_s_at	2.00972	2.45069	1.58413	1.9029	2.47994	2.12877	1.16565	2.07786	2.23957	2.34952	2.69075	2.34341	1.17892	2.3219	2.0185	2.20284	2.02665	2.57835	2.34247	1.16096	1.16096	1.16096	1.16096	1.16096	1.16096	1.16096	1.16096	1.45876	1.16096	1.16096	1.16096	1.16096	1.16096	1.16096	1.66738	1.16096	1.16096	1.17548	1.16096	1.16096	1.16096	1.16096	1.16096	1.16986	1.16096	1.16096	1.16096	1.16096	1.16096
1553726_s_at	1.31237	1.30055	1.22562	1.31601	1.30893	1.30741	1.2279	1.42061	1.32477	1.30293	1.36185	1.35004	1.29852	1.41916	1.37561	1.39288	1.32588	1.3314	1.42392	1.40904	1.41279	1.37781	1.31421	1.29439	1.291	1.25136	1.21378	1.36103	1.30611	1.29056	2.03576	1.33735	1.25898	1.24956	1.55229	1.30972	1.36374	1.44024	1.36564	1.40301	1.91474	1.29082	1.25554	1.41933	1.35955	1.37687	1.2384	1.28735	1.30902
1553727_at	1.16806	1.16096	1.16114	2.12271	1.16819	1.99051	1.16156	1.16794	1.16816	2.07639	1.16697	1.16912	1.40211	1.16943	1.17063	1.17135	1.17036	1.16823	2.13608	1.32409	1.16765	1.72001	1.1646	1.16729	1.57801	1.16182	1.16106	1.17328	1.16266	1.34462	1.20514	1.16914	1.16132	1.16321	1.18012	1.93977	1.1658	1.17679	1.16388	1.40786	1.172	1.16585	1.21967	1.17311	1.64115	1.16726	1.16138	1.16339	1.3711
1553734_at	2.61609	2.46962	2.07828	2.46688	1.81216	2.47669	2.55757	2.45016	2.4172	2.46681	2.44803	2.43531	2.49447	2.18583	2.41766	2.44004	2.44782	2.4908	2.45439	2.40155	2.5109	2.42363	2.41787	2.47297	2.47791	2.50904	2.55242	2.45602	2.44072	2.47159	2.49703	2.41262	2.59014	2.53773	2.7291	2.43598	2.41998	2.80722	2.43407	2.48116	2.36615	2.49334	2.48123	2.36916	2.46555	2.40213	2.53273	2.44423	2.44605
1553736_at	1.16096	1.16096	1.16096	1.16096	1.16096	1.16096	1.16096	1.16096	1.16096	1.16096	1.16096	1.16096	1.16096	1.16096	1.16096	1.16096	1.16096	1.16096	1.16096	1.17555	1.16096	1.16096	1.16979	1.16096	1.16096	1.16096	1.16096	1.16096	1.16096	1.16096	1.41795	1.16096	1.16096	1.16096	1.16096	1.16096	1.16096	1.16096	1.16096	1.16096	1.37992	1.16096	1.16096	2.10014	1.16096	1.16096	1.16096	1.87905	1.16096
1553741_at	1.16096	1.16096	1.16096	1.16993	1.16096	1.16096	1.16096	1.16096	1.16096	1.16096	1.16096	1.16096	1.16096	1.16096	1.16096	1.16096	1.16096	1.16096	1.16096	1.16096	1.16096	1.16096	1.16096	1.16096	1.16096	1.16096	1.9178	1.16096	1.16202	1.16096	1.26957	1.16096	1.57549	1.7207	1.16096	1.16096	1.1687	1.16096	1.16096	1.26043	1.16096	1.16096	1.84533	1.16096	1.16096	1.16096	1.16096	1.16096	1.2898
1553743_at	2.7484	2.59989	2.30585	2.54827	2.59475	2.45202	2.46259	2.53949	2.66025	2.09491	2.72606	2.73789	2.57499	2.83552	2.62926	2.50321	2.17607	1.98078	1.73055	2.47727	2.82508	2.53786	2.62434	2.59028	2.62281	2.93418	2.90583	2.81889	2.96757	2.98923	2.98276	2.96549	2.75449	2.69446	2.67573	2.53291	2.82574	2.5813	2.7971	2.77445	2.72813	2.66733	2.65198	2.57128	2.63142	3.0474	2.94632	2.62155	2.68626
1553749_at	2.67607	2.67961	2.94006	2.67513	2.41379	2.8584	2.77105	2.78422	2.89174	2.82708	2.94627	2.78208	2.46476	2.38961	2.64829	2.51705	2.53986	2.89655	2.84662	2.77667	2.67758	2.58627	2.15415	2.1484	2.15807	2.18636	1.8917	2.34165	1.75496	2.26856	1.74285	2.12384	1.56375	1.16096	3.02546	2.6743	2.3362	2.73865	2.61328	1.64387	2.46648	2.17872	2.27067	2.70106	2.24252	2.79203	2.2658	1.73557	2.44734
1553750_a_at	2.42563	2.63695	1.90209	2.4185	2.64379	1.79993	1.47843	1.68679	2.37322	2.25973	2.60178	2.25924	2.06342	1.77735	1.70204	2.35235	2.03266	2.22498	2.47514	1.60543	1.60272	1.46789	1.60902	1.63073	1.55578	1.51361	1.43468	1.62327	1.43518	1.61287	1.54872	1.60642	1.49077	1.49439	1.85961	1.58262	1.54966	1.64546	1.56726	1.54366	1.59798	1.57801	1.56907	1.59889	1.57019	1.59452	1.51324	1.60822	1.44297
1553755_at	1.24425	1.23317	1.18728	1.25204	1.24072	1.23724	1.56718	1.24765	1.25363	1.23749	1.23399	1.24349	1.21059	1.2596	1.2621	1.25566	1.25491	1.23161	1.23496	1.32811	1.26321	1.26341	1.24389	1.20474	1.26308	1.20034	2.1483	1.27965	1.23505	1.28569	1.30882	1.26686	1.41565	1.33254	1.26067	1.24376	1.34369	1.33921	1.54162	1.21468	1.3706	1.20285	1.62047	1.27625	1.2271	1.2585	1.27428	1.22379	1.23819
1553759_at	1.46931	1.16096	1.16106	1.16548	1.23445	1.19961	1.1644	1.16762	1.26577	1.16593	1.16586	1.19024	1.74374	1.35377	1.40492	1.16974	1.16871	1.16692	1.16864	1.16703	1.16562	1.16764	1.16326	1.16294	1.16414	1.16156	1.26206	1.17034	1.16175	1.16235	1.16141	1.16688	1.16118	1.16271	1.68062	1.16969	1.16487	1.17379	1.16324	1.16168	1.16922	1.165	1.16186	1.17029	1.16398	1.16527	1.16122	1.16284	1.16441
1553765_a_at	1.16096	1.16096	1.16096	1.16096	1.16096	1.16096	1.16096	1.16096	1.16809	1.16096	1.16096	1.16096	1.16096	1.16096	1.16096	1.16096	1.16096	1.16096	1.16096	1.16096	1.21565	1.16096	1.16096	1.16096	1.16096	1.16096	1.16096	1.16096	1.16096	1.16096	1.16096	1.17727	1.16096	1.16096	1.16096	1.16096	1.16096	1.16096	1.16096	1.16096	1.16096	1.16096	1.16096	1.16096	1.16096	1.16096	1.16096	1.16096	1.16096
1553768_a_at	1.8987	1.98068	2.78597	1.83396	2.30669	2.00463	1.95949	2.0951	1.93186	1.9974	1.92579	1.9819	1.93138	2.18214	1.62447	1.92092	1.72768	1.90135	1.74664	1.93804	1.69126	1.83151	3.28162	1.80094	1.96875	1.58999	1.96244	1.6589	1.6467	1.61001	1.80103	2.38519	1.69271	1.72109	1.80913	1.63896	2.02847	1.90813	1.87947	2.28553	2.17917	1.88604	1.74297	1.88077	1.60391	1.8565	2.09058	2.61572	2.21189
1553772_at	1.41916	1.16096	1.16096	1.18936	1.16096	1.16096	1.24688	1.16096	1.16096	1.17669	1.16096	1.16096	1.20635	1.16096	1.16096	1.26851	1.16096	1.18692	1.44711	1.16096	1.16096	1.16096	1.16096	1.16096	1.16096	1.16096	1.16096	1.16096	1.16096	1.16096	1.16096	1.16096	1.16096	1.16096	1.16096	1.16096	1.16096	1.16096	1.16096	1.48818	1.16096	1.16096	1.33327	1.16096	1.16096	1.16096	1.18507	1.16096	1.16096
1553778_at	1.91924	1.68861	1.89957	1.71771	1.87539	2.49293	1.88106	1.82414	1.70204	1.93068	1.8669	1.87177	1.892	1.89098	1.88491	1.8383	1.89939	1.90743	1.87598	2.02169	2.75592	2.66144	1.87866	2.73854	2.43544	2.8458	1.92338	2.53511	1.92972	1.93967	2.44033	1.91369	2.95104	2.89236	2.05093	1.92861	1.90388	2.33004	1.88953	1.89674	1.80279	2.11201	1.91622	1.86019	2.52107	1.91233	3.02182	2.28084	2.93804
1553787_at	1.38294	1.22311	1.25328	1.23368	1.25979	1.22888	1.18248	1.63508	1.24219	1.42629	1.22322	1.30484	1.20219	1.35725	1.25009	1.24382	1.27343	1.22185	1.22488	1.19817	1.70859	1.28261	1.23287	1.21962	1.21967	1.31769	1.17461	1.26321	1.413	1.21668	1.20125	1.21244	1.17615	1.19343	1.28165	1.30862	1.22797	1.27669	1.16273	1.25318	1.26031	1.21694	1.19801	1.26279	1.23386	1.24661	1.16485	1.21419	1.18478
1553789_a_at	1.16096	1.16096	1.16096	1.16096	1.16096	1.16096	1.16096	1.16096	1.16096	1.16096	1.16096	1.16096	1.16096	1.16096	1.16096	1.16096	1.16096	1.16096	1.16096	1.16096	2.29256	1.16096	1.16395	1.17263	1.16096	1.16096	1.23256	1.90832	1.16096	2.47498	1.16096	1.88864	1.18076	1.21396	1.16096	1.16096	1.36115	1.16096	1.16096	1.16096	1.19949	1.16096	1.17243	1.16096	1.16096	1.16937	1.92893	1.16096	1.25051
1553793_a_at	1.20497	1.16096	1.26987	1.16096	1.16096	1.18807	1.16096	1.20315	1.20442	1.16096	1.16096	1.20774	1.40255	1.16096	1.16096	1.16096	1.16096	1.16096	1.25686	1.16096	1.26992	1.16096	1.28517	1.16096	1.16096	1.39936	1.16096	1.16096	1.16096	1.16096	1.16096	1.16096	1.27799	1.16096	1.16096	1.16096	1.16096	1.23727	1.16096	1.17915	1.16096	1.16096	1.16096	1.16096	1.16096	1.16096	1.20555	1.288	1.16096
1553796_at	1.43697	1.16096	1.16096	1.3747	1.16096	1.16096	1.44952	1.16096	1.16096	1.16096	1.16096	1.16096	1.16096	1.16096	1.16096	1.16096	1.16096	1.16096	1.16096	1.16096	1.19119	1.16096	1.16096	1.2207	1.16096	1.16096	1.16619	1.16096	1.16175	1.16096	1.16096	1.16096	1.16096	1.43238	1.16096	1.16096	1.16096	1.16096	1.16096	1.16096	1.16096	1.16096	1.19333	1.21147	1.16096	1.16096	1.16096	1.16096	1.16096
1553801_a_at	2.18583	1.93007	1.72128	1.7872	2.30411	2.22229	2.26153	2.20427	2.16654	2.20715	2.47453	2.39237	1.77705	2.18461	2.24489	2.17029	2.09241	2.18599	2.34141	1.81825	2.2745	2.32513	2.15665	2.24243	2.18196	2.57981	2.3355	2.15599	2.21995	2.46781	2.23434	2.21775	2.30684	2.32917	2.21071	2.19643	2.45941	2.05848	2.17927	2.22182	2.15336	2.28383	2.2165	2.12753	2.27748	2.16199	2.63041	2.2031	2.19057
1553803_at	1.49291	1.80021	2.22691	1.94299	1.88763	1.963	2.00414	1.95422	1.26366	1.80855	1.96761	1.86871	2.12086	1.78879	1.92629	1.88656	1.97465	1.6966	1.90146	1.19639	1.19404	1.22476	1.18598	1.17844	1.56743	1.32468	1.57403	1.20537	1.19264	1.17645	1.1704	1.1966	1.16397	1.44564	1.21632	1.18819	1.18389	1.21178	1.17818	1.17204	1.16096	1.17828	1.1688	1.16496	1.17743	1.16096	1.16461	1.17613	1.18356
1553809_a_at	1.19528	1.28317	1.16293	2.81986	1.20631	3.23499	2.88851	1.21478	1.23896	3.19609	1.23795	1.37941	2.43049	1.24422	1.2465	2.22898	2.64753	3.07523	2.5342	2.76187	1.24676	3.18507	1.22969	2.8895	3.11129	1.1716	1.17333	1.21766	1.18766	1.21376	1.18124	1.28592	1.17367	1.19155	1.21122	3.19842	1.19207	1.20957	1.66132	2.90452	1.25657	1.18511	1.76864	2.52934	3.04488	1.18926	1.19747	2.49828	1.80268
1553823_a_at	1.19095	1.17983	1.16096	1.41574	1.53079	1.16096	1.16096	1.32006	1.16096	1.16096	1.26768	1.22311	1.25037	1.16096	1.22916	1.16845	1.16096	1.36062	1.44652	1.16096	1.16096	1.16096	1.16096	1.16096	1.16096	1.17465	2.06263	1.16096	1.16096	1.45174	1.16096	1.1731	2.17251	1.16096	1.16096	1.20586	1.16096	1.16096	1.16096	1.16096	1.16096	1.1821	1.17363	1.16096	1.46221	1.16096	1.16096	1.17184	1.16096
1553852_at	1.16096	1.97706	1.46697	1.16096	1.36609	1.16096	1.16096	1.16096	1.36142	1.22597	1.80703	1.49526	1.33789	1.81612	1.35572	1.49776	1.44047	1.85025	1.62038	1.16096	1.16096	1.16096	1.16096	1.16096	1.16096	1.16096	1.16096	1.16096	1.17477	1.16096	1.16096	1.16096	1.16096	1.16096	1.16096	1.16096	1.16096	1.16096	1.16096	1.16096	1.16096	1.16096	1.16096	1.16096	1.16096	1.16096	1.16096	1.16096	1.16096
1553857_at	2.27819	1.922	2.49334	2.31686	2.28653	2.42811	2.5041	2.14965	2.37863	2.47557	2.33206	2.22477	2.44056	2.06175	2.36171	2.37096	2.39961	2.17943	2.41212	2.72675	2.79969	2.50575	2.47256	2.75125	2.73181	2.98187	2.93141	2.45985	2.68542	2.78625	2.89745	2.47369	2.94939	2.66222	2.55668	2.65005	2.86583	2.77601	2.80884	2.75147	2.68166	2.54814	2.91826	2.50535	2.72765	2.73991	3.00239	2.70049	2.97551
1553864_at	1.16096	1.16096	1.16096	1.16096	1.16096	1.56578	1.16096	1.34973	1.17708	1.16096	1.16096	1.16096	1.16096	1.16096	1.16096	1.22999	1.16096	1.16096	1.16096	1.16096	1.16096	1.33623	1.16096	1.16096	1.16096	1.19584	1.16096	1.16096	1.30242	1.16096	1.20165	1.16096	1.16096	1.16096	1.16096	1.16096	1.17064	1.16096	1.16096	1.3503	1.16096	1.17482	1.16096	1.16096	1.16096	1.16096	1.16096	1.16096	1.16096
1553868_a_at	1.16096	1.16096	1.33957	1.16096	1.16096	1.16096	1.16096	1.16096	1.16096	1.16096	1.17391	1.22409	1.16096	1.16096	1.16096	1.16096	1.16096	1.16096	1.16096	1.16096	1.16096	1.16096	1.16096	1.16096	1.16096	1.72445	1.16096	1.41272	1.16096	1.16096	1.16096	1.16096	1.16096	1.16096	1.16096	1.16096	1.16096	1.16096	1.16096	1.16096	1.16096	1.16096	1.16096	1.1739	1.16096	1.16096	1.16096	1.16096	1.16096
1553878_at	1.27714	1.22462	1.18229	1.2354	1.232	1.22829	1.18305	1.27145	1.24346	1.2516	1.22462	1.23356	1.20317	1.24903	1.25387	1.24528	1.16096	1.42643	1.22606	1.25274	1.2516	1.25242	1.2342	2.00787	1.47746	1.1945	1.21522	1.26843	1.18544	1.50641	1.20228	1.32121	1.35407	1.1944	1.28791	1.23432	1.22963	1.27888	1.22155	1.2066	1.26214	1.21833	1.46462	1.2679	1.21812	1.24748	1.29077	1.3188	1.22903
1553882_at	1.16096	1.16096	1.16096	1.16096	1.16096	1.16096	1.16096	1.16096	1.16096	1.16096	1.18965	1.16096	1.16096	1.16096	1.16096	1.16096	1.16096	1.16096	1.16096	1.16096	1.16096	1.16096	1.16096	1.16096	1.1917	1.16096	1.16096	1.17606	1.16231	1.21357	1.1847	1.24967	1.78578	1.75052	1.16096	1.16096	1.19579	1.16592	1.16096	1.16096	1.16096	1.1889	1.16096	1.16096	1.16096	1.16372	1.16096	1.21827	1.16096
1553890_s_at	1.16096	1.16665	1.16133	1.16868	1.17054	1.17125	1.16141	1.17156	1.39944	1.16925	1.16895	1.17172	1.16861	1.17357	1.17361	1.17432	1.17326	1.17055	1.17277	1.17354	1.47234	1.16096	1.16372	1.1647	1.16629	2.31251	1.1612	1.17846	1.18021	1.59936	1.16213	1.17331	2.51048	1.1755	1.38059	1.1741	1.89746	1.18758	1.16513	1.2837	1.177	1.16758	1.16304	1.42487	1.16617	1.17123	1.16173	1.16457	1.19169
1553901_x_at	2.58593	2.83342	2.9218	2.66259	2.47041	2.36485	2.92662	2.46962	2.58727	2.63746	2.73043	2.57292	2.96818	2.75029	2.62772	2.79435	2.75013	2.99939	2.96703	2.19712	2.1803	2.21294	2.65647	1.73687	1.7734	1.92619	2.31129	2.08327	2.23402	2.25825	2.28318	1.80072	2.08269	1.88794	2.29046	2.25215	2.20073	2.15289	2.21385	2.36089	2.31559	2.13794	2.25063	2.17306	2.10354	2.18775	2.08212	2.29901	2.23222
1553906_s_at	2.62327	1.99408	2.9372	2.228	2.00549	2.40682	2.05413	2.11145	2.23254	2.53761	2.27237	2.77086	2.39908	2.39382	2.30001	2.33646	2.3078	2.5599	2.42072	2.98529	2.92265	3.10831	3.11117	3.11954	3.10798	3.11918	3.25455	2.81986	3.24124	3.08593	3.11311	3.04337	3.21783	3.14897	2.53484	3.05721	3.09713	2.7247	3.27783	3.07685	2.77144	3.04299	3.35261	2.82022	3.14891	3.13874	3.18344	2.89596	2.97954
1553909_x_at	2.73635	2.67591	2.57666	2.38371	2.36151	2.34311	2.51431	2.36648	2.87362	1.98899	2.49094	2.40521	2.62639	2.51227	2.74284	2.67868	2.48649	2.55441	2.49973	2.48978	2.55235	2.4657	2.45805	2.28536	2.43272	2.74257	2.59223	2.24167	2.60236	2.51015	2.47165	2.26347	2.62889	2.48556	2.4506	2.3724	2.63661	2.64452	2.47964	2.76737	2.57226	2.18057	2.5217	2.21286	2.42826	2.53661	2.5777	2.34225	2.61193
1553929_at	1.16096	1.16096	1.16096	1.16096	1.16096	1.16096	1.16096	1.16096	1.16096	1.16096	1.16096	1.16096	1.16096	1.16096	1.16096	1.16096	1.16096	1.16096	1.16096	1.16096	1.16818	1.16096	1.16096	1.33747	1.16096	1.16096	1.16096	1.16096	1.1791	1.16096	1.16096	1.16096	1.16096	1.24098	1.16096	1.16096	1.16096	1.16096	1.25235	1.16096	1.16096	1.16096	1.17038	1.16096	1.16096	1.16096	1.83396	1.16096	1.1718
1553947_at	2.06362	2.43456	1.79882	2.1465	2.1309	2.32845	1.50108	1.54707	1.90378	2.20012	2.29868	2.28492	1.16096	1.47407	1.50273	1.56251	1.49685	2.36585	2.30816	2.83474	2.59331	2.82022	1.73142	3.0527	2.92388	2.95089	2.95835	2.87342	2.62076	2.99943	2.93204	2.89227	3.09733	3.13379	2.41578	2.86757	2.96154	2.47521	2.77791	2.70338	2.23418	3.07046	2.63018	1.60454	2.96526	2.63709	2.99827	2.53908	2.87589
1553956_at	2.67567	2.66465	2.78914	2.66117	2.9438	2.72042	2.7736	2.82746	2.75958	2.72136	2.91599	2.87835	2.44755	2.89156	2.77774	2.62383	2.68153	2.74067	2.76637	2.45496	2.60284	2.47824	2.40066	2.5212	2.42343	2.37414	2.51162	2.6266	2.40855	2.65555	2.55489	2.61782	2.30041	2.38224	2.61058	2.50097	2.53538	2.439	2.63142	2.21304	2.58727	2.46675	2.09727	2.39782	2.31192	2.6308	2.49946	2.39552	2.38314
1553962_s_at	3.08927	3.29076	2.89364	2.99698	2.94651	2.86844	2.31718	2.57801	2.63036	3.35117	2.77898	2.9584	3.23192	2.49967	2.36835	2.44307	2.13833	3.08331	2.03358	2.66174	2.78474	2.76209	3.09213	2.71755	2.89909	2.65011	2.36718	3.08555	2.70443	2.58118	2.82138	3.06989	3.01865	3.02376	1.96037	2.27212	2.58899	2.58633	2.47099	2.50615	2.29939	3.34148	2.93053	3.2587	3.15663	2.41232	2.25153	3.17811	2.7497
1553970_s_at	1.36504	2.11598	1.26476	1.36747	1.36015	1.36209	1.27018	1.3759	1.4562	1.35286	2.55459	1.7253	1.38499	1.53963	2.13111	2.25817	2.48386	1.34381	1.34282	2.46717	3.43279	1.98688	2.41685	2.88944	2.23426	2.38511	2.76866	3.31153	2.4608	3.36356	3.04433	3.35474	3.40969	3.02796	1.98621	2.16663	3.09527	2.49915	2.9596	2.72298	2.15541	2.46353	2.79618	2.13364	2.0239	2.47375	2.67023	2.34829	3.0078
1553972_a_at	2.01084	2.33996	2.38454	2.51654	2.19174	2.31996	2.39411	2.24721	2.26075	2.28189	1.9409	2.08883	2.73352	2.28426	2.3735	2.55504	2.37676	2.6116	2.26509	2.28327	2.38778	2.52344	2.36289	2.85124	2.75533	2.39804	2.80527	2.45639	2.66718	2.56368	2.63542	2.50082	2.90941	2.70479	2.15181	2.65018	2.46117	2.22808	2.32721	2.706	2.42643	2.50561	2.62973	2.26084	2.69746	2.42673	2.60772	2.07244	2.59759
1553974_at	2.90839	2.77826	2.56592	2.72792	2.9534	2.79553	2.55549	2.67365	2.79543	2.60393	2.77971	2.75205	2.6353	2.81077	2.92185	2.76003	2.78295	2.70594	2.72226	2.69168	2.98094	2.9265	2.65791	2.77056	2.94543	3.11714	3.02336	2.96223	3.05816	3.08111	2.94325	3.04734	2.93539	3.04061	2.85582	2.87896	2.98445	2.8307	3.00046	2.86213	2.94041	2.74078	3.0863	2.75181	2.92833	2.961	3.05384	2.74667	2.86315
1553976_a_at	2.94924	3.02904	2.92542	2.92109	2.81264	2.9904	2.94571	3.08635	2.96268	2.97612	3.07877	3.02558	2.73663	2.98127	2.99857	2.91981	2.88985	2.90653	2.86122	2.92215	3.15013	3.0122	2.82766	3.08717	2.90045	2.96342	3.01516	3.10063	3.0467	3.11033	3.03005	2.95783	3.04542	3.0185	3.10403	2.99943	2.92295	3.08905	3.13374	2.39108	3.00179	2.98678	3.02696	2.96452	2.97979	3.16424	3.06369	2.794	2.99609
1553977_a_at	1.16796	1.17493	1.34522	1.23181	1.17766	1.24792	1.16375	1.17872	1.1834	1.17512	1.17487	1.16096	1.26997	1.30761	1.57937	1.18388	1.23902	1.17675	1.18009	1.16096	1.18393	1.16096	1.17745	1.17166	1.16864	1.16448	1.16186	1.19387	1.17277	1.17053	1.16593	1.1889	1.16293	1.16722	1.20342	1.16096	1.17659	1.19926	1.17182	1.16715	1.19155	1.17251	1.16559	1.19266	1.17129	1.18315	1.16325	1.17041	1.17606
1553982_a_at	1.20793	1.20093	1.1706	1.20819	1.20658	1.20279	1.35042	1.20872	1.21575	1.20277	1.20144	1.20812	1.18869	1.21981	1.22144	1.21771	1.21475	1.19938	1.20196	1.39936	1.22078	2.04662	1.20802	2.28342	1.73412	1.75555	1.16633	1.23399	1.5329	1.4705	1.18373	1.1667	1.16728	1.17851	1.24864	1.20759	1.20336	1.37596	1.19758	1.1871	1.49188	1.19548	1.18112	1.58686	1.71676	1.2181	1.18628	1.16096	1.21951
1553986_at	1.84142	1.59266	1.49212	2.70605	1.62515	2.77393	2.95104	2.01619	1.86468	2.99704	1.58628	1.60119	3.14215	2.27871	2.32198	2.9596	3.02049	3.0228	2.83578	2.84612	1.58463	2.59518	1.87675	2.03386	1.60413	1.51134	1.46113	2.13216	1.82472	1.54597	1.82336	1.77666	1.46565	1.46789	2.23587	2.67771	1.59422	2.53531	1.54929	2.72221	2.13684	1.62924	2.15279	1.57703	2.63004	1.61745	1.53282	2.44689	2.67048
1553989_a_at	2.56713	2.5139	1.74112	2.88549	2.49703	2.6207	2.75163	1.58105	2.38719	2.32229	2.42432	1.53414	2.98241	1.70443	2.67631	3.10327	3.25016	2.5507	2.54151	2.69397	2.63004	2.51419	2.64202	2.41225	2.21018	2.67407	2.42781	2.61381	3.05826	2.2598	2.62531	1.87539	2.53511	2.04466	2.77099	2.27315	2.28091	2.80205	2.43471	2.99257	2.6068	2.58179	2.80748	2.72433	2.10447	2.4944	2.62967	2.89436	3.02132
1553990_at	1.16096	1.21709	1.16577	1.24308	1.24836	1.24544	1.18364	1.25569	1.24463	1.16096	1.24098	1.25142	1.204	1.22657	1.25306	1.16096	1.16096	1.23789	1.16096	1.29957	1.69746	1.27188	1.85145	1.81248	1.35636	2.125	2.37659	1.29629	1.40418	1.86276	2.30855	1.77798	2.28391	2.01144	1.28457	1.23546	1.79682	1.30221	1.96085	1.88564	1.55155	1.62573	1.73557	1.28569	1.2889	1.87622	2.18022	1.64035	1.50155
1553991_s_at	1.53954	2.47453	1.48256	2.12666	2.04562	1.60811	1.59388	1.79222	2.2545	1.61733	2.19618	2.21661	1.70928	1.62327	1.61208	1.80499	1.61275	1.85187	1.56507	1.6117	1.63121	1.61345	1.58003	1.54229	1.36204	1.47118	1.45252	1.62885	1.16338	1.57855	1.21937	1.49693	1.45578	1.46267	1.6159	1.62807	1.49144	1.61929	1.52845	1.4961	1.6159	1.52968	1.4777	1.58492	1.58826	1.60985	1.52086	1.52365	1.54124
1553992_s_at	2.01541	2.33356	2.04837	2.38528	2.18986	2.07747	2.05441	1.89056	2.09799	1.76525	1.99004	2.04692	1.63947	1.8409	2.16448	2.28592	1.87736	1.99058	2.01238	2.60803	2.59374	2.52632	2.57881	2.706	2.62056	2.79159	2.77931	2.40758	2.81122	1.74853	2.59662	2.48891	2.93623	2.83675	2.60344	2.54078	2.57338	2.50462	2.57181	2.49682	1.60079	2.4817	2.46361	2.57318	2.53908	2.50153	2.7025	2.36216	2.55242
1553993_s_at	2.99812	2.82071	2.86508	3.08765	2.99583	3.11106	3.07219	2.79452	3.01461	3.07307	2.85582	2.93251	3.25626	3.00322	3.06404	3.13529	3.21085	3.08775	3.07723	3.61865	3.49537	3.51366	3.56618	3.55322	3.525	3.51941	3.53562	3.48126	3.46427	3.52243	3.47394	3.47299	3.56979	3.55723	3.32573	3.54317	3.54048	3.38193	3.45764	3.6297	3.39994	3.50422	3.51424	3.4844	3.55691	3.40162	3.54236	3.5233	3.54556
1553994_at	2.53586	2.08704	2.50608	2.60103	1.88459	2.67436	2.60149	2.11598	2.03136	2.73772	1.78348	1.87252	2.10282	1.81865	2.088	2.66485	2.5951	2.53374	2.61076	3.12823	2.79985	3.14	2.9616	2.93308	3.15786	3.3866	2.91438	2.6769	3.32257	2.95768	2.5917	2.70576	2.74574	2.88799	3.21962	3.1044	2.86687	3.27461	2.78237	3.13754	2.74062	3.08555	3.20743	2.84423	3.14435	2.81437	3.0657	3.11632	3.21934
1553995_a_at	2.79657	2.78324	2.6792	2.87652	2.87835	3.08828	2.93053	2.58	2.74547	3.08236	2.96377	2.64004	2.3078	2.64421	2.4971	3.0553	2.81339	3.06877	2.96154	2.9845	2.71482	3.09047	2.80478	2.76755	3.09904	3.31495	2.80753	2.67567	3.2405	2.76772	2.49177	2.63772	2.56955	2.79191	3.12107	3.00006	2.73346	3.16835	2.7119	3.03578	2.57511	3.03289	3.08692	2.70344	3.06965	2.67402	2.74738	2.97123	3.06204
1553998_at	2.05498	1.80788	2.21986	1.96923	2.06292	2.19327	1.9636	1.97377	2.17472	2.17619	1.91244	2.05869	2.058	1.94785	1.94132	2.07054	1.95918	2.06479	1.94132	2.32474	2.60123	2.07486	2.04497	2.33737	2.46821	2.91442	2.96719	2.44597	2.67346	2.78593	2.88251	2.51661	3.14102	2.99395	2.13013	2.19139	2.96306	2.02255	2.70397	2.19038	2.48072	2.58192	2.7271	2.21669	2.15253	2.70618	2.95824	2.10202	2.59601
1554001_at	1.16096	1.16096	1.16096	1.16096	1.16096	1.16096	1.16096	1.16096	1.16096	1.16096	1.16096	1.16096	1.16096	1.16096	1.16096	1.16096	1.16096	1.16096	1.16096	1.16096	1.16096	1.16096	1.16096	1.16096	1.16096	1.16096	1.16096	1.16096	1.17618	1.16096	1.16096	1.16096	1.16096	1.16096	1.2194	1.16096	1.16096	1.17447	1.16096	1.18212	1.16096	1.16096	1.1714	1.16096	1.16096	1.16096	1.16096	1.16096	1.16096
1554003_at	2.54522	2.3712	2.73302	2.89494	2.31354	2.72663	3.02754	2.75074	2.31886	2.76932	2.37446	2.72195	2.9006	2.51799	2.3833	2.76562	2.92099	2.58555	2.88772	2.65126	2.17528	2.32881	2.81248	2.47005	2.58765	2.20836	2.33679	2.26865	2.28767	2.27965	2.57835	2.31226	2.4465	2.32788	2.22379	2.59215	2.28467	2.1279	2.20579	2.69191	2.22379	2.5902	2.34421	2.77502	2.5572	2.22338	2.67359	2.77105	2.18519
1554004_a_at	1.39874	1.32336	1.24735	2.48281	1.3525	1.78928	2.01888	1.43541	1.35105	2.3094	1.35042	1.62176	2.33032	1.35769	1.46746	2.2478	2.41262	2.00748	2.12261	1.83004	1.29629	1.36015	1.54134	1.25769	1.32095	1.18596	1.22928	1.38886	1.21122	1.25335	1.289	1.29871	1.17143	1.22051	1.39495	1.33855	1.26468	1.32522	1.25759	1.29811	1.22592	1.25295	1.22674	1.37494	1.3175	1.29147	1.25732	1.54628	1.26705
1554006_a_at	2.73025	2.75677	2.83979	2.7606	2.57906	2.74958	2.75339	2.54447	2.68013	2.60932	2.72397	2.70181	2.79179	2.63492	2.5668	2.73078	2.73025	2.7416	2.60979	3.05013	2.93684	2.82741	2.75425	2.88701	2.98484	3.29229	2.85172	2.64809	2.76876	2.74613	2.98732	2.69062	2.95269	3.04113	2.66985	3.09193	2.71517	2.86005	2.7238	3.05967	2.60304	2.77355	2.76187	2.73713	2.85471	2.64949	2.93221	2.86254	2.9437
1554007_at	2.18358	2.00454	2.53182	2.10992	2.40751	1.71131	2.08259	2.82892	2.5985	1.57693	2.45568	2.83065	1.81185	2.73125	2.58581	1.8916	1.73597	1.65721	1.55594	1.94984	2.38454	1.49654	1.95918	1.92026	2.41247	2.69405	2.22363	2.4644	2.90055	2.53492	2.55084	2.55804	2.36389	1.97837	2.58431	1.69916	2.66631	2.04487	2.43788	2.32648	2.50748	1.77118	2.66062	2.71881	1.78751	2.55132	2.5126	1.19401	2.09166
1554008_at	1.99322	1.99163	2.61828	2.1599	1.92709	2.03417	2.02735	1.89807	1.85433	2.19984	1.87308	1.85586	2.81595	1.90035	1.89067	2.1726	2.35722	1.97921	2.02438	2.4947	1.77352	2.47027	2.52831	2.52632	2.4512	2.03097	2.02697	1.89533	2.12742	1.97649	1.97494	2.06101	2.41352	2.024	1.82984	2.0086	1.97294	1.95791	1.99612	2.16394	1.96865	2.94848	2.00963	2.92104	2.44291	1.70186	1.62885	2.87268	2.11329
1554010_at	1.98318	1.71222	1.2653	1.31217	1.71491	1.26381	1.67414	1.7534	1.72032	1.92111	1.70379	1.67246	1.68014	1.67365	1.81173	1.28278	1.74464	1.29639	1.37338	2.16673	2.40581	2.38969	2.5529	2.40765	2.27914	2.80002	2.71664	2.18654	2.23368	2.50716	2.39789	2.42118	2.51234	2.60728	2.258	2.22682	2.89849	2.33293	2.64949	2.29329	2.64195	2.86536	2.63309	2.2175	2.54475	2.22987	2.77518	2.82356	2.59084
1554014_at	2.34037	1.88564	1.2913	1.91999	2.16901	2.09038	1.55989	1.721	2.13984	2.23434	2.1483	1.85702	2.38852	1.8383	2.09849	2.24427	2.16079	2.32333	2.18567	2.03237	1.90231	1.70226	2.25348	1.38098	1.43758	1.32126	1.9027	2.19643	2.1749	1.52531	2.2032	2.03786	1.22957	1.16096	2.6136	2.23016	1.70431	2.34912	1.78772	1.88897	2.33479	2.06362	2.03386	2.60668	1.80521	1.75428	1.60678	2.1279	1.98307
1554015_a_at	2.09753	2.33908	1.64899	2.15694	1.97766	2.08269	1.36167	1.7413	2.14814	2.00591	2.24227	1.70097	2.49163	1.75575	1.72636	2.13927	1.66887	2.26666	2.16394	1.65617	1.45578	1.47878	1.52242	1.44224	1.33927	1.61403	1.46789	1.86235	1.44822	1.60669	1.39743	1.50505	1.54279	1.49742	2.08848	1.49018	1.43029	1.57874	1.4345	1.40587	1.51167	1.52668	1.38367	1.72713	1.42629	1.47359	1.36103	1.42296	1.44952
1554016_a_at	2.54935	2.38314	2.75477	2.28259	2.75437	2.39213	2.85243	2.59112	2.25506	2.4417	2.2598	2.47857	2.42395	2.64823	2.47935	2.25385	2.39411	2.4798	2.44363	3.10687	3.0712	3.07025	3.1999	3.21659	3.09057	3.13587	3.31881	3.03289	2.99725	3.17471	3.22151	3.04864	3.28849	3.29425	2.73917	2.98937	3.18238	2.85258	3.13475	3.1832	3.03259	3.20804	3.12073	2.93383	3.09842	3.15795	3.28963	3.21739	3.11537
1554018_at	1.40184	1.3421	1.29736	1.36394	1.39612	1.31785	1.16096	1.94121	1.7581	1.24731	1.16096	1.90066	1.30232	1.48084	1.482	1.41353	1.61681	1.35315	1.75486	1.80379	1.73867	1.76404	2.55873	1.8037	1.77033	1.3264	1.96905	1.3717	2.08259	1.31885	1.16096	1.72628	1.27409	1.51491	1.82376	1.79066	1.3461	1.86216	1.38454	1.75975	1.77118	2.50588	1.71932	2.51764	1.61197	1.75706	1.24562	2.69427	1.77271
1554020_at	1.85156	1.28494	1.86591	2.48832	1.83211	1.87814	1.82834	2.11643	1.30983	1.8606	1.77882	2.28985	2.08168	2.08848	1.34059	2.07338	2.09592	2.0854	2.09101	2.27694	1.86326	1.91512	2.81683	1.57028	2.12392	1.80408	1.8171	2.02206	1.48134	2.49059	2.1618	2.4451	1.23053	1.16096	2.03275	2.0852	1.82039	1.91933	1.53448	2.1693	2.38815	2.60511	1.84741	2.93285	2.31895	2.07409	2.46576	2.88787	2.09866
1554026_a_at	1.48246	1.45496	1.50565	1.79975	1.47226	1.71963	1.516	1.62749	1.60443	1.60604	1.45045	1.46947	1.93036	1.49567	1.52639	1.60752	1.49284	1.57685	1.5827	2.23463	1.77944	2.04573	2.36727	1.6203	2.19892	1.5552	1.47629	1.54647	1.62726	1.60216	1.4293	2.38601	1.33945	1.52617	1.53796	1.76558	1.46113	1.9758	1.6066	2.27417	1.63348	1.6066	1.55767	1.97387	1.86276	1.62867	1.54675	2.57841	1.78928
1554029_a_at	1.76507	2.63758	2.02685	1.72808	2.5665	1.27278	1.78805	1.37819	2.33583	1.95588	2.61684	2.28342	1.23869	1.78518	2.33285	2.29082	1.75133	2.23344	2.35705	1.30144	1.5108	1.29571	1.24616	1.23275	1.26231	1.22236	1.18007	1.32373	1.23786	1.25935	1.23348	1.30217	1.19511	1.22141	1.42083	1.27389	1.266	1.33783	1.2585	1.2406	1.31016	1.2591	1.22963	1.2796	1.24266	1.16096	1.27639	1.25115	1.26843
1554030_at	1.20909	1.20196	1.16204	1.20936	1.19633	1.20395	1.16772	1.20982	1.21707	1.2037	1.20246	1.20914	1.18931	1.18243	1.2098	1.21888	1.21622	1.20054	1.20314	1.85989	1.22191	2.75084	1.88196	2.16748	2.14729	1.22269	1.16673	1.22094	1.40918	1.21073	1.18443	1.25536	1.45316	1.3792	1.2465	2.92776	1.20452	1.508	1.18854	1.80268	1.23156	1.21652	1.18185	1.83514	1.87968	1.2194	1.36433	1.5896	1.20493
1554033_at	1.16096	1.16096	1.16096	1.16096	1.16096	1.16096	1.16096	1.16096	1.16096	1.16096	1.16096	1.16096	1.16096	1.16096	1.16096	1.16096	1.16096	1.16096	1.16096	1.16096	1.16096	1.16096	1.16096	1.27226	1.16096	1.16096	1.16096	1.16096	1.16096	1.16096	1.16096	1.16096	1.16856	1.33541	1.16096	1.16096	1.16096	1.16096	1.16096	1.16096	1.16096	1.21383	1.16096	1.16096	1.16096	1.16096	1.16096	1.16096	1.16096
1554036_at	1.43511	1.41325	1.32714	1.44065	1.41112	1.41587	1.33014	1.86912	1.21059	1.47193	1.16096	1.42839	1.35642	1.2426	1.16096	1.20787	1.44627	1.39349	1.3175	1.46251	1.82215	1.46501	1.43302	1.61724	1.41292	1.35873	1.24718	1.47108	1.66908	1.3959	1.38282	1.16096	1.29061	1.35125	1.71598	1.43406	1.39907	2.16394	1.3738	1.39183	1.55537	1.51116	1.37028	1.4689	1.62477	1.79076	1.32725	1.41383	1.4844
1554037_a_at	1.17786	1.17535	1.18109	1.60139	1.74204	1.17862	1.16367	1.1792	1.36323	1.31699	1.8567	1.25041	1.21409	1.18388	1.19264	1.18463	1.18201	1.17714	1.18065	1.18552	1.18463	1.18513	1.17816	1.17226	1.17299	1.16461	1.1619	1.19468	1.17325	1.17018	1.16569	1.18715	1.16299	1.16737	1.37603	1.18276	1.17612	1.20016	1.17225	1.16749	1.19106	1.1728	1.38654	1.16096	1.17163	1.18261	1.2958	1.17081	1.1756
1554038_at	1.16096	1.16096	1.28769	1.50127	1.16096	1.16096	2.16235	1.16096	1.17865	1.36894	1.16096	1.16096	1.16096	1.16096	1.21709	1.16096	1.16096	1.16096	1.16096	1.16096	1.16096	1.16096	1.18852	1.16096	1.16096	1.16096	1.16096	1.16096	1.16096	1.16096	1.16096	1.16096	1.16096	1.16096	1.16096	1.16096	1.16096	1.16096	1.16096	1.16096	1.16096	1.16096	1.16096	1.16096	1.16096	1.16096	1.16096	1.16096	1.16096
1554039_at	2.10326	2.11482	2.7555	2.12431	2.09548	2.1364	2.15862	2.12666	2.04242	2.22487	2.09	2.08939	2.18743	2.09818	2.08715	2.08336	2.10685	2.30328	2.10084	2.08655	2.07747	2.06084	2.19309	2.10729	2.13484	2.33893	2.17118	2.2175	2.29116	2.23277	2.43826	2.11408	2.57388	2.55026	2.03601	2.267	2.37179	2.04573	2.51785	2.13101	2.23463	2.19865	2.41602	2.07363	2.1339	2.16173	2.26533	2.1197	2.33465
1554041_at	1.37451	1.41559	1.27432	1.37662	1.36881	1.59786	1.27621	1.38479	1.38341	1.36635	1.35464	1.37124	1.31785	1.39063	1.39576	1.38506	1.38626	1.35225	1.35636	1.40721	1.57539	1.40095	1.63279	1.67781	1.48785	1.75082	1.86963	1.42536	1.36701	1.34817	1.32853	1.41673	1.25274	2.14312	1.42714	1.37078	1.35629	1.43222	1.35794	1.37072	1.41045	1.35071	1.42045	1.504	1.61891	1.48246	1.28569	1.93989	1.37648
1554045_at	1.16096	1.38686	1.30001	1.37567	1.16096	1.37066	1.27567	1.41925	1.38282	1.16096	1.16096	1.31367	1.34604	1.33269	1.40124	1.38434	1.41909	1.38282	1.45399	1.40067	1.41134	1.58628	2.13935	1.40426	1.38555	1.331	1.27629	1.45842	1.66387	1.37078	1.3709	1.46359	1.31082	1.32415	1.44968	1.40329	1.37727	1.5443	1.38927	1.36381	1.445	1.42317	1.34072	1.44352	1.37482	1.7933	1.31613	2.21882	1.40465
1554047_at	1.16486	1.19567	1.16099	1.16392	1.16508	1.16553	1.16112	1.16556	1.16479	1.16422	1.16431	1.16563	1.16404	1.16663	1.1666	1.16719	1.16635	1.16503	1.35704	1.16502	1.16326	1.19903	1.16216	1.16206	1.16096	1.16124	1.16097	1.16659	1.16128	1.16168	1.16114	1.16421	1.16096	1.16199	1.89566	1.16721	1.16096	1.16847	1.16226	1.1613	1.16578	1.16363	1.1614	1.16593	1.16284	1.16245	1.16105	1.162	1.1632
1554049_s_at	1.18675	1.18211	1.16356	1.18612	1.17027	1.184	1.16538	1.18655	1.19334	1.18255	1.18255	1.18677	1.17832	1.17421	1.19675	1.19315	1.19104	1.1821	1.18622	1.19679	1.19452	1.19619	1.16737	1.1787	1.1793	1.16743	1.16272	1.20576	1.17976	1.17668	1.18845	1.19685	1.16399	1.16967	1.7147	1.18842	1.1842	1.58808	1.17841	1.16256	1.20275	1.17847	1.16096	1.20422	1.17768	1.19327	1.16479	1.17637	1.18378
1554052_at	1.16951	2.16292	1.16125	1.16798	2.02081	1.36713	1.16185	1.3586	1.68287	1.4067	1.67515	1.17939	1.16792	1.54052	1.17249	1.19485	1.17227	1.16976	1.1718	1.17205	1.17025	1.171	1.16675	1.1643	1.16578	1.1622	1.16114	1.17686	1.16406	1.1635	1.16194	1.17196	1.34567	1.16381	1.19082	1.17313	1.16685	1.18089	1.6618	1.16242	1.17531	1.16696	1.16274	1.17657	1.16565	1.16991	1.1616	1.16413	1.16633
1554053_at	1.83336	1.81444	1.79735	1.86793	1.86997	1.86146	1.83491	1.85597	1.7328	1.94611	2.30448	2.20671	1.79578	1.94971	1.80779	1.84359	1.86176	1.81433	1.91903	2.10139	2.16218	2.18835	2.30172	2.26692	2.32925	2.57887	2.30041	2.09548	2.63695	2.52686	2.59324	1.76454	2.82654	2.16448	1.83191	1.85989	2.41512	2.36233	2.32871	1.89768	2.58537	2.24866	2.66056	2.3143	2.01524	2.6205	2.27628	2.3721	2.33885
1554060_s_at	1.17255	1.16963	1.1616	1.17151	1.17274	1.17371	1.16256	1.17411	1.17576	1.1713	1.18482	1.17407	1.17047	1.17671	1.17767	1.17728	1.17608	1.17275	1.17532	1.17789	1.17573	1.17768	1.17108	1.48151	1.16781	1.16312	1.19732	1.18368	1.16756	1.16609	1.16299	1.17808	1.16209	1.16523	1.19229	1.17712	1.17063	1.18889	1.52639	1.16375	1.18242	1.16926	1.16391	1.18315	1.16774	1.33907	1.16224	1.16605	1.16999
1554062_at	2.75716	2.51308	1.20564	1.26504	1.92789	1.25854	1.19067	1.28059	1.41909	1.25763	1.46237	1.27556	1.23651	1.29363	1.72919	1.27772	1.28642	1.25174	1.25381	1.28668	2.86562	1.28647	1.55852	1.25047	1.24913	1.76537	1.67354	1.32079	1.26904	1.25732	1.21366	1.52555	1.18972	1.87503	2.58834	1.27664	1.26927	1.30355	1.26151	1.24389	1.27989	1.24531	1.31655	1.34604	1.23228	1.28531	1.21237	1.24263	1.25972
1554063_at	1.33633	1.32105	1.2465	1.34023	1.33182	1.332	1.24839	1.34604	1.3488	1.3279	1.31911	1.33574	1.28668	1.35477	1.35886	1.16096	1.34992	1.31596	1.32168	1.44597	1.36654	1.36406	1.81751	1.3192	1.31836	1.27133	1.22811	1.3868	1.32929	1.3128	1.28749	1.36681	1.22868	1.26663	1.39316	1.33705	1.32468	1.39559	1.29186	1.29678	1.37458	1.59452	1.27723	1.39034	1.3158	1.18228	1.25602	1.31039	1.33233
1554076_s_at	1.65672	1.62885	1.71018	1.77811	1.74729	1.66336	1.71666	1.66976	1.75289	1.68487	1.73431	1.48873	1.59122	1.66014	1.66132	1.64807	1.77686	1.62704	1.62894	2.12648	2.02766	2.2805	1.75517	2.24972	2.5212	2.40378	2.11845	1.90103	2.11012	2.37964	1.83076	1.81498	2.32206	2.52133	1.66759	2.25735	1.95469	1.88449	2.11606	2.41833	1.72859	2.40521	2.42765	1.93348	2.22477	2.05345	2.38477	2.02072	2.25531
1554079_at	1.49362	1.37239	1.30276	1.60976	1.61208	1.5317	1.45788	1.3946	1.91266	1.55081	1.59395	1.37992	1.53309	1.56818	1.61345	1.3946	1.44437	1.36142	1.79789	1.47382	1.5048	1.74016	2.33254	1.60147	1.97864	1.54647	1.62149	1.69492	2.33077	1.54511	1.51347	1.76198	1.47024	1.51786	2.43208	1.95155	1.57565	1.66855	1.30989	1.58741	1.58722	2.21482	1.49574	1.42098	1.71841	1.59502	1.39123	2.4205	1.60301
1554080_at	2.00291	1.27974	1.28522	1.29595	1.42887	1.28699	1.2768	1.63101	1.56707	1.41187	1.66575	1.48399	1.25023	1.49204	1.58618	1.28063	1.39249	1.3941	1.5709	1.59158	2.06585	1.59186	1.9992	1.43687	1.34954	1.30695	1.28536	1.60958	1.74186	1.58143	1.26282	1.38908	1.16096	1.35243	2.38985	1.29262	1.49923	2.23239	1.78348	1.25726	2.07861	1.58752	1.35757	1.58518	1.2749	2.12328	1.91077	1.46403	1.28999
1554084_a_at	2.49901	2.6618	2.77728	2.61323	2.60617	2.62633	2.75068	2.7896	2.6156	2.48301	2.61566	2.63267	2.8267	2.75692	2.64578	2.65192	2.70129	2.76009	2.76653	2.76387	2.74898	2.71166	2.67795	2.63011	2.65629	2.62626	2.88508	2.57541	2.59457	2.6262	2.8913	2.59882	2.74312	2.73176	2.50125	2.58542	2.73693	2.62543	2.82233	2.66611	2.92332	2.60991	2.667	2.52604	2.68498	2.7984	2.85571	2.72053	2.84051
1554086_at	1.16096	1.16096	1.16096	1.16096	1.16096	1.16096	1.16096	1.16096	1.16096	1.16096	1.16096	1.16096	1.16096	1.16096	1.16096	1.16096	1.16096	1.16096	1.16096	1.31805	1.16096	1.36621	1.16096	1.16096	1.16096	1.78142	1.16096	1.16096	1.16096	1.16096	1.26721	1.16096	1.18413	1.16096	1.16096	1.16096	1.16096	1.16096	1.16096	1.16927	1.16096	1.16096	1.16096	1.16096	1.16096	1.16096	1.16096	1.16096	1.16096
1554089_s_at	3.1288	3.13269	3.24881	3.26467	3.0936	3.33209	3.25568	2.9321	3.15013	3.30287	3.08236	3.06235	3.20918	3.20679	3.13889	3.27976	3.29356	3.2643	3.29119	2.86609	2.78924	2.94333	2.8863	2.81318	2.59792	2.0361	2.35049	2.85436	1.93754	2.06622	1.95987	2.70068	1.94726	2.20552	3.08286	3.0762	2.50621	3.00541	2.53326	2.65761	2.52376	2.76266	2.48832	3.0074	2.61426	2.59752	2.30277	2.77562	2.75858
1554094_at	1.16096	1.16096	1.16096	1.16096	1.16096	1.16096	1.16096	1.16096	1.16096	1.16096	1.16096	1.16096	1.16096	1.16096	1.16096	1.16096	1.28824	1.75787	1.16096	1.16096	1.16096	1.16096	1.16096	1.17316	1.16096	1.16096	1.16096	1.16096	1.16096	1.16096	1.16096	1.16096	1.16096	1.16096	1.16096	1.16096	1.16096	1.16096	1.16096	1.16096	1.16096	1.16096	1.16096	1.16096	1.16096	1.16096	1.16096	1.16096	1.16096
1554095_at	2.1472	1.79413	1.86424	1.90787	1.87577	1.92059	1.86831	1.91521	1.87049	1.94776	1.85692	1.87234	1.8604	1.8917	1.89344	1.88119	1.89968	1.87512	2.15336	1.88512	1.89241	1.97143	1.87622	1.93302	1.4522	1.89438	1.87695	1.82008	1.89323	1.75052	1.91415	1.89997	1.88543	1.88916	1.87441	1.9029	1.8668	1.88479	1.88964	1.89704	1.87648	1.53273	1.88688	1.96469	1.91474	1.89281	1.92608	2.01229	1.88039
1554096_a_at	1.41037	1.20236	1.17117	1.20982	1.20821	1.19846	1.17184	1.21017	1.21729	1.50939	1.20282	1.20966	2.41197	1.22155	1.22344	1.21931	1.3872	1.31173	1.40116	1.22398	1.22238	1.25502	1.20954	1.1978	1.19918	1.17975	1.56993	1.23631	1.19473	1.1957	1.40351	1.22515	1.1678	1.4041	1.34046	1.20918	1.20493	1.24594	1.19888	1.18822	1.232	1.39368	1.18219	1.23429	1.20463	1.21986	1.17347	1.19458	1.20535
1554097_a_at	1.59652	1.52588	1.54457	1.57278	1.58114	1.60402	1.50181	1.57307	1.59404	1.57729	1.56365	1.82504	1.52862	1.60811	1.61532	1.59671	1.60822	1.56613	1.53088	1.67526	1.77271	1.57818	2.48955	1.68657	1.61383	1.62526	1.46081	1.5966	1.80212	1.58843	1.66794	2.49044	1.46548	1.51134	1.73768	1.69756	1.52854	1.70392	1.59452	1.70226	1.58463	2.60772	1.91463	1.61308	1.69746	1.61697	1.76776	2.68054	2.08743
1554101_a_at	1.17589	1.35764	1.16214	1.68536	1.17538	1.31859	1.17896	1.17809	1.18059	1.50256	1.33901	1.46039	1.17271	1.24163	1.19567	2.08183	1.55427	1.26093	1.17941	1.18233	1.18091	1.18285	1.16096	1.16927	1.1718	1.16387	1.16162	1.19031	1.17018	1.16897	1.16482	1.18959	1.16254	1.16634	1.58069	1.17984	1.17351	1.1943	1.16096	1.16544	1.16096	1.17133	1.16096	1.18817	1.16962	1.17953	1.16291	1.16825	1.17312
1554102_a_at	1.40052	1.91446	1.2959	1.8405	1.48151	1.90514	1.29931	1.86115	1.4096	1.63142	1.93754	1.58762	1.49026	1.61345	1.56467	1.94417	1.48682	1.64878	1.38161	1.42666	1.43348	1.42777	1.40146	1.38686	1.37839	1.32483	1.27164	1.52766	1.39576	1.37344	1.38634	1.43008	1.33449	1.31868	1.45392	1.39737	1.37935	1.41279	1.3832	1.35739	1.4355	1.37839	1.33396	1.38406	1.3804	1.4307	1.31091	1.33117	1.39839
1554103_at	1.16917	1.16531	1.16122	1.16766	1.16939	1.16096	1.16178	1.17034	1.17016	1.16096	1.16797	1.17042	1.16763	1.17213	1.17204	1.16096	1.17177	1.16942	1.17136	1.17469	1.21647	1.29741	1.61617	1.17221	1.29153	1.43929	1.5552	1.20168	1.17384	1.80488	1.57099	1.26768	1.79933	1.32623	1.1834	1.61237	1.28105	1.17989	1.78879	1.1623	1.17626	1.28573	1.85226	1.17577	1.18356	1.18296	2.23025	1.2061	1.58185
1554106_at	2.83835	2.61083	2.57573	2.88109	2.71749	2.93489	3.03562	2.6476	2.83705	2.90749	2.78082	2.79728	3.28694	3.11584	3.03584	3.31029	3.29146	3.05276	3.04065	3.0687	2.56422	2.84027	2.75055	2.4541	2.80662	2.5323	1.68624	2.58051	2.59915	2.47964	2.3482	2.79678	1.78663	2.36843	2.65328	2.89069	2.75884	2.81264	2.84555	2.3735	2.80678	2.48556	2.7984	2.98415	2.61501	2.75522	2.4172	2.72837	3.00958
1554108_at	1.5861	1.32203	1.17263	1.2135	1.3299	1.33349	1.49886	1.34769	1.3747	1.3287	1.32137	1.71744	1.28721	1.35598	1.43127	1.35213	1.35053	1.3179	1.32249	1.36486	1.36343	1.28605	1.21325	1.20089	1.2119	1.27184	1.22857	1.38748	1.20395	1.19865	1.28494	1.33729	1.16886	1.26773	1.95107	1.28546	1.20827	1.39641	1.31785	1.16973	1.37561	1.31178	1.27478	1.37393	1.20744	1.36234	1.25402	1.16096	1.25267
1554110_at	1.66215	1.6332	1.60139	1.66738	1.63682	1.66804	1.57891	1.67424	1.64899	1.65712	1.62364	1.74474	1.96616	1.65813	1.6587	1.65125	1.66878	1.63121	1.62674	1.98558	1.77505	1.93831	2.14757	1.86415	1.77012	1.7625	1.54377	1.68888	1.88613	1.65785	1.64075	1.68624	1.54229	1.58339	1.88368	1.95247	1.62996	1.93147	1.82659	2.1314	1.67454	2.41475	1.61542	2.16001	1.94706	1.67308	1.60948	2.46447	1.95469
1554112_a_at	1.16904	1.1652	1.16121	1.21205	1.96085	1.16987	1.16175	1.17022	1.24376	1.16803	1.16784	1.17025	1.16749	1.17195	1.1719	1.21013	1.516	1.16927	1.22429	1.17106	1.1694	1.17081	1.1661	1.16406	1.16547	1.16207	1.16111	1.17574	1.16096	1.16096	1.16183	1.17111	1.16145	1.16096	1.18301	1.17258	1.16096	1.17955	1.16445	1.16226	1.16096	1.16659	1.16255	1.17548	1.16096	1.16905	1.16151	1.16389	1.16598
1554117_at	1.50065	1.47149	1.38577	1.50072	1.48983	1.50155	1.53256	1.5093	1.50318	1.49094	1.58383	1.48717	1.4331	1.5102	1.51134	1.50362	1.5108	1.53114	1.47843	1.59868	1.55221	1.52854	1.57675	2.07486	1.7743	2.29157	1.72928	1.54734	1.96037	1.48399	2.02169	1.79778	2.32136	2.35065	1.57504	1.49981	1.67354	1.54716	1.53906	1.60713	1.53006	1.61316	1.46446	1.55229	2.1726	1.52599	1.80995	1.80865	1.50099
1554119_at	1.50659	1.64106	1.28721	1.51378	1.49593	1.50845	1.40329	2.081	1.44927	1.67424	1.47575	1.49378	1.43582	1.52078	1.48742	1.48017	1.5205	1.47779	1.48499	1.7715	1.79087	1.53404	1.91435	2.00591	1.68708	1.97874	1.48317	1.64611	1.69421	1.70038	2.04976	2.03184	2.14263	2.19884	1.54449	1.74026	1.49127	1.55182	1.49336	1.46237	1.54124	1.92749	2.02831	1.53395	2.07697	1.87286	1.51685	1.91731	1.70086
1554122_a_at	1.16096	2.01541	1.20576	1.16096	1.16096	1.16096	1.16248	1.16096	1.25857	1.16096	1.24108	1.1874	1.16096	1.16096	1.16096	1.16096	1.16096	1.16096	1.16096	1.16096	1.16096	1.16096	1.16096	1.16096	1.16096	1.16096	1.16096	1.16096	1.16096	1.16096	1.16096	1.27802	1.17355	1.16096	1.16096	1.16096	1.16096	1.16096	1.16096	1.16096	1.16096	1.16096	1.16096	1.19482	1.16096	1.16096	1.16096	1.16096	1.16096
1554125_a_at	1.17524	1.16096	1.2294	1.25098	1.16096	1.30272	1.16096	1.16096	1.16096	1.16096	1.16096	1.18395	1.16096	1.16096	1.16096	1.16096	1.16096	1.17765	1.16096	1.34487	1.16096	1.19364	1.16096	1.26079	1.16096	1.16096	1.16096	1.16096	1.28531	1.16096	1.80203	1.16891	1.16096	1.16096	1.16096	1.16096	1.29003	1.16096	1.18901	1.29262	1.16096	1.16096	1.16096	1.16096	1.20275	1.16096	1.16096	1.16096	1.16096
1554126_at	1.23711	1.27559	1.30232	1.33927	1.23426	1.88864	1.24517	1.28782	1.35035	1.50922	1.23966	1.23624	1.43874	1.50164	1.2451	1.25766	1.24728	1.22462	1.2286	1.25566	1.25479	1.37648	1.23604	1.22341	1.52986	1.20406	1.17839	1.27538	1.22743	1.22006	1.39143	1.25834	1.21615	1.54019	1.27515	1.22785	1.27634	1.36805	1.22302	1.20802	1.48947	2.26084	1.20036	1.25792	1.27093	1.2506	1.18734	1.30246	1.30149
1554127_s_at	1.45213	1.38563	1.35618	1.45373	1.45973	1.44571	1.34067	1.41787	1.47341	1.39846	1.43984	1.4258	1.35071	1.57326	1.37386	1.47382	1.41765	1.41665	1.44549	1.50584	1.43858	2.01025	1.55704	1.64787	2.04321	1.39109	2.57541	1.50391	1.46351	2.5126	1.32173	1.719	2.00787	2.09287	1.40758	1.61997	1.38659	1.81401	1.57928	1.42135	2.09297	2.58412	1.39743	1.47862	2.19808	2.27586	1.45116	2.11329	1.44549
1554128_at	2.33099	2.3547	2.42148	2.35325	2.33054	2.36641	2.4317	2.3504	2.31192	2.35095	2.32751	2.32198	2.36986	1.98501	2.31003	2.31218	2.33254	2.33923	2.23443	2.29653	2.34912	2.31726	2.42267	2.5599	2.49403	2.49901	2.62909	2.28736	2.3372	2.56374	2.4205	2.30533	2.47186	2.49148	2.26692	2.4944	2.31378	2.25506	2.34664	2.36718	2.26883	2.67733	2.48428	2.24787	2.4295	2.29544	2.44092	2.60486	2.33168
1554129_a_at	1.17006	1.16638	1.1613	1.16847	1.44266	1.17103	1.59626	1.17125	1.1716	1.16905	1.16871	1.17139	1.16838	1.17326	1.17322	1.17398	1.17294	1.17033	1.1725	1.17314	1.17117	1.17275	1.16742	1.16459	1.16612	1.19285	1.1949	1.17803	1.41622	1.16375	1.16208	1.33665	1.72878	1.16407	1.18592	1.17379	1.16728	1.18245	1.16501	1.16257	1.17653	1.16738	1.82436	1.17807	1.166	1.17088	1.16168	1.16442	1.18778
1554132_a_at	1.16096	1.33553	1.32897	1.44306	1.44389	1.16096	1.332	1.45174	1.51642	1.43121	1.64819	1.43998	1.37419	1.35978	1.36317	1.4436	1.49811	1.4121	2.15738	1.46389	1.37072	1.46682	1.4349	1.28985	1.16096	1.1916	1.25047	1.66938	1.31034	1.23402	1.16096	1.37163	1.25432	1.2704	1.79516	1.43564	1.16096	1.49103	1.23789	1.18612	1.47686	1.31849	1.37177	1.71554	1.2342	1.2676	1.19606	1.41643	1.41861
1554140_at	1.68928	1.27164	1.208	1.23698	1.20527	1.39259	1.25666	1.38019	1.40473	1.38789	1.36843	1.45099	1.41544	1.41058	1.41037	1.40695	1.40773	1.3725	1.3706	1.39656	1.92668	1.41681	1.87846	1.37438	1.33712	1.1718	2.02665	2.15035	1.16096	1.38139	1.33604	1.41894	1.24925	1.2509	2.44011	1.44065	1.37648	1.84182	1.61036	1.34498	1.6881	1.26047	2.28166	1.82325	1.16096	1.59652	1.30549	1.57835	1.56633
1554143_a_at	1.51761	1.29409	1.16096	1.52479	1.50619	1.51924	1.41426	1.31505	1.84152	1.29821	1.48627	1.38241	1.44627	1.325	1.86912	1.48051	1.52854	1.47265	1.44314	1.54172	1.54725	1.25464	1.16096	1.16096	1.16096	1.99559	1.37567	1.74346	1.99322	1.50488	1.46939	1.55277	1.37648	1.16096	1.55427	1.16096	2.2316	1.56688	2.10552	1.16096	2.30816	1.2059	1.68101	1.72325	1.28824	1.54357	1.96905	1.16096	1.16096
1554147_s_at	1.20016	1.19426	1.21876	1.19987	1.26414	1.74327	1.16835	1.20089	1.22349	1.94351	1.46446	1.325	1.18499	1.2319	1.21292	1.20904	1.2064	1.19304	1.1955	1.21359	1.18626	1.21271	1.17766	1.1899	1.1907	1.39553	1.16447	1.22677	1.19224	1.25136	1.17867	1.21374	1.16605	1.17456	1.16096	1.2002	1.19628	1.23259	1.19789	1.3114	1.22099	1.18908	1.20746	1.22247	1.18867	1.20911	1.29377	1.18727	1.19687
1554159_a_at	1.18022	2.63851	1.17531	1.47202	2.32933	2.03396	1.16411	1.35937	1.9434	1.24981	1.93095	1.65813	1.17498	1.18663	1.26678	1.18605	1.18368	1.20568	1.18167	1.18895	1.18644	1.18833	1.17969	1.1734	1.17411	1.16494	1.16203	1.19683	1.17437	1.17204	1.1671	1.18882	1.16318	1.16775	1.20696	1.18392	1.17836	1.20267	1.17339	1.1683	1.19444	1.17361	1.16608	1.19535	1.17284	1.16096	1.30325	1.17177	1.17795
1554161_at	2.26542	1.51141	1.83376	1.9576	2.34672	2.05345	1.43679	1.60292	2.46758	1.99371	2.30558	2.29778	2.26542	1.95608	2.09499	2.5347	2.21589	2.43494	2.22793	1.5609	1.28769	1.279	1.31468	1.24948	1.27498	1.34443	1.39516	1.30574	1.28356	1.52433	1.53043	1.31941	1.39641	1.44711	1.59037	1.41925	1.51481	1.69569	1.24963	1.27214	1.47611	1.27021	1.4755	1.32891	1.24741	1.31452	1.45765	1.26854	1.28127
1554168_a_at	2.76358	2.74347	2.83478	2.81122	2.54808	2.56155	2.94514	2.70092	2.75181	2.85489	2.80039	2.9216	2.92151	2.81961	2.81185	2.90478	2.84586	2.57181	3.00379	3.18469	3.21443	3.14441	3.20033	3.15614	3.07861	2.74218	3.05111	3.18413	2.9662	2.84762	3.1738	3.12775	3.00212	3.00984	3.10727	3.1105	3.05128	3.18919	3.02982	2.98533	3.20465	3.06698	2.97103	3.28493	3.20608	3.08916	2.85814	3.0123	3.17912
1554177_a_at	2.76364	2.73823	2.82248	2.70373	2.75706	2.73108	2.8276	2.72872	2.69588	2.85985	2.77387	2.99181	2.58795	2.71396	2.69157	2.69588	2.70732	2.86496	2.79877	2.67055	2.67413	2.74948	2.68807	2.73072	2.73713	2.87555	2.76122	2.65529	2.78226	2.77133	2.74585	2.67314	2.7637	2.80544	2.60785	2.60097	2.7593	2.77779	2.73713	2.81906	2.6515	2.74284	2.74585	2.70049	2.763	2.66775	2.82713	2.78108	2.72803
1554179_s_at	1.19511	1.30783	1.66113	1.19475	1.38597	1.19119	1.19974	1.19594	1.20233	1.19085	1.37603	1.2124	1.18247	1.20484	1.2071	1.41374	1.20116	1.21563	1.19232	1.3832	1.73708	1.20671	1.20246	1.18559	1.58173	1.4665	1.16364	1.21748	1.18751	1.29976	1.17563	2.0323	1.27129	1.42311	1.23051	1.19519	1.19193	1.22532	1.27359	1.17786	1.21427	1.50985	1.17341	1.21565	1.18445	1.20296	1.46881	1.18311	1.19205
1554182_at	2.02674	2.09727	2.26066	2.21367	1.9343	2.09048	2.26597	1.93186	2.16959	1.86247	1.96751	2.17927	2.35286	2.17836	2.16967	2.1724	2.19719	2.18859	2.19364	2.16663	2.30914	2.18487	2.31602	2.175	2.41734	2.93204	2.42403	2.23572	2.43741	2.86086	2.63702	2.17819	3.03715	2.67561	2.12771	2.37556	2.93407	2.12566	2.42042	3.01325	2.47906	2.24815	2.35241	2.69902	2.54672	2.16646	2.89016	2.20731	2.83314
1554185_at	1.7182	1.69391	1.64186	1.7225	1.68053	1.63398	1.6491	1.73462	1.68888	1.71861	1.68359	1.6954	1.66123	1.71952	1.70534	1.70919	1.72691	1.67556	1.69569	1.7276	1.72408	2.18534	1.69412	1.73838	2.14135	2.33987	2.02378	1.76087	1.72654	2.33231	1.71057	1.78844	1.92151	2.11321	1.70708	1.86499	2.02831	1.72723	2.081	1.68879	1.71963	1.65312	1.72512	1.69807	2.28019	1.727	2.37515	1.68888	1.71861
1554190_s_at	1.24738	1.23686	1.18867	1.3995	1.24396	1.24104	1.18935	1.25132	1.25747	1.27249	1.26892	1.41657	1.21325	1.26374	1.2658	1.25926	1.25864	1.23498	1.23786	1.26729	1.26737	1.23882	1.24702	1.23374	1.23256	1.162	1.18036	1.7413	1.23843	1.23002	1.21257	1.42075	1.18215	1.20302	1.28721	1.24783	1.24222	1.20769	1.23414	1.21751	1.16096	1.93871	1.20872	1.60678	1.23051	1.26317	1.19364	1.20595	1.24187
1554193_s_at	1.16096	1.16096	1.46633	1.16096	1.62815	1.16096	1.19713	1.19541	1.16096	1.19181	1.30922	1.16096	1.16096	1.19143	1.16096	1.21655	1.16096	1.16096	1.16096	1.16096	1.16096	1.16096	1.16096	1.16096	1.16096	1.16096	1.16096	1.16096	1.16096	1.16096	1.16096	1.16096	1.16096	1.16096	1.16096	1.16096	1.16096	1.16096	1.16096	1.16096	1.16096	1.16096	1.16096	1.16096	1.16096	1.22808	1.16096	1.16096	1.16096
1554195_a_at	1.38379	1.88086	1.28132	1.38686	1.37734	1.38168	1.28481	1.39473	1.39259	1.22963	1.36356	1.33449	1.32635	1.4004	1.40559	1.89839	1.39583	1.3618	1.36551	1.89386	1.50005	1.41112	2.23081	1.74346	2.61139	2.68346	1.25932	1.43633	2.02966	1.35812	1.33117	1.41397	1.74091	1.48407	1.43771	1.38066	1.36609	1.55164	1.36733	2.84742	1.42112	1.9645	1.98519	2.04026	1.46616	1.41156	1.29511	2.46737	1.9348
1554203_at	1.16096	1.16898	1.16096	1.16096	1.16096	1.16096	1.16096	1.16096	1.16096	1.16096	1.16096	1.16096	1.58289	1.16096	1.16096	1.16096	1.16096	1.16096	1.16096	1.16096	1.16096	1.16096	1.16096	1.16096	1.16096	1.64557	1.16096	1.16096	1.16096	1.20508	1.16096	1.16096	1.71242	1.16096	1.16096	1.16096	1.16096	1.16096	1.4557	1.29303	1.16096	1.16096	1.16096	1.16096	1.16096	1.16096	1.16096	1.16096	1.16096
1554206_at	1.16096	1.16096	1.16096	1.16096	1.16096	1.16096	1.16096	1.16096	1.16096	1.16096	1.16096	1.16096	1.16096	1.16096	1.16096	1.16096	1.16096	1.16096	1.16096	1.16096	1.16096	1.16096	1.16096	1.16096	1.16096	1.16096	1.16096	1.16096	1.16096	1.16096	1.16096	1.16096	1.16096	1.16096	1.3537	1.16096	1.16096	1.26459	1.16096	1.16096	1.16096	1.16096	1.16096	1.16096	1.16096	1.16096	1.16096	1.16096	1.16096
1554212_s_at	1.30898	1.29585	1.22597	1.31183	1.30578	1.3046	1.22871	1.31689	1.32192	1.29952	1.29625	1.30779	1.26294	1.32736	1.47921	1.32445	1.32336	1.29143	1.35274	1.23284	1.48017	1.97377	1.31131	1.69045	1.98576	1.24875	1.2121	1.358	1.47559	1.28769	1.265	1.33827	1.21232	1.24758	1.36524	1.504	1.31704	1.51998	1.29405	1.50734	1.34678	1.28774	1.25637	1.34649	1.65793	1.33244	1.23631	1.28462	1.30583
1554217_a_at	1.16096	1.33646	1.16096	1.16096	1.17799	1.16096	1.55071	1.16096	1.24566	1.33817	1.88908	1.25341	1.16096	1.16096	1.16096	1.16096	1.16096	1.30276	1.16096	1.16096	1.16096	1.16096	1.16096	1.16096	1.16096	1.16096	1.16096	1.16096	1.16096	1.16096	1.16096	1.16096	1.16096	1.16096	1.1946	1.42119	1.16096	1.16096	1.16096	1.16096	1.16096	1.16096	1.16096	1.16096	1.16096	1.16096	1.16096	1.16096	1.16096
1554219_at	1.74158	2.33019	1.83709	2.01609	1.8202	1.86755	2.43148	2.42312	1.76424	1.59652	1.8037	2.05233	2.24077	1.97588	1.51436	1.76495	2.34044	1.54339	2.34722	1.67235	1.52862	1.52702	1.49094	1.79913	2.01075	1.56008	1.91722	1.55578	1.74327	1.47669	1.7931	1.57131	1.94215	2.02996	1.36815	1.7981	1.63268	1.54566	1.48539	1.78065	1.47912	2.25031	1.43627	1.51694	1.63924	1.52453	1.41337	1.47737	1.49965
1554224_at	1.16096	1.16096	1.16096	1.60464	1.16096	1.16096	1.16096	1.16096	1.16096	1.3488	1.16096	1.16096	1.16096	1.16096	1.23991	1.16096	1.16096	1.16096	1.16096	1.16096	1.16395	1.16096	1.16096	1.16096	1.17841	1.21886	1.16096	1.16096	1.35745	1.16096	1.19193	1.37194	1.16096	1.16096	1.16096	1.16096	1.16096	1.16096	1.16096	1.16096	1.16096	1.16096	1.16096	1.16096	1.22432	1.16096	1.20622	1.16096	1.16096
1554234_at	1.85279	1.7633	1.73185	2.03649	1.76735	1.80759	1.74065	1.80441	1.76946	1.79271	2.00674	1.6467	1.73949	1.82523	1.78377	1.77453	1.83851	1.76079	1.76472	1.78739	1.80246	1.80103	1.6713	1.81815	1.78507	1.77401	1.72315	1.91463	1.79789	1.8109	1.79122	1.80083	1.71441	1.74716	1.77595	1.79165	1.75606	1.65606	1.78377	1.77372	1.52572	1.8037	2.11875	1.77056	1.79702	1.79242	1.78116	1.78312	1.78518
1554235_at	1.24795	1.16096	1.16096	1.16096	1.16096	1.16096	1.16096	1.64663	1.16096	1.16096	1.16096	1.16096	1.16096	1.25359	1.16096	1.16096	1.16096	1.22718	1.16096	1.16096	1.16096	1.16096	1.16096	1.23356	1.16096	1.16096	1.16096	1.16096	1.16096	1.16096	1.16096	1.16096	1.16096	1.16096	1.16096	1.16096	1.16096	1.16096	1.16096	1.16096	1.16096	1.16096	1.16096	1.16096	1.16096	1.16096	1.16096	1.16096	1.16096
1554237_at	1.67345	1.16096	1.16096	1.16096	1.16096	1.16096	1.16096	1.42917	1.40895	1.79933	1.37355	1.59699	1.16671	1.37781	1.16096	1.16096	1.16096	1.5747	1.16096	1.16096	1.16096	1.16096	1.16096	1.16096	1.16096	1.16096	1.16096	1.16096	1.16096	1.16096	1.16096	1.16096	1.16096	1.16096	1.51214	1.16096	1.16096	1.16096	1.16096	1.16096	1.16096	1.16096	1.16096	1.16096	1.16096	1.16096	1.16096	1.16096	1.16096
1554239_s_at	2.80727	2.96138	2.69062	2.80764	2.86628	2.6646	2.76421	2.88576	2.83	2.76767	2.89539	2.5665	2.54334	2.78007	2.73736	2.80538	2.71475	2.59281	2.79428	2.89333	3.00847	2.90163	2.55642	2.95525	2.90688	3.1493	2.99365	2.84005	3.01714	3.16169	2.80651	3.03499	2.98594	3.01769	2.85013	2.89771	2.88829	2.84757	3.03306	2.84986	2.49066	2.84873	3.07265	2.81199	3.01571	2.89091	3.13001	2.69322	2.81313
1554240_a_at	1.97979	1.71458	1.99281	1.86396	2.02617	2.01273	2.00144	2.05672	1.92809	2.74547	1.74653	2.16473	1.7739	1.80966	1.83014	1.94101	1.7478	1.9645	1.96895	1.96751	1.86358	2.7505	2.58375	2.64329	2.63191	1.39501	1.6533	1.924	2.52048	1.85053	2.07355	1.98473	2.25635	1.37208	1.93498	2.68535	1.63329	1.67752	2.03735	1.99653	1.51361	2.17648	1.76817	2.59655	2.86975	1.70799	1.95829	2.03396	1.82446
1554241_at	3.30426	3.22622	3.12775	3.35483	3.06129	3.31495	3.1704	3.33088	3.34906	3.3061	3.2176	3.28831	3.4676	3.24574	3.21401	3.34804	3.34651	3.29152	3.30684	3.1643	2.977	3.02953	3.20233	2.92558	2.96392	2.92612	2.93454	2.96751	3.01357	2.65427	2.93873	3.06164	2.78213	2.90587	2.48837	2.41064	3.06124	2.97256	3.13025	3.02361	3.19292	2.85217	3.11742	3.23235	2.97585	3.13696	2.89453	3.14194	3.11748
1554245_x_at	2.53196	2.32656	2.4384	2.36865	2.27748	2.37809	2.604	2.23537	2.22859	2.36256	2.34334	2.33099	2.2815	2.45378	2.45154	2.23713	2.34829	2.37578	2.35722	2.30693	2.538	2.37871	2.31348	2.44755	2.6109	2.71588	2.45675	2.29818	2.50296	2.63345	2.52475	2.45854	2.48407	2.6242	2.34552	2.36064	2.40362	2.22254	2.35891	2.40936	2.28069	2.33916	2.42527	2.06917	2.37556	2.3066	2.76681	2.35751	2.34503
1554246_at	2.42649	1.98218	1.64321	2.32751	2.21036	2.52708	2.55411	2.28157	2.00504	2.6823	2.46892	2.45466	1.66397	2.18878	1.72229	2.2658	2.08319	2.44114	2.24721	2.95717	2.91987	2.95178	1.96733	2.9939	2.87425	3.15236	3.16727	2.80135	3.02754	3.05394	3.0622	2.90462	3.12685	3.07886	2.6298	2.80603	3.0344	2.66174	2.90076	3.00833	2.67023	2.9469	2.86223	2.59482	3.13452	2.92006	3.15124	2.91214	3.1674
1554249_a_at	2.39068	2.7654	2.11932	2.39349	2.81599	2.15686	2.12753	2.14011	2.59084	2.38815	2.97626	2.63736	2.39999	2.50937	2.26787	2.36073	2.25394	2.09382	2.43079	1.93205	1.53246	1.63064	2.31154	1.44635	1.56594	2.13149	1.18324	1.96856	2.01715	1.43582	1.91521	1.63857	2.15855	1.36809	2.11632	1.88908	2.0583	2.02438	1.74355	2.10602	2.04148	1.93535	1.38784	2.03017	1.43573	1.92911	1.60224	1.92101	2.08362
1554250_s_at	2.80076	2.50435	1.64807	2.81089	2.80522	2.69138	2.66448	2.4569	2.82201	2.59185	2.63983	2.79694	2.82725	2.46983	2.78648	2.7538	2.79081	2.83544	2.82442	3.14491	3.28849	3.18672	3.12401	3.04892	3.20276	3.34668	2.94862	3.0276	3.20834	3.31734	3.08242	3.06924	3.21261	3.12623	3.00001	3.10564	3.31867	3.11081	3.22648	3.23921	3.34035	2.85985	3.34321	3.22727	3.20326	2.99482	3.19344	3.11056	3.2871
1554251_at	2.31726	1.85369	1.18766	2.03069	2.51902	1.85098	1.84142	2.10301	2.32066	2.00463	2.19066	2.18617	2.26214	2.43313	2.49447	2.07612	2.4484	1.54061	2.07467	2.44276	2.34989	2.17545	2.78066	2.16581	2.4785	2.81232	2.55283	2.30231	2.49114	2.85185	2.06436	2.44748	2.49577	2.01163	2.4258	2.45683	2.76585	2.47506	2.64281	2.4815	2.69405	1.52933	2.25513	2.31266	2.18859	2.48042	2.44355	2.63797	2.55018
1554256_a_at	1.30164	1.2892	1.22089	1.30429	1.2975	1.29576	1.22284	1.30735	1.31462	1.29219	1.28806	1.30069	1.25729	1.31895	1.32359	1.31661	1.3158	1.28428	1.28721	1.32494	1.32936	1.32601	1.30192	1.28708	1.28424	1.24243	1.20738	1.34886	1.29377	1.27969	1.25754	1.33041	1.20757	1.24181	1.51134	1.30173	1.29277	1.62038	1.28623	1.26374	1.33789	1.27974	1.24967	1.33855	1.40154	1.32314	1.23023	1.27776	1.29816
1554260_a_at	2.6205	2.87284	2.61064	2.46976	2.63442	2.60758	2.25792	2.63553	2.56368	2.42057	2.72428	2.66689	2.6109	2.35891	2.58699	2.47425	2.40081	2.52	2.42818	2.25917	2.2914	1.79984	2.34365	1.45797	1.377	2.34012	2.43544	2.22371	2.2183	1.16096	1.65765	2.20843	1.42487	1.32617	2.7872	2.19592	2.31652	2.66605	1.46658	2.39068	2.36375	1.33269	2.29828	2.2589	1.73856	2.22933	1.37714	2.28459	2.35628
1554264_at	1.3288	1.19334	1.16096	1.16096	1.30818	1.16096	1.17238	1.16096	1.78793	1.16693	1.17435	1.16096	1.16096	1.16096	1.24386	1.16096	1.16096	1.16096	1.16096	1.16096	1.16096	1.16096	1.16096	1.16096	1.16096	1.16096	1.16096	1.1678	1.16096	1.16096	1.16096	1.18716	1.16096	1.16096	1.74244	1.16096	1.16096	1.17493	1.16096	1.16096	1.16096	1.16096	1.16096	1.16096	1.16096	1.18031	1.16096	1.16096	1.16096
1554268_at	1.16096	1.16096	1.16096	1.16096	1.16096	1.16096	1.16096	1.16096	1.16096	1.16096	1.16096	1.16096	1.16096	1.16096	1.16096	1.16096	1.16096	1.16096	1.16096	1.16096	1.17604	1.16096	1.16096	1.75328	1.72899	1.64566	1.60493	1.46146	1.16096	1.23246	1.86078	1.2039	2.04591	1.21545	1.16096	1.54153	1.50031	1.16096	1.22506	1.37825	1.61512	1.16096	1.16096	1.16096	1.20584	1.16096	1.73391	1.16096	1.16096
1554271_a_at	1.61327	2.25809	1.64433	1.25363	1.59726	1.75318	1.37256	1.41478	1.64454	1.58843	1.57992	1.59808	1.34238	1.94387	1.96913	1.46881	1.1833	1.48382	1.65995	1.94582	1.72356	1.81476	1.27802	1.43621	1.45293	1.56099	1.48372	2.08064	1.39717	1.4599	1.3488	1.6469	1.48588	1.38973	2.16774	1.61432	1.45833	1.6835	1.61989	1.57783	1.60783	1.46013	1.33553	1.2925	1.3314	1.67365	1.17331	1.44897	1.47645
1554273_a_at	1.16096	1.41681	1.16096	1.16096	1.66663	1.16096	1.16096	2.04114	1.16096	1.28764	1.31483	2.18693	1.16096	1.16096	1.16096	1.16096	1.16096	1.25729	1.39894	1.16096	1.16096	1.16096	1.16096	1.16096	1.16096	1.16096	1.16096	1.16096	1.16096	1.16096	1.16096	1.16096	1.16096	1.16096	1.16096	1.16096	1.16096	1.16096	1.16096	1.16096	1.16096	1.16096	1.16096	1.16096	1.16096	1.16096	1.16096	1.16096	1.16096
1554274_a_at	1.16096	1.16096	1.25705	1.16096	1.16096	1.16096	1.17307	1.28555	1.16828	1.18199	1.16096	1.16096	1.79476	1.16096	1.16096	1.16096	1.16096	1.16096	1.16096	1.16096	1.16096	1.16096	1.34175	1.17564	1.16096	1.16096	1.16096	1.16096	1.16096	1.16096	1.16096	1.16096	1.16096	1.16096	1.16096	1.18628	1.16096	1.16096	1.16096	1.16096	1.16096	1.16096	1.16096	1.16981	1.16096	1.16096	1.16096	1.4943	1.16096
1554279_a_at	1.35624	1.34742	1.26888	1.42324	1.36076	1.36356	1.77961	1.42376	1.37675	1.49532	1.36747	1.39149	1.31152	1.38347	1.38868	1.37861	1.37846	1.34474	1.34886	1.39439	1.39649	1.39259	1.36615	1.35161	1.34701	1.29539	1.27318	1.41852	1.70058	1.34095	1.31536	1.39703	1.24783	1.29086	1.42098	1.62626	1.34985	1.42593	1.35042	1.32336	1.40197	1.34258	1.32528	1.40301	1.34393	1.35704	1.25345	1.34077	1.3635
1554283_at	1.2692	1.37208	1.28846	1.3959	1.38542	1.26259	1.29196	1.40279	1.28017	1.26093	1.37163	1.3877	1.33338	1.39874	1.38218	1.40301	1.28127	1.36701	1.34169	1.96533	1.75706	1.90146	1.93084	2.11237	1.37239	1.32064	1.84751	1.7625	1.38617	2.43187	2.07244	1.93462	1.98548	1.31072	1.39824	1.65626	1.89585	1.4499	1.9944	1.34812	2.35518	2.34845	1.75101	2.22576	1.93535	2.02936	2.18626	2.40689	1.72109
1554287_at	2.18957	2.22633	2.29544	2.30771	2.18693	2.44948	2.26614	2.44176	2.1464	2.21053	2.7256	2.18103	2.84453	2.24117	2.10241	2.23134	2.19782	2.5926	2.8331	2.22524	2.23124	2.24513	2.2972	2.35744	2.22567	2.18039	2.53438	2.16016	2.13169	2.18526	2.23799	2.17881	2.37676	2.26606	2.35241	2.63011	2.17012	2.18358	2.20098	2.28899	2.11508	2.23747	2.22033	2.29479	2.28592	2.16673	2.29479	2.26831	2.13225
1554290_at	1.17804	1.16096	1.16096	1.16096	1.16096	1.16096	1.16096	1.32024	1.16096	1.16096	1.16096	1.16096	1.16096	1.1877	1.16096	1.16096	1.16096	1.16096	1.16096	1.16096	1.16096	1.16096	1.16096	1.16096	1.16096	1.16096	1.33553	1.16096	1.16096	1.16096	1.21912	1.24875	1.30444	1.22743	1.16096	1.16096	1.16096	1.22595	1.16096	1.29196	1.19961	1.16096	1.16096	1.16096	1.17118	1.16096	1.16096	1.16096	1.17836
1554291_at	1.16096	1.16096	1.16096	1.16096	1.16096	1.16096	1.16096	1.16096	1.16096	1.16096	1.16096	1.16096	1.16096	1.16096	1.16096	1.16096	1.16096	1.18594	1.18075	1.16096	1.16096	1.44216	1.31227	1.16096	1.16096	1.16096	1.16096	1.16096	1.16096	1.16096	1.16096	1.16096	1.16096	1.42158	1.26398	1.16096	1.16096	1.16096	1.16096	1.16096	1.16096	1.16096	1.16096	1.16096	1.16096	1.16096	1.16096	1.16096	1.16096
1554292_a_at	1.16096	1.18413	1.17184	1.16096	1.16096	1.16096	1.16096	1.16096	1.16096	1.16096	1.28872	1.16096	1.16096	1.16096	1.16096	1.16096	1.16096	1.16096	1.65509	1.16096	1.16096	1.16096	1.16096	1.16096	1.16096	1.16096	1.16096	1.16096	1.16096	1.16096	1.16096	1.16096	1.16096	1.16096	1.16096	1.16096	1.16096	1.16096	1.16096	1.16096	1.16096	1.16096	1.16096	1.16096	1.16096	1.16096	1.16096	1.16096	1.16096
1554296_at	1.16096	1.16096	1.16096	1.16096	1.16096	1.16096	1.16096	1.16096	1.16096	1.16096	1.16096	1.16096	1.16096	1.16096	1.16096	1.16096	1.16096	1.18371	1.16096	1.16096	1.16096	1.16096	1.16096	1.16096	1.16096	1.16096	1.16096	1.16096	2.02046	1.16096	1.16096	1.16096	1.16096	1.16096	1.16096	1.16096	1.16096	1.16096	1.16096	1.16096	1.16096	1.16096	1.20456	1.16096	1.16096	1.16096	1.16096	1.16096	1.16096
1554298_a_at	1.17788	1.16096	1.16096	1.16096	1.16096	1.16096	1.16096	1.16096	1.16096	1.16096	1.34973	1.16096	1.21404	1.16096	1.16096	1.16096	1.16096	1.16096	1.16096	1.16096	1.16096	1.16096	1.16096	1.16096	1.16096	1.16096	1.16096	1.16911	1.16096	1.16096	1.16096	1.16096	1.16096	1.16096	1.16096	1.16096	1.16096	1.16096	1.16096	1.16096	1.16096	1.16096	1.16096	1.16096	1.16096	1.16096	1.16096	1.16096	1.16096
1554301_at	1.42235	1.24891	1.16096	1.16096	1.41614	1.38777	1.6773	1.74664	1.42552	1.16096	1.20619	1.16096	1.22341	1.16096	1.17957	1.27609	1.24257	1.3232	1.58244	1.16096	1.59054	1.16096	1.16096	1.16096	1.16096	1.16096	1.16096	1.16096	1.44557	1.22843	1.48042	1.16096	1.75002	1.16096	1.16096	1.28326	1.16096	1.16997	1.54707	1.21193	1.16096	1.16096	1.16096	1.16096	1.16096	1.16096	1.16096	1.16096	1.16096
1554306_at	1.28782	1.16096	1.2119	1.18833	1.33496	1.45956	1.35178	1.16096	1.29952	1.44919	1.38105	1.28672	1.16096	1.21186	1.39243	1.30144	1.30144	1.43222	1.27466	2.06751	1.61119	1.89241	1.45539	2.01998	1.61803	2.35311	1.93116	2.03117	1.71088	2.12978	2.54799	2.03325	2.61114	1.53928	1.504	1.50922	2.36931	1.90066	2.08212	2.25478	2.52075	1.43891	1.53619	2.75304	1.95897	1.51338	1.70038	1.5019	2.07912
1554309_at	1.44541	1.16769	1.18362	1.1695	1.16949	1.17012	1.16219	1.30936	1.17335	1.25126	1.18908	1.44681	1.16931	1.1747	1.17509	1.54182	1.54142	1.90177	1.2891	1.16559	1.19853	1.17146	1.16888	1.24429	1.16559	1.16213	1.16126	1.19197	1.1694	1.1621	1.17151	1.17483	1.16113	1.16249	1.20789	1.16891	1.16855	1.43976	1.16096	1.16292	1.16644	1.16819	1.16332	1.44799	1.19019	1.16322	1.16117	1.51981	1.1679
1554314_at	2.14518	1.45675	1.9644	2.57311	1.92501	2.97118	2.93318	1.82464	1.50641	2.56914	1.93452	1.94163	2.34753	1.95176	1.94453	2.8432	2.91594	2.94181	3.02235	2.48533	1.89151	2.2274	1.73237	2.04957	1.79012	2.14079	1.97696	1.53161	1.61831	1.98297	2.20561	1.84411	1.61803	1.9758	1.91691	2.34357	1.9342	1.92259	1.21981	2.23426	1.96419	1.46599	2.0056	2.29544	2.49114	1.9496	2.00195	1.85071	1.96122
1554316_at	2.46997	2.527	2.6766	2.4149	2.39061	2.5398	2.68439	2.59444	2.57081	2.32506	2.57456	2.35981	2.61729	2.44854	2.39339	2.54869	2.45097	2.5772	2.65474	2.8701	2.61374	3.04418	2.76658	2.61641	2.85111	2.91347	3.0224	2.4571	2.51227	2.80462	2.75632	2.5174	3.1293	2.71817	2.41595	2.90357	2.99652	2.53115	2.73772	3.11338	2.70186	2.98089	2.68983	2.48723	2.87132	2.82594	2.90749	2.94959	2.89575
1554321_a_at	1.27233	1.48191	1.20332	1.27454	1.703	1.57278	1.82122	1.27592	1.32645	1.91631	1.33963	1.41868	1.23317	1.2889	1.29317	1.3928	1.28522	1.47701	1.26085	1.32865	1.39545	1.50592	1.27222	1.55371	1.86446	1.52312	1.22933	1.31591	1.2641	1.28951	1.32629	1.29892	1.21152	1.24066	1.31552	1.27222	1.35971	1.32079	1.26927	1.33075	1.30217	1.59471	1.22686	1.30814	1.817	1.29168	1.66326	1.24998	1.26725
1554324_s_at	2.49211	2.20412	1.49861	1.6101	1.8203	1.72797	1.32424	1.62008	1.87469	1.66014	2.15954	1.69391	1.6589	1.74961	2.03488	1.83141	1.72539	1.69021	1.99322	1.75767	1.74434	1.66286	1.59291	1.41779	1.58383	1.68409	1.46746	1.71598	1.72466	1.4265	1.57248	1.45924	1.29668	1.34462	2.45288	1.42832	1.50836	2.13649	1.71291	1.39162	1.66698	1.40918	1.36369	1.74443	1.4103	1.72539	1.59581	1.40647	1.6066
1554333_at	1.36387	1.16322	1.77634	1.20626	1.93095	1.65392	1.16132	1.27768	1.73185	1.21766	2.57239	2.41277	1.16546	1.66747	1.52808	1.52694	1.665	2.18261	1.62465	1.16096	1.1655	1.16755	1.16316	1.1629	1.16409	1.16154	1.16101	1.1701	1.1617	1.16231	1.16139	1.16666	1.16118	1.16268	1.17622	1.16956	1.1648	1.17354	1.16317	1.16165	1.169	1.16493	1.16183	1.17015	1.16393	1.16513	1.16121	1.16096	1.16436
1554335_at	1.16096	1.16096	1.16096	1.16096	1.16096	1.16096	1.16096	1.16096	1.16096	1.16096	1.16096	1.16096	1.16096	1.16096	1.16096	1.16096	1.16096	1.16096	1.16096	1.16096	1.16096	1.84741	1.95376	1.54557	1.68997	1.18616	1.1657	1.16096	2.11077	1.16096	1.16096	1.16096	1.71057	1.16096	1.16096	1.16096	1.16096	1.16096	1.16096	1.16096	1.16096	1.22179	1.45601	1.81571	1.16096	1.16096	1.16096	2.38108	1.17417
1554339_a_at	1.19762	2.21986	1.16096	1.44652	2.2387	1.57557	1.47593	1.16096	2.01456	1.50948	2.16554	1.6374	1.88069	1.39539	1.25949	1.28619	1.21032	2.06558	1.75458	1.16096	1.16096	1.16096	1.16096	1.16096	1.16096	1.16096	1.16096	1.16096	1.16096	1.16096	1.19976	1.16096	1.16096	1.16096	1.16096	1.16096	1.16096	1.16096	1.16096	1.16096	1.16096	1.16096	1.16096	1.16096	1.16096	1.16096	1.16096	1.16096	1.16096
1554341_a_at	2.48802	2.65254	2.45288	2.3534	2.5938	2.51426	2.44666	2.74643	2.7459	2.50284	2.5342	2.78897	2.51944	2.49114	2.55858	2.5438	2.28908	2.38993	2.58627	2.44072	2.50243	2.46396	2.04095	2.51452	1.73597	1.57373	2.20098	2.35966	1.78918	2.32379	1.76579	1.98511	1.38577	2.19131	2.6701	2.24139	2.12566	2.4718	2.38577	2.00871	2.08893	2.31652	2.07747	2.28799	2.15943	2.28592	2.40035	1.55979	2.40066
1554343_a_at	1.19712	1.19143	1.16499	1.19658	1.22445	1.19308	1.27596	1.19784	1.20461	2.28899	1.19188	1.19706	1.18355	1.20744	1.20924	1.20541	1.20312	1.19031	1.47226	1.20954	1.20704	1.69056	1.1989	1.39539	1.18816	1.17256	1.16388	1.22011	1.1895	1.18495	1.17682	1.20992	1.16554	1.17295	1.23333	1.19719	1.19355	1.22816	1.18803	1.17933	1.21679	1.18659	1.18274	1.21795	1.186	1.2051	1.16812	1.56078	1.19379
1554346_at	1.19186	1.1869	1.16488	1.19097	1.19065	1.18789	1.16639	1.19185	1.19872	1.26301	1.18691	1.19169	2.10004	1.2007	1.20323	1.19905	1.1969	1.18581	1.18999	1.20283	1.24606	1.20243	1.22841	1.18264	1.18334	1.16969	1.16323	1.21292	1.1844	1.1805	2.33712	1.2029	1.16467	1.17111	1.22527	1.1917	1.18879	1.21993	1.18289	1.17552	1.2098	1.27625	1.53771	2.49006	1.18169	1.20816	1.16593	1.30341	1.18835
1554348_s_at	1.37338	1.3542	1.27343	1.37521	1.27867	1.25792	1.27538	1.39673	1.38218	1.32265	1.35322	1.3704	1.31689	1.38893	1.3946	1.38399	1.38512	1.35105	1.35519	1.28592	1.40307	1.39965	1.37256	1.35794	1.35315	1.53651	1.25102	1.42415	1.43719	1.34695	1.35302	1.56393	1.25208	1.44322	1.31911	1.36943	1.53377	1.43114	1.576	1.32961	1.40881	1.3491	1.30882	1.40939	1.34998	1.39894	1.73537	1.34712	1.52471
1554352_s_at	2.17881	2.25031	2.20929	2.71767	2.18278	2.50404	2.51375	2.29471	2.20552	2.6792	2.42201	2.33148	2.32118	2.31814	2.18171	2.35572	2.38763	2.34196	2.60604	2.178	2.09905	2.19661	2.08955	2.1578	2.14464	2.17232	2.1813	2.08508	2.1228	2.14419	2.1578	2.10186	2.20178	2.16996	2.18322	2.12967	1.70969	2.13721	1.88501	2.13757	2.07355	2.16227	2.04865	2.14107	2.13984	2.15016	2.18505	2.12491	2.11737
1554356_at	1.19433	1.18352	1.16396	1.18768	1.18718	1.18504	1.16702	1.18816	1.20165	1.18398	1.1841	1.16096	1.16096	1.19655	1.20646	1.16096	1.16096	1.18312	1.18734	1.22457	1.38174	1.29153	1.53619	1.17985	1.2112	1.29976	1.60783	1.28809	1.18687	2.25394	2.16572	1.88368	2.19939	1.74224	1.21964	1.19444	2.30164	1.29209	1.9332	1.6819	1.63719	1.18445	1.35648	1.67044	1.20896	2.12924	2.28301	1.18254	1.1913
1554360_at	1.19642	1.19095	1.16646	1.19613	1.19519	1.19248	1.1675	1.19728	1.20392	1.19218	1.19128	1.19637	1.18316	1.22417	1.2085	1.2048	1.20263	1.18973	1.19315	1.209	1.2381	1.2126	1.19633	1.18698	1.18773	1.1723	1.16381	1.21917	1.18892	1.1845	1.17648	1.20894	1.16544	1.17265	1.23234	1.39743	1.16096	1.22718	1.18743	1.17892	1.21598	1.18613	1.17426	1.21732	1.52766	1.20442	1.16788	1.6537	1.19336
1554365_a_at	3.00067	3.22293	3.05605	2.93494	3.11171	2.90713	3.0633	2.99098	3.03289	3.0687	3.14655	3.11884	3.00385	3.0481	2.98764	2.92751	2.89828	3.01526	2.95915	2.54427	2.4851	2.64152	2.08362	2.48049	2.3024	1.92789	1.19631	2.63041	1.92081	2.12678	2.16163	2.34544	1.98566	1.90103	2.90521	2.69365	2.1545	2.78366	2.27384	1.66768	2.12413	2.36615	1.7112	2.46266	2.24189	2.51772	2.20162	2.00662	2.14611
1554377_a_at	1.16096	1.16096	1.16096	1.16096	1.16096	1.16096	1.19032	1.16096	1.16096	1.16096	1.16096	1.16096	1.16096	1.16096	1.16096	1.16096	1.16096	1.16096	1.16096	1.16096	1.16096	1.16096	1.16096	1.16096	1.19689	1.16096	2.23016	1.16096	1.16096	1.21522	1.16096	1.1972	1.2367	1.16096	1.16096	1.16096	1.16096	1.16096	1.16096	1.16096	1.16096	1.18059	1.17087	1.16096	1.16096	1.17099	1.16096	1.16096	1.1674
1554385_a_at	1.16096	1.16096	1.16096	1.17639	1.16096	1.43671	1.16096	1.16096	1.16096	1.16096	1.16096	1.16096	1.16096	1.16096	1.16096	1.16096	1.28513	1.1946	1.28695	1.16096	1.16096	1.16096	1.16096	1.16096	1.48265	1.16096	1.25784	1.16096	1.16096	1.2191	1.17178	1.16096	1.16096	1.48851	1.16096	1.29181	1.16096	1.16096	1.16096	1.16096	1.16096	1.16096	1.16096	1.16096	1.23858	1.16096	1.16096	1.16096	1.16096
1554390_s_at	2.86763	3.29161	2.96892	2.80858	3.17549	3.04629	3.12345	2.71444	3.05616	3.20918	3.24505	3.14	2.95987	2.80292	2.6977	2.84905	2.74524	3.11748	3.05758	2.1578	1.91502	2.34165	2.06165	2.34466	1.93812	1.88583	2.08401	2.18636	2.20698	1.74204	1.89647	1.89839	1.85818	1.86775	2.21901	2.43631	1.84879	2.32577	1.8735	2.12467	1.9695	2.05364	2.1041	2.03762	2.18542	2.05662	1.94318	2.307	1.62515
1554393_a_at	1.17813	1.17482	1.16222	1.17763	1.17753	1.17811	1.18174	1.17862	1.22328	1.26039	1.38059	1.17823	1.21352	1.18422	1.18581	1.18368	1.18125	1.17667	1.17999	1.21882	1.18371	1.18548	1.17724	1.17154	1.17233	1.17919	1.16185	1.1936	1.17264	1.17041	1.23234	1.18608	2.25833	1.74443	1.20315	1.18204	1.8686	1.19902	1.39839	1.16706	1.19136	1.93733	1.16555	1.19239	1.17115	1.24318	1.24014	1.1703	1.17592
1554394_at	1.24131	1.7714	1.49727	1.2424	1.5323	1.23466	1.1863	1.62684	1.25041	1.23466	1.23123	1.60272	1.20847	1.25645	1.25842	1.28951	1.25146	1.40404	1.38921	1.26067	1.25983	1.64387	1.24108	1.2271	1.23938	1.19842	1.9176	1.27643	1.56171	1.22406	1.28067	1.26308	1.17934	1.1986	1.29158	1.24075	1.32309	1.28755	1.22822	1.21225	1.27025	1.23399	1.60071	1.2727	1.22454	1.25562	1.1897	1.22116	1.2352
1554396_at	1.16096	1.16096	1.16512	1.16096	1.16096	1.16096	1.16096	1.16096	1.16096	1.16096	1.16096	1.16096	1.16096	1.16096	1.16096	1.16096	1.16096	1.16096	1.16096	1.16096	1.16096	1.16096	1.16096	1.71029	1.28017	1.63914	1.92009	1.22688	1.16096	1.16096	1.16096	1.16096	1.16096	1.62726	1.16096	1.16096	1.16096	1.17569	1.16096	1.16096	1.16096	1.17837	1.16096	1.16096	1.31201	1.16699	1.57809	1.31295	1.16096
1554397_s_at	1.92619	2.67739	1.27843	2.47528	2.44464	2.3886	1.58732	2.22657	2.33862	2.4427	2.57451	2.22147	1.95881	2.1952	2.21098	2.23948	1.85786	2.00324	2.24681	1.53481	1.53063	1.89262	1.33969	1.70511	1.89859	1.26198	1.22116	1.70006	1.63633	1.31825	1.17748	1.37413	1.19712	1.27226	1.56633	1.32538	1.35672	1.94923	1.41628	1.56356	1.38205	1.97845	1.26862	1.41441	1.5878	1.41164	1.34029	1.95345	1.67495
1554406_a_at	1.53335	1.50641	1.60841	1.54086	1.52078	1.53422	1.49803	1.55182	1.53551	1.52845	1.50181	1.52746	1.46204	1.54635	1.55002	1.53761	1.5441	1.50248	1.51195	1.5573	1.56209	1.63369	2.06201	1.53558	1.51223	1.60841	1.39076	1.57665	1.88491	1.51998	1.48573	1.56384	1.39209	1.44306	1.55954	1.53161	1.50985	1.53751	1.78479	1.48919	1.56671	1.95949	2.06184	1.55594	1.51724	1.55649	1.89481	1.51732	1.53917
1554408_a_at	2.79668	3.23327	2.25566	1.69627	3.12818	2.39418	1.73185	2.80083	3.01561	2.48177	2.80371	2.61353	1.9411	2.96499	3.10149	1.77483	1.98642	1.88399	1.81021	2.8531	3.41979	3.08404	2.76348	2.99421	2.92591	3.33656	3.35297	3.30956	2.80049	3.28849	3.3118	3.35805	3.20512	3.50122	2.80603	2.98692	3.23754	2.93761	3.27297	2.65512	2.84494	2.80159	2.90593	2.58444	3.04504	3.36663	3.41229	2.7641	2.83
1554409_at	1.26987	1.28076	1.21512	1.27942	1.27437	1.27052	1.81784	1.29832	1.28101	1.28347	1.2803	1.29192	1.25016	1.28596	1.16096	1.29037	1.16096	1.26294	1.26555	1.53974	2.04506	1.90764	1.31431	1.27843	1.8467	2.44789	1.19032	1.66409	1.28419	2.30158	1.23017	2.06038	1.82113	1.35704	1.34789	1.8479	1.39894	1.62118	1.67454	1.94532	1.85176	2.07998	1.29236	1.3941	2.06549	1.3272	1.22373	2.13373	2.0785
1554410_a_at	2.57304	2.72226	2.88746	2.63777	2.72454	2.63851	2.79959	2.63204	2.59772	2.77355	2.79268	2.61509	2.38016	2.59804	2.43954	2.61597	2.61259	2.62897	2.71327	2.5689	2.58006	2.72505	2.44727	2.64232	2.90854	2.85081	2.82314	2.70892	2.69855	2.63636	2.65716	2.78675	2.90764	2.97531	2.48593	2.7939	2.71456	2.48934	2.61114	2.6476	2.37375	2.83474	2.59549	2.44826	2.64226	2.57034	2.69927	2.62044	2.60728
1554411_at	1.86812	2.57461	2.34156	2.2831	2.59952	2.37056	1.8171	2.5384	3.12532	2.27801	2.36327	2.54278	1.91539	2.01303	1.82102	2.04514	2.00244	2.65966	2.52869	2.71212	2.44437	2.11624	2.1471	2.18171	2.246	2.15062	1.80737	2.61101	2.12696	2.24575	2.15686	2.3805	1.8034	2.21901	3.04499	2.47282	2.23912	2.35395	2.34334	1.84242	2.30369	2.6142	1.80541	2.12138	2.19704	2.22874	1.8603	2.04232	2.22289
1554413_s_at	1.17304	1.41877	1.16897	1.8368	1.46494	1.83802	1.22746	1.66306	1.17662	1.42861	1.39907	1.1746	1.98576	1.17758	1.17864	1.17793	1.17668	1.19457	1.82233	1.17878	1.17668	1.17862	1.16096	1.16726	1.16809	1.16327	1.16143	1.1848	1.8133	1.16652	1.16325	1.17904	1.16218	1.16544	1.19348	1.7125	1.17114	1.19005	1.16761	1.16404	1.1836	1.16955	1.16409	1.18417	1.16808	1.17618	1.17741	1.16649	1.17057
1554414_a_at	2.36476	2.39717	2.58058	2.87419	2.23239	2.93883	2.88416	2.46758	2.46641	2.89535	2.4833	2.73346	2.51119	2.1178	2.36658	2.47537	2.89053	2.89622	2.73457	2.79903	2.45009	2.56834	2.65536	2.40325	2.39389	2.37636	2.29939	2.35155	2.18617	2.25582	2.33442	2.39885	2.33916	2.10656	2.5082	2.49223	1.96743	2.58344	2.05623	2.56733	2.06273	2.63972	2.12528	2.31275	2.34936	2.08242	2.45985	2.65832	2.36281
1554417_s_at	2.59746	2.99028	2.94223	2.85913	2.93337	2.97705	2.94181	2.61782	2.82776	2.85436	2.91028	2.95873	2.3105	2.81451	2.60344	2.82524	2.83392	2.94995	2.80517	3.14	3.08932	3.13977	2.68885	3.08524	3.26053	3.26224	3.08624	3.12691	2.91708	3.00667	3.10737	3.18037	3.29516	3.33242	2.7202	3.21891	3.18712	2.91203	3.05276	2.93698	2.53955	3.1595	2.76198	2.71541	3.19735	3.02994	3.03289	2.96387	3.13137
1554424_at	1.84879	2.06751	1.58078	1.63426	2.27384	1.71142	2.15758	2.00038	2.15024	2.12292	2.16501	2.39671	1.5575	1.58808	1.77453	1.89544	1.92121	1.714	1.65402	1.56145	1.55328	1.58895	1.53141	1.56769	1.84162	1.50127	1.39553	1.60604	1.54403	1.55407	1.4917	1.5679	1.39681	1.47389	1.93804	1.56518	1.515	1.60079	1.55631	1.61055	1.56976	1.56251	1.50691	1.54725	1.8737	1.57413	1.49188	1.55018	1.53938
1554428_s_at	1.16096	1.16096	1.1769	1.17076	1.64536	1.17331	1.27827	1.16096	1.16096	1.16096	1.16096	1.16096	1.16096	1.16096	1.16096	1.16096	1.16096	1.16096	1.16096	1.16096	1.16096	1.16096	1.16649	1.16096	1.16096	1.16096	1.16253	1.16096	1.16096	1.16096	1.16096	1.16096	1.16096	1.17778	1.16096	1.16096	1.16096	1.16096	1.16096	1.16096	1.16096	1.16096	1.16096	1.16096	1.16096	1.16096	1.16096	1.16096	1.16096
1554433_a_at	2.96606	3.1644	3.02617	2.84142	3.11532	2.9842	2.78742	3.00715	3.09153	2.95183	3.13771	3.01973	2.75255	3.07933	3.03515	3.00759	2.86244	2.9545	2.97299	1.89758	2.05217	2.11077	1.35604	2.13889	1.29731	1.22169	1.99203	2.43155	1.26675	2.07573	1.23451	2.10847	2.02766	1.90851	2.86894	2.32812	1.61148	2.39008	1.51897	1.91349	1.20332	2.16598	1.16917	2.03284	1.28985	1.90661	1.39396	2.14564	2.1491
1554441_a_at	2.90172	3.08686	3.07394	2.91769	3.01271	2.93767	2.91806	2.9513	2.94919	3.02652	3.03976	2.97485	2.96468	2.91518	2.8285	2.97891	2.90121	2.98276	3.014	2.40177	2.35751	2.40362	2.10384	2.41284	2.21036	2.16431	1.59798	2.48934	1.99351	2.01016	2.14851	2.35891	2.34473	2.17935	2.76254	2.38338	1.9249	2.64747	1.9799	1.93812	2.16987	2.27845	1.90454	2.30395	2.26411	2.22004	2.02966	2.25783	2.15835
1554445_at	1.27462	1.28003	1.20168	1.2766	1.27168	1.26801	1.16096	1.27843	1.2866	1.19797	1.26354	1.27318	1.23498	1.29147	1.29491	1.28787	1.2874	1.26082	1.26286	1.29664	1.29866	1.29712	1.2747	1.16096	1.25807	1.23721	1.19285	1.31849	1.73008	1.25558	1.23445	1.30139	1.19471	1.27848	1.32978	1.27482	1.26701	1.32778	1.25964	1.24187	1.30877	1.25498	1.22888	1.31072	1.25645	1.82727	1.21088	1.25224	1.26984
1554447_at	2.73693	2.78919	2.82909	2.81199	2.85471	2.70886	2.7363	2.69824	2.96027	2.79123	2.89312	2.82751	3.13497	2.8972	2.89236	2.79573	2.66903	2.83495	2.93279	1.75798	1.76817	1.7145	1.79943	1.73451	1.69502	1.72838	1.69502	1.76537	1.61432	1.75176	1.39805	1.766	1.63238	1.69589	2.69605	2.56215	2.05753	1.85597	1.74686	2.17161	1.78013	1.50444	1.71801	1.73718	1.73421	2.14501	1.7275	1.73809	1.74863
1554449_at	1.75072	1.16096	1.16096	1.16096	1.80923	1.23095	1.16096	1.16096	1.53841	1.17808	1.81382	1.286	1.16096	1.42174	1.98425	1.47376	1.18328	1.65584	1.79862	1.16096	1.16096	1.16096	1.16096	1.16096	1.16096	1.16096	1.16096	1.16096	1.16096	1.16096	1.16096	1.16096	1.16096	1.16096	1.8534	1.16096	1.16096	1.16096	1.16096	1.16096	1.16096	1.16096	1.16096	1.16096	1.16096	1.16096	1.16096	1.16096	1.16096
1554450_s_at	2.84268	2.85075	2.72523	2.35924	2.91167	2.5461	2.40253	2.58295	2.71456	2.75068	2.7472	2.84392	2.52578	2.61521	2.69599	2.59563	2.69327	2.80221	2.62673	2.4185	2.47391	2.27748	2.14547	2.41908	2.20221	2.27194	2.39999	2.57887	2.30482	2.27512	2.04259	2.52481	2.02608	2.38577	2.98872	2.31628	2.15905	2.48386	1.85246	2.33457	2.3105	2.3654	1.92901	2.40927	2.25566	2.07562	2.24874	2.18592	2.33364
1554451_s_at	2.46513	2.8632	2.36749	2.69871	2.77687	2.59977	2.55277	2.47492	2.65143	2.72494	2.64887	2.52409	1.7047	2.4675	2.4356	2.4673	2.46597	2.73576	2.59079	2.34787	2.42712	2.58489	2.15694	2.5398	2.74552	2.53407	2.35916	2.45288	2.36658	2.45182	2.39339	2.71732	2.58529	2.53992	2.58555	2.43811	2.42223	2.49641	2.2598	2.31807	1.87978	2.71279	2.31479	2.2428	2.56827	2.09066	2.46454	2.44718	2.3376
1554452_a_at	3.24711	2.97964	2.54875	2.92838	2.64415	2.83649	2.89431	2.55375	2.66654	3.00464	2.65611	2.35112	3.2805	2.8267	2.79548	2.8857	2.94349	3.12407	3.07836	3.3872	3.38136	3.27173	3.47868	3.23519	3.30056	3.44819	3.22648	3.13199	3.38279	3.27092	3.5109	3.0656	3.28229	3.31763	3.21459	3.14332	3.26149	3.2889	3.24231	3.32062	3.31238	3.29873	3.31195	3.49537	3.31488	3.30482	3.25353	3.58526	3.42341
1554455_at	2.54583	1.85857	2.1263	2.42139	2.65575	2.63845	2.39516	2.11108	2.60072	2.45182	2.28774	2.37275	2.36468	2.67596	2.70662	2.75899	2.74607	2.64852	2.71061	2.8744	2.26206	2.51162	2.8361	2.44423	2.83799	2.89376	2.62537	2.3595	2.68166	2.08734	2.53042	2.46251	2.56733	2.75557	2.5993	2.56673	2.90834	2.45002	2.90313	2.82741	2.76777	1.90981	2.72888	2.64858	2.17979	2.75494	2.02674	2.62789	2.91038
1554462_a_at	2.90803	2.82719	3.10902	3.17074	2.92425	3.24079	2.99964	2.78274	2.83424	3.35788	3.15039	3.06924	2.91156	3.02311	2.82109	2.97309	3.28063	3.15973	3.43004	2.86074	2.80327	2.98375	2.70605	2.85238	2.8007	2.1726	2.95544	2.79312	2.5461	2.52217	2.25215	2.62063	1.60966	2.33893	2.86671	3.02568	2.66636	2.64245	2.5993	2.64041	2.52328	2.77886	2.41533	2.6885	2.81661	2.67819	1.97334	2.84101	2.72088
1554464_a_at	3.14616	3.35704	3.3402	3.24912	3.44158	3.29119	3.25554	3.31741	3.32774	3.33504	3.29676	3.34923	2.82951	3.26651	3.27961	3.24372	3.12599	3.27408	3.37666	3.37249	3.31567	3.4441	2.60953	3.344	3.46737	3.43542	3.23493	3.34328	3.35204	3.3437	3.26411	3.38854	3.33967	3.43959	3.19549	3.41229	3.39048	3.28318	3.25448	3.18597	3.00212	3.36681	3.18805	3.15428	3.47497	3.19549	3.27947	3.05179	3.30914
1554465_s_at	2.18608	2.1472	1.85118	1.95345	2.08558	2.18674	2.02838	1.98761	2.10033	2.15016	2.24546	2.13721	1.93213	2.41654	2.00046	2.34898	2.07363	2.23232	2.53566	1.64007	1.52546	1.60652	1.21255	1.46599	1.50048	1.18133	1.3503	1.70257	1.58989	1.57119	1.54817	1.46971	1.44658	1.49388	1.62387	1.21212	1.45667	1.66275	1.57767	1.29267	1.24995	1.57729	1.33547	1.59849	1.36609	1.63924	1.51268	1.29377	1.58309
1554468_s_at	1.16793	1.16389	1.16113	1.1665	1.16807	1.18234	1.16096	1.16894	1.16799	1.16698	1.16685	1.16901	1.16096	1.17052	1.17047	1.1712	1.1702	1.16812	1.16992	1.16896	1.16745	1.16887	1.16096	1.16347	1.17022	1.1618	1.16106	1.17298	1.16256	1.23203	1.46039	1.79066	1.17696	1.28471	1.17975	1.26717	1.27879	1.17643	1.17148	1.18305	1.17165	1.9176	1.16221	1.17285	1.16463	1.1671	1.16137	1.20427	1.16518
1554470_s_at	2.24167	2.15818	2.4235	2.18913	2.68013	2.3076	2.4611	2.4699	2.32513	2.59964	2.34004	2.28744	2.27657	2.23596	2.36976	2.40772	2.32436	2.39524	2.28891	2.12328	2.12696	2.09382	1.42112	2.21044	2.16598	1.76936	1.87195	2.19431	1.47912	1.88803	2.2658	2.08617	1.86997	1.46866	2.41712	2.15486	2.06938	2.23016	1.96226	1.48709	2.01456	1.96122	1.90177	2.14564	2.06897	1.97941	1.3303	1.92287	2.14757
1554472_a_at	2.03735	1.36042	1.38518	1.36356	1.91403	1.31618	1.23622	1.17684	1.73292	1.34358	1.68045	1.46047	1.29486	1.97853	2.009	1.803	1.49266	1.82336	2.08449	1.29292	1.16096	1.34678	1.25211	1.23882	1.34369	1.25895	1.21888	1.3973	1.31574	1.29811	1.27417	1.27229	1.18436	1.2751	1.59167	1.34678	1.34623	1.37806	1.3337	1.22194	1.36036	1.23442	1.31158	1.3832	1.22026	1.2688	1.2447	1.30499	1.34288
1554473_at	2.52277	1.86601	1.16173	2.31145	1.78928	1.79893	1.17304	1.3204	2.43725	1.94541	1.41331	1.66967	2.45999	1.99688	2.72298	2.53148	2.54375	2.30736	2.50911	1.18007	1.1778	1.17971	1.84713	1.16096	1.16873	1.16637	1.16149	1.16096	1.32424	1.1671	1.16364	1.18012	1.16231	1.16572	1.3302	1.41187	1.17197	1.19141	1.16823	1.30836	1.18481	1.16998	1.16998	1.18533	1.16846	1.17727	1.33081	1.16704	1.3466
1554474_a_at	3.14637	3.15241	3.46606	3.07328	3.33593	3.04299	3.08359	3.24224	3.28824	3.10429	3.04745	3.00774	2.77733	3.26128	3.24599	2.91549	2.75055	3.12391	2.97232	2.81871	2.84712	2.82001	1.90514	2.80392	2.67413	2.43407	2.34641	2.85625	2.78753	2.4589	2.37291	2.88513	2.0584	2.91347	2.98918	2.71835	2.61323	2.98727	2.60053	1.95897	2.57841	1.72484	2.48255	3.02511	2.50835	2.82223	2.34518	1.70534	2.61127
1554478_a_at	1.34288	1.32693	1.24023	1.3324	1.32434	1.28443	1.25318	1.33766	1.34119	1.33438	1.32714	1.67257	1.1986	1.36142	1.36446	1.35725	1.35618	1.86457	1.63209	1.43727	1.37319	1.36982	1.22766	1.32517	1.31044	1.27417	1.17247	1.40204	1.21827	1.3181	1.62674	1.37368	1.22363	1.19014	1.86945	1.34358	1.32946	1.55835	1.31268	1.30282	1.48215	1.30635	1.28251	1.37875	1.30788	1.37234	1.25876	1.30307	1.33878
1554485_s_at	3.07272	2.93883	2.36858	3.30956	3.05488	3.16468	3.29957	2.77672	3.07861	3.41734	2.6868	2.46787	2.99242	2.62025	3.05189	3.2986	3.30801	3.24511	3.39823	3.60314	3.3123	3.60679	3.24705	3.67091	3.61397	3.45276	3.37648	3.25327	3.43968	3.29495	3.16721	3.0739	3.41352	3.58482	3.2081	3.59967	3.35244	3.23705	3.32613	3.60865	3.0745	3.42258	3.34035	3.48702	3.59883	3.30129	3.33731	3.39953	3.50757
1554486_a_at	1.16096	1.16096	1.16096	1.16096	1.16096	1.16096	1.16096	1.16096	1.16096	1.16096	1.16096	1.16096	1.16096	1.16096	1.16096	1.16096	1.16096	1.16096	1.16096	1.1744	1.16096	1.17206	1.16096	1.16096	1.16096	1.17595	1.23966	1.16096	1.16096	1.16096	1.16096	1.16096	1.16096	1.16096	1.16096	1.16096	1.16096	1.16096	1.16096	1.16096	1.16096	1.16096	1.16096	1.16096	1.16096	1.16096	1.16096	1.16096	1.16096
1554487_a_at	1.66908	1.64085	1.69197	1.72778	1.64433	1.82376	1.70006	1.47887	1.62652	1.7476	1.55289	1.66804	1.75617	1.54958	1.67246	1.65947	1.67666	1.63947	1.73576	1.88058	2.03457	2.00291	2.21669	2.13444	2.4437	2.62847	2.3527	1.89004	2.43826	2.45075	2.64017	1.9571	2.55277	2.31104	1.69569	2.04701	2.60338	2.0678	1.9636	2.5543	1.92158	2.19217	1.77961	1.95316	1.81237	1.84554	2.27485	2.24883	2.41411
1554488_at	1.35401	1.16096	1.16096	1.16096	1.16096	1.16096	1.16096	1.16096	1.16096	1.16096	1.16096	1.16096	1.16096	1.16096	1.16096	1.16096	1.16096	1.16096	1.16096	1.16096	1.16096	1.16096	1.16096	1.16096	1.16096	1.16096	1.16096	1.17007	1.16096	1.16096	1.16096	1.16096	1.16096	1.16096	1.6644	1.16096	1.16096	1.16096	1.16096	1.16096	1.16096	1.16096	1.16096	1.16096	1.16096	1.26588	1.16096	1.16096	1.16096
1554489_a_at	3.1098	3.28855	2.76989	2.75333	3.11748	2.65893	2.20662	2.93323	3.0313	2.87728	3.21296	3.00449	2.95382	2.96793	2.90071	2.93397	2.80489	2.98814	2.61795	2.23402	2.81163	1.83054	1.56818	2.16996	1.82242	2.41772	1.86953	2.79428	2.23713	1.87441	2.07998	2.52258	2.54536	2.3508	3.24111	2.13032	1.86105	2.85857	2.11482	2.17791	2.06283	2.10024	2.62772	2.35004	2.01046	2.37896	2.19583	1.92071	2.63247
1554493_s_at	1.64064	1.56707	1.16559	1.19341	1.80389	1.19006	1.16689	1.19455	1.62913	1.18964	1.63468	1.49811	1.37618	1.20359	1.27601	1.28592	1.19968	1.37374	1.37163	1.2057	1.20323	1.20533	1.19358	1.18459	1.18538	1.17093	1.1635	1.2161	1.18633	1.18236	1.17482	1.20572	1.16503	1.1718	1.28343	1.19404	1.19097	1.22352	1.35011	1.17708	1.21292	1.18401	1.1727	1.21417	1.18349	1.20163	1.16676	1.18212	1.19072
1554494_at	1.16096	1.16096	1.16096	1.16096	1.19306	1.31915	1.16096	1.16096	1.16096	1.16096	1.16096	1.16096	1.16096	1.16096	1.16096	1.23533	1.22213	1.16096	1.16096	1.16096	1.22233	1.16096	1.28471	1.16096	1.19311	1.16096	1.16096	1.16096	1.16096	1.16096	1.16096	1.16096	1.26944	1.16096	1.16096	1.40211	1.16096	1.1667	1.4876	1.16096	1.16096	1.16096	1.3525	1.17816	1.16096	1.16096	1.16096	1.30932	1.37494
1554496_at	1.5205	2.11052	1.25979	1.67803	1.21582	1.26678	2.03428	2.18977	1.44533	1.61803	1.90524	1.16096	2.39877	1.31195	1.16096	1.63904	1.20378	1.94226	1.81162	1.16096	1.16096	1.16096	1.16401	1.16096	1.16096	1.16096	1.20213	1.16096	1.16096	1.22835	1.17199	1.16096	1.16096	1.16096	1.16096	1.16096	1.16096	1.16096	1.16096	1.16096	1.16096	1.16096	1.17981	1.16096	1.37143	1.16096	1.16096	1.16096	1.16096
1554500_a_at	1.202	1.38499	1.16096	1.16096	1.27781	1.16096	1.16096	1.16096	1.16096	1.16096	1.22726	1.16096	1.16096	1.16096	1.22422	1.16096	1.16096	1.16096	1.16096	1.16096	1.16096	1.16096	1.16096	1.16096	1.16096	1.16096	1.16096	1.16096	1.16096	1.16096	1.16096	1.16096	1.40197	1.16096	1.36292	1.16096	1.16096	1.16096	1.16096	1.16096	1.16096	1.16096	1.16096	1.16096	1.16096	1.22208	1.16096	1.16096	1.16096
1554501_at	2.49499	2.62223	2.71973	2.83945	2.74172	2.57674	2.71374	2.7355	2.75385	2.56222	2.5067	2.58363	2.88331	2.66538	2.69305	2.60991	2.82649	2.4561	2.77222	3.04881	2.81205	3.03055	3.09317	2.95592	3.1185	3.26603	3.24867	2.75666	3.0928	3.16322	3.07086	2.79516	3.23276	3.15926	2.44597	2.99113	3.20243	2.59882	3.088	3.24218	3.14863	2.97781	3.0464	2.8911	3.00926	3.01245	3.12368	3.06023	2.99514
1554509_a_at	1.70431	1.91604	1.58173	1.70909	2.08579	1.68024	1.599	1.68574	1.98548	2.12995	1.7635	1.84469	1.40793	1.67634	2.04727	1.9637	1.9637	1.91379	1.70612	1.49837	1.59081	1.50248	1.16096	1.42288	1.16096	1.24187	1.33364	1.55937	1.29957	1.27917	1.25698	1.50428	1.20738	1.24118	2.06353	1.50264	1.29227	1.80094	1.45924	1.37494	1.16096	1.45698	1.41112	1.53043	1.45667	1.50238	1.22969	1.45182	1.52572
1554512_a_at	1.17696	1.16199	1.67697	1.16338	1.27523	1.16481	1.29611	1.16483	1.19902	1.58921	1.53246	1.38146	2.03498	1.78304	1.20265	1.52968	1.42143	1.16435	1.48835	1.16433	1.16284	1.16478	1.16188	1.16096	1.16259	1.16115	1.16096	1.16569	1.16118	1.16148	1.16107	1.1636	1.16101	1.16176	1.60822	1.56477	1.39083	1.16623	1.16096	1.16119	1.165	1.16096	1.16127	1.16436	1.16244	1.16209	1.16101	1.16096	1.16277
1554513_s_at	2.03097	2.20073	1.50516	1.64796	2.04582	1.95979	2.14518	1.74043	2.04935	2.09641	2.17819	1.73777	2.35128	2.18719	2.17187	2.06576	1.84152	2.45619	2.40981	1.81319	1.73996	1.67062	1.56922	1.61981	1.55788	1.5429	1.51481	1.67863	1.6088	1.60173	1.58012	1.67007	1.44047	1.52599	1.77666	1.70097	1.5828	1.66093	1.60613	1.56233	1.77725	1.60592	1.55712	1.59359	1.5632	1.61952	1.53472	1.62963	1.64387
1554520_at	1.19813	1.16096	1.16695	1.19763	1.19687	1.19405	1.16096	1.16096	1.20572	1.19378	1.19269	1.19804	1.18403	1.20856	1.21032	1.2066	1.20416	1.19126	1.19421	1.2107	1.20823	1.21042	1.19797	1.16096	1.18881	1.17301	1.164	1.22146	1.19024	1.18092	1.17742	1.21113	1.16568	1.17341	1.23475	1.19795	1.19423	1.22951	1.1889	1.17999	1.21812	1.18737	1.17513	1.2194	1.18674	1.20628	1.16848	1.18531	1.1947
1554522_at	1.31105	1.31719	1.16096	1.40396	1.32221	1.36446	1.22981	1.31868	1.5714	1.30159	1.445	1.36426	1.16096	1.44936	1.38373	1.32652	1.30331	1.29395	1.5527	1.86206	1.98368	2.19011	1.56489	1.85506	2.27122	2.22725	2.14564	1.84203	1.57874	2.22942	1.78055	1.93205	2.70799	2.51799	1.67576	2.17004	2.27401	1.60801	2.1709	1.90398	1.92997	2.00235	2.05413	1.79692	2.3228	1.89554	2.55012	1.61706	1.76361
1554524_a_at	1.16096	1.16096	1.16096	1.16096	1.16096	1.16096	1.16096	1.16096	1.16096	1.16096	1.16096	1.16096	1.16096	1.16096	1.16096	1.16096	1.16096	1.16096	1.16096	1.16096	1.21709	1.16096	1.16096	1.16096	1.16096	1.16096	1.16096	1.16096	1.16096	1.16096	1.16096	1.16096	1.16096	1.16096	1.20002	1.16096	1.16096	1.16096	1.16096	1.16096	1.16096	1.16096	1.16096	1.16096	1.16096	1.16096	1.16096	1.16096	1.16096
1554526_at	1.16096	1.16096	1.20454	1.16096	1.16096	1.16096	1.16096	1.16096	1.16096	1.16096	1.16096	1.16096	1.16096	1.16096	1.16096	1.16096	1.16096	1.16096	1.16096	1.16976	1.2038	1.17385	1.16096	1.16096	1.16096	1.16096	1.16096	1.16096	1.16096	1.16096	1.16096	1.21451	1.16096	1.16096	1.16096	1.16096	1.16096	1.16096	1.16096	1.16096	1.16096	1.16096	1.16096	1.16096	1.30625	1.16096	1.16096	1.31488	1.19295
1554528_at	1.29236	1.2829	1.23014	1.29453	1.28824	1.28647	1.3776	1.29755	1.50922	1.28304	1.46583	1.66987	1.24971	1.30941	1.31361	1.4355	1.55035	1.4219	1.27875	1.31483	1.29952	1.2978	1.31473	1.27776	1.25743	1.23445	1.19313	1.33827	1.24046	1.25602	1.24854	1.30183	1.20259	1.23475	1.3473	1.27432	1.42415	1.33058	1.27655	1.2567	1.16096	1.26997	1.24131	1.32846	1.27275	1.31305	1.22314	1.26843	1.28819
1554531_at	1.19172	1.18672	1.65478	1.19068	1.20579	1.22028	1.41608	1.19164	1.34851	1.7876	1.18677	1.19146	1.18057	1.3101	1.31607	1.51537	1.28828	1.40572	1.18985	1.20263	1.2002	1.30302	1.19094	1.22188	1.21847	1.24257	1.16556	1.21262	1.18415	1.18038	1.17319	1.20271	1.20658	1.17107	1.22496	1.19157	1.18857	1.21967	1.18279	1.1856	1.20952	1.1823	1.17126	1.21075	1.32891	1.19866	1.16587	1.20608	1.18814
1554533_at	1.17022	1.16661	1.16133	1.17517	1.17051	1.27494	1.16201	1.17153	1.17193	1.21988	1.16893	1.17168	1.16858	1.17354	1.17358	1.17429	1.17323	1.21697	1.17275	1.51141	1.17148	2.20715	1.16767	1.76558	1.61065	1.1624	1.27014	1.1784	1.18785	1.16385	1.16213	1.20734	1.16164	1.65454	1.18646	1.67152	1.25998	1.18298	1.26725	1.26097	1.17691	2.04994	1.16303	1.3193	1.82679	1.30288	1.3491	1.16454	1.64762
1554539_a_at	1.16096	1.17604	1.47869	1.17915	1.36741	1.17918	1.16401	1.27302	1.18523	1.86871	1.35327	1.56743	1.17476	1.38901	1.18797	1.18553	1.18306	1.55347	1.35524	2.39108	1.87957	2.58084	2.56701	2.7416	2.40316	2.42603	2.86694	2.61053	1.93653	2.77321	2.78529	2.52966	2.93115	2.83525	1.42636	2.63931	2.63881	1.61793	2.68355	1.89015	2.11012	2.74552	2.25965	2.32026	2.64296	2.73334	2.89105	2.83902	2.10482
1554543_at	1.96341	1.9029	2.2914	2.024	1.49767	2.18599	2.62985	2.28835	2.18726	1.72305	2.33092	2.30441	2.25105	1.84511	1.66845	1.85467	2.30653	2.41483	2.47399	2.40291	1.5385	2.46871	1.91057	1.48957	1.68947	1.21993	1.58752	1.5573	1.73101	1.49204	1.71543	1.34504	1.29219	1.22031	1.64918	1.47929	1.75821	2.25031	1.58173	2.094	2.16591	1.2527	1.35711	2.58679	2.24365	1.72713	1.3337	2.13079	2.29437
1554544_a_at	2.46272	2.68089	2.00683	1.73838	2.37157	2.1487	1.90349	2.12095	2.74779	1.73462	2.2183	2.59003	1.67717	1.73259	2.75862	2.46492	2.38164	1.96122	1.80521	1.84482	1.75207	1.57711	1.72202	1.55695	1.52148	1.61849	1.52224	1.79056	1.96847	1.44447	1.54366	1.75062	1.63633	1.45244	1.72962	1.44203	1.48215	1.85529	1.57344	1.53993	1.68898	1.22381	1.52312	1.56046	1.73517	1.5644	1.58022	1.72089	1.73269
1554545_at	1.2324	1.32918	2.02955	1.16096	1.17755	1.16096	1.4099	1.16096	1.16096	1.16096	1.24069	1.25547	1.20442	1.16096	1.23481	1.24041	1.3048	1.25795	1.16096	1.16096	1.16096	1.16096	1.16096	1.16096	1.16096	1.16096	1.16096	1.21448	1.16096	1.16096	1.16096	1.16096	1.16096	1.16096	1.16096	1.16096	1.16096	1.16096	1.16096	1.16096	1.16096	1.16096	1.16096	1.16096	1.16096	1.16096	1.16096	1.16096	1.16096
1554547_at	3.01235	2.67215	2.48455	2.814	2.67702	2.96951	2.76905	2.56137	2.88619	2.95793	2.78709	2.66068	2.77037	2.77508	2.73516	2.81129	2.77508	2.98415	2.9963	2.96408	2.84508	2.95199	1.94387	2.54166	2.84889	3.02942	2.24117	2.83446	2.79745	2.76488	2.78636	2.75102	1.93909	2.48518	3.11122	2.9837	2.88783	3.04906	2.76243	2.87702	2.66345	1.87097	2.8387	2.80758	2.88031	2.74792	2.85636	2.33908	2.78397
1554553_s_at	2.67513	2.93225	2.70485	2.83223	2.76732	2.96043	2.81437	2.89874	2.76937	2.96027	2.87555	2.81096	2.82543	2.83257	2.63278	2.7135	2.59091	2.85353	2.83717	3.17531	3.18401	3.29152	2.92104	3.347	3.35838	3.42107	3.42508	3.2566	3.18584	3.32743	3.32648	3.20097	3.40667	3.44594	2.83457	3.26218	3.29295	3.10824	3.31631	3.24517	2.98659	3.33312	3.16922	2.97762	3.3234	3.29718	3.37519	3.07599	3.28255
1554555_a_at	2.60278	2.66259	2.53451	2.65863	2.71243	2.72349	2.68153	2.48401	2.59817	2.50601	2.66812	2.71658	2.6911	2.64637	2.67104	2.66333	2.67215	2.58918	2.56075	2.64881	2.73535	2.54827	2.40721	2.66278	2.67471	2.66781	2.64956	2.63431	2.63898	2.73427	2.63405	2.70732	2.57881	2.53374	2.5689	2.61509	2.53064	2.56908	2.51491	2.52416	2.41564	2.42534	2.54111	2.42363	2.60698	2.65354	2.71396	2.56234	2.5923
1554556_a_at	2.13871	2.15476	2.21286	2.14214	2.13279	2.1559	2.36289	2.1327	2.07338	2.15934	2.14373	2.07747	2.15316	2.14011	2.19309	2.24955	2.1459	2.13703	2.1419	2.12022	2.24158	2.18735	2.11684	2.33901	2.17306	2.46533	2.2698	2.11427	2.19066	2.20012	2.19038	2.12449	2.39284	2.41541	2.07573	2.26813	2.12114	2.03639	2.13298	2.13833	2.09931	2.6013	2.16691	1.99361	2.19678	2.07134	2.3642	2.1559	2.14365
1554557_at	1.81784	1.95448	1.35401	1.504	1.94848	1.85053	1.86935	1.83792	1.74005	1.75958	1.79606	1.6462	1.70318	1.84411	1.75706	1.77871	1.82426	1.73035	1.79745	1.87097	1.96492	1.89417	1.94785	2.01075	1.81927	1.99281	1.98129	1.82532	1.97911	1.99163	1.83326	1.96761	1.99129	1.98318	2.36976	1.84751	1.9176	2.12688	1.75477	1.97737	2.12155	2.07044	1.96724	1.92709	1.99901	1.83861	1.83503	2.34295	1.97143
1554558_at	1.21374	1.16096	1.16096	1.16096	1.16096	1.16096	1.16096	1.16096	1.16096	1.16096	1.18722	1.16096	1.16096	1.16096	1.19052	1.16096	1.27486	1.64287	1.16096	1.16096	1.16096	1.22841	1.16096	1.16096	1.16096	1.16096	1.16096	1.16096	1.24363	1.16096	1.16096	1.22496	1.16096	1.16096	1.16096	1.16096	1.16096	1.19633	1.16096	1.16096	1.16096	1.16096	1.16096	1.16096	1.16096	1.1639	1.16096	1.1916	1.16904
1554564_a_at	1.19083	1.18592	1.16459	1.19006	1.18973	1.25126	1.16621	1.19082	1.19773	1.18641	1.18608	1.1908	1.18016	1.19943	1.20188	1.19803	1.1957	1.18508	1.18922	1.28174	1.19938	1.20133	1.86499	1.182	1.25751	1.16926	1.65813	1.32309	1.18349	1.17989	1.17284	1.20196	1.64868	1.17084	1.23138	1.19115	1.18798	1.21852	1.44422	1.45588	1.54683	1.18178	1.55044	1.22003	1.36446	1.1988	1.16559	1.17939	1.18755
1554572_a_at	2.62198	2.83385	2.77831	2.23808	2.85489	2.61027	2.20384	2.70787	2.70732	2.72153	2.79456	2.59549	2.17891	2.90874	2.743	2.51958	2.51938	2.61027	2.70944	2.50182	2.8206	2.62281	2.64469	2.604	2.32497	2.10524	2.63925	2.63315	1.9248	2.67389	2.67938	2.65512	2.24321	2.5822	2.58567	2.58203	2.6276	2.67561	2.75998	2.45754	2.77464	2.38485	2.60604	2.4434	2.48687	2.83924	2.44955	2.60772	2.27367
1554574_a_at	3.13799	3.27467	3.29957	3.31289	3.34344	3.35126	3.27408	3.1928	3.2155	3.3629	3.23392	3.22388	3.20173	3.21212	3.15801	3.27311	3.17875	3.29194	3.2477	3.19274	2.94218	3.33562	3.07143	3.32506	3.44809	3.28255	3.05569	3.2956	3.19829	3.03546	3.03125	3.33379	3.2831	3.40123	2.6788	3.16619	3.1105	2.98594	3.01642	3.15085	2.62952	3.37734	3.02582	3.03741	3.30426	2.89617	3.03275	3.13237	3.15707
1554575_a_at	1.82336	2.15934	1.8484	1.95908	1.92629	1.96958	1.957	1.9639	2.12576	1.74644	1.91962	1.9339	1.54357	1.62087	1.7181	1.95998	1.9484	2.35031	2.08724	2.36027	2.06093	2.24911	1.92829	1.98688	1.96085	1.60272	1.95067	1.9348	1.62974	1.96683	1.97122	1.85659	1.89647	1.34541	2.27837	1.84351	1.91913	2.07517	1.94417	1.83151	1.91933	1.98706	1.38932	1.62662	2.02474	1.93604	1.98378	2.1295	1.94259
1554577_a_at	3.18814	3.31696	3.26134	3.18469	3.27953	3.19684	3.19332	3.17324	3.22133	3.19842	3.27396	3.1609	3.19422	3.12129	3.16578	3.17733	3.08121	3.20353	3.17694	2.87026	3.03037	2.92526	2.56062	2.95743	2.91115	2.84785	2.66991	3.02541	2.65506	2.72275	2.69991	2.91523	2.79991	2.93022	3.15485	2.9212	2.68243	3.02128	2.87856	2.15162	2.41555	2.87491	2.86249	2.81118	2.87544	2.86583	2.76348	2.60137	2.90834
1554582_a_at	1.16096	1.16096	1.16096	1.16096	1.16096	1.16096	1.16096	1.16096	1.16096	1.16096	1.16096	1.16096	1.16096	1.16096	1.16096	1.16096	1.16096	1.16096	1.16096	1.16096	1.1797	1.16096	1.16096	1.16096	1.16096	1.16096	1.16096	1.16096	1.45804	1.16096	1.19751	1.16096	1.16096	1.16096	1.41368	1.16096	1.16096	1.39403	1.16096	1.36713	1.16096	1.16096	1.16096	1.16096	1.16096	1.16096	1.16096	1.16096	1.16096
1554586_a_at	1.55298	1.52157	1.43936	1.55631	1.53543	1.55337	1.45355	1.57222	1.54948	1.54789	1.516	1.53524	1.48391	1.56535	1.39737	1.55262	1.56071	1.52061	1.53014	1.61076	1.58185	1.81382	1.56164	2.04332	1.6384	1.97894	1.40695	1.59581	1.55989	2.14245	1.5806	1.80913	2.41005	2.17901	1.67495	2.6772	1.52808	1.59008	1.54466	1.99243	1.58413	1.94716	1.49204	1.58143	2.37218	1.58299	2.11137	1.53395	1.55481
1554588_a_at	2.48837	2.09206	2.40742	1.71222	2.33987	2.2442	2.03498	2.09736	2.32412	2.35311	2.78773	2.4005	1.40838	2.49431	2.43201	2.29273	2.02378	2.4785	2.35618	1.99163	2.31003	2.1419	2.31089	2.10149	2.02878	2.34534	2.29644	2.44605	2.21294	2.10656	2.08498	2.23723	2.41396	2.06828	2.70555	2.12906	2.07035	2.40832	2.41268	1.86368	1.97696	2.05304	2.01706	1.96085	2.03089	2.30619	1.99361	2.35697	2.01112
1554589_at	2.2036	2.39254	2.38705	2.32136	2.29372	2.32948	2.39633	2.31798	2.10139	1.77871	2.11797	2.28647	2.34459	2.27468	2.2623	2.28084	2.30152	2.30427	2.29868	2.26751	2.53511	2.28883	2.27375	2.49487	2.33559	2.77639	2.73897	2.30551	2.4641	2.44885	2.56599	2.40006	2.88282	2.81035	2.21439	2.50106	2.56234	2.41404	2.55454	2.79756	2.22898	2.35651	2.65417	2.22396	2.33606	2.26475	2.80175	2.35906	2.61515
1554593_s_at	1.16096	1.16096	1.16096	1.16096	1.16096	1.16096	1.16096	1.16096	1.16096	1.16096	1.16096	1.16096	1.16096	1.16096	1.16096	1.16096	1.16096	1.16096	1.16096	1.16096	1.16096	1.16096	1.19327	1.16096	1.16096	1.16096	1.16096	1.181	1.16257	1.16403	1.20499	2.07328	1.16096	1.23571	1.16096	1.16096	1.23249	1.16096	1.4112	1.16096	1.16737	1.16096	2.07757	1.16096	1.16096	1.16096	1.16096	1.2933	1.16096
1554594_at	1.19697	1.16096	1.16661	1.19648	1.19569	1.19298	1.16759	1.19723	1.20448	1.21558	1.19173	1.16096	1.18348	1.20724	1.20907	1.20529	1.20259	1.19016	1.19346	1.64064	1.38927	1.21514	1.81581	1.18724	1.90467	1.96235	1.16386	1.21991	1.32731	1.46624	1.59511	1.20966	1.32389	2.20048	1.23305	1.72672	1.25005	1.25267	1.32517	2.50075	1.21665	1.45924	1.31831	1.27205	1.40507	1.20494	1.73867	1.85198	1.67824
1554595_at	2.60837	2.71054	2.80199	2.66413	2.47973	2.87907	2.78675	2.75385	2.77959	2.51184	2.3294	2.55946	3.05008	2.508	2.49183	2.64403	2.81284	2.57005	2.59494	3.11275	2.97206	3.16299	3.17269	3.10526	3.29208	3.28862	3.1564	3.04472	3.07573	3.27007	3.13093	3.14065	3.24064	3.19694	2.67961	3.1193	3.22365	2.98461	3.10091	3.2861	3.19058	3.09782	3.15658	3.10086	3.19268	3.02637	3.18984	3.21188	3.13183
1554600_s_at	2.93434	3.06803	3.09894	3.06134	3.07754	3.1244	2.98504	3.08054	2.99652	3.19227	2.9327	2.94519	3.02124	3.0464	2.95388	2.97616	2.97047	3.06766	2.95183	3.15955	2.99365	3.28325	3.08765	3.26669	3.34899	3.28659	3.21177	3.18584	3.10267	3.22258	3.15629	3.264	3.24705	3.35655	2.93101	3.38084	3.23398	3.11595	3.08296	3.21714	3.2063	3.41021	3.15258	3.33759	3.31072	3.01183	3.15067	3.17318	3.21708
1554602_at	2.17783	2.38502	1.9951	2.3791	1.97015	2.28426	1.85118	2.30824	2.08568	2.11923	1.98159	2.26553	2.50435	1.92668	1.9348	1.96541	1.9887	2.20636	1.81562	1.96075	1.9527	1.508	1.93489	1.79413	1.79745	1.74613	1.96057	1.97103	1.49664	1.97377	1.97837	1.7617	1.97153	1.54322	2.0441	1.76665	1.73469	2.23764	1.9246	1.42636	1.92809	1.77831	1.99051	2.16921	1.922	1.97552	1.61097	1.61308	1.80103
1554606_at	2.01494	1.90905	1.87675	1.56922	2.31003	1.84451	1.18716	1.63566	2.01273	1.8658	2.38922	2.14859	1.89997	2.02017	1.88151	1.75289	1.52817	1.99901	1.62662	1.2811	1.20769	1.20983	1.2516	1.18148	1.18851	1.19951	1.16793	1.30038	1.16719	1.18535	1.17719	1.16096	1.1691	1.19952	1.71097	1.2771	1.23695	1.29307	1.16096	1.21352	1.21756	1.16096	1.17491	1.21874	1.18646	1.28502	1.265	1.18503	1.35592
1554608_at	2.52708	2.08212	1.76646	2.69571	2.31774	2.27265	2.42064	2.06888	2.30345	2.46513	1.75637	2.30619	2.68303	2.36906	2.29636	2.57402	2.33004	2.60576	2.35155	2.28622	2.24689	2.3066	2.35548	2.33528	2.28545	2.22749	1.89067	2.23808	2.32602	1.61608	2.28433	2.13188	2.13041	1.54142	2.3993	2.18322	2.2478	2.24331	2.47069	2.43401	2.36532	2.11001	2.35491	2.16274	2.08635	2.31928	2.44909	2.56044	2.31743
1554612_at	1.16624	1.16298	1.16103	1.18226	1.1837	1.16697	2.1441	1.16702	1.16611	1.16547	1.16549	1.16723	1.16515	1.1685	1.1684	1.16907	1.16812	1.16641	1.16801	1.50869	1.1648	1.17527	1.33274	1.33963	1.16388	1.72586	1.20025	1.16921	1.45667	1.17104	1.16133	1.16597	1.45833	1.16253	1.17506	1.35513	1.16448	1.17236	1.21483	1.16157	1.16809	1.44166	1.38939	1.16928	1.24758	1.16453	1.16118	1.16264	1.1956
1554614_a_at	2.6298	2.13476	1.35053	1.90585	2.56592	1.53877	1.54549	1.50691	1.72147	1.46366	2.11746	1.57248	1.32058	1.79349	1.995	1.46873	1.85216	1.96523	1.7181	1.34035	1.45651	1.2384	1.22211	1.3005	1.29707	1.25016	1.32116	1.51214	1.4603	1.23571	1.26927	1.44897	1.21573	1.25098	1.75298	1.25374	1.24857	1.3046	1.24038	1.22302	1.24748	1.44196	1.21339	1.49336	1.23664	1.23386	1.37183	1.274	1.23168
1554616_at	1.16096	1.16096	1.44597	1.16096	1.16096	1.16096	1.16096	1.16096	1.16096	1.16096	1.28193	1.16096	1.16096	1.16096	1.16096	1.16096	1.16096	1.16096	1.16096	1.16096	1.16096	1.16096	1.16096	1.16096	1.16096	1.16096	1.16818	1.16096	1.16096	1.16096	1.16096	1.16096	1.18766	1.44643	1.16096	1.16096	1.16096	1.16096	1.16096	1.16096	1.16096	1.28619	1.16096	1.16096	1.16096	1.16428	1.16096	1.16096	1.16096
1554619_at	1.22835	1.17741	1.16096	1.18094	1.32978	1.18031	1.16435	1.18131	1.18711	1.17774	1.178	1.20068	1.17561	1.18817	1.19022	1.18758	1.18527	1.17894	1.51703	1.19072	1.18813	1.19002	1.181	1.17434	1.17526	1.1653	1.21665	1.19877	1.19464	1.17296	1.16777	1.19054	1.16331	1.16818	1.58705	1.18491	1.17948	1.20459	1.17445	1.16915	1.19624	1.17457	1.16659	1.19723	1.16096	1.18741	1.16378	1.17268	1.17913
1554621_at	1.23563	1.20584	1.17298	1.21444	1.21232	1.38045	1.17387	1.32051	1.22199	1.20839	1.67454	1.21427	1.43171	1.22629	1.22797	1.22393	1.22113	1.22398	1.20746	1.22913	1.2257	1.16096	1.21407	1.16096	1.44597	1.1822	1.31973	1.28286	1.20476	1.19938	1.18711	1.2425	1.16915	1.43278	1.25641	1.22081	1.20909	1.25171	1.20257	1.16096	1.2367	1.20045	1.29405	1.23953	1.40382	1.22435	1.17719	1.1982	1.16096
1554623_x_at	1.19841	1.21113	1.27507	1.44055	1.19704	1.23101	1.38427	1.61197	1.20898	1.31552	1.63848	1.1982	1.18411	1.20879	1.22233	1.31775	1.20442	1.23938	1.22746	1.21095	1.20858	1.21064	1.19828	1.16096	1.18896	1.17308	1.16403	1.22171	1.19044	1.18575	1.17751	1.21135	1.16571	1.17355	1.23496	1.20228	1.1944	1.22979	1.20927	1.18013	1.21852	1.18756	1.1753	1.21957	1.18695	1.20648	1.16856	1.18555	1.19493
1554624_a_at	1.6618	1.16846	1.16149	1.17029	1.31519	1.17281	1.16234	1.56743	1.17432	1.1705	1.17724	1.40538	1.22925	1.6147	1.1946	1.19393	1.17499	1.46351	1.17441	1.19055	1.2899	1.27072	1.43127	1.34718	1.16724	1.1753	1.27397	1.20482	2.66654	1.23264	1.16257	1.18423	1.22999	1.34931	1.19005	1.17606	1.22216	1.18658	1.16616	1.179	1.23333	1.95568	1.95559	1.18448	1.16712	1.21038	1.19534	2.00699	1.38485
1554627_a_at	2.89162	2.99406	3.06012	2.82798	3.00379	2.92239	2.70056	2.8673	2.96958	3.06032	3.01647	2.94867	2.58097	2.93663	2.99395	2.92274	2.8294	2.84346	2.8361	2.38462	2.70548	2.54935	2.19791	2.69371	2.44768	2.13316	2.17277	2.79328	2.35388	2.36773	2.53252	2.64753	2.40461	2.55757	2.88266	2.53426	2.15053	2.7792	2.44141	1.94514	2.29074	2.63142	1.94408	2.2815	2.33061	2.30602	2.09206	2.20107	2.46795
1554629_at	1.16442	1.18275	1.25846	1.16355	1.1646	1.16505	1.16107	1.16507	1.16433	1.16385	1.17143	2.06897	1.16368	1.16602	1.44807	1.18552	1.16576	1.16456	1.16581	1.16454	1.27356	1.16503	1.16198	1.16697	1.18988	1.18064	1.16097	1.16599	1.27498	1.16154	1.30444	1.17443	1.16102	1.16183	1.17121	1.16663	1.16319	1.19457	1.17787	1.16123	1.16524	1.16331	1.22841	1.16492	1.16256	1.1622	1.16103	1.16184	1.16292
1554631_at	1.16792	1.1679	1.16113	1.1665	1.19967	1.16863	1.35892	1.16894	1.16798	1.16697	1.16684	1.169	1.21417	1.17051	1.17963	1.17119	1.22735	1.16811	1.1699	1.16894	1.43414	1.16885	1.16444	1.16346	1.16481	1.19169	1.16106	1.24463	1.44015	1.16283	1.16162	1.16888	1.16131	1.19019	1.17972	1.17119	1.26472	1.17641	1.26618	1.16195	1.17164	1.16578	2.0854	1.17283	1.16463	1.32216	1.37386	1.16334	1.31029
1554634_at	1.16096	1.16096	1.16096	1.16096	1.16096	1.16096	1.16096	1.16096	1.16096	1.16096	1.16096	1.16096	1.16096	1.16096	1.16096	1.16096	1.16096	1.16096	1.21704	1.16096	1.16096	1.16096	1.17686	1.50939	1.17572	1.16096	1.23448	1.17209	1.1923	1.16096	1.16096	1.16573	1.16096	1.17906	1.16096	1.16096	1.16096	1.16096	1.16096	1.65732	1.16096	1.16096	1.16096	1.5609	1.31962	1.19949	1.36221	1.16096	1.16096
1554636_at	1.55861	1.56329	1.44471	1.60841	1.54691	1.55962	1.48936	1.61872	1.60533	1.54734	1.57565	1.68966	1.53152	1.6232	2.21465	1.60015	1.61972	1.52546	1.79215	1.6311	1.5896	2.06415	1.55242	1.51204	1.88864	1.55649	1.46599	1.60006	1.56431	2.24998	1.58173	1.643	1.48158	1.52774	1.91722	2.09896	1.76894	2.00195	1.49965	1.92872	2.04573	1.55026	1.49837	1.63339	1.54209	1.63751	1.42903	1.62284	1.60533
1554638_at	3.16806	2.89005	3.07866	2.961	2.74931	3.04542	3.05996	3.14774	2.97201	2.81605	3.09648	3.09073	2.68575	2.98415	2.94872	2.84246	2.9034	2.92408	3.07384	3.09234	2.98327	2.90884	2.46167	2.79412	2.55823	2.62827	2.64245	2.58089	2.80083	2.64753	2.8787	2.34567	2.39484	2.18414	2.68108	2.28367	2.90228	2.99314	2.79463	2.68844	2.88377	2.95679	2.66124	3.03027	2.78853	2.95027	2.65254	2.94519	2.93673
1554648_a_at	3.37933	3.20984	2.63353	2.81457	2.81939	2.55706	2.60849	2.54691	3.03259	2.54909	2.54013	2.40997	3.03409	2.44248	2.82485	2.72916	2.80884	2.79274	2.47027	2.83115	3.12856	2.63565	3.0187	2.66345	2.99614	3.55571	2.63596	2.44241	3.50519	2.44796	2.57913	2.42133	2.5947	3.06363	3.44091	2.94105	2.58542	3.38136	2.41826	3.24135	2.06049	2.82675	3.1549	2.73693	2.67268	2.37722	2.54691	3.00298	3.2831
1554655_a_at	1.16096	1.16809	1.16096	1.16096	1.16096	1.25628	1.18558	1.16096	1.16096	1.16096	1.16096	1.16096	1.28976	1.16096	1.16096	1.16096	1.16096	1.16096	1.16096	1.16096	1.16096	1.17194	1.16096	1.24034	1.16096	1.16096	1.30631	1.16096	1.16096	1.21378	1.16096	1.16096	2.17364	1.26414	1.16096	1.28286	1.20384	1.16096	1.16096	1.1884	1.16096	1.16096	1.34764	1.16096	1.20726	1.3735	1.16096	1.19062	1.16096
1554660_a_at	2.23764	1.70958	1.16533	1.21068	1.19193	1.23686	1.16669	1.19341	1.20014	1.18875	1.16096	1.19302	1.18133	1.20243	1.20478	1.2006	1.19858	1.18672	1.19086	1.16909	1.20213	1.16096	1.19256	1.16096	1.18463	1.17049	1.1634	1.21485	1.17035	1.16096	1.17429	1.20448	1.1649	1.17153	1.43836	1.19302	1.19014	1.22227	1.18415	1.17653	1.16096	1.18338	1.17211	1.21289	1.16096	1.16096	1.16642	1.18131	1.18995
1554663_a_at	1.16096	1.16096	2.44612	1.16096	2.25385	1.16096	1.16096	1.16096	3.05721	1.16096	1.16096	1.16096	1.16096	1.16096	1.16096	1.16096	1.16096	1.16096	1.16096	1.16096	2.72385	1.17263	2.00443	1.16096	1.16096	1.16096	1.16096	2.65863	1.16096	1.16096	1.16096	1.16096	2.67973	1.16096	1.16096	1.56063	1.16096	1.16096	2.38567	1.16096	1.16096	1.16096	1.16897	1.16096	1.16096	1.16096	1.16096	2.57272	1.16096
1554665_at	1.16096	1.16096	1.16096	1.16096	1.16096	1.16096	1.16096	1.16096	1.16096	1.16096	1.16096	1.16096	1.16096	1.16096	1.16096	1.16096	1.16096	1.16096	1.16096	1.16096	1.16096	1.16096	1.16096	1.16096	1.16096	1.16096	1.16096	1.16096	1.16096	1.16096	1.16096	1.16096	1.16096	1.16096	1.16096	1.16096	1.16096	1.16096	1.16096	1.16096	1.16096	1.16096	1.16096	1.16589	1.16096	1.1659	1.29876	1.16096	1.16096
1554670_at	2.70238	2.4962	2.26957	2.43049	2.48123	2.5951	2.58316	2.54862	2.43631	2.41625	2.59288	2.74678	2.54052	2.44199	2.49759	2.59901	2.47005	2.7145	2.5872	2.92448	2.81851	2.9056	2.78924	2.81787	2.93862	3.13171	2.78376	2.84027	2.72792	2.96723	3.14627	2.81862	3.12903	3.02403	2.55979	2.91563	3.15149	2.64956	2.93308	3.00464	2.74558	3.07523	2.71921	2.77634	2.92185	2.89676	3.00085	3.0318	3.06641
1554675_a_at	1.16096	1.16096	1.16096	1.16096	1.16096	1.16096	1.2745	1.61681	1.16096	1.16096	1.16096	1.16096	1.22021	1.16096	1.16096	1.16096	1.16096	1.16096	1.16096	1.16096	1.16096	1.16096	1.16096	1.16096	1.16096	1.16096	1.16096	1.16096	1.16096	1.16096	1.16096	1.16096	1.16096	1.16096	1.16096	1.16096	1.16096	1.16096	1.19551	1.35333	1.16096	1.16096	1.16096	1.17742	1.16096	1.17529	1.16096	1.16096	1.16096
1554676_at	1.17372	1.21943	1.45707	1.17332	1.16921	1.1751	1.24735	1.19955	1.17789	2.26376	1.17204	1.7931	1.17153	1.17911	1.18011	1.17892	1.17758	1.40146	1.17669	1.18935	1.1782	1.17074	1.29683	1.16813	1.169	1.16653	1.16152	1.18667	1.16893	1.16732	1.17928	1.19141	1.16235	1.16582	1.19543	1.17872	1.29491	1.20461	1.16847	1.16465	1.21814	1.17012	1.41736	1.40865	1.52479	1.30027	1.16253	1.3128	1.17177
1554677_s_at	1.16096	1.17339	1.17787	1.16096	1.16096	1.16096	1.16096	1.16096	1.16096	1.16096	1.16096	1.16096	1.16096	1.16096	1.16096	1.16096	1.16096	1.16096	1.16096	1.19675	1.16096	1.16096	1.17391	1.16533	1.27486	2.01295	1.16096	1.16096	1.24386	1.16096	1.33665	1.16096	1.17978	1.16096	1.16096	1.30211	1.16343	1.17056	1.16096	1.53984	1.16096	1.21157	1.16096	1.16096	1.46366	1.19067	1.70257	1.16096	1.57403
1554678_s_at	3.52575	3.54992	3.49006	3.55337	3.61141	3.54317	3.46439	3.43598	3.51958	3.48949	3.64032	3.61977	3.52789	3.45607	3.41533	3.47647	3.40391	3.54538	3.50466	3.02947	3.06835	3.03022	2.87625	2.9619	2.89385	2.83132	2.41166	3.08899	2.62083	2.56188	2.58516	2.98768	2.41595	2.83385	3.309	3.12256	2.83229	3.14381	2.88675	2.6441	2.92465	2.97144	2.70191	3.0292	2.97872	3.09139	2.91182	2.5126	2.83808
1554679_a_at	3.31817	3.47822	3.51035	3.47383	3.5724	3.56979	3.41341	3.41451	3.36638	3.52392	3.65417	3.7068	3.10692	3.44135	3.35731	3.38938	3.34544	3.55504	3.35845	3.38109	3.34328	3.39288	2.97723	3.27345	3.51351	2.97556	3.22327	3.53213	3.15629	3.1758	3.1537	3.63669	3.20255	3.33737	3.18706	3.41306	3.17526	3.23448	3.24542	2.78715	2.90775	3.33436	2.75141	3.17875	3.39543	3.1422	3.09397	3.19332	3.06565
1554686_at	1.16096	1.16096	1.16096	1.16096	1.16096	1.16096	1.18015	1.19146	1.2233	1.16096	1.16096	1.16096	1.16096	1.16096	1.16096	1.16096	1.16096	1.16096	1.16096	1.16096	1.17858	1.17121	1.17233	1.16096	1.16096	1.16096	1.16096	1.16096	1.16096	1.16096	1.17985	1.16886	1.16096	1.16096	1.16096	1.16096	1.39778	1.16096	1.16096	1.16096	1.16096	1.16096	1.49077	1.16096	1.41127	1.16096	1.16096	1.16096	1.16096
1554689_a_at	2.5633	2.54489	2.90635	2.78853	2.86481	2.90298	2.79829	2.56082	2.50284	2.87601	2.8219	2.82066	2.88708	2.62083	2.66725	2.88608	2.76198	2.90132	2.95104	2.4574	2.31378	2.50601	2.49598	2.43034	2.47129	2.2518	2.51561	2.17472	2.34012	2.02447	2.43007	2.37106	2.16801	2.28575	2.6695	2.85397	2.37841	2.4262	2.04544	2.66117	2.21695	2.4205	2.2434	2.44575	2.43208	2.2143	2.45999	2.22405	2.46884
1554690_a_at	2.21803	2.23774	1.80309	2.01754	1.25359	2.19166	2.22616	2.18049	2.47579	2.01372	2.13495	2.09278	1.86247	2.45317	2.13541	2.20092	1.78948	2.1521	2.15934	2.1419	2.14255	2.52853	2.23002	1.23237	1.91037	1.16931	1.28967	2.12576	2.01524	1.44665	1.41142	1.26604	1.32555	1.30484	2.92346	2.55818	2.0414	2.62835	2.02812	1.87783	2.47468	1.32736	1.52242	1.84112	2.00103	2.13298	1.75389	1.20683	2.43348
1554696_s_at	2.32548	3.05281	1.78153	1.51537	3.15204	1.68475	1.40418	2.67452	2.89745	2.61807	2.65314	2.68327	1.43687	3.03391	2.93618	1.51545	1.44238	1.46301	1.60801	1.9758	2.8824	2.64776	1.42911	2.61374	1.72848	1.96469	2.47721	2.98313	1.75688	2.86325	2.4041	2.90388	2.23402	3.01162	2.12086	1.78034	2.50278	2.28267	2.80662	1.38784	2.11416	1.52016	1.6332	1.84544	2.31928	2.71179	2.75648	1.19421	1.54948
1554699_at	1.61423	1.16196	1.16097	1.16798	1.16434	1.16474	1.16105	1.16476	1.18387	1.16364	1.16365	1.16487	1.16346	1.16566	1.1656	1.16621	1.16545	1.1643	1.16549	1.16426	1.99839	1.1647	1.16185	1.16177	1.16255	1.47431	1.16096	1.16562	1.16117	1.16764	1.16107	1.16354	1.16101	1.53715	2.22487	1.16624	1.16096	1.16598	1.16192	1.16119	1.22732	1.1631	1.16126	1.16431	1.1624	1.16207	1.16101	1.16174	1.16272
1554703_at	2.77718	2.7268	2.88458	2.88203	2.6107	2.79478	2.75528	2.75286	2.92967	2.3185	2.76156	2.76591	3.00434	2.86476	2.78017	2.8518	2.9973	2.873	2.70909	2.59635	2.40499	2.6585	2.78381	2.43982	2.52639	2.7416	2.55694	2.55925	2.72962	2.78663	2.50555	2.61127	2.55295	2.46983	2.47572	2.48497	2.60284	2.69855	2.53209	2.81313	2.91299	2.3708	2.78334	2.69354	2.45911	2.76099	2.42483	2.65367	2.62448
1554707_at	2.06938	2.22978	2.11237	2.07776	1.61298	2.03192	2.01647	2.21098	1.88491	1.85617	2.28334	1.9889	2.36435	2.07195	1.55796	2.01201	1.94611	2.04976	1.79393	1.55122	1.69711	1.55277	1.52086	1.58401	1.76591	1.45755	1.40647	1.57222	1.53256	1.51426	1.49043	1.55908	1.96016	2.12877	1.70318	1.87793	1.54699	1.56799	1.73269	1.85586	1.51399	1.83239	1.84661	1.55054	1.57646	1.55131	1.65824	1.5109	1.52836
1554708_s_at	1.17717	1.1741	1.16211	1.17685	1.17671	1.17756	1.16356	1.26667	1.18221	1.1745	1.17401	1.17769	1.17348	1.18316	1.18463	1.18272	1.1804	1.17607	1.17927	1.18486	1.18253	1.18439	1.17639	1.17082	1.17161	1.18716	1.96279	1.19216	1.17192	1.52755	1.16727	1.18503	1.16278	1.20793	1.20171	1.18129	1.1755	1.19756	1.17098	1.16654	1.19019	1.17195	1.16528	1.19108	1.17049	1.18194	1.70086	1.16958	1.17494
1554710_at	1.16096	1.16096	1.16096	1.16096	1.16096	1.16096	1.16096	1.16096	1.16096	1.16096	1.16096	1.16096	1.16096	1.16096	1.16096	1.16096	1.16096	1.16096	1.16096	1.16096	1.16096	1.16096	1.16096	1.16096	1.16096	1.16096	1.16096	1.16096	1.16096	1.16096	1.16096	1.16096	1.16096	1.16096	1.16096	1.16096	1.16096	1.16096	1.16096	1.16096	1.16096	1.16096	1.16096	1.16096	1.16096	1.16096	1.16096	1.16096	1.16096
1554711_at	1.16096	1.16096	1.16096	1.16096	1.16096	1.16096	1.16096	1.16096	1.16096	1.16096	1.16096	1.16096	1.16096	1.16096	1.16096	1.16096	1.16096	1.16096	1.16096	1.16096	1.16096	1.16096	1.16096	1.16096	1.16096	1.5048	1.16096	1.16096	1.16096	1.20424	1.16096	1.16096	1.18064	1.38211	1.16096	1.16096	1.16096	1.16096	1.16096	1.16096	1.24489	1.16096	1.16096	1.16096	1.16096	1.16096	1.25142	1.24135	1.16096
1554712_a_at	1.16096	1.62273	1.16096	1.16096	1.16096	1.16096	1.16096	1.16096	1.2057	1.16096	1.18074	1.37825	1.16096	1.16096	1.29303	1.16096	1.16096	1.16096	1.16096	1.16096	1.51011	1.16096	1.16096	1.16096	1.18306	1.16096	1.35853	1.16096	1.16096	1.16096	1.16096	1.16096	1.16096	1.16096	1.16096	1.16096	1.16096	1.16096	1.16096	1.37399	1.16096	1.38248	1.16096	1.16096	1.34258	1.16096	1.16096	1.23502	1.16096
1554726_at	2.43313	2.54503	2.19634	2.22524	2.7351	2.55925	2.11746	2.25949	2.50302	2.42335	2.81388	2.67932	2.07552	2.42469	2.03498	2.18196	2.17746	2.65716	2.65198	1.76828	1.71152	1.87635	1.576	1.27196	1.28939	1.37625	1.19412	1.66987	1.44428	1.62857	1.2544	1.70204	2.02523	1.55453	2.45416	1.82406	1.60443	2.07044	1.63036	1.53161	1.1822	1.38979	1.51243	2.00405	1.29717	1.72654	1.49821	1.27462	1.60834
1554736_at	1.35459	1.16096	1.16096	1.16096	1.16096	1.16096	1.25075	1.21093	1.16096	1.16096	1.16096	1.16096	1.16096	1.16096	1.16096	1.16096	1.16096	1.16096	1.42895	1.16096	1.16096	1.18908	1.16096	1.2061	1.33867	1.16096	1.16096	1.16096	1.16096	1.25387	1.16096	1.16096	2.02966	1.43461	1.16096	1.16096	1.16096	1.16096	1.16096	1.16096	1.16096	1.24913	1.16096	1.16096	1.16744	1.16096	1.16783	1.16096	1.16096
1554740_a_at	1.80618	2.33442	2.11264	1.90103	2.09996	1.7784	1.70157	1.77882	2.31895	2.19347	2.04148	1.81664	1.65381	2.14675	2.36208	1.85226	2.04514	1.86168	2.28077	1.74622	1.75919	1.75526	1.68637	1.76372	1.73507	1.71578	1.65664	1.90733	1.74898	1.74534	1.7373	1.75726	1.64752	1.68777	1.79393	1.74065	1.64018	1.75418	1.73788	1.72042	1.74186	1.75041	1.71152	1.74424	1.74384	1.75062	1.71771	1.72954	1.74026
1554741_s_at	2.88733	2.45717	2.30152	3.01676	2.2895	3.15359	2.95935	2.55979	2.74954	3.5217	2.8312	2.39766	3.16689	2.67806	2.62639	3.12968	3.17386	3.11537	3.2749	2.65779	2.20212	2.82382	2.21598	2.50145	2.5762	2.57554	2.51689	2.36216	2.43208	2.28019	2.50118	2.1894	2.35015	2.30386	2.48852	3.02221	2.2894	2.29356	2.53908	2.5778	2.46073	2.45097	2.25263	2.79406	3.05175	2.49272	2.72818	2.38232	2.39396
1554742_at	1.16096	1.16096	1.16096	1.16096	1.16096	1.16096	1.16096	1.3129	1.16096	1.16096	1.16096	1.16096	1.16096	1.16096	1.16096	1.16096	1.16096	1.16096	1.16096	1.18373	1.19202	1.16096	1.17494	1.16096	1.16096	1.16096	1.16096	1.16096	1.18056	1.16096	1.42275	1.16096	1.16096	1.16096	1.6329	1.16096	1.16096	1.25374	1.16096	1.16096	1.16096	1.16096	1.16096	1.16096	1.16096	1.16096	1.16688	1.16096	1.16096
1554743_x_at	1.16096	1.16096	1.16096	1.16096	1.16096	1.16096	1.16096	1.16096	1.28976	1.16096	1.16096	1.16096	1.16096	1.16096	1.16096	1.16096	1.16096	1.16096	1.16096	1.16096	1.16096	1.16096	1.16096	1.16096	1.16096	1.19831	1.16096	1.16096	1.17038	1.16096	1.53316	1.16096	1.16096	1.16096	1.16096	1.16096	1.16096	1.16096	1.16096	1.16096	1.16096	1.16096	1.50198	1.16096	1.16096	1.16096	1.19501	1.16096	1.16096
1554748_at	1.31704	1.53414	1.19027	1.40359	1.46197	1.51481	1.27929	1.60108	1.26071	1.24389	1.42	1.24988	1.21981	1.26686	1.34233	1.26263	1.55182	1.23746	1.2405	1.27098	1.4219	1.27018	1.24988	1.23661	1.2676	1.20497	1.88833	1.34193	1.24318	1.97911	2.22193	1.53733	1.95012	2.10309	1.17854	1.25037	1.42845	1.29981	1.25879	1.2704	1.28097	1.75101	1.21073	1.25958	1.73164	1.37124	1.95259	1.26884	1.24467
1554752_a_at	1.16096	1.16096	1.16096	1.16096	1.16096	1.16096	1.16096	1.16096	1.16096	1.16096	1.16096	1.16096	1.16096	1.16096	1.16096	1.16096	1.16096	1.16096	1.16096	1.17081	1.16436	1.19936	1.16096	1.52836	1.16096	1.16096	1.16096	1.16096	1.16096	1.16096	1.16096	1.16096	1.16096	1.16096	1.16096	1.16096	1.16096	1.16096	1.18859	1.16096	1.16096	1.16096	1.16096	1.16096	1.16096	1.16096	1.71222	1.17249	1.16096
1554755_a_at	1.16096	1.16096	1.16096	1.16096	1.16096	1.16096	1.16096	1.16096	1.16096	1.16096	1.16096	1.16096	1.16096	1.1778	1.16096	1.16096	1.16096	1.16096	1.16096	1.16096	1.16096	1.16096	1.16096	1.6499	1.16096	1.16096	1.16096	1.65076	1.16096	1.16096	1.39532	1.16096	1.16096	1.16096	1.16096	1.24952	1.47921	1.16096	1.1708	1.16096	1.43771	1.16096	1.32494	1.16096	1.34548	1.30706	1.18462	1.16096	1.16096
1554761_a_at	2.48934	2.63498	2.51411	2.47027	2.78648	2.61653	2.62198	2.44124	2.57461	2.60033	2.7274	2.5926	2.35572	2.64809	2.59274	2.58555	2.52211	2.60622	2.62461	2.5461	2.74122	2.82691	2.06373	2.85534	2.79623	2.84159	2.56131	2.77584	2.49322	2.62352	2.37439	2.90834	2.82387	2.94872	2.52771	2.94176	2.66898	2.49888	2.55375	2.51951	2.29023	2.82642	2.40191	2.40581	2.85517	2.34906	2.57451	2.56656	2.6102
1554762_a_at	1.72683	1.8036	2.46962	2.19224	1.59452	1.43919	1.3394	1.91294	2.27871	1.4396	2.23016	2.01743	1.4749	2.52639	2.00186	2.15192	2.37011	2.32671	2.12771	1.16096	1.16096	1.16096	1.18203	1.16096	1.16096	1.16096	1.16096	1.16096	1.16096	1.16096	1.16096	1.16096	1.16096	1.16096	1.16096	1.16096	1.16096	1.16096	1.16096	1.16096	1.16096	1.16096	1.16096	1.16096	1.16096	1.16096	1.16096	1.16096	1.16096
1554766_s_at	1.18495	1.18047	1.37368	1.18403	1.18358	1.18259	1.16495	1.18458	1.19097	1.18065	1.21193	1.22578	1.53222	1.19208	1.1943	1.19116	1.18886	1.18085	1.18486	1.19433	1.19295	1.19387	1.18438	1.17713	1.17761	1.29339	1.1625	1.20315	1.17809	1.17504	1.18975	1.19464	2.06283	1.27728	1.21355	1.24178	1.20521	1.56752	1.17671	1.17098	1.2002	1.17703	1.1704	1.21466	1.17605	1.19122	1.16434	1.1751	1.30331
1554767_s_at	2.76065	2.96637	2.67268	2.74003	2.84279	2.72996	2.70415	2.80287	2.91469	2.69446	2.93741	2.78924	2.64349	2.6857	2.71139	2.65711	2.73731	2.71133	2.77959	2.48184	2.54725	2.45134	2.44324	2.51035	2.52245	2.54193	2.58672	2.5045	2.46641	2.49514	2.52271	2.4633	2.62193	2.57867	2.56137	2.47274	2.52075	2.50435	2.46506	2.50582	2.39609	2.52068	2.19749	2.39396	2.55894	2.51725	2.3917	2.47705	2.46926
1554768_a_at	1.55098	2.86827	1.41441	1.50383	2.87111	1.49829	1.39309	2.13785	2.44854	1.81979	2.62098	2.38892	1.16096	2.67151	2.45595	1.17707	1.22554	1.46909	1.51574	1.43194	2.36829	1.55353	1.16096	1.4931	1.16096	1.16096	1.35454	2.30889	1.16096	1.48118	1.44846	2.14236	1.16096	1.57583	1.5701	1.49719	1.47729	1.54495	1.94923	1.16096	1.38413	1.16096	1.16096	1.25227	1.39396	2.1509	1.41286	1.16096	1.16096
1554769_at	2.59235	2.36615	2.68768	2.36781	2.6743	2.63391	2.6112	2.56877	2.65772	2.51148	2.62254	2.65467	2.68439	2.63876	2.70139	2.76767	2.78104	2.74979	2.82751	3.10096	2.96855	3.10632	3.19238	2.90313	3.27874	3.31567	3.21304	3.0739	3.11632	3.21425	3.19422	3.15316	3.31429	3.28242	3.0591	3.33051	3.32007	2.75425	3.26704	3.31749	3.19967	3.03337	3.16893	2.92135	3.14414	3.12446	3.19735	3.21045	3.18788
1554770_x_at	2.6956	2.2069	1.98455	2.59444	2.57155	2.59464	2.40588	2.50596	2.53393	2.49252	2.58734	2.68108	2.67994	2.65198	2.71076	2.67506	2.68844	2.71039	2.84346	3.14545	3.00153	3.08434	3.15819	2.93607	3.26328	3.33519	3.20471	3.08247	3.14027	3.16339	3.14352	3.12143	3.30014	3.28399	3.01561	3.3	3.31223	2.75061	3.23968	3.27359	3.19389	3.02884	3.17722	2.87549	3.139	3.15984	3.19268	3.18396	3.17951
1554771_at	1.16944	1.16564	1.16125	1.16871	1.21369	1.17032	1.16202	1.17162	1.70076	1.1684	1.31941	1.17178	1.16096	1.46293	1.25359	1.54843	1.27233	1.17035	1.17253	1.18983	1.17009	1.17154	1.16774	1.16425	1.16633	1.55587	1.1612	1.17659	1.41492	1.16376	1.16192	1.17182	1.52515	1.16408	1.18662	1.17301	1.76483	1.18067	1.5934	1.39375	1.36511	1.16096	1.16096	1.17782	1.1656	1.18552	1.16173	1.16459	1.39567
1554774_at	1.1928	1.30862	1.20655	1.23123	1.16096	1.16096	1.18884	1.16096	1.18781	1.24903	1.33933	1.16096	1.16096	1.19024	1.52365	1.16096	1.16096	1.23869	1.46673	1.16096	1.16096	1.16096	1.16096	1.16096	1.16096	1.16096	1.16096	1.16096	1.16096	1.16096	1.16096	1.16096	1.16096	1.16096	1.28216	1.16096	1.16096	1.16825	1.16096	1.16096	1.16096	1.16096	1.16096	1.16096	1.16096	1.16096	1.16096	1.16096	1.16096
1554778_at	1.16096	1.16096	1.16096	1.16096	1.2814	1.16096	1.16096	1.16096	1.16096	1.16096	1.16096	1.16096	1.16096	1.16096	1.16096	1.16096	1.16096	1.16096	1.16096	1.18022	1.16096	1.16096	1.16096	1.47126	1.16096	1.16096	1.16096	1.16096	1.16096	1.21407	1.16096	1.16096	1.16096	1.24172	1.16096	1.20175	1.19689	1.16595	1.47601	1.16096	1.16096	1.16096	1.16096	1.16096	1.16096	1.16096	1.16096	1.16096	1.16096
1554779_s_at	1.16096	1.16096	1.16096	1.16096	1.16096	1.16096	1.16096	1.16096	1.16096	1.16096	1.16096	1.16096	1.16096	1.16096	1.16096	1.16096	1.16096	1.16096	1.16096	1.16096	1.16096	1.16096	1.16096	1.16096	1.16096	1.16096	1.16096	1.16096	1.16096	1.16096	1.16096	1.16096	1.16096	1.16096	1.16096	1.16096	1.16096	1.16608	1.16096	1.16096	1.16096	1.16096	1.16096	2.02755	1.16096	1.16096	1.16096	1.16096	1.16096
1554780_a_at	1.22191	1.33547	1.21369	1.22282	1.74686	1.21586	1.17736	1.22358	1.2302	1.23896	1.29186	1.22194	1.1951	1.27673	1.2601	1.28149	1.23051	1.26426	1.21464	1.23872	1.229	1.2381	1.22185	1.20971	1.2099	1.18694	1.27969	1.25227	1.21297	1.20655	1.21195	1.24003	1.172	1.39539	1.26744	1.22179	1.21699	1.26255	1.21042	1.19756	1.24706	1.2071	1.19052	1.24903	1.20693	1.23345	1.17951	1.20465	1.21715
1554783_s_at	1.17373	1.17116	1.16176	1.17335	1.17402	1.1751	1.1629	1.17534	1.17792	1.17247	1.17205	1.17537	1.17154	1.17912	1.18014	1.17893	1.17759	1.17396	1.17671	1.27768	1.17822	1.18011	1.17294	1.30756	1.19458	1.19728	1.16152	1.18674	1.19974	1.16733	1.16375	1.1844	1.16235	1.16583	1.19546	1.75861	1.17226	1.22738	1.16848	1.16959	1.1853	1.18392	1.16441	1.18585	1.16862	1.1777	1.16253	1.16727	1.18054
1554784_at	1.18867	1.17888	1.78644	1.16611	1.16765	1.17162	1.16145	1.47686	1.38071	1.16657	1.18487	1.52365	1.16612	1.17003	1.16994	1.17064	1.16966	1.16767	1.50698	1.16565	1.16371	1.16842	1.202	1.16328	1.16455	1.16169	1.17423	1.17201	1.68276	1.20499	1.54182	1.32178	1.16126	1.23869	1.16096	1.17064	1.16536	1.17551	1.16359	1.16186	1.17082	1.1855	1.16207	1.17186	1.2087	1.36142	1.82346	1.24356	1.16491
1554789_a_at	1.27751	1.16096	1.20068	1.16096	1.16096	1.16096	1.16096	1.33507	1.57258	1.16096	1.16096	1.18641	1.16096	1.16096	1.68453	1.16096	1.33998	1.3337	1.16096	1.16096	1.16791	1.16096	1.16096	1.16096	1.16096	1.16096	1.19808	1.44203	1.16096	1.16096	1.16096	1.16096	1.19516	1.16096	1.16096	1.16096	1.16096	1.16096	1.16096	1.16096	1.16096	1.16096	1.16096	1.16096	1.16096	1.16096	1.17441	1.16096	1.16096
1554793_at	1.16096	1.16096	1.16096	1.16096	1.16096	1.16096	1.16096	1.16096	1.16096	1.16096	1.16096	1.16096	1.16096	1.16096	1.16096	1.16096	1.31217	1.16096	1.16096	1.16096	1.16096	1.16096	1.16096	1.16096	1.16096	1.16096	1.16096	1.16096	1.16096	1.16096	1.16096	1.16096	1.16096	1.16096	1.36733	1.16096	1.16096	1.16096	1.16096	1.16096	1.16096	1.16096	1.16096	1.16096	1.16096	1.16096	1.16096	1.16096	1.16096
1554794_a_at	1.63019	2.30789	1.26202	1.85971	2.40689	2.2646	1.26422	1.36701	1.91294	2.30824	2.42483	2.15541	1.37963	1.64819	1.40647	1.67446	1.41426	2.59235	2.40811	1.42228	1.44945	1.38406	1.35685	1.34265	1.19615	1.28842	1.24057	1.18035	1.34985	1.18159	1.17426	1.16783	1.24163	1.28392	1.41238	1.35578	1.34238	1.41745	1.64085	1.34604	1.24273	1.18335	1.29616	1.3946	1.33547	1.38367	1.16641	1.18756	1.35488
1554795_a_at	2.51696	2.55538	2.9242	2.6459	2.46969	2.71488	2.87425	2.80846	2.56201	2.71512	2.64226	2.69349	2.77216	2.67702	2.39885	2.79903	2.61572	2.79163	2.74263	3.02485	2.21	3.16218	3.21659	2.81242	2.89442	2.73997	2.92284	2.79318	2.68243	3.20238	3.04039	2.78593	3.30557	3.0797	2.46361	3.1694	2.97371	2.49204	3.00541	3.0867	3.08795	3.1499	2.96298	2.83658	3.14767	2.95417	2.83171	3.03332	3.00056
1554804_a_at	2.65555	2.44063	2.8619	2.48978	2.73974	2.44848	2.52763	2.7736	2.67023	2.66068	2.77165	2.50489	2.46272	2.5286	2.62512	2.39811	2.52447	2.42432	2.43386	2.38423	2.44704	2.39641	2.39061	2.6234	2.5139	2.66368	2.79328	2.52403	2.4161	2.57987	2.57961	2.60171	2.83026	2.83325	2.3219	2.55228	2.43007	2.1791	2.66074	2.3721	2.34952	2.55064	2.48875	2.12886	2.5904	2.37493	2.76608	2.42042	2.53057
1554806_a_at	2.85659	2.6156	2.40021	2.95455	2.64881	3.03269	2.71266	2.57855	2.75443	3.10057	2.68013	2.63876	2.92099	2.59035	2.72417	3.00936	2.96473	2.98381	2.91518	2.94731	2.79446	2.89242	2.47011	2.9184	2.8797	2.52708	2.56345	2.80916	2.79722	2.50188	2.49293	2.7721	2.2295	2.78699	3.07313	2.88708	2.42697	3.00811	2.62364	2.69221	2.45536	2.6422	2.66448	2.88164	2.75499	2.55726	2.54978	2.70985	2.95486
1554807_a_at	1.89491	1.55499	1.37033	1.49051	2.1752	1.48507	1.9976	1.47449	1.98633	1.49472	2.2841	1.47209	1.4158	1.91642	1.5019	1.48752	2.06686	1.98017	2.24174	1.50698	1.49266	1.5109	1.47852	1.4522	1.37625	1.32183	1.32046	1.53186	1.48458	1.37189	1.40758	1.27006	1.32232	1.37215	1.45124	1.48191	1.37781	1.85497	1.379	1.35255	1.43388	1.44086	1.32929	1.48372	1.4642	1.42621	1.49336	1.37227	1.39452
1554810_at	1.50706	1.52817	1.44111	1.56135	1.54044	1.55587	1.45732	1.57495	1.55565	1.5076	1.52041	1.53778	1.76627	1.61256	1.56915	1.55899	1.31815	1.52194	1.5317	1.85692	1.66717	1.6323	2.42418	1.56613	2.02926	2.61046	1.41397	1.82757	1.51108	2.48225	2.46533	1.79003	1.92989	2.09996	1.54495	1.55399	1.86851	1.7127	2.09968	1.79142	2.58277	1.54789	2.55354	2.07371	2.23939	1.56272	2.20965	2.55964	1.87546
1554818_s_at	1.16096	1.17291	1.18564	1.16096	1.16096	1.16096	1.16096	1.16096	1.16096	1.16096	1.27482	1.19428	1.16096	1.16096	1.16096	1.16096	1.16096	1.16096	1.16096	1.16096	1.16096	1.26971	1.16096	1.18606	1.16096	1.16096	1.17029	1.17554	1.16096	1.16096	1.16096	1.16096	1.16096	1.33827	1.16096	1.16096	1.16096	1.16096	1.16096	1.18608	1.16096	1.2663	1.36635	1.16096	1.16096	1.16096	1.31785	1.16096	1.26709
1554821_a_at	1.76517	2.39237	1.98068	1.94914	2.45805	2.22978	2.33567	1.83551	2.47318	2.54497	2.16116	2.18608	1.79871	2.24858	2.36608	2.5906	2.18171	2.63881	2.49649	2.8756	2.59915	2.90243	3.00326	2.12844	2.97695	3.07202	2.84951	2.65536	2.929	2.69698	2.45232	2.81672	3.09777	2.8206	2.91151	3.24905	3.10803	2.45531	2.61445	2.99514	2.77573	2.61076	2.89194	2.41998	2.94883	2.31814	2.31859	2.94021	2.99583
1554824_at	1.17753	1.17444	1.16215	1.17711	1.17692	1.17776	1.16363	1.17817	1.18258	1.17465	1.17425	1.17789	1.17364	1.1835	1.18503	1.18302	1.18063	1.19162	1.17947	1.18519	1.18295	1.18476	1.31167	1.17108	1.17188	1.16434	1.1618	1.18947	1.1722	1.16249	1.16556	1.18533	1.16283	1.16698	1.20927	1.17022	1.17583	1.1981	1.16343	1.16676	1.19065	1.17212	1.16537	1.19157	1.17074	1.18235	1.16314	1.16983	1.17527
1554825_at	1.39752	1.37799	1.29343	1.40162	1.311	1.39545	1.29605	1.40904	1.39598	1.3902	1.3768	1.39288	1.33811	1.41383	1.41948	1.39839	1.39965	1.37475	1.37854	1.42801	2.50118	1.42456	2.5638	1.37314	1.37734	1.53691	1.37561	1.16096	1.39222	1.45148	1.34419	1.29534	1.26282	1.34616	1.34779	1.3941	1.37867	1.75052	1.37999	1.35377	1.9629	1.37475	1.33053	2.21179	1.37648	1.30605	1.30779	2.41404	1.39516
1554826_at	1.25108	1.2405	1.47593	1.25264	1.24751	1.2447	1.51481	1.50428	1.26151	1.39189	1.24041	1.25072	1.21591	1.26777	1.27006	1.29168	1.28664	1.2383	1.24121	1.27188	1.49685	1.31926	1.25072	1.82275	1.24825	1.37839	1.18191	1.28961	1.24222	1.23374	1.7534	1.27534	1.18378	1.30346	1.30325	1.25122	1.37687	1.47098	1.23764	1.22064	1.28731	1.23317	1.75176	1.28481	1.2338	1.33333	1.72202	1.22966	1.24558
1554828_at	1.16096	1.16096	1.16096	1.16096	1.16096	1.16096	1.16096	1.16096	1.16096	1.16096	1.16096	1.16096	1.26151	1.16096	1.16096	1.16096	1.16096	1.16096	1.16096	1.17229	1.16096	1.16096	1.86963	1.16096	1.16096	1.29108	1.16096	1.16096	1.84442	1.16096	1.16096	1.16096	1.16096	1.16096	1.16096	1.16096	1.16096	1.16096	1.16096	2.0743	1.16096	1.16096	1.16096	1.1836	1.16096	1.16096	1.16096	1.16096	1.77097
1554830_a_at	2.14144	2.2677	1.94142	2.16948	2.24132	2.12173	2.13964	2.10955	2.22237	2.10428	2.22348	2.23486	2.16107	2.15035	2.14304	1.77473	2.12031	2.07969	2.15005	2.12828	2.38187	2.26822	2.63498	2.57292	2.19166	2.31945	3.01967	2.7309	2.15835	2.74196	2.51725	2.58357	2.82138	2.57402	2.15514	2.37863	2.58537	2.08401	2.74246	2.28026	2.45531	2.7492	2.51148	1.90743	2.2569	2.30448	2.51605	2.39362	2.22817
1554834_a_at	1.16096	1.16096	1.29219	1.16096	1.16096	1.16096	1.16096	1.30227	1.16096	1.6066	1.16096	1.16096	1.19911	1.16096	1.17955	1.16096	1.19097	1.31699	1.26456	1.16096	1.16096	1.16096	1.16096	1.16096	1.16096	1.16096	1.16096	1.16096	1.16096	1.16096	1.16096	1.16096	1.16096	1.16096	1.16096	1.16096	1.16096	1.16096	1.16096	1.16096	1.16096	1.16096	1.16096	1.16096	1.16096	1.16096	1.16096	1.16096	1.16096
1554835_a_at	1.18243	2.01926	1.16413	1.16096	2.22841	1.16096	1.26464	1.16096	1.24181	2.01405	1.46389	1.29561	1.16096	1.16096	1.19784	1.16096	1.16096	1.23604	1.16096	1.16096	1.16096	1.16096	1.16096	1.16096	1.16096	1.16096	1.16096	1.16096	1.16096	1.16096	1.16096	1.16096	1.24676	1.23326	1.16096	1.16096	1.16096	1.16096	1.16096	1.16096	1.16096	1.22522	1.16096	1.16096	1.16096	1.16096	1.16096	1.16096	1.16096
1554841_at	1.16096	1.16096	1.16096	1.16096	1.16096	1.16096	1.16096	1.16096	1.16096	1.16096	1.16096	1.16096	1.16096	1.16096	1.16096	1.16096	1.16096	1.16096	1.16096	1.16096	1.16096	1.16096	1.17966	1.20307	1.16096	1.16096	1.16096	1.16096	1.16096	1.16096	1.16096	1.17759	1.16096	1.16096	1.17777	1.16096	1.18869	1.16614	1.16096	1.16096	1.25815	1.16096	1.22051	1.16096	1.16096	1.16304	1.55999	1.16096	1.16737
1554842_at	1.76119	2.37973	2.42811	1.76638	1.99291	1.76957	2.02317	1.91001	1.73588	1.91843	1.79882	1.97758	2.62378	2.00186	1.83771	1.81349	1.7633	1.92661	1.83444	1.75637	1.77066	1.76776	1.77464	1.91463	1.76537	1.73142	2.32845	1.76855	1.76209	1.75939	1.8603	1.90209	2.10992	2.29314	1.69241	1.7876	1.7207	1.58087	1.76178	1.73164	1.75133	1.76361	1.93909	1.75706	1.75637	1.76108	1.96268	1.74484	1.75196
1554864_a_at	1.25871	1.61812	1.19556	1.42573	1.28071	1.45028	1.19597	1.26313	1.42392	1.25196	1.41279	1.25792	1.58347	1.27542	1.27875	1.28392	1.26979	1.38154	1.49654	1.74112	1.27551	1.75428	1.25826	2.02561	2.20443	1.58365	1.18524	1.29911	1.24988	1.24038	1.5538	1.31351	1.75565	1.34226	1.16096	2.32663	1.2531	1.27855	1.24455	1.53404	1.29164	1.54817	1.21724	1.29386	1.69241	1.32635	1.20056	1.48391	1.25335
1554867_a_at	2.14822	2.12886	2.17819	2.40307	1.82481	2.61515	2.2612	2.09425	2.10176	2.67205	1.62867	1.55537	2.13417	1.83416	1.57656	2.34247	2.48999	2.11664	2.13364	2.6766	2.16016	2.75899	2.24911	2.92579	2.55811	2.17917	1.92391	2.06075	2.77256	1.87279	2.10336	2.10248	2.13684	2.3721	2.21722	2.47129	2.18014	2.49853	1.69797	2.08912	1.78558	3.10559	2.41113	2.45784	2.79294	2.09297	2.13216	2.68089	2.58252
1554873_at	1.36974	1.36149	2.27862	1.61218	1.77666	1.98742	1.49026	1.53662	1.4499	1.59471	1.85497	2.03715	2.11615	1.48785	1.64566	1.83698	1.32662	1.9178	1.93274	1.16096	1.24455	1.24535	1.47929	1.21573	1.21607	1.19091	1.1729	1.26082	1.21902	1.21276	1.19804	1.24936	1.17438	1.19082	1.27572	1.22845	1.22319	1.27478	1.21657	1.22406	1.25554	1.21269	1.37239	1.25698	1.2126	1.24153	1.18296	1.21073	1.22328
1554878_a_at	2.25924	2.66308	1.19595	2.1652	2.81965	2.3278	1.20135	1.53063	2.42201	2.63814	2.64255	2.27553	1.82994	1.79832	2.1487	2.1557	2.00514	2.5813	1.74158	1.21098	1.28145	1.27984	1.24392	1.24539	1.24411	1.17309	1.18204	1.30022	1.16096	1.16096	1.17752	1.23073	1.18727	1.17356	1.63546	1.25153	1.25345	1.32271	1.24489	1.21374	1.28668	1.20961	1.16096	1.21959	1.18696	1.26748	1.16369	1.16096	1.16096
1554883_a_at	1.45893	1.63876	1.1919	1.27807	1.81052	1.55319	1.19341	1.29529	1.60185	1.56526	1.95719	1.42903	1.21769	1.41665	1.62311	1.27905	1.26374	1.36961	1.39362	1.27393	1.39013	1.2731	1.20957	1.24082	1.23749	1.20784	1.24816	1.29181	1.16096	1.16096	1.19637	1.27728	1.18462	1.20774	1.56835	1.25444	1.22089	1.3644	1.24075	1.20074	1.16096	1.27921	1.21378	1.28726	1.23707	1.26966	1.18158	1.20829	1.22227
1554885_a_at	1.27076	1.80628	1.16251	1.17951	2.31544	1.1794	1.16407	1.18014	1.36913	1.1764	1.75507	1.76537	1.1749	1.3051	1.54313	1.18586	1.18348	1.17794	1.18158	1.18879	1.18629	1.18808	1.16096	1.17327	1.17396	1.16491	1.16202	1.25935	1.17422	1.17194	1.16698	1.18867	1.16315	1.1677	1.20668	1.18377	1.17821	1.20243	1.17326	1.16824	1.19421	1.1735	1.16605	1.19508	1.17272	1.18559	1.16358	1.17165	1.17781
1554889_at	2.09332	1.67141	1.69177	1.16524	2.11077	1.90388	1.2056	1.18395	1.91798	1.66653	2.49122	2.36843	1.16527	2.44488	2.24183	2.54327	1.76404	2.3137	2.76193	1.16669	1.16512	1.1673	1.17903	1.16279	1.16096	1.16149	1.16096	1.16096	1.1616	1.16221	1.16096	1.16096	1.16116	1.16096	1.17552	1.1693	1.16461	1.17291	1.16305	1.1616	1.16852	1.16096	1.16096	1.16971	1.16377	1.16482	1.16119	1.16272	1.16096
1554895_a_at	1.34666	1.46962	1.16096	1.16096	1.16096	1.79628	1.16096	1.93582	1.16096	1.16096	1.16096	1.16096	1.16096	1.16096	1.16096	1.16096	1.16096	1.16096	1.16096	1.16096	1.16096	1.16096	1.16096	1.16096	1.16096	1.16096	1.16096	1.16096	1.16096	1.16096	1.20714	1.16096	1.16096	1.16096	1.16096	1.16096	1.16096	1.16096	1.16096	1.16096	1.16096	1.16096	1.16096	1.16096	1.16096	1.16096	1.16096	1.16096	1.16096
1554897_s_at	2.15797	1.71097	1.33327	1.4296	1.43278	1.8365	2.00084	1.70369	1.36919	1.68276	1.35513	1.35053	1.35488	1.38856	1.84399	1.47593	1.49693	2.10926	1.33633	1.72972	2.05461	1.43008	1.42251	1.7191	1.3738	1.87745	1.74101	1.44652	1.59985	1.36861	1.82122	1.70392	1.87441	2.36327	1.7825	1.43615	1.30022	1.78527	1.95412	1.88069	1.45348	1.67983	2.46533	1.72778	1.86105	1.74101	1.27359	2.18422	1.84079
1554899_s_at	2.66395	2.22147	2.77768	2.85141	2.50024	2.74667	2.62037	2.66745	2.38485	3.34797	2.71196	2.96112	2.65675	2.62614	2.23957	2.69488	2.54386	2.59549	2.7887	2.99509	2.60091	3.33096	3.29881	3.22211	3.12199	2.71652	2.86567	2.57093	2.87507	2.68029	2.79892	2.68498	2.9221	2.95368	2.66424	3.13518	2.4481	2.57012	2.75862	2.26957	2.54406	3.12149	2.83666	3.06735	3.26155	2.77204	2.77702	2.88452	2.69144
1554903_at	1.16096	1.16096	1.16096	1.16096	1.16096	1.16096	1.16096	1.16096	1.16096	1.16096	1.16096	1.16096	1.16096	1.16096	1.16096	1.16096	1.16096	1.16096	1.16096	1.16096	1.16096	1.16096	1.32451	1.16096	1.16096	1.16846	2.33728	1.16096	1.16096	1.18578	2.29876	1.16096	1.60734	1.16096	1.16096	1.16096	1.16096	1.16628	2.0056	1.91502	1.95719	1.18903	2.61935	1.90776	1.16096	1.83551	2.00824	2.22163	1.17077
1554906_a_at	1.96714	1.46828	1.5828	1.50273	1.16096	1.18285	2.08508	1.593	1.72819	1.63064	1.46501	1.16096	1.42659	1.42158	1.74364	1.51952	1.50751	1.46763	1.5166	2.20626	2.25172	2.20896	2.02803	2.40514	2.02419	2.09818	2.12538	2.10447	2.4561	2.24101	2.45595	1.8042	2.11473	2.16255	2.1307	2.36781	2.02419	1.99688	2.83835	2.06966	2.38792	2.09987	2.06175	2.00204	1.99633	2.44597	2.51426	2.12392	2.28759
1554907_a_at	1.85548	1.8046	1.83591	1.20891	1.71142	1.20402	1.17146	1.27547	1.8484	1.20328	1.82697	1.54985	1.30178	1.22042	1.95097	1.21668	1.21332	1.20064	1.20269	1.223	1.25751	1.32221	1.20696	1.1969	1.32703	2.1122	1.79862	1.23583	1.34393	1.29003	1.81004	1.31634	1.88386	1.78568	1.25044	1.23613	1.20399	1.24452	1.1986	1.8592	1.23086	1.19604	2.12431	1.25214	1.40109	1.68506	2.26385	1.36843	1.2051
1554916_a_at	1.16629	1.16303	1.16104	1.16513	1.19379	1.16703	1.16128	1.16709	1.16619	1.16553	1.16554	1.1673	1.1652	1.16858	1.1685	1.16096	1.16819	1.16647	1.16809	1.16659	1.1944	1.1672	1.16289	1.16272	1.18695	1.16147	1.19457	1.16934	1.16156	1.16216	1.26678	1.41963	1.16115	1.19085	1.17517	1.16913	1.17441	1.17256	1.16299	1.35494	1.16824	1.16467	1.57609	1.16943	1.16371	1.16463	1.16118	1.16267	1.16414
1554918_a_at	2.14365	1.57883	1.17641	1.40617	2.20748	1.21547	1.17703	1.22551	2.39061	1.27556	1.97182	1.32282	1.27651	1.28366	1.8368	1.38078	1.23604	1.40426	1.99697	1.2381	1.35536	1.23749	1.20604	1.20923	1.20948	1.1866	1.17023	1.24178	1.20774	1.20612	1.25662	1.2395	1.17178	1.1863	1.26663	1.22107	1.21652	1.2619	1.20995	1.19717	1.24639	1.20673	1.19021	1.24846	1.20648	1.21776	1.17181	1.2042	1.21663
1554919_s_at	1.71313	1.66064	2.00495	1.68928	1.66123	1.75091	1.60705	1.69788	2.16208	2.01599	2.34205	2.31912	1.62215	1.68565	1.72155	1.85746	1.78728	1.89768	1.65478	1.59966	1.66024	1.70048	1.6718	1.70137	1.66887	1.64106	1.57549	1.97837	1.74613	1.52913	1.66603	1.67545	1.57108	1.6102	1.6923	1.68359	1.41397	1.69502	1.67814	1.6501	1.16096	1.68523	1.64124	1.67925	1.68258	1.36654	1.63934	1.66997	1.68399
1554921_a_at	1.48042	1.16096	1.16096	1.16096	1.17566	1.16096	1.16096	1.16096	1.16096	1.16096	1.16096	1.16096	1.16096	1.20171	1.16096	1.16096	1.16096	1.16096	1.16096	1.16096	1.16096	1.16096	1.16096	1.16096	1.16096	1.16096	1.16096	1.16096	1.16096	1.16096	1.16096	1.16096	1.24713	1.16096	1.16096	1.16096	1.3797	1.17365	1.16096	1.16096	1.16096	1.33222	1.16096	1.16096	1.16096	1.16096	1.16096	1.16663	1.16096
1554930_a_at	1.65471	1.66707	2.25662	1.55899	1.94463	1.66093	1.76724	2.50549	1.88246	1.89179	2.34181	2.32812	1.52808	2.24427	1.68506	2.01036	1.71088	1.62439	2.10176	1.45698	1.56489	1.67436	1.52463	1.53441	1.52094	1.58289	1.48246	1.87846	1.5385	1.29419	1.48415	2.10063	1.53395	1.44232	1.66469	1.47126	1.4112	1.58454	1.65059	1.38454	1.47273	1.66878	1.46979	1.54052	1.64225	1.45804	1.45252	1.4064	1.48539
1554933_at	1.46146	1.36681	1.35088	1.38874	1.4534	1.38796	1.35488	1.39681	1.50716	1.44338	1.43461	1.38211	1.39539	1.73718	1.75756	1.47165	1.46137	1.4349	1.50609	1.48682	1.60966	1.42442	1.81401	1.31446	1.68593	1.93379	1.38434	1.86358	2.04232	2.15156	2.24945	2.16097	1.66707	1.39793	1.25822	1.44774	1.88916	1.50895	1.76776	1.98338	1.53662	1.43029	1.3959	1.5988	1.44381	1.81237	1.36197	1.74166	1.52148
1554938_a_at	1.21665	1.4273	1.7616	1.45998	1.20431	2.08912	1.24525	1.51888	1.23187	1.3174	1.22738	1.20606	1.18771	1.27278	1.21866	1.66542	1.36191	1.75798	1.19972	1.43615	1.21812	1.77464	1.20159	1.20433	1.65835	1.82571	1.96733	1.23156	1.19702	1.18869	1.7191	1.48317	1.76537	1.75665	1.24539	1.75408	1.20112	1.22118	1.19539	1.75359	1.21075	1.44266	1.17964	1.21205	1.49449	1.33801	1.17169	1.18078	1.36937
1554941_at	1.16096	1.16096	1.16096	1.16096	1.16096	1.16096	1.16096	1.16096	1.16096	1.18264	1.16096	1.16096	1.16096	1.16096	1.16096	1.16096	1.16096	1.16096	1.16096	1.16096	1.16096	1.16096	1.16096	1.16096	1.16096	1.16096	1.16096	1.16096	1.16096	1.16096	1.17048	1.16096	1.16096	1.16096	1.16096	1.21027	1.17474	1.16096	1.16096	1.16096	1.16096	1.16096	1.16096	1.16096	1.16096	1.16096	1.69126	1.16096	1.16096
1554946_at	1.16437	1.16206	1.16804	1.1635	1.16454	1.16498	1.16107	1.16499	1.16428	1.1638	1.16383	1.1949	1.16364	1.16593	1.16589	1.16649	1.16569	1.1645	1.21095	1.33035	1.84142	1.22691	1.16194	1.84389	1.21692	1.19806	1.16926	1.16589	1.41698	1.16152	1.48919	1.16375	1.17327	1.57373	1.17111	1.16656	1.89686	1.16684	1.37949	1.16122	1.26932	1.21281	1.19945	1.17644	1.4961	1.37117	1.16102	1.43719	1.71481
1554948_at	2.63359	2.66556	2.41555	2.65617	2.39908	2.413	2.77204	2.57968	2.45813	1.9819	2.6242	2.65523	2.21528	2.38469	2.38371	2.57666	2.38551	2.72076	2.89729	3.0745	2.87273	3.046	2.65506	2.74251	2.68626	2.91089	2.8666	2.78172	2.97645	3.02527	2.76815	2.68564	2.80002	2.65942	2.66465	2.55018	3.08842	2.96698	2.94354	2.96906	2.9551	2.78857	2.90294	2.94514	2.90203	2.97315	2.73951	2.93883	3.05979
1554951_at	1.16096	1.16096	1.16096	1.16096	1.16096	1.16096	1.19036	1.16096	1.16096	1.16096	1.16096	1.16096	1.16096	1.16096	1.21512	1.16096	1.16096	1.16096	1.16096	1.16096	1.27028	1.22339	1.16096	1.16096	1.16096	1.16096	1.16096	1.83763	1.16096	1.16096	1.16096	1.16096	1.16096	1.16096	1.16096	1.16096	1.16096	1.16096	1.2184	1.16096	1.16096	1.16096	1.16096	1.16096	1.16096	1.16096	1.17975	1.16096	1.16096
1554963_at	1.43114	1.49266	1.39215	1.52854	1.50948	1.52854	1.41765	1.52409	1.52365	1.5137	1.40538	1.49408	1.45014	1.53368	1.53316	1.52497	1.60592	1.49001	1.40859	1.53063	1.72345	1.53414	1.50609	1.93379	2.3116	2.1974	1.38524	1.79046	1.81847	1.71566	1.71658	1.8606	1.68536	1.43779	1.56226	1.50743	1.61208	1.39957	1.50876	1.79745	2.10582	1.9332	1.52668	1.53431	1.55427	1.55182	1.93026	1.50939	1.83453
1554964_x_at	1.61362	1.5093	1.42158	1.5433	1.52293	1.53715	1.43436	1.55435	1.53823	1.53043	1.50463	1.52032	1.46462	1.54872	1.55164	1.53993	1.54707	1.50453	1.51426	1.56956	1.66215	1.56055	1.52854	1.76654	1.74835	1.52923	1.39329	1.57928	1.86305	1.52224	1.48909	1.81382	1.8382	1.53524	1.56948	1.53431	1.51332	1.57451	1.57307	1.49161	1.56779	1.5254	1.47348	1.55852	1.54219	1.55899	1.45546	1.52024	1.56769
1554966_a_at	2.66781	2.50964	3.01199	2.60171	2.75292	2.82719	2.95753	2.6567	2.65279	2.91267	2.57931	2.55418	2.69722	3.36077	2.80945	2.87933	2.49239	2.93449	2.76306	2.01474	1.69986	2.45978	2.45941	2.31595	1.93871	1.80237	2.00889	2.71564	1.47504	2.6839	1.58365	2.64497	1.88716	2.08297	2.14419	2.38355	1.86821	2.77739	2.00504	1.56447	2.33535	2.76464	1.70076	2.84685	1.45659	2.35373	1.87205	2.14283	1.81498
1554973_a_at	1.32451	1.49212	1.99252	1.32841	1.75041	1.32074	1.23931	1.70117	1.35764	1.315	1.56477	1.5933	1.27551	1.60948	1.38211	1.33957	1.42528	1.38454	1.31061	1.35077	1.37132	1.35125	1.32555	1.30957	1.31607	1.26202	1.22118	1.37432	1.3173	1.30159	1.27751	1.35401	1.24219	1.25876	1.37451	1.3255	1.31377	1.38275	1.30882	1.28097	1.36216	1.30288	1.26871	1.36173	1.3046	1.34276	1.24718	1.29947	1.32064
1554974_at	1.16096	1.16096	1.16096	1.16096	1.16096	1.16096	1.16096	1.16096	1.16096	1.16096	1.16096	1.16096	1.16096	1.16096	1.16096	1.16096	1.16096	1.16096	1.16096	1.16096	1.16096	1.4917	1.16096	2.11155	1.20418	1.46153	1.38861	1.48246	1.16096	1.16521	1.16096	1.41462	1.18158	2.07054	1.16096	1.35396	1.22835	1.16096	1.16096	1.16096	1.16809	1.49981	1.16096	1.16096	1.87588	1.17265	1.16096	1.54604	1.16096
1554980_a_at	2.16731	1.99361	2.61769	2.16255	1.2733	1.48768	1.23756	1.28021	1.28862	3.25788	1.60108	2.01144	3.12612	1.80237	1.29683	1.50734	1.2892	3.01297	1.3747	1.29832	1.30033	1.29907	2.05662	1.26143	1.25972	1.22286	1.19376	2.0881	1.26862	1.30741	1.64594	2.0138	1.19553	1.22371	1.33134	1.27625	1.26896	1.41389	1.26116	1.24356	1.31105	1.58732	2.01676	2.8012	1.93036	1.296	1.21215	1.25374	1.2716
1554986_a_at	1.21311	1.51011	1.17172	1.2558	2.46633	1.30038	1.16096	1.16096	1.36955	1.2396	1.46351	1.30237	1.16096	1.89281	1.16096	1.32336	1.54279	1.47234	1.66236	1.16477	1.16096	1.17288	1.16096	1.16096	1.16096	1.16096	1.16096	1.16096	1.16096	1.16096	1.1645	1.16096	1.16096	1.16096	1.18142	1.16096	1.16096	1.16096	1.16096	1.16096	1.16096	1.19399	1.16096	1.16096	1.16096	1.16096	1.16096	1.16096	1.16096
1554992_at	1.19998	1.19412	1.2351	1.19974	1.19879	1.84359	1.16828	1.20074	1.20784	1.22039	1.19466	1.20009	1.81885	1.21093	1.21271	1.20894	1.20624	1.19291	1.19541	1.56375	1.53662	1.21257	1.67814	1.55999	1.22669	1.18997	2.40514	1.66033	1.20966	1.94895	1.77644	1.25784	1.31121	1.48191	1.23752	1.20891	1.21915	1.2324	1.39583	1.20064	1.22084	1.67935	1.17629	1.2975	1.41337	1.58123	2.53748	1.74434	1.19672
1554997_a_at	1.28406	1.93928	1.16098	1.16371	1.16481	1.16525	1.16109	1.16526	1.42567	1.31719	1.16407	1.16534	1.16382	1.16628	1.90219	1.16681	1.16599	1.16475	1.16605	1.16473	1.16308	1.16523	2.34544	1.16195	1.16285	1.16096	1.16097	1.16623	1.16457	1.16159	1.16111	1.16394	1.16102	1.1619	2.19686	1.16096	1.1633	1.16763	1.16213	1.16126	1.16545	1.16343	1.89768	1.16524	1.16267	1.16096	1.16104	2.39152	1.16303
1555003_at	1.16096	1.16096	1.48873	2.01396	1.16096	1.16096	1.31805	2.5268	1.16096	1.37458	1.16096	1.16096	1.16096	1.29415	1.19863	1.16096	1.16096	1.16096	2.02674	1.16096	1.16096	1.16096	1.16096	1.16096	1.16096	1.16096	1.16096	1.16096	1.16096	1.16096	1.16096	1.16096	1.16096	1.16096	1.2892	1.16096	1.26286	1.16096	1.16096	1.16096	1.16096	1.16096	1.16096	1.17049	1.16096	1.16096	1.16096	1.19841	1.16096
1555004_a_at	1.62715	1.16096	1.52024	1.27145	1.55861	1.40807	1.51806	1.16096	1.16096	1.21833	1.86871	1.20642	1.59858	1.16096	1.21301	1.16096	1.16096	1.16096	1.53309	1.16096	1.16607	1.19879	1.16096	1.16096	1.16096	1.1617	1.16096	1.16096	1.16096	1.16096	1.19067	1.16096	1.87195	1.16096	1.16096	1.16096	1.16096	1.16096	1.16096	1.40975	1.19412	1.16096	1.1675	1.16096	1.16096	1.16096	1.39944	1.16096	1.33396
1555007_s_at	1.74716	1.71753	1.80212	2.36019	1.70751	1.87685	2.01075	1.74526	1.89777	1.72909	2.29746	1.91303	1.81227	1.74464	1.87856	1.84301	1.95588	1.73478	1.81937	1.66959	1.86256	1.85989	1.93462	2.2427	1.84389	1.94706	1.81642	2.23974	1.93909	1.86126	1.96184	1.94205	1.81519	1.83348	2.28019	1.77263	1.72032	1.96458	1.83562	1.77537	1.5552	1.83416	1.83938	1.70349	2.29675	1.73797	1.92829	1.8382	1.85053
1555014_x_at	2.95368	2.82589	3.07821	2.91198	2.75711	2.92388	3.05002	2.79236	2.59488	2.89405	2.55905	2.54718	3.18977	2.86112	2.8779	2.95353	2.93949	2.97355	3.00838	3.13114	2.95172	3.20661	2.96311	3.05373	3.24237	3.23989	3.11714	2.76737	3.00677	3.18546	2.69855	2.7199	3.0186	3.05456	2.81063	3.01342	3.21945	3.07938	3.00006	3.27681	3.02158	2.77898	3.16876	3.16402	3.21091	2.95392	2.91897	2.87664	3.31763
1555019_at	1.22597	1.16096	1.16642	1.1905	1.16096	1.16096	1.16096	1.16096	1.16096	1.16096	1.16096	1.16096	1.16096	1.16096	1.16096	1.35752	1.16096	1.77882	1.16096	1.26313	1.16096	1.16096	1.16096	1.1622	1.16096	1.16096	1.16096	1.16096	1.16096	1.16096	1.16096	1.16096	1.16096	1.16096	1.17785	1.16096	1.16096	1.16096	1.16096	1.16096	1.16096	1.16096	1.1838	1.37014	1.16096	1.16096	1.16096	1.16096	1.16096
1555022_at	2.29455	2.28584	1.84723	1.87027	1.91512	1.3038	1.57078	1.73322	2.20107	1.70349	1.8387	1.75032	1.37521	1.88386	2.14658	2.0086	1.74364	2.00691	1.46771	1.29727	1.33717	1.33222	1.27542	1.49785	1.29126	1.24795	1.21066	1.35685	1.30183	1.28656	1.49497	1.31195	1.21186	1.24699	1.44173	1.31	1.2978	1.36577	1.29307	1.24243	1.32617	1.28695	1.61762	1.31136	1.28951	1.29172	1.23412	1.2822	1.30484
1555027_at	1.85053	1.83239	2.09297	1.86326	2.04718	1.87705	1.82717	1.92597	1.83054	1.85989	1.84431	1.82922	1.81319	1.85167	1.92209	1.90622	1.85659	1.8317	1.83179	1.84741	1.86276	1.87814	1.85071	2.29544	1.92954	1.97921	2.32325	1.90084	2.25012	1.8658	1.8667	1.86997	2.67656	2.24921	1.82787	1.85839	1.82008	1.83731	2.2659	1.85053	1.84069	1.89627	2.24403	1.82651	1.86783	1.85256	1.9636	1.85292	1.85071
1555037_a_at	3.84391	3.775	3.47596	3.38608	3.74078	3.48688	3.38921	3.46168	3.76439	3.4756	3.45755	3.43587	3.41178	3.48862	3.79616	3.51989	3.49684	3.45099	3.397	3.22145	3.62327	3.29888	2.95015	3.23066	3.16977	3.59465	3.08771	3.28963	3.60175	3.00449	3.14125	3.29574	2.74405	3.37439	3.7992	3.25541	3.09846	3.70856	3.13702	3.10863	3.14205	3.11192	3.36128	3.15658	3.21513	3.18959	3.0078	3.05555	3.33888
1555039_a_at	1.16096	1.25108	1.16096	1.1709	1.81142	1.43719	1.16096	1.16096	1.57451	1.32198	1.39711	1.17975	1.16096	1.27133	1.55353	1.23953	1.16096	1.49727	1.28637	1.16096	1.16096	1.16096	1.16096	1.16096	1.16096	1.16096	1.16096	1.16096	1.16096	1.16096	1.16096	1.16096	1.16096	1.16096	1.16096	1.16096	1.16096	1.16096	1.16096	1.16096	1.16096	1.16096	1.16096	1.16096	1.16096	1.16096	1.16096	1.16096	1.16096
1555041_a_at	2.71255	2.91573	2.90932	2.93954	2.90132	2.9413	2.84075	2.87566	2.90555	3.0426	2.79435	2.79226	2.83005	2.9184	2.82508	2.91697	2.91299	2.91319	3.00354	3.12557	3.08167	3.31096	3.09163	3.22246	3.30434	3.14948	3.24212	3.09713	3.17195	3.05446	3.13421	3.14533	3.26452	3.23461	2.90272	3.29302	3.14813	3.04589	3.09485	3.17563	2.98558	3.20026	3.03914	3.07579	3.30469	3.06399	3.22567	3.07154	3.12623
1555049_at	1.16096	1.16096	1.51861	1.16096	1.16096	1.46237	1.16096	1.16096	1.16096	1.16096	1.16096	1.16096	1.34567	1.16096	1.16096	1.16096	1.16096	1.16096	1.16096	1.16096	1.16096	1.16096	1.17182	1.87987	1.16096	1.16096	1.16096	1.16096	1.16096	1.16096	1.18638	1.16096	1.16096	1.16096	1.16096	1.16096	1.16096	1.16096	1.16096	1.16096	1.16096	1.16405	1.16096	1.16096	1.16096	1.16096	1.16096	1.79215	1.16096
1555052_a_at	1.16096	1.25098	1.16096	1.16096	1.16096	1.1917	1.18	1.19868	1.23409	1.16096	1.16096	1.28046	1.34522	1.16096	1.16096	1.16096	1.16096	1.16096	1.16096	1.17295	1.1654	1.16096	1.16096	1.26826	1.16096	1.16096	1.16096	1.16096	1.16096	1.16096	1.53197	1.16096	1.17005	1.16096	1.16096	1.19621	1.16096	1.16096	1.16096	1.16096	1.16096	1.16096	1.27241	1.16096	1.16096	1.16096	1.16096	1.16096	1.16096
1555057_at	1.21495	1.2092	1.17347	1.36446	1.21335	1.19863	1.17434	1.26851	1.22297	1.20941	1.20757	1.21533	1.19178	1.22752	1.22919	1.22488	1.22219	1.20553	1.20844	1.4569	1.54889	1.31672	1.21517	1.20269	1.20334	1.17091	1.18509	1.643	1.19259	1.20012	1.17893	1.31514	1.1695	1.22749	1.291	1.21464	1.26301	1.33806	1.6146	1.22614	1.32768	1.32232	1.18551	1.56535	1.20081	1.41083	1.17973	1.19273	1.52599
1555058_a_at	2.06373	2.21403	2.10592	2.3175	2.02206	2.16654	2.5119	2.25316	2.34634	2.18957	2.14162	2.05323	2.21135	2.30448	2.20653	2.12696	2.09316	2.30016	2.64747	2.17012	2.24132	2.20427	2.30636	1.31962	1.43788	1.95012	2.04466	1.9247	2.33795	1.87567	1.9527	1.41134	2.14304	1.40528	2.07174	2.07562	2.12583	2.07005	2.05919	2.09519	2.17317	1.93302	1.92568	2.13533	2.03706	2.10947	1.43186	2.30558	2.17708
1555062_s_at	1.94152	1.74054	1.98348	1.77321	1.72042	2.0056	1.714	1.88419	1.92037	1.56861	1.85538	1.74374	1.91161	1.93036	1.76361	1.76846	1.93526	1.8409	1.74553	2.12041	2.07439	2.3355	2.14501	2.45661	2.13495	2.68316	2.79652	2.1649	2.08073	2.49989	2.66874	2.23254	2.68702	2.68615	1.92829	2.4484	2.49342	1.93553	2.34357	2.49019	1.97465	2.48021	1.98576	1.93744	2.50082	1.96624	2.51985	2.20255	2.45517
1555068_at	1.20243	1.19617	1.16096	1.2051	1.16096	1.16096	1.17	1.2031	1.16096	1.19987	1.19439	1.20219	1.18599	1.21362	1.2153	1.16742	1.20852	1.19685	1.19916	1.84252	1.8249	1.36498	1.45014	1.58555	1.19528	1.17683	1.16557	1.22388	1.46534	1.19151	1.24978	1.21964	1.16684	1.17698	1.38333	1.42852	1.2569	1.65986	1.37458	1.18519	1.29067	1.53448	1.33838	1.228	1.55891	1.21429	1.1714	1.37754	1.6943
1555082_a_at	1.68239	1.3583	1.16113	1.16658	1.16815	1.16873	1.16155	1.16905	1.45067	1.16708	1.16937	1.45496	1.16657	1.1706	1.32137	1.2212	1.18237	1.19431	1.21632	1.16912	1.16721	1.16897	1.16457	1.16339	1.16487	1.17921	1.16106	1.1732	1.16243	1.16286	1.16164	1.16909	1.16132	1.16319	1.18003	1.1713	1.1656	1.17612	1.16376	1.16198	1.17194	1.16583	1.16429	1.17256	1.16469	1.16722	1.16138	1.16338	1.16525
1555084_at	1.22467	1.22051	1.17771	1.22527	1.22244	1.29143	1.17848	1.25153	1.23305	1.21894	1.2157	1.27237	1.77291	1.23807	1.24063	1.23537	1.23339	1.34311	1.21687	1.24118	1.41021	1.24069	1.39266	1.21202	1.26809	1.22769	1.17646	1.2554	1.21545	1.20882	1.20157	1.24338	1.60044	2.21482	1.27059	1.69682	1.21931	1.26622	1.21292	1.19956	1.25027	1.46153	1.34046	1.25185	1.21415	1.23619	1.27098	1.20666	1.21937
1555086_at	1.67446	1.53938	1.43788	1.55872	1.53787	1.55212	1.4995	1.59985	1.55277	1.54635	1.51844	1.53448	1.48692	1.6813	1.56671	1.80279	1.7493	1.6191	1.52923	1.57656	1.5805	1.57617	1.61001	1.5549	1.53178	1.48499	1.4096	1.26592	1.68957	1.54019	1.50861	1.58196	1.41216	1.46277	1.58205	1.55115	1.5271	1.58885	1.54313	1.50885	1.60493	1.54339	1.49051	1.82406	1.53635	1.57335	1.4749	1.58885	1.55371
1555095_at	1.16096	1.16096	1.16096	1.16096	1.16096	1.16096	1.16096	1.16096	1.16096	1.16096	1.16096	1.16096	1.16096	1.16096	1.16096	1.16096	1.16096	1.16096	1.22355	1.16096	1.16096	1.16096	1.16096	1.16096	1.16945	1.16096	1.16096	1.16096	1.16096	1.16096	1.16096	1.16096	1.16096	1.16096	1.16096	1.20386	1.23032	1.16096	1.16096	1.17825	1.16096	1.16096	1.16096	1.16096	1.16096	1.16096	1.16096	1.18398	1.16096
1555103_s_at	1.16096	1.16096	1.16096	1.16096	1.16096	1.16096	1.16096	1.16096	1.16096	1.16096	1.16096	1.16096	1.54003	1.16096	1.16096	1.16096	1.16096	1.16096	1.21793	1.16096	1.16096	1.16096	1.16096	1.16096	1.16096	1.16096	1.16096	1.16096	1.16096	1.16096	1.16096	1.16096	1.16096	1.16096	1.16096	1.16096	1.16096	1.16096	1.16096	1.19548	1.16096	1.16096	1.16096	1.23409	1.16096	1.16096	1.16096	1.16373	1.16096
1555105_a_at	1.90445	1.9695	1.87657	1.8656	1.88469	2.05509	2.01955	2.22541	2.19549	2.21641	1.86881	1.88161	1.81676	1.85452	1.84901	1.84122	1.89665	1.89807	1.88697	1.85025	1.90622	1.87108	1.80694	1.65423	1.73065	1.28759	1.16311	1.83938	1.8317	1.33112	1.64999	1.89417	1.38734	1.32725	2.21395	1.67354	1.70771	2.16691	1.73451	1.55098	1.39316	1.67354	1.82187	1.82942	1.68121	1.76665	1.71351	1.56518	1.7717
1555107_a_at	1.33558	1.41757	1.24063	1.2581	1.69522	1.77201	1.16253	1.17396	1.73351	1.17122	1.81581	1.19728	1.17035	1.41552	1.42809	1.69756	1.17593	1.49861	1.17521	1.17766	1.17532	1.17744	1.17091	1.16659	1.16773	1.16309	1.16138	1.18342	1.16743	1.16578	1.16292	1.17768	1.16205	1.16517	1.19592	1.17698	1.17049	1.18866	1.16703	1.16366	1.1821	1.44564	1.16382	1.18274	1.16766	1.17521	1.16221	1.16594	1.16986
1555118_at	1.16096	1.16096	1.16096	1.16096	1.16096	1.16096	1.16096	1.16096	1.16096	1.16096	1.16096	1.16096	1.20409	1.16096	1.16096	1.16096	1.16096	1.16096	1.16096	1.16096	1.16096	1.16096	1.16096	1.16096	1.16096	1.16096	1.16096	1.16096	2.65561	1.16096	1.16096	1.16096	1.16096	1.16096	1.35017	1.16096	1.16096	2.23009	1.16096	1.23651	1.16096	1.16096	1.16096	1.16096	1.16096	1.16096	1.16096	1.16096	2.68054
1555120_at	1.20269	1.16955	1.1611	1.17141	1.16781	1.17363	1.16254	1.17403	1.17567	2.64035	1.16096	1.16096	1.1704	1.17658	1.17753	1.17719	1.17598	1.17267	1.50526	1.17778	1.16702	2.4012	2.50555	1.25264	1.19911	1.16311	1.16139	1.16096	1.16096	1.16601	1.16297	1.2211	1.16207	1.1652	1.61989	1.50554	1.17058	1.16096	1.16096	1.16371	1.18228	1.16922	1.16212	1.88812	1.78348	1.17533	1.16133	2.22004	1.16996
1555122_at	1.17018	1.64829	1.45675	1.16862	2.14162	1.17119	1.16199	1.17146	1.22089	1.46351	1.68014	1.75186	1.16852	1.46089	1.47701	1.5478	1.17317	1.41193	1.17269	1.1734	1.17063	1.17298	1.16763	1.16466	1.16624	1.16096	1.16119	1.17832	1.16481	1.16383	1.16096	1.17315	1.16163	1.16415	1.43222	1.17399	1.16096	1.18282	1.16096	1.16264	1.17682	1.16754	1.16096	1.17806	1.16096	1.16096	1.16096	1.16096	1.16685
1555123_at	1.25702	1.87736	1.63407	1.21483	1.25079	1.22319	1.1955	1.43803	1.30272	1.24297	1.48829	2.26822	1.21468	2.27095	2.12022	1.27925	1.26888	1.21871	1.91582	1.26979	1.2585	1.56272	2.32989	1.46715	1.24257	1.208	2.00871	1.26194	1.28819	2.10524	1.2135	1.34979	2.49306	1.21017	1.3038	1.2492	1.71972	1.58741	1.24356	1.20304	1.99331	2.56753	1.21391	1.29298	1.24069	1.27601	1.19792	1.45406	1.22379
1555125_at	2.01619	2.17138	2.16356	1.50048	1.91962	1.61733	1.17723	1.37048	2.02235	1.50419	1.71609	2.30727	1.41279	1.4607	1.172	1.31377	1.17169	2.00115	1.40211	1.17037	1.16959	1.17099	1.34795	1.16096	1.16551	1.1621	1.16112	1.17593	1.16366	1.16315	1.16096	1.16096	1.16146	1.16364	1.2059	1.25054	1.16658	1.1798	1.1645	1.16096	1.16096	1.16096	1.16258	1.17464	1.16096	1.16096	1.16153	1.16371	1.16604
1555127_at	1.19317	1.27036	1.19052	1.19256	1.19209	1.18945	1.16673	1.19358	1.20034	1.18896	1.18846	1.20163	1.18145	1.20267	1.20499	1.20076	1.22384	1.18686	1.19097	1.20465	1.95781	1.20442	1.19282	1.18389	1.19468	1.1706	1.16343	1.2151	1.18572	1.18175	1.17437	1.20467	1.2733	1.17159	1.33766	1.19317	1.19027	1.2225	1.49693	1.17651	1.21166	1.18349	1.20814	1.21318	1.18294	1.20076	1.16647	1.18147	1.19005
1555131_a_at	1.16096	1.16096	1.16096	1.16096	1.30251	1.16096	1.16096	1.16096	1.16096	1.16096	1.26647	1.62695	1.16096	1.18272	1.16096	1.16096	1.16096	1.16096	1.16096	1.16096	1.16096	1.16096	1.16096	1.16096	1.16096	1.16096	1.16096	1.16096	1.16096	1.16096	1.16096	1.16096	1.16096	1.16096	1.16096	1.16096	1.16096	1.16096	1.16096	1.16096	1.16096	1.16096	1.16096	1.16096	1.16096	1.16096	1.16096	1.16096	1.16096
1555136_at	2.0893	2.04457	2.47165	2.06147	2.08212	2.09185	2.1021	2.06966	2.05689	2.43049	2.03987	2.04389	2.05869	1.69208	2.02707	2.04075	2.06236	2.08139	2.0518	2.3234	2.09147	2.04907	2.06662	2.13854	2.08468	2.14518	2.46468	1.94417	2.11379	2.07535	2.13288	2.04189	2.17295	2.14611	2.02945	2.06789	2.06879	2.26153	2.08231	2.08175	2.05335	2.14205	2.0745	2.51554	2.08857	2.04497	1.48974	2.69333	2.04341
1555137_a_at	1.43671	1.95998	2.53895	1.84702	2.16921	1.9889	1.17994	1.47827	1.88048	2.20499	1.79087	1.37432	1.40967	1.63083	1.64859	2.12376	1.26709	1.55054	2.06292	1.24297	1.16096	1.27843	1.48573	1.20384	1.20452	1.18337	1.16862	1.25972	1.20712	1.16096	1.16096	1.23277	1.16988	1.18291	1.25958	1.22592	1.16096	1.25487	1.16096	1.16096	1.1912	1.21054	1.1862	1.25613	1.18082	1.22652	1.16096	1.20008	1.16096
1555141_a_at	1.16096	1.16096	1.16096	1.16096	1.20188	1.16096	1.16096	1.16096	1.54929	1.16096	1.19817	1.20326	1.16096	1.16096	1.16096	1.16096	1.16096	1.16096	1.16096	1.16096	1.16096	1.16096	1.16096	1.16096	1.16096	1.17894	1.16096	1.16096	1.16096	1.16096	1.16096	1.16096	1.17199	1.16096	1.34504	1.16096	1.16096	1.16096	1.16096	1.16096	1.1668	1.16096	1.16096	1.16096	1.16096	1.16096	1.16096	1.16096	1.16096
1555153_s_at	1.16096	1.19462	1.24688	1.34764	1.16096	1.16096	1.66899	1.16096	1.16737	1.22535	1.16096	1.2112	2.21722	1.16096	1.16096	1.33849	1.16096	1.78065	1.64848	1.16096	1.16096	1.16096	2.93746	1.16096	1.16096	1.16096	1.16096	1.16096	1.16096	1.16096	1.16096	1.16096	1.16096	1.16096	1.16096	1.16096	1.16096	1.16096	1.16096	1.16096	1.16944	1.16096	1.16096	1.16096	1.16096	1.16096	1.17187	1.20123	1.68888
1555154_a_at	2.29183	2.33804	2.31042	1.98749	2.76266	2.17728	2.2074	1.75176	2.12896	2.22348	2.14472	2.16107	2.04148	2.14135	2.12173	1.88604	1.90585	2.36858	2.34518	1.79232	1.63978	1.63426	1.60204	1.71534	1.91202	1.67036	1.47802	2.24972	1.90714	1.6038	1.58262	2.13729	1.58762	2.04618	2.49416	1.93681	1.66553	1.94622	1.89554	1.57432	1.41977	1.69849	1.55945	1.69087	1.69371	1.89839	1.65423	1.60006	1.62284
1555167_s_at	1.8656	2.7217	1.62488	2.48585	2.31559	2.19415	1.65415	1.79445	2.18957	2.4526	2.16173	1.98612	2.79495	1.72012	1.53662	2.0883	2.37064	2.27665	2.6484	1.72838	1.7382	1.66794	2.24771	1.73938	1.67103	1.46478	2.08468	1.7112	1.6936	1.52103	1.4876	1.70899	1.45755	1.54347	1.74544	1.57617	1.51134	2.20178	1.6811	1.6527	1.59617	2.46969	1.68523	2.74726	1.68419	1.62096	1.59808	2.3076	1.53533
1555173_at	2.82966	2.2434	1.25363	1.3907	1.43044	1.34305	1.29755	1.37445	2.59622	1.33907	1.34108	1.38379	2.15273	1.37662	2.66288	2.32489	1.69502	2.16097	1.369	1.37482	2.04856	1.24373	1.30553	1.29042	1.32875	1.27909	1.24135	1.41164	1.35184	1.32173	1.30841	1.41728	1.18096	1.28536	2.64515	1.34712	1.29539	2.27837	1.34323	1.34363	1.38479	1.28247	1.29755	1.34158	1.33766	1.39403	1.26338	1.32116	1.77871
1555180_at	1.16096	1.16096	1.16096	1.21771	1.26618	1.16096	1.16096	1.16096	1.19256	1.16096	1.16096	1.16096	1.16096	1.16096	1.16096	1.16096	1.16096	1.16096	1.16096	1.16096	1.16096	1.19846	1.16096	1.16096	1.16096	1.16096	1.16096	1.16096	1.16096	1.16096	1.16096	1.16096	1.28647	1.16096	1.16096	1.16096	1.16096	1.16096	1.16096	1.42174	1.16096	1.16096	1.16096	1.16096	1.16096	1.16096	2.19749	1.16096	1.16096
1555181_a_at	1.38654	1.52373	2.14283	1.16096	1.55695	1.16096	1.49702	1.16096	1.17233	1.53134	1.70067	1.16096	1.16096	1.16096	1.16096	1.23677	1.16096	1.41861	1.16096	1.16096	1.16096	1.16096	1.16096	1.16096	1.16096	1.16096	1.2818	1.16096	1.16096	1.16096	1.20628	1.16096	1.16096	1.16096	1.16096	1.16096	1.16096	1.16096	1.16096	1.16096	1.16096	1.16096	1.16096	1.16096	1.16096	1.16096	1.16096	1.16096	1.16096
1555188_at	1.17608	1.2104	1.16378	1.24023	1.16096	1.48835	1.35201	1.16096	1.19736	1.16096	1.16096	1.16096	1.16096	1.16096	1.26526	1.16096	1.16096	1.16096	1.23035	1.16096	1.16096	1.16096	1.16096	1.16096	1.16096	1.16096	1.26961	1.16096	1.16096	1.16096	1.16096	1.16096	1.16096	1.16096	1.16096	1.16096	1.16096	1.16096	1.16096	1.16096	1.16096	1.16096	1.16096	1.16096	1.16096	1.16096	1.16096	1.23717	1.16096
1555193_a_at	2.31026	2.42418	2.27425	1.91798	2.3482	1.89015	1.96254	2.23905	2.18203	2.43348	2.31977	2.61698	1.73918	2.12666	2.19774	2.61341	2.39028	2.27067	2.68754	1.97387	1.79338	2.19618	1.46796	1.77372	1.77312	1.55105	1.38447	2.16948	1.47083	1.45406	1.41829	1.79349	1.33151	1.38361	2.63339	2.16529	1.45228	2.23723	1.77515	1.56939	1.50922	1.4287	1.59492	2.06137	1.85424	1.64546	1.16096	1.67526	1.79893
1555194_at	1.16096	1.16096	1.44557	1.16096	1.16096	1.24875	2.55467	1.16096	1.16096	1.16096	1.16096	1.32064	1.16096	1.16096	1.16096	1.16096	1.16096	1.85718	1.86986	2.13889	1.16096	1.30666	1.16096	1.96479	1.16096	1.16096	1.16096	1.16096	1.16096	1.16096	1.28814	1.16096	1.16096	1.16096	1.16096	1.16096	1.25522	1.19646	1.25705	1.16096	2.24633	1.9031	1.16096	2.18684	2.00291	1.16096	1.16911	1.71732	1.47878
1555196_at	1.16096	1.20157	1.57675	1.16096	1.18698	1.16096	1.16096	1.16096	1.1726	1.16096	1.17935	1.16096	1.32462	1.16096	1.16096	1.16096	1.16096	1.16096	1.16096	1.16677	1.16096	1.16096	1.16096	1.16096	1.16096	1.2658	1.20283	1.17703	1.16096	1.16096	1.16096	1.16096	1.4749	1.34567	1.16096	1.21603	1.16096	1.16096	1.16096	1.18062	1.16096	1.17717	1.16096	1.16096	1.16096	1.16096	1.16096	1.16096	1.16096
1555198_x_at	1.16096	1.16096	1.17085	1.16096	1.16096	1.16096	1.16096	1.16096	1.16096	1.16096	1.16096	1.16096	1.16096	1.16096	1.16096	1.16096	1.16096	1.16096	1.16096	1.16096	1.30425	1.16096	1.16096	1.43171	1.16096	1.27572	1.16096	1.54366	1.16096	1.36161	1.16096	1.773	1.20501	1.64514	1.16096	1.16096	1.16096	1.16096	1.16096	1.16096	1.16096	1.16096	1.16096	1.16096	1.16096	1.16096	1.22398	1.16096	1.21006
1555199_at	1.22996	1.16666	1.16096	1.16096	1.23267	1.16096	1.16096	1.16096	1.41537	1.16096	1.16096	1.16096	1.16096	1.23269	1.16096	1.25023	1.16096	1.16096	1.23083	1.17011	1.16096	1.16096	1.16096	1.16096	1.34029	1.16096	1.16096	1.33408	1.16096	1.16096	1.45698	1.16096	1.16096	1.16096	1.27188	1.22352	1.2293	1.32897	1.16096	1.17495	1.16096	1.17925	1.16096	1.16096	1.16096	1.16096	1.16096	1.16096	1.16096
1555201_a_at	2.71231	3.04003	2.72322	2.3372	2.90441	2.47406	2.16857	2.87606	2.83495	2.50153	2.9307	2.86388	2.26909	2.49327	2.6882	2.42282	2.44523	2.42856	2.75751	2.36734	2.73865	2.36089	1.38248	2.1871	2.32602	1.54745	1.18571	2.62991	1.96381	2.24379	2.36272	2.34921	1.87814	2.05131	2.45238	2.34981	2.23957	2.37143	2.28084	1.22835	1.9942	2.3116	2.14766	2.36554	2.27067	2.44494	2.34481	1.94602	2.00224
1555202_a_at	2.35827	2.79339	2.36396	1.99429	2.6623	2.34534	1.99708	1.9975	2.45992	2.30995	2.69554	2.59595	2.05701	2.23344	2.33852	2.02276	2.08838	2.33819	2.18075	1.88953	1.97776	1.90565	1.96008	2.02822	1.99883	2.01229	2.003	2.03145	1.99331	1.70236	1.92142	1.96616	2.01552	2.00244	2.06342	1.90962	1.8726	1.94904	1.97979	1.99281	1.95145	1.93622	1.98473	1.94142	2.00768	1.97687	2.02936	1.98328	1.50453
1555203_s_at	1.95541	2.55905	1.9586	2.93478	1.94079	3.09301	2.75711	1.79242	1.9371	3.01011	2.1507	2.3456	2.32042	1.59747	1.77271	2.9112	2.69477	3.09827	2.89575	2.66648	1.98348	2.77037	2.19004	2.43436	2.97047	1.98287	1.80083	2.21624	1.81551	1.35302	1.714	2.07015	2.10282	2.23064	1.76591	2.83956	1.83562	1.85797	1.83987	2.37308	1.18903	2.75271	1.54889	2.37684	2.81841	1.84122	1.8536	2.76254	1.99791
1555216_a_at	2.21277	2.01647	1.55473	1.96608	2.21465	2.01658	1.75349	1.84389	2.38601	1.85659	1.53619	1.66823	2.04015	1.98009	1.88048	2.40113	2.2087	1.70761	1.9677	2.93996	2.92719	2.78413	2.49314	2.9698	2.90569	3.10107	3.2348	2.84241	2.918	3.2659	3.20243	2.76948	3.39251	3.39003	2.43258	2.80456	3.23294	2.74804	3.10246	2.96974	2.95889	2.5917	3.16402	2.93463	2.89978	3.08828	3.16347	2.30457	3.09373
1555225_at	1.67027	1.64137	1.26079	1.38248	1.64492	1.67565	1.28034	1.72457	1.62406	1.35017	1.81762	1.41005	1.32239	1.90422	1.44095	1.50913	1.41745	1.64035	1.64045	2.49019	2.34406	2.56429	1.66064	2.44063	2.6116	2.5985	2.52889	2.22443	2.27212	2.69498	1.65076	2.26917	2.45218	2.28977	2.21207	2.15835	2.3359	2.52673	2.25582	2.22396	2.43826	2.4235	2.43631	1.89098	2.56309	2.68361	2.38284	2.40894	2.25394
1555226_s_at	3.26682	3.42098	3.34692	3.30854	3.4113	3.33974	3.30009	3.24237	3.34766	3.35556	3.32606	3.2722	3.10531	3.25608	3.25707	3.24855	3.243	3.31393	3.26323	3.08206	3.15786	3.2004	2.8082	3.13646	3.2038	3.19422	2.88746	3.22454	3.27868	2.97556	2.89026	3.16848	2.98163	3.15219	3.22217	3.18213	2.88818	3.16899	2.93101	2.67765	2.56914	3.15707	2.79203	2.97086	3.12807	2.97531	2.95662	2.90167	2.99766
1555240_s_at	1.64329	1.84554	1.67085	1.74813	1.71982	1.75637	1.68083	1.70949	1.72504	1.74194	2.01153	1.71919	1.5668	1.72683	1.66976	1.7309	1.74016	1.67257	1.70401	1.81411	1.7591	1.75617	1.62303	1.3842	1.73462	1.69682	1.50346	2.14859	1.74973	1.32544	1.72078	1.76855	1.16096	1.55155	1.97598	1.9867	1.46162	1.74695	1.56393	1.70128	1.65176	1.36835	1.58329	1.40262	1.74443	1.75002	1.54683	1.62096	1.69412
1555241_at	2.87116	2.78988	2.94067	2.79652	2.97881	2.70565	2.81367	3.0034	2.88016	2.60434	2.91178	2.95423	2.93485	2.87518	2.77661	2.8813	2.88914	2.96693	2.80355	2.81824	2.64704	2.61003	2.78806	2.48518	2.9099	2.96581	2.79974	2.84305	2.82502	2.88147	2.80023	2.8556	2.85571	2.96351	2.93141	2.73153	2.8787	2.63715	3.06262	2.74965	2.79533	2.90697	2.89705	2.92151	2.88508	2.90839	2.94238	2.81063	2.88452
1555243_x_at	2.87959	2.9043	2.81906	2.8273	2.88322	2.70326	2.56155	3.0344	2.87835	2.5663	2.89745	2.93418	2.95444	2.67471	2.83552	2.8644	2.8719	2.8994	2.8913	2.79147	2.7195	2.71743	2.82403	2.60382	2.81819	3.00587	2.83218	2.7633	2.86889	2.83148	2.74835	2.84142	2.76552	2.86894	2.89693	2.73623	2.87041	2.76882	3.05435	2.82915	2.87036	2.89291	2.87861	2.87047	2.7633	2.9231	2.93141	2.87409	2.7682
1555247_a_at	1.25987	1.63192	1.30666	1.51288	1.34789	1.31689	1.23677	1.53583	2.29002	1.72887	1.73185	1.74036	1.54557	1.31962	1.27751	1.27002	1.26875	1.48842	1.34199	2.30727	1.9277	2.0545	1.25726	2.08372	1.78549	1.27794	1.21922	2.45097	1.64576	1.50526	1.28071	1.92347	1.37786	1.3747	2.003	1.697	1.60801	2.10498	1.66296	1.27747	1.72962	1.7633	1.36674	2.20351	1.62876	1.67007	1.43627	1.50853	1.74474
1555248_a_at	1.26862	1.21613	1.98297	1.22482	1.20102	1.21975	1.92872	1.24143	1.22518	1.16096	1.24043	1.94611	1.27478	1.31056	1.50584	1.16096	1.16096	1.16096	1.39853	1.16096	1.23496	1.20789	1.26166	1.16096	1.16096	1.21715	1.76414	1.16096	1.24328	1.16096	1.16096	1.16096	2.03284	1.23746	1.16096	1.16096	1.16096	1.19863	1.16096	1.47645	1.16096	1.16096	1.28398	1.16096	1.16096	1.16096	1.38361	1.16096	1.18972
1555250_a_at	1.16096	1.16096	1.16096	1.16096	1.19085	1.16096	1.16096	1.16096	1.16096	1.16096	1.16096	1.16096	1.16096	1.16096	1.16096	1.16096	1.16096	1.16096	1.16096	1.16096	1.20678	1.16096	1.16096	1.16096	1.16096	1.16096	1.16096	1.16096	1.16096	1.16096	1.16096	1.16096	1.16096	1.16096	1.64027	1.16096	1.16096	1.17114	1.16096	1.16096	1.16096	1.16096	1.16096	1.16096	1.16096	1.16405	1.28088	1.16096	1.16096
1555255_a_at	1.16096	1.17092	1.16096	1.18776	1.37861	1.16096	1.33806	1.16096	1.16096	1.29017	1.19835	1.24053	1.25928	1.88716	1.19322	1.35255	1.67565	1.19584	1.16096	1.16096	1.16096	1.16096	1.16096	1.16096	1.16096	1.16096	1.16096	1.16096	1.16096	1.16096	1.16096	1.16096	1.16096	1.16096	1.16096	1.16096	1.16096	1.16096	1.16096	1.16096	1.16096	1.16096	1.16096	1.16096	1.16096	1.16096	1.16096	1.16096	1.16096
1555259_at	2.71362	2.49888	2.82533	2.58841	2.69233	2.60421	2.75292	2.93422	2.77909	2.05141	2.77562	2.77497	2.93519	2.73974	2.72594	2.71456	2.68802	2.70213	2.54854	2.27228	2.47383	1.91559	2.35844	2.19139	1.92749	2.31129	1.99621	2.30933	1.92151	1.92997	2.08548	1.91731	2.59944	1.91172	2.21465	2.17927	2.36297	2.06479	2.32697	2.439	2.46828	2.20467	2.40485	2.50003	1.99291	2.29876	2.1749	1.91834	2.3451
1555261_at	1.45554	1.18837	1.35237	1.53095	1.41265	1.16096	1.16096	1.35017	1.32183	1.16096	1.68475	1.50565	1.77087	1.58895	1.47118	1.70859	1.53152	1.61981	1.37603	1.17906	1.16096	1.16096	1.16096	1.16096	1.16096	1.16096	1.16096	1.16096	1.16096	1.16096	1.16096	1.16096	1.17238	1.16096	1.16096	1.16096	1.16096	1.16096	1.16096	1.17173	1.16096	1.16096	1.16096	1.16096	1.16096	1.16096	1.16096	1.17259	1.16096
1555268_a_at	2.41352	2.31503	2.53203	2.36667	2.31137	2.4633	2.54263	2.34481	2.41533	2.4512	2.43449	2.34534	2.4781	2.41505	2.40574	2.41121	2.43305	2.43765	2.44718	2.39389	2.43085	2.42303	2.51375	2.46625	2.72238	2.72417	2.53943	2.43235	2.61679	2.53902	2.48255	2.48694	2.73285	2.7363	2.33223	2.57374	2.46576	2.34634	2.43718	2.54596	2.36057	2.486	2.6588	2.35518	2.57547	2.3863	2.52639	2.49239	2.55051
1555274_a_at	1.77076	1.98772	1.39793	1.35931	1.98931	2.02597	2.01579	1.65106	1.65423	2.25333	2.20518	2.05093	1.53456	1.70554	1.73302	1.69077	1.76936	2.21456	1.96541	2.01112	2.09528	2.02857	1.9251	1.95116	1.49035	1.65125	1.37014	2.08883	2.00622	1.49776	1.30583	2.18719	1.24006	1.28225	2.51001	1.66093	1.81133	2.47165	1.81612	1.82746	2.23368	1.52562	1.99968	1.78995	1.94514	2.04573	1.38825	2.07146	1.99233
1555278_a_at	3.10751	3.33251	3.21296	3.00174	3.28905	3.09754	3.10703	2.99757	3.21544	3.06246	3.16514	3.08883	3.02728	3.25696	3.16658	3.14326	3.0966	3.08828	3.08028	2.36136	2.69299	2.52812	2.39145	2.56767	2.57168	2.30016	2.21606	2.81531	2.15424	2.2677	2.63777	2.69446	2.57266	2.61923	2.87246	2.62985	2.31453	2.77429	2.30965	1.80279	2.55436	2.44141	1.84523	2.62926	2.1717	2.33679	2.21509	2.29165	2.33019
1555279_at	2.12041	1.97515	2.04573	2.03865	2.0119	2.0545	2.08372	2.05422	1.94923	2.17655	1.99811	2.00175	2.01388	1.97222	2.00454	1.97619	2.02484	2.04251	1.95629	2.00514	2.01541	1.80469	1.98931	2.01676	2.0442	1.94993	2.06175	2.0828	1.95287	2.05004	2.09382	2.0678	1.93882	2.05498	2.16227	1.96578	1.9406	1.97619	1.98511	1.93545	2.26146	2.01483	1.97294	1.97903	1.95185	1.92158	2.0809	1.9348	1.9246
1555281_x_at	2.33804	1.94776	1.96085	1.97343	1.94259	1.98519	1.92737	1.9764	1.93812	2.11537	1.93195	1.93901	2.0568	1.95479	1.94463	1.9406	1.96254	1.94175	1.94483	1.94398	1.95998	1.96196	1.94331	1.96885	1.97668	1.85246	1.97134	1.94895	1.9527	1.98307	1.8654	1.9332	1.9384	1.97588	1.91711	1.93703	1.92518	1.92278	1.86945	1.84988	1.97173	2.03284	1.96016	1.92132	1.95166	1.94984	1.96479	1.9629	1.9244
1555282_a_at	1.16096	1.16096	1.16096	1.16096	1.16096	1.16096	1.16096	1.16096	1.16096	1.16096	1.16096	1.16096	1.16096	1.16096	1.16096	1.16096	1.16096	1.16096	1.16096	1.16096	1.16096	1.16096	1.16096	1.31478	1.23962	1.54115	1.21335	1.17396	1.46127	1.71732	1.40895	1.16096	1.52203	1.17863	1.16096	1.16096	1.1871	1.16969	1.22826	1.29419	1.23813	1.16096	1.16096	1.16096	1.3496	1.16096	1.38548	1.16096	1.16096
1555288_s_at	2.54718	2.72176	2.74649	2.39213	2.68702	2.48211	2.79231	2.71179	2.7497	2.63284	2.64682	2.68024	2.74758	2.71859	2.66745	2.56131	2.64023	2.64397	2.50596	2.73072	2.87278	2.73031	2.67139	2.71681	2.68903	3.01302	3.02386	2.75431	2.6879	3.00127	3.0053	2.78576	3.10934	3.03016	2.51063	2.71019	3.04107	2.55111	2.93407	2.85207	2.8036	2.6363	2.86149	2.62012	2.71456	2.95146	3.02316	2.68066	2.86223
1555294_a_at	1.8567	2.36064	2.7746	1.85369	2.22363	1.90884	2.07639	1.7728	2.22665	1.91047	2.50716	2.15458	1.65392	1.91502	1.68819	1.6527	1.92379	2.30345	1.89647	1.65743	1.70938	1.66511	1.63358	1.65732	1.49144	1.59395	1.5212	1.52817	1.65117	1.64096	1.62195	1.67257	1.52024	1.77033	2.01046	2.06228	1.61432	1.66387	1.62924	1.60524	1.16096	1.64287	1.59404	1.6502	1.96214	1.6117	1.80072	1.6331	1.67741
1555298_a_at	1.16096	1.16096	1.16096	1.16096	1.16096	1.16096	1.16096	1.16096	1.16096	1.16096	1.16096	1.20499	1.16096	1.16096	1.16096	1.16096	1.16096	1.16096	1.16096	1.16096	1.16096	1.16096	1.16096	1.16537	1.16096	1.16096	1.16096	1.16096	1.16096	1.16096	1.16096	1.16096	1.16096	1.16096	1.16096	1.16096	1.16096	1.16096	1.16096	1.16096	1.16096	1.16096	1.16096	1.16096	1.16096	1.16325	1.16096	1.16096	1.16096
1555301_a_at	1.67536	1.38052	1.29561	1.35413	1.2692	1.26592	1.20424	1.4118	1.40932	1.39295	1.36161	1.27093	1.34077	1.29256	1.42251	1.28531	1.36835	1.42368	1.38112	1.42895	1.72147	2.12798	1.85839	1.42666	2.02255	1.32457	1.27133	1.40184	1.30893	1.67994	1.22877	1.46697	1.23674	1.31831	1.91329	1.72576	1.38133	1.83978	1.38282	1.75798	1.67791	1.62364	1.4078	1.43679	1.94904	1.29281	1.31044	1.37554	1.39811
1555303_at	1.94215	1.34169	1.81453	1.50734	1.43504	1.34874	2.02081	1.36173	1.36413	1.72672	1.33443	1.77822	1.99322	1.97015	2.03753	2.0518	1.88151	1.49785	2.18487	1.73391	1.38262	1.53472	2.02246	1.32555	1.51472	1.37963	1.23677	1.40321	2.26571	1.32816	1.30188	1.42936	1.30242	1.54771	1.39673	1.80865	1.83211	1.20825	1.33558	1.7206	1.86517	1.318	1.51098	1.38839	1.33014	1.56251	1.26773	1.87874	1.64536
1555304_a_at	1.16096	1.16096	1.16096	1.16096	1.16096	1.16096	1.16096	1.16096	1.16096	1.16096	1.16096	1.16096	1.16096	1.16096	1.16096	1.16096	1.16096	1.16096	1.17718	1.18641	1.16096	1.16096	1.16554	1.17008	1.16096	1.16096	1.16096	1.17122	1.16164	1.20003	1.16096	1.16096	1.64546	1.21181	1.16096	1.16096	1.16096	1.16096	1.16096	1.18239	1.1808	1.16096	1.16096	1.18829	1.16096	1.16894	1.17689	1.83444	1.16096
1555317_at	1.16096	1.16096	1.16096	1.16096	1.16096	1.16096	1.16096	1.16096	1.16096	1.16096	1.16096	1.48042	1.16096	1.16096	1.16096	1.16096	1.22937	1.16096	1.16096	2.01867	1.39063	1.29496	1.16096	1.16096	1.16096	1.16096	1.16096	1.16096	1.16096	1.16096	1.16096	1.16096	1.16096	1.16096	1.19511	1.16096	1.61972	1.83719	1.16096	1.16096	2.06353	1.51037	1.16096	2.31177	1.16096	1.63809	1.16096	1.16096	1.65765
1555318_at	1.66054	1.47843	1.37072	1.6191	1.63594	1.67624	1.379	1.63209	1.62584	1.16096	1.45348	1.41816	1.5952	1.40211	1.66355	1.65031	1.49584	1.64085	1.5401	1.67172	2.76341	1.98772	1.64729	1.64611	1.78948	3.08681	1.50584	1.66967	2.96504	1.65672	2.24554	1.70401	2.32379	1.98566	2.85645	2.40698	2.38763	2.3576	1.66533	3.27378	1.60473	1.4665	3.21957	2.10195	2.63898	1.83088	1.63457	1.64752	2.57592
1555323_at	1.77066	2.51119	1.71067	2.21986	1.79242	2.29447	2.55609	2.45182	1.78972	1.88583	2.11313	2.33457	1.78622	1.79023	1.76807	2.04528	1.84112	2.08792	1.97306	1.77321	1.786	1.78568	1.82962	2.06761	1.76372	2.03875	2.40706	1.79393	1.99811	2.02317	1.77233	1.78242	2.44718	2.10158	1.7605	1.7715	2.08212	1.77033	1.92809	2.08231	1.76685	1.95097	1.78282	1.75517	1.77557	1.77614	1.75726	2.0156	2.09287
1555325_s_at	2.40817	1.42824	1.8172	2.00204	1.97094	1.84242	2.11173	2.15675	2.22657	2.15925	1.82254	2.23964	1.91913	2.009	1.56896	2.18933	1.78518	2.02447	1.79242	1.40865	1.62176	1.21586	1.18463	1.52061	1.76361	1.63209	1.25763	1.43421	1.37463	1.35536	1.32846	1.49837	1.32985	1.38112	2.23886	1.46555	1.17869	1.52007	1.28832	1.51116	1.3234	1.52888	1.25303	1.41894	1.27879	1.56155	1.29245	1.22729	1.46859
1555326_a_at	2.31905	2.89509	2.7788	2.71304	2.62327	2.78625	2.63741	2.60918	2.513	2.93923	2.72803	2.68598	1.64052	2.32004	1.89151	2.67341	2.5529	2.73137	2.76516	1.16096	1.26464	1.26468	1.17341	1.23093	1.2303	1.16328	1.17945	1.34295	1.16096	1.22771	1.21036	1.26813	1.18107	1.20127	2.38739	1.16096	1.16096	1.36239	1.23161	1.16096	1.16096	1.22774	1.16096	1.27755	1.22814	1.16096	1.16096	1.16096	1.16096
1555334_s_at	2.88031	3.05748	2.93256	2.92205	3.02085	3.04154	2.77326	2.85975	3.01925	3.05236	2.93928	2.82376	2.40204	2.84263	2.79334	2.9498	2.83745	3.00459	2.94722	2.07786	2.24117	2.21624	1.63914	2.12193	1.84069	1.6038	1.50827	2.27974	1.64424	1.63083	1.32753	2.00368	1.922	2.15309	2.60617	2.19166	1.60642	2.4149	1.63238	1.97343	1.27606	1.89438	1.58686	2.11756	2.15289	1.65261	1.95136	1.86126	2.12114
1555347_at	1.67814	1.74622	1.54597	1.46939	1.4607	1.46343	1.36115	1.48317	1.53558	1.45866	1.44072	1.45739	1.64652	1.48475	1.48682	1.23488	1.44588	1.48025	1.44681	1.49284	1.71598	1.55908	1.46534	1.46113	1.44389	2.05233	1.32736	1.59404	1.46682	1.48075	1.41492	1.49742	1.91483	1.38078	1.81529	1.45917	1.45005	1.56993	1.45355	1.42228	1.56688	1.54725	1.39673	1.50031	1.45021	1.49654	1.20986	1.44603	1.46763
1555349_a_at	2.05441	2.10592	2.14079	1.75606	2.00709	2.01785	2.13306	2.80727	2.07535	2.61566	2.08064	2.6184	1.97294	2.0893	1.89978	2.22642	1.75688	1.87159	1.96674	2.35666	1.98338	2.75359	2.64829	2.78334	2.77936	2.57809	2.01343	2.14063	2.97097	2.49378	2.16153	2.53768	2.65536	2.62847	1.7415	2.62531	2.27801	2.11885	2.48269	2.25188	1.9581	2.83818	2.7551	2.48056	2.75847	2.19758	2.37446	2.32837	2.23686
1555353_at	1.16096	1.16096	1.16343	1.16096	1.27498	1.18792	1.61753	1.16096	1.16096	1.16096	1.22732	1.16096	1.16096	1.16096	1.33822	1.17925	1.16096	1.16096	1.16096	1.16096	1.24995	1.16096	1.16307	1.16096	1.16096	1.17416	1.16096	1.16096	1.16096	1.16096	1.16096	1.16665	1.16096	1.16096	1.16096	1.16096	1.16096	1.16096	1.16096	1.16466	1.16096	1.19924	1.16096	1.16096	1.20374	1.16096	2.08893	1.16096	1.16096
1555355_a_at	1.16096	1.226	1.27413	1.18903	1.52443	1.36798	1.18384	1.31541	1.24499	1.22922	1.42053	1.61218	1.2424	1.47083	1.25332	1.19665	1.23493	1.22442	1.52433	1.69218	1.19637	1.2609	2.21926	1.18531	1.22196	1.16096	1.16287	1.22064	1.20562	1.17898	1.16096	1.25735	1.16096	1.17012	1.22179	1.2358	1.18684	1.28101	1.22269	1.16096	1.57874	2.1521	1.17041	1.26663	1.34381	1.22906	1.18669	1.37239	1.18524
1555358_a_at	1.35672	1.9631	1.16368	2.1156	1.61423	2.03715	1.37882	1.53594	2.24657	2.1724	2.26787	1.79455	1.17212	2.17717	1.63029	2.34453	1.48483	2.20499	2.36624	1.18221	1.27086	1.5706	1.18665	1.17885	1.16986	1.16376	1.16279	1.19155	1.37832	1.16812	1.16522	1.18308	1.16402	1.16973	1.45228	1.23177	1.18045	1.2132	1.17063	1.19126	1.18694	1.17863	1.16468	1.19041	1.17784	1.18648	1.16477	1.16923	1.19225
1555360_a_at	2.99672	2.98148	2.87273	2.89504	3.0105	2.86633	2.88246	2.78027	3.01276	2.92956	2.91192	2.78571	2.83	2.85397	2.76381	2.7522	2.7667	2.89354	2.80727	2.72669	2.65068	2.77154	2.65868	2.93002	2.8395	2.81035	2.86169	2.82109	2.70037	2.80117	2.92668	2.72697	2.88251	2.85258	2.55235	2.80088	2.66678	2.68833	2.76089	2.64055	2.55368	2.83278	2.79866	2.609	2.82238	2.64559	2.83435	2.75236	2.60642
1555363_s_at	2.17971	2.26524	2.46369	1.78448	1.92668	2.27161	2.09634	2.25432	2.18859	2.02793	2.18764	2.13945	1.89627	1.92749	2.32436	2.17417	1.90188	1.36204	1.9582	2.3278	2.47369	2.08753	2.15227	2.27871	2.40362	2.67638	2.47684	2.33528	2.6632	2.44255	2.80387	2.33655	2.50702	2.46618	2.40237	2.21795	2.65723	2.28782	2.55044	2.55242	2.64269	2.19122	2.47579	2.54972	2.26666	2.33788	2.46251	2.38032	2.39693
1555365_x_at	1.16096	1.16096	1.38373	1.16391	1.18139	1.16096	1.32517	1.16096	1.42296	1.5177	1.16096	1.16096	1.21424	1.17918	1.16096	1.16096	1.16096	1.41809	2.03174	1.16096	1.16096	1.16096	1.16096	1.16096	1.16096	1.16096	1.16096	1.16096	1.22259	1.16096	1.39656	1.16096	1.16096	1.16096	1.16096	1.16096	1.16096	1.16096	1.16096	1.16096	1.16096	1.16096	1.16096	1.16096	1.16096	1.16096	1.19898	1.16096	1.16096
1555370_a_at	1.55242	1.68062	1.37977	1.50136	1.88926	1.23994	1.1889	1.75308	1.75787	1.24041	2.0939	1.71371	1.68003	2.72728	2.31387	1.55289	1.53725	1.46821	1.53515	1.45182	1.75555	1.16096	1.26522	1.23267	1.31274	1.28361	1.64928	2.17099	1.74603	2.42926	1.21173	1.59511	1.61724	1.6813	1.6592	1.24665	2.26965	1.74234	1.7415	1.71458	2.5154	1.22937	1.70623	1.27929	1.25906	1.75217	1.59747	1.22557	1.55289
1555372_at	2.40362	2.57505	2.99488	2.6688	2.42201	2.61476	2.95733	2.88366	2.57931	2.79887	2.94292	2.9312	3.22406	2.71292	2.58111	2.94695	2.94333	2.92477	2.44141	2.65555	2.19829	2.56484	2.95729	2.28614	2.35851	2.31306	1.96122	2.29828	2.42335	2.44755	2.48578	2.69317	2.44085	2.10887	2.16097	2.42418	2.2197	2.2508	2.23478	2.31089	2.35588	2.58537	2.42497	3.11659	2.3205	2.3101	2.34287	2.90546	2.39092
1555373_at	1.70076	1.58618	1.70412	1.46022	1.25009	1.6463	1.32652	1.31044	1.34188	1.63389	1.87745	1.68121	2.52791	1.55092	1.52312	1.49837	1.33176	1.99708	1.6323	1.16096	1.19457	1.16096	1.16096	1.16096	1.16096	1.16096	1.16096	1.16096	1.16096	1.16096	1.16096	1.16096	1.16096	1.16096	1.29037	1.16096	1.16096	1.16096	1.16096	1.16096	1.16096	1.16096	1.16096	1.16096	1.16096	1.16096	1.16096	1.16096	1.16096
1555379_at	1.16096	1.16096	1.16096	1.16096	1.16096	1.16096	1.16096	1.16096	1.17919	1.16096	1.23999	1.16096	1.23237	1.16096	1.25227	1.16096	1.16096	1.16096	1.16096	1.16096	1.19965	1.16096	1.16096	1.16096	1.16096	1.49541	1.64594	1.1717	1.16096	1.30877	1.16096	1.18377	1.16096	1.38555	1.16096	1.22597	1.94752	1.16096	1.16096	1.16096	1.16096	1.16096	1.39479	1.16096	1.16096	1.16096	1.16096	1.16096	1.16096
1555384_a_at	1.66633	2.08026	2.35898	1.32006	1.61001	1.34968	1.75715	1.16096	1.86945	1.28356	2.03436	1.81021	1.25153	1.9976	1.56976	1.50659	1.58215	2.03097	2.27502	1.16096	1.16096	1.16096	1.16096	1.16096	1.16096	1.16096	1.16096	1.16096	1.16096	1.16096	1.16096	1.16096	1.16096	1.16096	1.16096	1.16096	1.16096	1.16096	1.16096	1.16096	1.16096	1.16096	1.16096	1.16096	1.16096	1.16096	1.19777	1.16096	1.16096
1555388_s_at	2.15675	2.43313	1.99322	2.35049	2.22355	2.45431	2.50676	2.38711	2.15156	2.64606	2.00016	1.96329	2.62254	2.23239	2.26179	2.60259	2.5139	2.62364	2.40073	1.72928	1.33489	1.9174	1.83277	2.03192	2.00235	1.57748	1.33993	1.67835	1.18436	1.7728	1.82195	1.37215	2.02072	2.00622	2.10375	2.04748	1.45739	1.64186	1.6276	1.85768	1.52365	1.99313	1.66511	1.80799	1.62118	1.57693	1.18195	1.56063	1.65644
1555391_a_at	1.20916	1.20204	1.17099	1.20943	1.20789	1.20399	1.22646	1.20988	1.47843	1.20376	1.20251	1.2092	1.49541	1.22101	1.22289	1.21896	1.19903	1.2006	1.20323	1.62118	1.78024	1.22292	1.20923	1.19744	1.19892	1.28744	1.16675	1.23577	1.43504	1.19537	1.26634	1.47348	1.51204	1.18761	1.59671	1.20882	1.67717	1.24539	1.18443	1.29842	1.23161	1.19651	1.18192	1.24006	1.26059	1.21945	2.12392	1.19428	1.54028
1555392_at	1.44533	1.54511	1.48363	2.0792	1.55758	2.11606	1.50205	1.5878	1.78675	1.60483	1.97911	2.09483	2.53914	2.31177	1.6159	2.44517	2.35049	2.30482	2.00103	1.68898	1.50256	1.61532	1.58741	1.5851	1.57157	1.33951	1.43135	1.63008	1.63478	1.39329	1.36216	1.60341	1.43414	1.48223	1.50065	1.41286	1.54667	1.62573	1.5952	1.60079	2.31251	1.51134	1.62176	1.66033	1.24619	1.77066	1.62364	1.66868	1.5932
1555399_a_at	1.16096	1.54104	1.21215	1.39229	1.37256	1.16096	1.16096	1.16096	1.17811	1.16096	1.49923	1.34824	1.32359	1.3226	1.18658	1.16096	1.16096	1.16096	1.16096	1.16096	1.16096	1.16096	1.16096	1.16096	1.16096	1.62704	1.16096	1.16096	1.16096	1.16096	1.16096	1.16096	1.16096	1.16096	1.16096	1.16096	1.16096	1.16096	1.16096	1.16096	1.16096	1.18949	1.6323	1.16096	1.16096	1.16096	1.16096	1.16096	1.23915
1555404_a_at	3.24288	3.10727	2.85669	2.76838	2.76077	2.77555	2.86536	2.76325	3.04573	2.76686	2.76855	2.75392	2.81122	2.73159	2.87487	2.73405	2.84928	2.76156	2.76648	2.70769	3.04849	2.72362	2.84807	2.77819	2.85996	3.51989	2.84602	2.69215	3.44354	2.76128	2.78159	2.71148	2.86889	3.08744	3.31436	2.81955	2.73708	3.32522	2.74364	3.06399	2.54759	2.84378	3.15013	2.675	2.76625	2.63809	2.83278	2.79446	3.22713
1555411_a_at	3.3528	3.36792	3.41734	3.47003	3.25443	3.33066	3.37168	3.38136	3.32782	3.50029	3.2526	3.40913	3.50091	3.21272	3.21028	3.27214	3.25582	3.35935	3.22024	2.72417	2.71121	2.25005	2.71806	2.59772	2.13589	1.67824	2.28985	2.91406	2.11526	1.95801	2.20384	2.51148	2.1759	2.25121	3.11884	2.7203	2.15486	2.94914	2.31578	2.34093	2.4302	2.71266	2.87503	3.0318	2.42534	2.73433	2.26022	2.50017	2.18022
1555412_at	1.16096	1.16096	1.16096	1.16096	1.16096	1.16096	1.16096	1.16096	1.16096	1.16096	1.16096	1.16096	1.16096	1.16096	1.16096	1.16096	1.16096	1.16096	1.16096	1.16096	1.16096	1.16096	1.16096	1.16096	1.16096	1.16096	1.16096	1.16096	1.16096	1.16096	1.16096	1.16096	1.16096	1.40095	1.16096	1.16096	1.16096	1.16096	1.16096	1.19339	1.16096	1.16096	1.16096	1.16096	1.16096	2.09957	1.16096	1.16096	1.16096
1555419_a_at	3.1185	3.35614	3.41937	3.30801	3.38256	3.44135	3.38065	3.34263	3.28717	3.51288	3.36128	3.387	3.15035	3.27783	3.27201	3.31103	3.27681	3.47735	3.27133	3.03572	2.97294	3.1136	2.56713	2.9194	2.90823	2.4295	2.73257	3.10272	2.41483	2.18817	2.38726	2.91448	2.26659	2.67133	3.21284	3.2636	2.60635	3.08484	2.54985	1.90962	2.54744	2.69031	2.18057	2.93241	2.93266	2.80408	2.02746	2.65379	2.7879
1555426_a_at	2.16857	2.44968	2.23696	2.43235	2.43947	2.66793	2.36248	2.33664	2.15467	2.40185	2.16438	2.16001	2.18693	2.24077	2.15218	2.33231	2.17717	2.16959	2.17571	2.24084	2.04865	2.42727	2.15044	2.28883	2.57061	2.37391	1.90981	2.38543	2.18764	2.20681	2.21935	2.383	2.58394	2.246	1.97162	2.24158	2.12611	1.92319	1.9888	2.34076	1.84502	2.61166	2.06888	2.11473	2.41005	1.95155	2.14622	2.19019	2.11526
1555427_s_at	2.43818	2.42095	2.52708	2.37476	2.49259	2.26321	2.2165	2.62502	2.06184	2.62321	2.7221	2.48497	1.58694	2.68243	2.4571	2.31066	2.13399	2.31445	2.28275	1.88185	2.11254	1.88019	1.78972	1.81897	1.24143	1.16833	1.19479	2.37424	1.35356	1.67717	1.56329	2.28653	1.71371	1.79338	2.54947	1.88512	1.32287	2.20715	1.78367	1.41977	2.00484	2.00841	1.19224	1.78781	1.81676	2.21465	1.85006	1.67944	1.24229
1555434_a_at	2.03996	2.41144	2.12547	2.12538	2.20048	2.44622	1.56458	1.63046	1.92249	2.29395	1.59936	1.71152	1.68249	1.56242	1.52007	2.36057	2.56345	2.57174	2.16901	1.52755	1.53404	1.53161	1.49619	1.50099	1.48059	1.65721	1.71018	1.54725	2.23764	1.48842	1.45524	1.52986	1.36149	1.4158	1.7933	1.50488	1.48483	2.28726	1.48725	1.75369	1.53938	1.77087	1.44232	1.53361	1.48654	1.52959	1.4203	1.48515	2.54356
1555436_a_at	2.4781	2.57304	2.60428	2.47817	2.3137	2.48366	2.80467	2.4657	2.42804	2.40786	2.55784	2.5753	2.78541	2.51532	2.42765	2.60486	2.48232	2.44981	2.68873	2.69013	2.54468	2.68758	2.52205	2.44443	2.74748	2.42756	2.48109	2.5109	2.44916	2.923	2.50596	2.48483	2.49542	2.55361	2.28351	2.4509	2.5029	2.4481	2.46795	2.42934	2.70472	2.89312	2.72233	2.74022	2.65904	2.30956	2.4639	2.72182	2.38322
1555439_at	1.44463	1.17682	1.16259	1.18013	1.17996	1.17977	1.16418	1.26433	1.8917	1.17696	1.19941	1.31724	1.19263	1.32131	2.00291	1.73214	1.32753	1.17839	1.68431	1.18959	1.18707	1.18892	1.18022	1.16096	1.17453	1.16504	1.16207	1.19754	1.17478	1.16096	1.16733	1.1894	1.16096	1.1679	1.20772	1.18422	1.17882	1.20336	1.17382	1.16859	2.06669	1.16096	1.16096	1.19599	1.17322	1.18641	1.16366	1.17211	1.1784
1555446_s_at	1.50055	1.47118	1.55155	2.31121	1.37714	1.84271	2.34714	1.88217	1.92259	1.83076	1.46804	1.37977	1.61148	2.27677	2.06128	2.48564	2.75873	1.7413	2.33404	1.41127	1.40702	1.75143	2.06613	1.38034	1.39396	1.42519	1.2976	1.42861	1.39539	1.35201	1.31745	1.40721	1.25972	1.30335	2.34739	2.83111	1.35924	1.43533	1.36667	1.5619	1.40418	1.35384	1.318	1.41252	1.73214	1.41325	1.29472	1.34328	1.3872
1555450_a_at	1.94052	1.82472	1.94736	1.61572	1.90702	1.31183	1.16391	1.47075	1.8743	2.03508	2.10602	1.95196	2.0983	2.23097	1.71872	1.61629	2.10602	1.66093	2.11816	1.17426	1.17436	1.17615	1.1764	1.16371	1.16734	1.16291	1.16096	1.19514	1.16663	1.1712	1.16646	1.20014	1.16195	1.16487	1.20506	1.1823	1.16603	1.21025	1.16406	1.16713	1.18389	1.17291	1.16096	1.17443	1.17198	1.17411	1.16343	1.16353	1.16547
1555460_a_at	2.64515	3.08517	3.42717	2.9427	3.22584	2.96427	2.69531	3.2904	2.89442	3.06657	3.42802	3.08018	2.21733	3.14081	2.98192	3.08399	2.91925	2.9049	2.96132	1.69522	2.17862	2.07026	1.34834	1.67385	1.31678	1.16096	1.28939	2.86203	1.17204	1.33327	1.66768	2.10375	1.16096	1.3605	2.62122	1.80788	1.99678	2.19993	1.64557	1.55603	2.1419	1.8202	1.16096	2.35438	1.56431	1.89859	1.64075	1.16096	1.74204
1555461_at	2.61521	2.50375	2.45025	2.50416	2.5532	2.42926	2.20981	2.35477	2.43538	2.29134	2.48366	2.61548	2.28474	2.66198	2.52585	2.37164	2.30602	2.37684	2.43064	2.35891	2.68615	2.25653	2.23169	2.37801	2.22155	1.72504	2.34981	2.45202	1.87802	1.76705	2.38551	2.25932	2.14107	2.34215	2.75431	2.21598	2.23537	2.39724	2.47311	1.9888	2.40378	2.3143	2.28916	2.26597	2.4724	2.58301	2.48852	2.24297	1.82039
1555464_at	1.26443	1.91582	1.97884	1.32946	1.47904	1.17892	1.16392	1.24191	1.29616	1.17572	1.54881	1.26163	1.3542	1.20482	1.18724	1.24539	1.18249	1.3586	1.21042	1.18756	1.18526	1.18692	1.19886	1.24191	1.17326	1.16471	1.19886	1.19421	1.17359	1.17132	1.24283	1.18275	1.16304	1.16749	1.20523	1.18305	1.17752	1.20089	1.17263	1.1678	1.21751	1.17299	1.44781	1.19396	1.17201	1.18445	1.16344	1.17116	1.17709
1555465_at	1.16096	1.17029	1.16096	1.16096	1.22034	1.16096	1.16096	1.16096	1.57521	1.16096	1.26139	1.18679	1.16096	1.16096	1.16096	1.16096	1.16096	1.16096	1.19034	1.16096	1.16096	1.16096	1.16096	1.16096	1.16096	1.16096	1.16096	1.16096	1.16096	1.16096	1.16096	1.16096	1.16096	1.16096	1.16096	1.16096	1.16096	1.16096	1.16096	1.16096	1.16096	1.16096	1.16096	1.16096	1.16096	1.16096	1.16096	1.16096	1.16096
1555467_a_at	2.37398	2.81499	2.27367	2.60953	2.85582	2.37863	2.32705	2.42395	2.73487	2.64379	2.69115	2.47186	2.21935	2.27704	2.24883	2.56015	2.51321	2.4241	2.40689	2.05642	2.15415	2.14555	2.15062	2.23088	2.11942	2.27014	2.287	2.11875	2.21624	2.20715	2.24771	2.14273	2.06996	2.22379	2.39601	2.17996	1.39203	2.13619	1.76443	2.23614	2.11052	2.2664	1.93939	2.11022	2.18179	2.16422	2.22898	2.21742	2.17545
1555471_a_at	1.17692	1.17385	1.21871	1.19059	1.17648	1.17736	1.16351	1.1777	1.18179	1.17429	1.17382	1.24434	1.17329	1.18285	1.18425	1.18242	1.18018	1.1987	1.17908	1.18443	1.18226	1.18409	1.17618	1.17064	1.17139	1.16424	1.16175	1.19178	2.01303	1.19295	1.16529	1.1847	1.16273	1.16681	2.16363	1.18107	1.17525	1.20896	1.17079	1.1664	1.18985	1.17181	1.17261	1.19068	1.17034	1.18161	1.16306	1.16935	1.2113
1555474_at	2.79646	2.95053	2.70975	2.83196	2.67111	2.86958	2.89271	2.80666	2.88645	2.58164	2.89354	2.81334	2.69104	2.67227	2.60304	2.66049	2.78098	2.76676	2.64929	2.78012	2.66863	2.63405	2.60014	2.72893	2.88104	2.981	3.07701	2.51475	2.77378	2.97526	2.72255	2.60284	3.05483	2.91579	2.46618	2.5864	2.90462	2.51368	2.76804	2.90569	2.57117	2.77403	2.73466	2.48802	2.77378	2.5862	2.82844	2.69452	2.95412
1555476_at	1.72597	1.50391	1.1621	1.17667	1.16767	1.17744	1.16353	1.1778	1.33889	1.17437	1.33753	1.37882	1.17336	1.183	1.18438	1.18255	1.18028	1.17598	1.17917	1.18459	1.1824	1.18422	1.17625	1.1707	1.17144	1.16426	1.16176	1.19193	1.17175	1.16964	1.16537	1.18486	1.16275	1.16684	1.2109	1.18113	1.17531	1.84018	1.17088	1.165	1.18999	1.17186	1.16524	1.23284	1.17041	1.18174	1.16096	1.16945	1.17479
1555480_a_at	3.03887	3.02812	3.2096	3.15364	3.13529	3.10721	3.19084	3.13846	2.99614	3.02696	3.11622	3.09532	2.69312	3.05996	2.98301	3.11144	2.94261	3.15462	3.10362	3.1712	2.97655	3.27448	3.25231	3.2327	3.17806	3.06284	3.12685	3.1849	2.94436	3.28154	3.1893	3.15876	3.40004	3.21996	2.80581	3.24645	3.2176	2.94499	3.13741	3.27735	3.28094	3.3186	3.06693	3.17699	3.27283	3.02838	3.12605	3.22661	3.14533
1555483_x_at	2.54679	2.55751	2.71607	2.69092	2.63814	2.68873	2.76989	2.68128	2.53812	2.65629	2.65767	2.66824	2.42681	2.59374	2.42297	2.61076	2.54246	2.67948	2.68414	2.7487	2.62789	2.88835	2.80351	2.85804	2.7788	2.71978	2.77081	2.70129	2.63049	2.92672	2.83578	2.73724	3.0966	2.85264	2.40427	2.76144	2.7981	2.5726	2.73482	2.87165	2.90362	2.96849	2.70869	2.70439	2.86773	2.5756	2.74637	2.82574	2.75706
1555486_a_at	1.74083	2.43924	2.65328	2.44227	2.4654	2.49739	2.5262	2.48029	2.39836	2.43575	2.55206	2.47226	2.05461	2.52693	2.25566	2.4487	2.09698	2.47586	2.43265	2.49828	2.46295	2.77875	3.07847	2.66967	2.81715	2.70555	2.95423	2.80684	2.58745	2.97927	2.84468	2.81578	3.17477	2.81934	2.00542	2.70618	2.80538	2.23169	2.81975	2.58759	2.68952	3.04922	2.58039	2.39313	2.71166	2.73153	2.91377	3.0071	2.54032
1555497_a_at	1.39176	1.31377	1.20941	1.28536	1.27948	2.58283	1.84152	1.19214	1.26414	2.08635	1.16894	1.1717	2.00709	1.17355	1.27327	2.34334	2.63616	1.96057	1.66759	1.30533	2.27358	2.18461	1.28343	2.53381	1.30251	1.27214	1.1612	1.29262	1.27606	1.26526	1.21702	1.17327	1.19858	1.22894	2.0198	1.67814	1.16746	1.33705	1.16511	1.84511	1.17693	1.26267	1.26394	1.29419	2.58707	1.16096	1.19734	1.16455	2.7971
1555500_s_at	1.90813	2.17277	2.21775	1.924	1.89189	2.19086	2.24379	2.12183	1.99195	1.92019	1.8732	2.13425	2.34437	2.14283	2.13453	1.93919	2.10241	1.89056	1.97588	2.64929	2.71488	2.72888	2.45639	2.93332	2.70817	2.99736	2.96509	2.42756	2.47769	2.81744	2.71612	2.46633	3.015	2.98333	2.38058	2.7472	2.81661	2.57994	2.77397	2.86392	2.50716	2.74715	2.78939	2.45355	2.85665	2.66764	2.96489	2.5653	2.82904
1555501_s_at	2.58899	2.61064	1.46381	2.52525	2.40035	2.44141	2.50216	2.58976	2.27757	2.3504	2.6422	2.44975	2.73623	2.4657	2.50375	2.50396	2.46117	2.55228	2.80706	2.40499	2.40779	2.27553	2.4838	2.45453	2.19356	1.43015	2.46376	2.35744	2.29403	2.12771	2.47137	2.26411	2.40855	2.55844	2.52416	2.258	2.29595	2.51162	2.30881	2.35193	2.49662	2.52081	2.37651	2.38153	2.2986	2.52383	1.9546	2.34681	2.28536
1555520_at	2.83166	2.98533	3.0242	2.72916	3.32841	2.08344	2.49821	2.7409	3.27383	2.5334	3.02728	2.39362	1.94446	3.09749	2.93793	2.58593	2.09417	2.50987	2.60242	2.3576	2.43907	2.40081	1.63121	2.04618	2.05188	2.33996	2.90399	2.83127	2.06837	2.6175	2.44042	2.14312	2.86265	2.49378	2.51491	2.48475	2.85465	1.86378	2.86074	2.01153	2.62772	2.01494	2.00368	2.31726	2.42133	2.81339	2.83106	1.60642	1.94351
1555526_a_at	2.36005	2.65043	2.76995	2.4017	2.83267	2.3116	2.60979	2.40981	2.16153	2.91094	2.41475	2.64692	2.25717	2.29605	2.39468	2.57634	2.18154	2.10602	2.61859	2.39693	2.32728	2.71218	2.5402	2.52934	2.70013	2.32256	2.22371	2.58679	2.12251	2.23418	2.19199	2.2406	2.53805	2.35226	2.44975	2.439	2.09185	2.10992	2.13862	2.18957	2.1041	2.49245	2.13484	2.1939	2.78453	2.15171	2.07552	2.12828	2.1173
1555543_a_at	2.66973	2.93372	2.95566	2.76511	2.72176	2.70571	2.80292	2.61058	2.94808	2.82844	2.76089	2.41985	2.10575	2.87702	2.72349	2.81367	2.6708	2.56787	2.62783	2.09634	2.46548	2.25956	1.74122	2.02062	2.03136	1.23249	1.42503	2.56112	1.36628	1.99951	1.24629	1.99129	2.06499	1.97505	2.77661	2.13444	2.00038	2.7187	2.00889	1.2546	2.2997	2.06192	1.23931	2.17154	1.59037	2.09009	1.50743	1.33753	1.57883
1555544_a_at	1.25666	1.16096	1.16096	1.16096	1.16096	1.16096	1.16096	1.16096	1.16096	1.16096	1.16096	1.16096	1.16096	1.16096	1.16096	1.16096	1.21079	1.16096	1.16096	1.16096	1.16096	1.16096	1.16096	1.16096	1.18776	1.21212	1.31022	1.16096	1.16096	1.16096	1.16096	1.16096	1.16096	1.21577	1.16096	1.16096	1.16096	1.16096	1.16096	1.18982	1.16096	1.16096	1.16945	1.16096	1.16096	1.16096	1.16096	1.16096	1.16096
1555545_at	1.16096	1.16096	1.7743	1.17824	1.16096	1.16096	1.17116	1.16096	1.16096	1.17928	1.16096	1.16096	1.16096	1.16096	1.16096	1.16096	1.16096	1.16096	1.16096	1.16096	1.16096	1.16096	1.16096	1.16096	1.16096	1.20969	1.16096	1.16096	1.16096	1.16096	1.16096	1.16096	1.18164	1.18059	1.16096	1.16096	1.16096	1.16096	1.16096	1.16096	1.16096	1.16096	1.16096	1.16096	1.16096	1.16096	1.20832	1.16096	1.16096
1555547_at	1.16096	1.16096	1.17701	1.18396	1.16096	1.46633	1.16096	1.16096	1.16096	1.16096	1.16096	1.16096	1.22819	1.16096	1.16096	1.20811	1.18133	1.22691	1.26892	1.37143	1.16096	1.41173	1.16096	1.55578	1.16096	1.16096	1.16096	1.16096	1.16096	1.16096	1.16096	1.16096	1.16096	1.16096	1.16096	1.16096	1.16096	1.16096	1.16096	1.20706	1.16096	1.16096	1.16096	1.16096	1.43564	1.16096	1.16096	1.16096	1.20527
1555558_at	1.16096	1.16096	1.16096	1.16096	1.16096	1.16096	1.16096	1.16096	1.16096	1.16096	1.16096	1.16096	1.16096	1.16096	1.16096	1.16096	1.16096	1.16096	1.16096	1.16096	1.16096	1.23752	1.3804	1.16096	1.27547	1.80152	1.16096	1.16096	1.16096	1.16096	1.16096	1.16096	1.16096	1.62894	1.16096	1.16096	1.16096	1.16096	1.16096	1.16567	1.34052	1.24795	1.59481	1.16096	1.16096	1.16096	1.16096	1.20914	1.16096
1555561_a_at	1.8534	2.26659	1.16096	1.43906	2.21268	1.90475	1.44381	1.50081	1.62787	1.78972	1.8137	1.72819	1.47504	1.66317	1.76537	1.76967	1.49844	1.75594	2.05104	1.45746	1.51554	1.56779	1.47869	1.47862	1.18321	1.40926	1.34335	1.41045	1.40765	1.4689	1.39389	1.399	2.05413	1.33053	1.91009	1.54449	1.57326	1.58173	1.5679	1.44065	1.37521	1.46673	1.34845	1.47878	1.52799	1.43238	1.39717	1.39048	1.48532
1555562_a_at	2.04562	2.58197	1.9949	2.12319	2.34341	2.13462	2.08753	2.15649	2.37871	2.06175	2.51689	2.06996	2.04796	2.07015	2.1605	1.96523	1.9885	2.43885	2.21615	2.03184	1.98138	1.98519	1.96501	2.03377	2.00454	2.01706	2.01123	2.11137	1.99941	2.08157	2.08568	2.04718	2.02358	2.09434	1.99769	2.0796	1.96153	2.21615	1.75756	1.73487	1.956	2.03266	2.08194	1.94571	2.07951	1.97542	1.58069	1.98964	1.98378
1555564_a_at	3.24466	3.45309	3.6499	3.40402	3.45911	3.42802	3.39794	3.65417	3.33274	3.46427	3.63751	3.67066	3.31559	3.51169	3.23301	3.40331	3.34635	3.34263	3.45364	2.90233	2.88645	2.87866	2.80055	2.94135	2.45917	1.72597	1.82008	3.25295	1.75861	2.63103	2.34688	3.17677	2.75209	2.69376	3.13508	2.94021	2.65011	2.95204	2.78055	1.36828	2.56281	3.0092	1.57267	2.99427	2.66718	2.85654	2.35356	2.60811	2.54078
1555568_at	1.16096	1.16096	1.16096	1.16096	1.16096	1.16096	1.43952	1.16096	1.16096	1.16096	1.20217	1.18596	1.16096	1.16096	1.17306	1.16096	1.16096	1.16096	1.16096	1.16096	1.16096	1.16096	1.16096	1.16096	1.16096	1.16096	1.16096	1.16096	1.17375	1.16096	1.16096	1.16096	1.16096	1.16096	1.31613	1.23991	1.16096	1.17085	1.16096	1.16096	1.16096	1.16096	1.30321	1.16096	1.19902	1.16096	1.16096	1.16096	1.17384
1555573_at	1.16096	1.16096	1.16096	1.16096	1.16096	1.16096	1.16096	1.16096	1.16096	1.16096	1.16096	1.16096	1.16096	1.16096	1.16096	1.16096	1.16096	1.16096	1.16096	1.16096	1.16857	1.16096	1.16096	1.16096	1.16096	1.16096	1.16096	1.16096	1.16096	1.16096	1.16096	1.21157	1.16096	1.16096	1.16096	1.16096	1.16096	1.16096	1.16573	1.16096	1.39123	1.16096	1.16096	1.16096	1.16096	1.53006	1.16096	1.16096	1.16096
1555578_at	1.31258	1.29871	1.21248	1.31623	1.3072	1.30779	1.23101	1.32105	1.32517	1.30317	1.35648	1.31162	1.2663	1.33117	1.33512	1.766	1.42503	1.60204	1.81101	1.33806	1.16096	1.33811	1.31452	1.29882	1.27133	1.25171	1.21402	1.36136	1.30649	1.29072	1.26777	1.34147	1.20089	1.23234	1.80051	1.31411	1.30321	2.01209	1.16743	1.27547	1.32677	1.2156	1.2384	1.4359	1.29292	1.33665	1.16096	1.28778	1.30916
1555579_s_at	3.15035	3.11817	3.04621	3.32499	2.95465	3.33457	3.34676	3.21913	3.25358	3.32864	3.27077	3.26913	3.38246	3.17369	3.14578	3.40505	3.27996	3.32136	3.30447	3.16766	3.03741	2.95793	3.07821	3.02089	2.91288	2.80344	2.91448	2.93559	2.79241	2.82254	3.0072	3.02582	2.57918	2.82082	3.27115	3.10638	2.91735	3.32751	2.92935	3.06445	2.99166	2.94616	2.93715	3.32024	3.04467	2.93736	2.95743	3.1148	3.0844
1555580_at	1.36002	1.55659	1.83742	1.53787	1.17775	1.21038	1.16376	1.21699	1.30489	1.17519	1.175	1.21769	1.89004	1.1845	1.18612	1.18407	1.30711	1.17681	1.18021	1.45675	1.26484	1.36867	1.45496	1.1718	1.17256	1.21378	1.16187	1.19762	1.17287	1.17712	1.17335	1.18646	1.28985	1.207	1.20361	1.6066	1.17666	1.19941	1.17189	1.1672	1.1917	1.31125	1.36982	1.1928	1.26177	1.18327	1.16327	1.1705	1.182
1555595_at	1.23746	1.16601	1.16096	1.16096	1.16096	1.16096	1.16096	1.16096	1.16096	1.16096	1.16096	1.2314	1.16096	1.16096	1.16096	1.16096	1.16096	1.53796	1.16096	1.16096	1.16096	1.16096	1.16096	1.16096	1.16096	1.16096	1.16096	1.16096	1.16096	1.18698	1.16096	1.16096	1.16543	1.16096	1.16096	1.16096	1.16096	1.16096	1.16096	1.16096	1.16096	1.16096	1.16096	1.16096	1.16096	1.16096	1.16096	1.16096	1.16096
1555600_s_at	2.66294	3.03055	2.86799	2.2841	2.72539	2.59759	2.1472	2.83584	2.68674	2.27648	2.85325	2.56162	2.41034	2.20748	2.32333	2.82989	2.75431	2.48021	2.34803	2.07583	2.4291	1.60696	1.63019	2.15379	1.92267	1.98804	2.16041	2.31251	2.4005	2.02898	2.1388	2.20048	2.06362	2.19004	2.69115	1.61697	1.63398	2.95114	1.68514	1.5527	1.75369	2.52532	1.75526	2.00424	2.12413	1.68928	1.62377	2.10955	2.46633
1555608_at	1.22629	1.19537	1.80809	1.22777	1.35483	1.16096	1.16096	1.16096	1.18737	1.16096	1.16096	1.16096	1.16096	1.33188	1.18958	1.16096	1.16096	1.16096	1.19983	1.16096	1.16096	1.16096	1.16096	1.16096	1.16096	1.16096	1.16096	1.16096	1.16096	1.16096	1.16781	1.16096	1.16096	1.16096	1.16096	1.16096	1.16096	1.16096	1.16096	1.16096	1.16096	1.16096	1.16096	1.16096	1.16096	1.16096	1.16096	1.16096	1.16096
1555611_s_at	1.83277	2.31807	1.23152	1.67906	2.36658	1.68033	1.61952	1.75196	1.86296	2.07381	2.09604	1.96105	1.21316	1.75555	1.56242	2.11866	1.73045	2.15415	1.8606	1.46658	1.47721	1.52086	1.358	1.43092	1.50726	1.76454	1.37132	1.71709	2.03771	1.42143	1.59404	1.85176	1.63279	1.53505	1.43891	1.66296	1.47504	1.41202	1.41802	1.79242	1.39243	1.42061	2.03762	1.40714	1.42083	1.41245	1.28294	1.41903	1.36828
1555612_s_at	1.16096	1.16096	1.21761	1.16096	1.16096	1.16096	1.19758	1.16096	1.16096	1.16096	1.25253	1.16096	1.48084	1.16096	1.16096	1.16096	1.16096	1.16096	1.16096	1.16096	1.16096	1.16096	1.16096	1.19419	1.16096	1.16123	1.16096	1.16096	1.16096	1.16096	1.18495	1.16096	1.16096	1.16551	1.36937	1.1826	1.16096	1.16096	1.16096	1.16096	1.16096	1.16096	1.16096	1.18081	1.16096	1.16096	1.16096	1.16096	1.24027
1555613_a_at	1.20228	1.19673	1.1685	1.20192	1.20175	1.1982	1.16898	1.26647	1.20988	2.17398	1.19702	1.20288	1.18633	1.2135	1.21517	1.21225	1.2092	1.19534	1.19736	1.4771	1.21461	2.83452	2.82001	2.72042	2.64047	1.8727	1.16512	1.22868	1.4305	1.22225	1.18656	1.40859	2.01209	1.87987	1.16096	2.57703	1.1988	1.23638	1.19288	1.18348	1.16096	1.78104	1.17805	2.17195	2.73143	1.21215	1.17051	2.26094	1.19949
1555616_at	1.16096	1.16096	1.16096	1.20228	1.16096	1.16096	1.47257	1.16096	1.16096	1.21972	1.16096	1.63046	2.09101	1.27445	1.1935	1.18632	1.22829	1.16096	1.16096	1.16096	1.16096	1.16096	1.16096	1.16436	1.16096	1.16096	1.16096	1.16096	1.16239	1.16096	1.1725	1.16096	1.19482	1.16096	1.16096	1.16096	1.16096	1.16096	1.16096	1.16096	1.16096	1.16096	1.16096	1.16096	1.16096	1.16096	1.16096	1.16096	1.16096
1555617_x_at	1.16096	1.16096	1.29281	1.16096	1.16096	1.16096	1.19301	1.16096	1.16096	1.16096	1.16096	1.24269	2.04132	1.16096	1.16096	1.16096	1.16096	1.16096	1.16096	1.16096	1.16096	1.16096	1.16096	1.16096	1.16096	1.16096	1.17402	1.16096	1.16096	1.1629	1.16096	1.16096	1.16096	1.16096	1.16096	1.16096	1.16096	1.16096	1.16096	1.1667	1.16096	1.16096	1.16096	1.16096	1.16096	1.16096	1.16096	1.16096	1.16096
1555618_s_at	2.99746	3.31245	3.29096	3.18996	3.39571	3.2381	3.13216	3.24043	3.3049	3.2477	3.33051	3.2739	2.91146	3.26317	3.18183	3.15281	3.02163	3.25653	3.16584	2.9553	3.08172	3.11702	2.63353	3.05695	3.12643	2.94808	2.57112	3.15858	2.93367	2.90282	2.63572	3.13529	2.91319	3.09006	2.89453	3.08953	2.86342	2.94228	2.81259	2.53786	2.49322	3.13104	2.55732	2.82138	3.01958	2.88473	2.81405	2.56398	2.69662
1555624_a_at	1.48627	1.45788	1.37117	1.49152	1.47513	1.48588	1.37992	1.49957	1.48725	1.47521	1.45399	1.47265	1.38518	1.50021	1.50256	1.48851	1.49645	1.45611	1.46286	1.52078	1.51591	1.516	1.88139	1.66317	2.00195	1.8533	2.02178	1.53282	1.49803	1.51204	1.43388	1.88227	1.73867	1.5009	1.52546	1.72466	1.6311	1.64938	1.58885	1.55328	1.66747	1.96875	1.42098	1.77401	1.82395	1.51176	1.9496	2.02907	1.48547
1555627_s_at	1.42552	1.47066	1.37319	1.24758	1.18928	1.18658	1.31849	1.38234	1.67376	1.18609	1.22897	1.57039	1.19839	1.19882	1.37028	1.19752	1.19519	1.18785	1.18886	1.39811	1.33123	1.20082	1.19008	1.74973	1.40895	2.4065	1.70226	1.21113	1.18305	1.17955	1.62726	1.25922	2.2799	1.76619	1.22891	1.54095	1.18755	1.21781	1.18566	1.46494	1.20798	1.82551	1.17076	1.20943	1.75166	1.19358	1.50327	1.28294	1.18714
1555630_a_at	3.28357	3.347	3.39471	3.3234	3.38861	3.33539	3.23289	3.45375	3.37995	3.32688	3.4276	3.45032	3.16864	3.47509	3.39232	3.23223	3.2427	3.3177	3.29288	3.50505	3.50681	3.50967	3.50574	3.56565	3.52901	3.56903	3.6691	3.58947	3.45264	3.62995	3.62227	3.61719	3.68308	3.6974	3.32833	3.54033	3.64956	3.43129	3.57569	3.52649	3.51366	3.67276	3.5166	3.47274	3.54847	3.59116	3.64883	3.57092	3.52678
1555632_at	1.20521	1.58826	1.1917	1.51011	1.29042	1.76796	1.16104	1.16463	1.38413	1.17125	1.36615	1.6101	2.15218	1.16552	1.1655	1.61821	1.77211	1.3772	1.75176	1.32121	1.16272	1.26263	1.16181	1.29585	1.31146	1.16113	1.16096	1.1655	1.23466	1.16144	1.16106	1.16346	1.161	1.1617	1.17042	1.66575	1.17851	1.16575	1.16188	1.16685	1.16483	1.16303	1.46971	1.16422	1.16234	1.16988	1.16101	1.1617	1.169
1555638_a_at	1.4296	1.40714	1.43858	1.43238	1.78183	1.40262	1.3232	1.65793	1.43504	2.36889	1.40367	1.95345	1.44173	1.445	1.44846	1.43518	1.43843	1.40271	1.63604	1.54028	1.46251	1.4961	2.14042	1.48873	1.39957	1.35048	1.29312	1.47504	1.42353	1.40647	1.37482	1.45772	1.28971	1.34288	1.72928	1.42706	1.40997	1.51463	1.41156	1.37668	1.49472	1.40793	1.36564	1.93664	1.48032	1.45667	1.33801	1.95236	1.42801
1555666_at	1.16096	1.16096	1.16096	1.16096	1.16096	1.16096	1.16096	1.16096	1.16096	1.16096	1.16096	1.16096	1.16096	1.16096	1.16096	1.16096	1.16096	1.16096	1.16096	1.16096	1.16096	1.16096	1.16096	1.16096	1.16096	1.40911	1.16096	1.16096	1.16096	1.16096	1.16096	1.16096	1.39189	1.16096	1.16096	1.16096	1.55481	1.16096	1.35659	1.16096	1.18226	1.16096	1.16096	1.16096	1.30038	1.16096	1.16096	1.16096	1.16096
1555678_at	1.24839	1.2376	1.32389	1.52293	1.24496	1.24191	1.71009	1.25245	1.29061	1.34487	1.37935	1.29986	1.36815	1.73537	1.4385	1.26039	1.63389	1.23574	1.4917	1.26854	1.26835	1.28122	1.26663	1.23472	1.6102	1.6884	1.50409	1.2856	1.2395	1.23098	1.21297	1.27217	1.55852	1.86305	1.30016	1.2485	1.26565	1.29736	1.2351	1.78578	1.27855	1.23114	1.41802	1.28136	1.77971	1.2643	1.56489	1.22696	1.24273
1555679_a_at	1.60224	2.32356	1.49886	1.57883	1.89585	1.6101	1.47678	1.4906	1.6773	1.88964	1.56809	1.70452	1.3303	1.68161	1.61403	1.60165	1.52425	1.69906	1.5492	1.59635	1.7477	1.61901	1.3872	1.57818	1.55347	1.31524	1.27934	1.73949	1.415	1.38734	1.42614	1.42769	1.32158	1.59957	2.21456	1.60341	1.3913	1.94267	1.3715	1.34481	1.40329	1.38999	1.32239	1.44689	1.39028	1.41772	1.50021	1.38641	1.38741
1555680_a_at	1.34673	1.34358	1.25351	1.43936	1.51934	1.75646	1.2561	1.44187	1.35949	1.43498	1.63448	1.34591	1.47678	1.36511	1.36949	1.36076	1.46779	1.85216	1.37132	1.57175	1.37693	1.6463	2.15371	1.86963	1.3286	2.1158	1.23368	1.45236	1.33901	1.32158	1.37799	1.62253	2.16572	2.12491	1.38952	1.61256	1.33264	1.4067	1.33075	1.30592	1.38467	2.81644	1.2855	1.88688	1.81784	1.37221	1.26321	2.43818	1.34323
1555691_a_at	1.18517	1.16723	2.06593	1.53273	1.3174	1.1718	1.1621	2.17029	1.20889	2.33061	1.3451	1.54394	1.28406	1.18486	1.17445	1.17492	1.17375	1.48158	1.56251	1.28294	1.19049	1.94238	1.16838	1.16492	1.16658	1.16252	1.16123	1.17936	1.16096	1.16425	1.16227	1.17402	1.16172	1.16434	1.19656	1.17461	1.16801	1.1841	1.16536	1.1628	1.16096	1.1679	1.1632	1.17903	1.16646	1.17201	1.1618	1.1648	1.16741
1555694_a_at	1.5287	1.50144	1.41492	1.53611	1.51642	1.52923	1.42659	1.54745	1.53124	1.52312	1.4971	1.51406	1.45779	1.54172	1.54557	1.5323	1.53928	1.49803	1.50734	1.55251	1.55852	1.55407	1.54511	1.53025	1.50769	2.25356	1.5687	1.57403	1.53395	1.51574	1.48017	1.78739	1.45148	1.83889	1.56329	1.5272	1.50641	1.56915	1.94351	1.48547	1.56145	1.68306	1.50144	1.55212	1.51195	1.55277	1.98287	1.51268	1.73887
1555704_at	1.60631	1.75062	1.50346	1.61512	1.59008	1.61345	1.5137	1.73896	1.60264	1.60341	1.77944	1.58666	1.53887	1.61629	1.61689	1.60553	1.61724	1.57451	1.58087	1.63709	1.83366	1.72586	1.59798	1.61689	1.58817	1.90035	1.47376	1.64525	1.61608	1.59947	2.0579	1.76654	2.19892	1.5238	1.62974	1.60713	1.69136	1.63348	1.63369	1.57019	1.63182	1.61706	1.57413	1.62149	1.59388	1.62643	1.67414	1.78193	1.61189
1555705_a_at	2.89059	2.93873	3.16462	2.76793	3.10632	2.90764	3.04353	3.12669	2.96941	2.71488	3.09517	2.96207	2.57304	3.08524	3.01735	2.7337	2.83059	2.72533	2.88404	3.08038	3.03689	3.21483	3.22293	3.21616	3.16339	3.22931	3.24161	3.23989	3.15847	3.34766	3.04472	3.24983	3.32872	3.31943	2.87713	3.12685	3.30626	2.97959	3.22085	3.05344	3.11192	3.37519	3.14808	2.99191	3.21672	3.10934	3.26752	3.23944	3.03457
1555719_a_at	1.25163	1.17488	1.17604	1.17767	1.24236	1.17819	1.16373	1.17867	1.68736	1.17507	1.17481	1.17833	1.174	1.18432	1.18592	1.22506	1.18136	1.17671	1.18004	1.18606	1.18383	1.16096	1.17741	1.40709	1.17244	1.16446	1.16185	1.19374	1.17272	1.17049	1.16592	1.18622	1.16292	1.1672	1.2033	1.18213	1.17654	1.16096	1.17178	1.16714	1.19144	1.17246	1.16557	1.19254	1.17125	1.18309	1.16324	1.17036	1.17601
1555723_at	1.36109	1.34215	1.24956	1.64321	1.37618	1.93631	1.61553	1.7889	1.37244	1.33286	1.7589	1.99811	1.3066	1.49018	1.87675	2.25142	2.39601	2.45633	1.90445	1.39055	1.37137	1.36849	1.41223	1.1946	1.46188	2.39677	1.59131	1.38966	2.11329	1.55242	1.31082	1.39259	1.23801	1.63612	1.24583	1.16096	1.79893	1.41816	1.34548	1.7933	1.52977	1.28806	1.85467	1.59502	1.33604	1.38427	1.27538	1.34701	1.46469
1555724_s_at	3.02626	2.75799	3.45217	3.48745	2.91573	3.49083	3.47156	3.25064	3.08093	3.41421	2.98015	3.24899	3.33844	3.30165	2.79209	3.41851	3.18349	3.40114	3.4086	3.56887	2.93011	3.71476	3.45887	3.69308	3.79166	3.53168	3.50698	3.65335	3.53048	3.44639	3.47783	3.7105	3.54429	3.55305	3.0407	3.64689	3.3873	3.61954	3.39232	3.52081	3.50614	3.7479	3.3075	3.62794	3.70167	3.47169	3.24385	3.38163	3.51065
1555727_at	1.16096	1.16096	1.16096	1.16096	1.16096	1.16096	1.16096	1.16096	1.16096	1.16096	1.16096	1.16096	1.16096	1.16096	1.16096	1.16096	1.16096	1.16096	1.16096	1.16096	1.16096	1.18893	1.16096	1.16531	1.16096	1.16096	1.16096	1.17777	1.17266	1.16096	1.16096	1.16096	1.16096	1.16096	1.16096	1.2132	1.16096	1.16096	1.16096	1.68565	1.16096	1.16096	1.7617	1.16096	1.16096	1.16096	1.16096	1.16096	1.21228
1555728_a_at	1.89502	1.62857	2.2604	1.33259	1.41601	1.28352	1.24301	1.61882	1.33286	2.36938	1.44822	2.2695	1.28012	1.99341	1.19484	1.40337	1.3036	1.3114	1.27643	1.49489	1.25027	1.64947	1.44837	1.46755	1.28347	1.16674	1.2003	1.16096	1.35739	1.20506	1.1698	1.25387	1.17618	1.44549	2.07319	1.28951	1.18274	1.27697	1.31367	1.25464	1.26067	1.49233	1.45488	1.35764	1.34802	1.48818	1.19216	1.16096	1.28555
1555733_s_at	1.16096	1.36955	1.16096	1.16096	1.16096	1.16096	1.16096	1.16096	1.16096	1.16096	1.16096	1.16096	1.16096	1.16096	1.16096	1.16096	1.16096	1.16096	1.16096	1.16096	1.16096	1.16096	1.16096	1.16096	1.16096	1.17824	1.16096	1.16845	1.16096	1.16096	1.16096	1.16096	1.17942	1.16096	1.16096	1.16096	1.16096	1.16096	1.16096	1.16096	1.16096	1.3211	1.16096	1.16096	1.47265	1.45876	1.35924	1.16096	1.34164
1555735_a_at	2.59622	2.66273	2.75941	2.60972	2.85397	2.73267	2.743	2.67771	2.63217	2.70968	2.65593	2.64035	2.4659	2.7484	2.62692	2.68309	2.63149	2.75013	2.65887	2.82319	2.87415	2.94265	2.74115	3.00769	2.98927	3.08286	2.9941	2.97723	2.71506	2.98543	2.99185	2.91367	3.13702	3.12189	2.81041	3.07186	2.96912	2.68558	2.77667	2.90907	2.57627	3.10346	2.48407	2.66996	3.00031	2.56713	2.97232	2.90708	2.78491
1555736_a_at	2.46454	2.80511	2.83856	3.12649	2.79584	3.06877	3.02904	2.97897	2.92351	3.16663	2.99273	2.97407	2.99319	2.76348	2.74374	3.05409	3.02311	3.11413	3.04304	3.38046	3.14419	3.31458	3.26603	3.37085	3.3714	3.2381	3.32467	3.22471	3.03991	3.20764	3.31022	3.21068	3.33059	3.41652	2.69902	3.30684	3.29495	2.91251	3.25096	3.30219	2.87063	3.39166	3.12908	3.17154	3.3461	3.23557	3.27084	3.42129	3.30978
1555740_a_at	1.16096	1.16096	1.1641	1.16096	1.16096	1.16096	1.16096	1.16096	1.16096	1.16096	1.16096	1.16096	1.57119	1.16096	1.16096	1.16096	1.16096	1.16096	1.16096	1.16096	1.16096	1.16096	1.16096	1.16096	1.16096	1.16704	1.16096	1.16096	1.16096	1.16096	1.16096	1.16096	1.16096	1.16096	1.16096	1.16096	1.16096	1.16096	1.16096	1.16096	1.16096	1.16096	1.16096	1.16096	1.16096	1.16096	1.47165	1.16096	1.16096
1555742_at	1.91913	1.92687	2.42756	2.07363	1.79606	2.16422	2.0651	1.48238	1.47389	2.43064	2.18487	1.82984	2.18995	2.12828	1.82659	2.24575	1.91683	2.26571	1.93402	1.76724	1.8317	1.67172	1.46412	2.23009	1.65351	2.35666	1.41112	1.51714	1.46665	1.4496	2.06858	1.53472	2.11361	2.2152	1.60044	2.19459	1.54586	1.88522	1.52817	1.98297	1.16712	2.1432	1.40242	1.49941	1.7911	1.40045	2.14675	1.61139	2.27685
1555745_a_at	1.19595	2.66265	1.9436	2.02597	2.57473	1.16927	2.66236	2.8421	2.2977	2.73319	2.49183	2.91835	1.9944	2.34874	2.29074	1.51741	2.4149	1.29272	2.01763	2.4161	1.57479	1.54628	1.33477	1.61753	1.3717	1.16096	1.3535	1.57394	2.65922	1.45139	1.34052	1.88324	1.38341	1.37028	1.53533	1.49574	1.49416	1.17807	1.58941	1.16211	1.26426	1.79251	1.35184	1.54799	1.47817	1.52332	1.23616	1.1895	1.66151
1555748_x_at	1.16096	1.16096	1.16096	1.18026	1.16096	1.16096	1.16096	1.16096	1.16096	1.16096	1.16096	1.16096	1.92501	1.16096	1.16096	1.16096	1.16096	1.16096	1.16096	1.16096	1.32188	1.16096	1.17106	1.16096	1.16096	1.16096	1.16096	1.16096	1.18392	1.28457	1.68523	1.16096	1.47954	1.16096	1.16096	1.16096	1.16096	1.16096	1.16096	1.26286	1.16096	1.16096	1.16096	1.16745	1.5023	1.16096	1.17078	1.41515	1.16096
1555749_at	1.16096	1.16096	1.16096	1.43526	1.48665	1.16096	1.34369	1.16096	1.16096	1.16096	1.16096	1.16096	1.16096	1.16096	1.16096	1.16096	1.16096	1.16096	1.16096	1.16096	1.16096	1.16096	1.16096	1.16096	1.16096	1.16096	1.16096	1.16096	1.16096	1.16096	1.16096	1.16096	1.16096	1.16096	1.16096	1.16096	1.16096	1.16646	1.17969	1.16096	1.16096	1.16096	1.16096	1.16096	1.16096	1.16096	1.16096	1.16096	1.16096
1555753_x_at	1.16096	1.16096	1.16096	1.16096	1.16096	1.16096	1.16096	1.16096	1.16096	1.16096	1.16096	1.16096	1.16096	1.16096	1.16096	1.16096	1.16096	1.16096	1.16096	1.16096	1.16096	1.16096	1.16939	1.30902	1.16096	1.19577	1.16096	1.16096	1.16096	1.16096	1.16096	1.16096	1.23143	1.16096	1.16096	1.16096	1.16096	1.16096	1.16096	1.17211	1.16096	1.84018	1.16096	1.16096	1.16096	1.16096	1.75458	1.16096	1.16096
1555754_s_at	1.2005	1.16096	1.16096	1.43557	1.16096	1.16096	1.33264	1.20879	1.32163	1.16096	1.16096	1.16096	1.16096	1.23454	1.16096	1.16096	1.16096	1.16096	1.16096	1.18506	1.16096	1.16096	1.23638	1.5427	1.38524	1.2006	1.16096	1.16096	1.16334	1.1687	1.18466	1.16096	1.32929	1.79484	1.16096	1.16096	1.16096	1.16096	1.16096	1.16907	1.16096	1.17732	1.16096	1.37992	1.1743	1.16096	1.16096	1.4433	1.16096
1555756_a_at	1.17345	1.17067	1.18208	1.17278	1.17368	1.17461	1.16279	1.30783	1.17731	1.42243	1.17172	2.28883	1.17122	1.17821	1.17934	1.16096	1.17702	1.17353	1.17627	1.70681	1.32282	2.67573	2.22978	1.16775	1.16848	1.1634	1.17621	1.16096	2.91089	1.16689	1.1635	1.76372	1.16227	1.16561	1.21717	1.17821	1.52629	1.26341	1.8205	1.16437	1.27888	2.28117	2.89824	1.18682	1.27785	1.98813	1.16096	2.923	1.1769
1555758_a_at	2.74022	3.25632	1.64235	1.16096	3.06607	1.67235	2.2046	2.30933	3.0072	2.49725	2.62789	2.2175	1.16966	3.06515	3.01541	1.38454	1.40255	1.57166	1.90823	2.05207	3.09883	2.51733	1.59404	2.44385	1.91751	2.34722	2.78863	2.97546	1.21125	2.8374	2.31527	2.78846	1.98594	2.96181	2.58879	1.84112	2.34544	2.47684	2.98317	1.56688	2.44622	1.37999	1.80161	1.88048	1.99076	3.11213	3.00551	1.91285	1.6323
1555759_a_at	2.60536	1.86517	3.05117	2.38815	2.91934	2.53949	2.46454	2.79468	2.31798	2.7603	2.76664	2.7681	2.12482	2.60918	2.63797	2.4211	2.01025	2.66339	2.68462	3.11731	2.97565	3.12335	3.16917	3.28771	3.2946	3.36991	3.01168	3.11942	3.30497	3.19058	3.50043	3.24899	3.25378	3.29242	2.65874	3.10515	3.16751	2.79478	3.46911	2.96149	2.97052	3.05821	3.27614	3.16638	3.13653	3.36224	3.29295	3.30122	3.22388
1555760_a_at	2.64637	2.74958	2.76614	2.54577	2.8421	2.51141	2.55389	2.67389	2.67983	2.73693	2.82665	2.84828	2.51234	2.77293	2.68713	2.61905	2.58516	2.88994	2.74881	2.37841	2.57155	2.15818	2.2149	2.43531	2.32182	2.2448	2.51618	2.53847	2.46513	2.5164	2.10524	2.60881	2.44176	2.36916	2.5968	2.38664	2.0828	2.29828	2.40506	1.96206	2.19048	2.32648	2.40478	2.3076	2.18878	2.23825	1.79122	2.39204	2.3933
1555763_x_at	1.28118	1.2692	1.20847	1.3047	1.48692	1.2751	1.20918	1.44718	1.3644	1.27278	1.27028	1.28088	1.30779	1.29816	1.30262	1.29477	1.29457	1.26667	1.26917	1.30402	1.30625	1.33712	1.2856	1.26626	1.26451	1.2266	1.19646	1.32662	1.27359	1.26131	1.24027	1.30877	1.19788	1.61481	1.33677	1.28428	1.27347	1.33496	1.26577	1.2478	1.31678	1.26119	1.2333	1.31775	1.28281	1.30144	1.2158	1.25864	1.27733
1555765_a_at	1.26127	1.24992	1.29697	1.2624	1.25799	1.28787	1.33402	1.2653	1.27168	2.11789	1.24925	1.25983	1.22363	1.27747	1.28122	1.27359	1.27245	1.24786	1.25047	2.13649	1.28317	2.68763	2.20232	2.11499	1.24548	1.21246	1.65975	1.30211	1.25259	1.65606	1.22289	1.28647	1.18792	2.06119	1.2254	2.34466	1.4754	1.16096	1.92557	1.2294	1.29434	2.6441	1.21845	1.29649	2.34681	1.52203	1.44912	2.16536	1.29722
1555772_a_at	1.74464	1.24356	1.16101	1.16455	2.33039	1.1663	1.1612	1.20018	1.9639	1.20553	1.17342	1.72426	1.16466	2.34466	2.77831	2.38409	1.16736	1.16577	1.37927	1.16586	1.16385	1.16096	1.16255	1.16241	1.1635	1.16135	1.16098	1.16772	1.16142	1.16194	1.16125	1.16492	1.16109	1.1623	1.17389	1.16824	1.16408	1.17063	1.16263	1.16144	1.16689	1.16424	1.16158	1.16788	1.16331	1.39928	1.16112	1.16235	1.16372
1555778_a_at	2.42719	2.9329	3.2453	1.7224	3.44572	2.06603	1.3234	3.37493	3.04347	1.63279	2.90071	2.73176	1.65301	3.29589	3.23219	1.63036	2.47099	1.78261	1.6091	1.50072	2.32445	1.16955	1.62626	1.67763	1.65702	1.62944	1.5093	2.21259	1.16096	1.72117	1.64406	2.19347	1.26067	1.85568	1.71351	1.16096	1.99779	1.68708	2.02428	1.86997	1.37748	2.04122	1.61812	1.66296	1.62749	2.06283	1.61208	1.65086	1.67385
1555780_a_at	3.33171	3.44158	3.27253	3.39129	3.50921	3.41533	3.24867	3.34478	3.41797	3.3845	3.39962	3.35211	3.26645	3.43379	3.37967	3.35797	3.40969	3.37777	3.39003	3.32016	3.37113	3.38806	3.11579	3.27593	3.27031	3.24567	3.20493	3.41219	3.34726	3.29567	3.15299	3.40349	3.14341	3.24124	3.34295	3.3715	3.22818	3.3341	3.26423	3.12494	3.21919	3.33419	3.11155	3.22622	3.31429	3.32557	3.23254	3.15394	3.26179
1555781_at	1.85256	1.53441	1.82092	2.02264	1.77757	1.9678	1.67803	2.05141	1.78125	1.86105	2.08035	2.0809	1.64762	1.81806	1.84741	1.99223	1.80865	2.01878	1.92972	2.36641	2.54712	2.54799	2.83385	2.6912	2.51141	2.8987	3.00454	2.40817	2.25385	2.91856	2.87821	2.4181	3.07766	2.87425	2.08981	2.42789	2.83106	2.12538	2.69446	2.86757	2.38032	3.09407	2.54151	2.27349	2.71607	2.86567	3.04196	2.79169	2.56686
1555783_x_at	1.79628	1.57954	1.66024	1.87736	1.66738	1.82767	2.03478	1.8689	1.71762	1.87308	1.99058	1.84399	1.67824	1.75154	1.73497	2.00084	1.74186	1.76838	1.84602	2.1631	2.30973	2.24395	2.56137	2.52428	2.28059	2.65079	2.7509	2.25413	2.06254	2.61987	2.51682	2.26614	2.83397	2.75948	1.88324	2.3359	2.44261	1.97687	2.30448	2.43326	2.08269	2.8091	2.13729	2.0649	2.5217	2.3024	2.70386	2.58124	2.31275
1555784_s_at	1.23362	1.26793	1.18197	1.23435	1.59699	1.71458	1.2155	1.23583	1.2426	1.63055	1.22368	1.23277	1.20257	1.24783	1.25075	1.37183	1.41112	1.45316	1.57984	1.25185	1.25064	1.26713	1.2333	1.75899	1.22009	1.54052	1.17479	1.26709	1.22401	1.21707	1.20163	1.25429	1.20478	1.19381	1.28206	1.69451	1.22857	1.27738	1.22086	1.20601	1.2568	1.51625	1.19837	1.16459	1.56209	1.24636	1.18547	1.21458	1.22816
1555785_a_at	1.17962	1.173	1.16163	1.17192	1.18746	1.174	1.16264	1.17442	1.17621	1.17153	1.17116	1.17437	1.17072	1.17713	1.1782	1.17765	1.17642	1.173	1.17563	1.17839	1.16096	1.17826	1.17144	1.16701	1.16096	1.1632	1.16096	1.18423	1.16785	1.16632	1.16314	1.17862	1.16096	1.16535	1.19291	1.17744	1.17093	1.18961	1.16739	1.16391	1.1831	1.16942	1.16401	1.18371	1.16796	1.17581	1.16229	1.41105	1.1703
1555786_s_at	2.15354	1.93989	2.59192	1.49378	1.16096	2.07727	2.67151	2.08838	1.28256	1.28489	1.56302	1.89968	1.18695	1.29395	1.16096	1.96105	1.8689	2.03184	2.46969	1.16096	1.16096	1.16096	1.16096	1.16096	1.16096	1.16096	1.16096	1.16096	1.1775	1.16096	1.16096	1.16096	1.16096	1.16096	1.16096	1.16096	1.16096	1.17349	1.16096	1.16096	1.16096	1.16096	1.16096	1.16096	1.16096	1.16096	1.16096	1.16286	1.16096
1555789_s_at	2.81437	2.95909	3.02434	2.88892	2.98575	2.94135	3.06305	2.93689	2.91479	2.92075	2.946	2.93332	2.70454	2.89545	2.84845	2.79979	2.77682	2.93787	2.87482	2.87816	3.00424	2.99908	2.90678	3.02914	3.08326	3.15338	2.9826	3.0993	3.00001	3.04928	2.98754	3.14465	3.13369	3.20074	2.82502	3.01536	3.06766	2.80904	2.94636	2.8564	2.87885	3.19332	2.84596	2.74033	3.02128	2.88872	3.0072	3.00566	2.95353
1555790_a_at	3.29401	3.0437	3.18695	3.18009	3.35623	3.21028	2.89317	3.08964	3.37018	3.16084	3.21934	3.24693	3.10747	3.19644	3.32499	3.23789	3.21193	3.28344	3.252	2.93663	3.0623	2.92392	2.75328	2.80748	2.87314	2.89945	2.54617	3.10655	2.869	2.87755	3.03354	3.01509	2.64852	2.86705	3.11828	2.89174	2.94078	3.0643	2.96958	2.74428	2.9938	2.45724	2.81912	2.9461	2.9706	3.06919	2.80333	2.79641	2.91208
1555793_a_at	2.25522	1.89366	1.91109	2.06662	2.0138	2.12781	1.44523	1.98318	2.28359	1.89189	2.21115	2.37034	1.26768	2.08626	2.32317	1.86945	1.94408	1.55164	1.60087	1.56851	1.8508	1.56861	1.53938	1.32629	1.52507	1.47779	1.20787	1.86923	1.55131	1.26433	1.50099	1.57583	1.40538	1.37806	2.05151	1.47458	1.52016	1.67446	1.53551	1.24929	1.68045	1.26909	1.48345	1.56578	1.18414	1.56799	1.46723	1.52968	1.1915
1555797_a_at	3.179	3.39203	3.46062	3.28142	3.35261	3.36588	3.33027	3.31817	3.34165	3.37422	3.40015	3.31442	3.31377	3.33225	3.22246	3.34579	3.27378	3.37978	3.33059	3.08179	3.00958	3.09749	3.01276	3.02674	3.07364	2.92708	2.85625	3.10681	2.83468	2.81339	2.7274	3.02573	2.88468	3.03584	3.05303	3.12574	2.92585	3.05845	3.03365	2.84184	2.93975	3.04676	3.02024	2.94632	3.02397	2.8972	2.91324	2.91293	2.99827
1555800_at	1.16096	1.16096	1.20194	1.16096	1.16096	1.16096	1.16096	1.16096	1.16096	1.16096	1.16096	1.16096	1.16096	1.35225	1.16096	1.16096	1.16096	1.16096	1.16096	1.16096	1.16096	1.16096	1.16096	1.16096	1.16096	1.16096	1.16096	1.16096	1.16096	1.16096	1.16096	1.55816	1.16096	1.16096	1.16096	1.44533	1.16096	1.16096	1.16096	1.16096	1.16096	1.16096	1.16096	1.16096	1.16096	1.16096	1.23194	1.18186	1.16096
1555801_s_at	1.16096	1.16096	1.16845	1.16096	1.16096	1.16096	1.16096	1.16096	1.2188	1.16096	1.29277	1.16096	1.16096	1.3279	1.16096	1.16096	1.16096	1.16096	1.16096	1.16096	1.16096	1.16096	1.16096	1.16096	1.16096	1.16096	1.22948	1.16096	1.18008	1.16096	1.16096	1.41955	1.16096	1.16096	1.16096	1.67854	1.16096	1.16096	1.16096	1.16096	1.16096	1.16096	1.16643	1.16096	1.16096	1.16096	1.16096	1.16096	1.16096
1555812_a_at	3.02582	2.92269	3.21584	3.1447	3.07902	3.22861	3.23519	3.19661	3.03746	3.47131	3.23148	3.2443	3.17448	3.12133	3.00271	3.12138	3.04304	3.05287	3.22896	3.2468	2.97994	3.41219	3.25844	3.35731	3.29619	2.842	3.00811	3.12279	3.21623	3.0167	3.01825	3.14616	3.13088	3.16038	2.60811	3.23736	3.02114	2.9978	3.15204	2.84899	2.87518	3.1902	3.08423	3.14267	3.39288	3.0292	3.08423	3.00623	3.09708
1555814_a_at	3.4837	3.69992	3.60972	3.64397	3.67412	3.66471	3.59049	3.56372	3.62707	3.65116	3.66705	3.62133	3.54863	3.59572	3.57587	3.61887	3.55165	3.6426	3.62845	3.6024	3.58723	3.61164	3.3577	3.55628	3.63518	3.47003	3.35193	3.64452	3.48491	3.43671	3.3607	3.61654	3.46218	3.53546	3.50076	3.62284	3.49668	3.57647	3.50466	3.32697	3.26629	3.64665	3.30226	3.45264	3.6156	3.43457	3.35426	3.48176	3.53747
1555815_a_at	2.30628	2.33309	2.47399	2.33788	2.70026	2.53314	2.40354	2.38922	2.32804	2.42252	2.38081	2.35364	1.78644	2.32773	2.17665	2.4047	2.31145	2.37432	2.43429	2.47863	2.38284	2.58587	2.39451	2.80276	2.81565	2.71676	2.21961	2.61445	2.29487	2.54978	2.84388	2.69694	2.79887	2.67055	2.25356	2.72327	2.43781	2.26542	2.15541	2.34481	1.83444	2.6655	2.16948	2.19801	2.60382	2.27332	2.6522	2.15878	2.39178
1555816_at	1.16096	1.16096	1.16096	1.16096	1.16096	1.16096	1.16096	1.16096	1.16096	1.16096	1.16096	1.16096	1.16096	1.16096	1.16096	1.16096	1.16096	1.16096	1.16096	1.16096	1.21545	1.16096	1.16096	1.16096	1.16096	1.16096	1.16096	1.16096	1.16374	1.18488	1.16096	1.16096	1.16096	1.16096	1.16096	1.16096	1.16096	1.16096	1.16096	1.16096	1.16096	1.16096	1.16096	1.16096	1.16096	1.16096	1.16096	1.16096	1.16096
1555817_s_at	1.16096	1.16096	1.16096	1.16096	1.16096	1.16096	1.16096	1.16096	1.16096	1.16096	1.20084	1.38542	1.16096	1.16096	1.16096	1.16096	1.16096	1.16096	1.16096	1.16096	1.88283	1.16096	1.16096	1.16096	1.20091	1.16096	1.16096	1.16096	1.22349	1.16096	1.16096	1.16096	1.18421	1.18008	1.26154	1.16096	1.16096	1.52996	1.24172	1.16096	1.23253	1.16096	1.2913	1.16096	1.16096	1.16096	1.16096	1.16096	1.16096
1555821_a_at	1.44726	1.28026	1.17188	1.40831	1.67224	1.4479	1.2166	1.1688	1.30475	1.44095	1.42346	1.43836	1.24988	1.46359	1.50346	1.77595	1.45917	1.59309	1.64075	1.98678	1.48111	2.10552	1.48102	2.00094	1.80995	2.28799	1.99223	1.78116	1.44652	1.70623	1.76537	1.73606	2.23905	2.40401	1.49601	2.06254	1.92963	1.41614	1.52409	1.62643	1.50463	1.9949	1.25058	1.47921	1.99449	1.4781	2.13823	1.42659	1.8203
1555826_at	2.16977	3.10848	2.26517	2.06137	2.86144	2.1356	2.03806	2.29329	2.15703	2.07439	2.26553	2.26708	2.3237	2.53476	1.95127	1.98994	1.96817	1.99313	1.99829	2.26022	2.88261	2.46533	2.26597	2.64624	2.32845	2.8344	2.83846	2.43553	2.03659	2.88089	2.71582	2.89371	2.60204	2.9189	2.03546	2.29306	2.79861	2.21795	2.81145	2.30619	2.23755	2.32933	2.52673	2.05461	2.68707	2.78736	2.93544	2.2814	2.28959
1555827_at	2.72511	2.57918	1.54985	3.05951	1.86661	2.92431	2.76761	2.77623	2.02276	3.13822	1.45316	2.95219	3.11537	1.41279	1.62515	1.88151	1.70086	2.56188	1.8745	1.61859	2.25356	1.5108	1.99811	1.47802	1.28943	1.24091	1.25502	1.80182	1.31331	1.1859	1.26686	1.5126	1.30611	1.25348	2.22417	1.48184	1.42119	2.12995	1.28424	1.21625	1.31859	1.46607	1.42008	2.40588	1.46412	1.32936	1.23402	1.46146	1.29673
1555829_at	1.20052	1.19457	1.16784	1.43444	1.2342	1.26555	1.85235	1.51116	1.20856	1.80586	1.68276	1.2007	1.18514	1.21147	1.21339	2.05252	1.63604	2.12987	1.66459	1.21394	1.21591	1.21316	1.20078	1.19016	1.19117	1.1744	1.66054	1.16096	1.32383	1.18759	1.20599	1.21422	1.1661	1.17478	1.23843	1.20054	1.19658	1.23323	1.19098	1.18187	1.22161	1.1894	1.17669	1.22289	1.18896	1.2095	1.26374	1.18755	1.19736
1555831_s_at	2.96783	3.09117	2.9904	3.0739	3.14414	3.02187	3.10362	2.98292	3.09001	3.05095	3.01297	2.96361	2.93654	3.01992	2.95679	3.18627	3.18273	3.22293	3.08848	3.24808	3.17431	3.26918	2.9209	3.32582	3.3118	3.36465	3.28487	3.26286	3.2155	3.2316	3.31096	3.28115	3.38843	3.39232	3.08848	3.3427	3.28666	3.19008	3.17806	3.2646	3.04223	3.30563	3.08275	3.04504	3.28956	3.1045	3.22211	3.13199	3.31139
1555832_s_at	3.55182	3.56487	3.45192	3.78533	3.25315	3.76337	3.75455	3.4314	3.32	3.73788	3.16347	3.5701	3.82464	3.28513	3.35578	3.71432	3.75503	3.70387	3.7235	3.58309	3.33512	3.46168	3.48054	3.35095	3.39092	3.01755	3.01225	3.40571	3.44562	3.10424	3.44594	3.40969	2.95258	3.04196	3.3563	3.49335	2.96596	3.51409	3.1636	3.51104	3.55488	3.28108	3.58868	3.6437	3.43751	3.17766	3.06155	3.47105	3.45333
1555834_at	1.16096	1.16096	1.16096	1.16096	1.16096	1.16096	1.16096	1.16096	1.16096	1.16096	1.16096	1.16096	1.16096	1.16096	1.16096	1.16096	1.16096	1.16096	1.16096	1.16096	1.16096	1.16096	1.16096	1.16096	1.16096	1.16096	1.16096	1.16096	1.16096	1.16096	1.16096	1.16096	1.16096	1.16096	1.16096	1.16096	1.16096	1.16096	1.16096	1.1733	1.16096	1.16096	1.16096	1.16096	1.16096	1.16096	1.16096	1.16096	1.16096
1555842_at	2.88271	2.64637	2.54888	2.95301	2.7629	3.06389	2.98317	2.89317	2.76591	2.81813	2.94586	3.0641	3.25683	2.98804	2.80904	2.97808	3.00597	3.01391	2.88841	2.98187	2.60271	2.85294	3.31259	2.88187	2.96658	2.96798	3.03898	2.76249	2.92735	3.04379	2.7682	3.01526	2.98636	2.87664	2.6585	2.70512	2.9533	2.81986	2.69786	2.98163	2.93498	3.07261	2.97355	2.74212	2.86044	2.75814	3.08723	3.16578	2.85645
1555843_at	2.19939	1.56145	1.1612	1.7048	1.16911	1.24975	1.55011	1.31667	1.24359	1.53299	1.16772	1.38005	2.37896	1.31979	1.27542	1.20242	1.76283	1.17163	1.17105	1.17077	1.16915	1.16503	1.53954	1.16096	1.16273	1.16118	1.1611	1.17966	2.19921	1.16096	1.16109	1.17076	1.16143	1.16183	1.84242	1.16664	1.16096	1.26975	1.16096	1.16123	1.20698	1.16331	1.16251	1.22527	1.16096	1.16096	1.16103	1.16184	1.16096
1555845_at	3.03751	2.83037	2.93454	3.00429	2.97113	3.04826	3.09244	3.06888	3.01436	3.03185	2.9823	3.04384	3.08848	3.0276	3.04897	3.03097	2.96985	3.05018	3.02216	3.00795	3.00644	2.97154	3.02346	2.93199	2.84678	2.77027	2.98282	2.98115	2.70255	2.88426	2.83037	2.98033	2.82904	2.87121	2.9899	2.94793	3.00164	2.90066	2.98456	2.96351	2.93593	2.8455	2.91687	2.98494	2.88985	3.01276	2.98192	2.88062	2.93593
1555847_a_at	3.03469	3.17822	3.34321	2.85722	2.72663	2.88892	2.67016	2.53566	2.77693	3.44354	2.67346	2.92284	3.57737	2.81813	2.84893	2.92109	3.04472	3.40814	2.79268	3.26508	3.16223	3.11714	3.57878	3.13696	3.22332	3.26973	3.26527	3.44114	3.13093	3.1417	3.66766	3.63164	3.22882	3.17392	3.06262	3.15462	3.25509	3.18356	3.23564	3.28094	3.6691	3.3775	3.63343	3.61099	3.49298	3.3775	3.56092	3.5059	3.28666
1555848_at	2.55576	2.3512	2.74863	2.58489	2.54434	2.38875	2.47572	2.53366	2.35023	2.34836	2.37149	2.34389	2.42426	2.35714	2.42781	2.3642	2.48401	2.47521	2.46871	2.06109	2.30199	2.19884	2.34215	2.4084	2.34269	2.4012	2.4368	2.28474	2.33457	2.36064	2.42126	2.27638	2.50757	2.42571	2.56505	2.3696	2.3105	2.29074	2.31937	2.36405	2.27185	2.34573	2.36342	2.21189	2.18592	2.29233	2.42512	2.228	2.22665
1555852_at	2.60881	2.87445	2.90452	2.95844	2.70244	3.00868	2.84905	2.89655	2.46382	3.05585	2.72505	2.69762	2.89935	2.8292	2.38147	2.90324	2.85814	3.0072	2.94089	2.85784	2.61305	3.00148	3.08968	2.9735	2.92215	2.78443	2.69144	2.58707	3.1631	2.84905	2.79328	2.71088	2.56044	2.6658	2.59235	2.96293	2.62142	2.69694	2.82736	2.77791	2.52422	2.92392	2.96714	2.83213	3.02476	2.82126	3.00915	2.91022	2.81862
1555853_at	1.67666	1.64947	1.58528	1.68276	1.65281	1.68208	1.59868	1.68976	1.66306	1.67545	1.63728	1.65292	1.61362	1.69328	1.52608	1.66967	1.68506	1.64752	1.64603	2.0745	1.81079	1.69569	1.66431	2.02464	1.66245	1.63448	1.80567	1.70248	1.68388	1.98318	1.71598	1.70137	1.5628	1.60204	1.68475	1.91683	1.64663	1.68957	1.67257	1.64235	1.7617	2.24989	1.63299	1.67405	1.69597	1.87998	1.62963	1.80451	1.68698
1555862_s_at	1.16096	1.16096	1.16096	1.16096	1.16096	1.16096	1.16096	1.16096	1.18943	1.16096	1.16096	1.16096	1.16096	1.16096	1.16096	1.16096	1.16096	1.16096	1.16096	1.24792	1.16096	1.16096	2.4445	1.16096	1.16096	1.17093	1.16096	1.17541	1.16096	1.16096	1.16096	1.20261	1.16096	1.16096	1.16096	1.16096	1.16096	1.16096	1.16096	1.46642	2.18512	1.44187	1.2266	1.67687	1.19271	1.16096	1.16096	1.95649	1.16096
1555865_at	1.42362	1.41045	1.31478	1.42722	1.42362	1.4197	1.31831	1.43679	1.43044	1.26935	1.40773	1.42479	1.36069	1.43919	1.44281	1.43056	1.43365	1.3973	1.40109	1.45005	1.53761	1.53954	1.42924	1.5572	1.47341	2.21098	2.52364	1.48407	1.89585	2.35867	2.49479	2.04114	2.82736	2.61981	1.52061	1.88874	2.49431	1.76846	2.17528	1.38802	1.79087	2.14042	2.09585	1.91951	1.83514	2.57492	2.6266	1.39914	2.13843
1555867_at	1.28157	1.2492	1.2007	1.26957	1.25171	1.35413	1.22091	1.25815	1.36932	2.19327	1.25599	1.18054	1.3042	1.30129	1.38027	1.37143	2.44988	1.33806	1.36815	1.75062	1.38874	2.53333	2.58853	2.0792	1.33976	1.20753	1.1838	1.29467	1.25854	1.23733	1.16096	1.29298	1.18575	1.20854	1.41272	2.02917	1.24864	1.30465	1.26381	1.23475	1.39403	2.30923	1.29625	1.83861	2.20913	1.3342	1.19842	2.60123	1.26248
1555868_at	2.59003	2.55361	2.43568	2.64864	2.68626	2.52019	2.91639	2.66465	2.71426	2.57041	2.59989	2.87927	2.9513	2.56998	2.42395	2.50362	2.50174	2.286	2.58259	2.1339	2.18897	2.34795	2.29363	2.52604	2.36485	2.54468	2.8898	2.1049	2.36812	2.28173	2.62475	2.21115	2.78274	2.8562	1.29353	2.14443	2.11351	1.75958	2.12763	2.65392	1.94163	2.5833	2.44517	2.02735	2.48992	2.11245	2.75914	2.48794	2.25128
1555870_at	2.60715	2.33811	2.57285	2.52722	2.67181	2.50871	2.33039	2.76648	2.62686	2.33705	2.64301	2.81584	2.58699	2.78284	2.6203	2.22033	2.31121	2.3696	2.37644	2.33852	2.2032	2.2087	2.6171	2.26361	2.31137	2.47323	2.45568	2.64618	2.32721	2.81194	2.71049	2.62705	3.03572	2.36073	2.24565	2.27521	2.76133	2.19048	2.7387	2.58226	2.59124	2.37218	2.79974	2.13149	2.25039	2.57887	2.92931	2.46814	2.21882
1555871_at	1.44597	1.51378	1.42839	1.54948	1.16096	1.54229	1.32232	1.56046	1.54304	1.53644	1.50905	1.52581	1.47218	1.19601	1.55668	1.54575	1.55289	1.51055	1.51914	1.56447	1.5706	1.56535	1.53566	1.54495	1.53574	1.47389	1.39987	1.5851	1.54799	1.62395	1.49727	1.57231	1.98621	1.45174	1.57422	1.54124	1.67152	1.57928	1.53103	1.96319	1.6469	1.53256	1.48032	1.79862	1.52555	1.56401	1.46307	1.66449	1.54377
1555872_a_at	2.69762	2.25012	2.11229	1.70889	2.51696	2.5111	2.43531	2.52251	2.11977	2.51682	2.4582	2.4769	2.7582	2.76833	2.65629	2.51308	2.3143	2.53314	2.76215	2.72111	2.94349	2.75226	2.71115	2.78853	2.67035	2.946	3.00931	2.63715	2.77915	2.99309	2.96002	2.80083	2.93126	2.92431	2.74637	2.76236	2.91897	2.57075	2.867	2.55569	2.93362	2.73188	2.90086	2.6585	2.90728	3.0285	3.1589	2.7598	2.78159
1555874_x_at	2.88355	2.74384	2.95208	2.81546	3.03011	2.99567	2.94228	2.87246	2.66174	2.89699	2.85814	2.85907	2.79506	2.96468	2.82201	2.67938	2.69493	2.72204	2.84785	2.82361	3.11437	2.95372	2.89905	3.09113	2.84725	3.12024	3.15814	2.83431	3.02562	3.15433	3.16899	3.04649	3.20233	3.10665	2.85773	3.02691	3.08399	2.86536	3.01162	2.74937	3.0556	2.97727	3.14076	2.81479	3.07354	3.14688	3.27626	2.95884	3.04727
1555875_at	1.75852	1.5287	1.44288	1.56216	1.55407	1.5572	1.45779	1.59395	1.55587	1.16096	1.52194	1.53823	1.48682	1.5679	1.80715	1.72475	1.56743	1.52293	1.53282	1.58105	1.66908	1.5806	2.01579	1.55989	1.53725	1.49001	1.41426	1.44533	1.16096	1.54466	1.51176	1.58593	1.33467	1.38748	1.58545	1.60234	1.53161	1.59266	1.5478	1.74186	1.51158	1.6316	1.49526	1.576	1.54044	1.57748	1.38734	1.91722	1.55739
1555876_at	1.2976	1.16096	1.65518	1.20161	1.16096	1.90723	1.18869	2.19686	1.30027	1.16096	1.16096	1.16096	1.74263	1.20932	1.61229	1.16096	1.16096	1.16096	1.29491	1.16096	1.16096	1.16096	1.16096	1.16096	1.16096	1.16096	1.16096	1.16096	1.16096	1.16096	1.22242	1.16096	1.16096	1.16096	1.16096	1.16096	1.16096	1.16096	1.57826	1.16096	1.16096	1.16096	1.16096	1.16096	1.16096	1.16096	1.18585	1.16096	1.16096
1555878_at	3.08385	2.87451	2.58301	2.62204	2.92125	2.83584	2.61885	2.61305	2.89463	2.82861	2.82011	2.85248	2.99979	3.02844	2.84075	2.9686	3.02632	3.1694	3.18044	2.22994	2.16107	1.84079	2.65334	1.48285	2.04701	2.41064	1.38275	2.47137	2.23294	2.05252	2.0556	2.34604	1.22554	1.58244	2.83544	2.26475	1.9999	2.69681	1.99829	1.71108	2.67238	1.72366	1.35384	2.56713	1.34126	2.68535	2.08372	2.25478	1.85737
1555882_at	2.74643	2.72082	1.68718	2.37676	2.56585	1.98359	1.16569	2.66799	2.77337	1.7225	2.07562	2.36851	1.56365	2.51332	2.52239	2.11388	1.76967	1.20601	1.83771	1.16883	1.30375	1.16096	1.16096	1.16096	1.16096	1.16814	1.16096	1.64462	1.16096	1.17789	1.17009	1.19268	1.16096	1.16096	2.46892	1.18771	1.29852	1.9484	1.17765	1.16096	1.42824	1.16096	1.16096	1.19031	1.16096	1.16096	1.16096	1.16096	1.16096
1555884_at	1.87745	1.16096	1.16096	1.17303	1.16096	1.16096	1.16096	1.16096	1.16096	1.16096	1.16096	1.16096	1.16096	1.16096	1.16096	1.16096	1.21342	1.16096	1.16096	1.16096	1.17975	1.36969	1.16096	1.16096	1.16096	1.16096	1.16096	1.16096	1.16485	1.16096	1.16096	1.16096	1.16096	1.16096	1.75072	1.16096	1.16096	1.16096	1.16096	1.47218	1.16096	1.16096	1.19353	1.2045	1.16096	1.16096	1.16096	1.16096	1.16096
1555890_at	1.42275	1.52016	1.17984	2.25375	1.3038	1.31411	1.22715	1.28915	1.32046	2.08964	1.17975	2.03184	1.26185	1.55712	1.47126	2.16255	1.32131	1.98297	1.29317	1.32714	1.33518	1.19239	1.18798	1.17596	1.16096	1.20755	1.20847	1.36571	1.50922	1.17425	1.2596	1.29496	1.16356	1.16096	1.36271	1.16096	1.27617	1.51806	1.16096	1.26705	1.16096	1.17597	1.25464	1.32153	1.2841	1.21342	1.23138	1.17422	1.16096
1555892_s_at	1.59553	2.74084	2.87314	2.91059	1.79497	1.78622	2.1463	2.30744	1.85568	1.67298	1.90914	2.68524	1.74835	2.25582	1.8813	2.73387	1.73478	1.63594	2.76421	1.61733	1.46633	1.46127	1.32687	1.42098	1.47059	1.52895	1.29649	1.48717	1.75002	1.93582	1.3792	1.55229	1.23638	1.27723	2.04927	2.27665	1.33507	1.48612	1.42487	1.32095	1.42023	1.58244	1.28851	1.60234	1.41316	1.73164	1.2653	1.39681	1.59985
1555893_at	1.19038	1.16875	1.16153	1.17057	1.17212	1.33563	1.1624	1.17341	1.17469	1.17076	1.17039	1.17341	1.16989	1.1756	1.1765	1.1765	1.17527	1.17208	1.17462	1.19793	1.17452	1.17635	1.17016	1.16599	1.1674	1.16294	1.33628	1.18203	1.16674	1.16536	1.16266	1.1767	1.16197	1.16491	1.19063	1.17635	1.16976	1.39495	1.16643	1.16096	1.18098	1.1688	1.16364	1.18165	1.16733	1.1743	1.16209	1.16547	1.16913
1555894_s_at	2.37414	2.34341	2.41268	2.57511	2.80153	2.35541	2.31758	2.83717	2.58089	2.37011	2.47274	2.58019	2.64017	2.60817	2.48475	2.30585	2.33192	2.32996	2.521	3.08144	3.15193	3.17409	3.40421	3.33656	3.18678	3.18496	3.47572	3.276	3.12875	3.37049	3.29739	3.27566	3.51247	3.41998	2.23596	2.76183	3.29938	2.92425	3.29797	3.38219	3.33081	3.45834	3.33051	2.93654	3.22235	3.25514	3.42277	3.3572	3.18027
1555895_at	1.26953	1.25795	1.20173	1.16096	1.26559	1.1753	1.20209	1.26961	1.28046	1.26119	1.17499	1.16522	1.23041	1.28198	1.28633	1.16096	1.27738	1.16096	1.16096	1.78622	1.62857	1.34862	2.25375	1.78325	1.46251	1.79902	1.8484	1.31227	1.26059	2.27648	1.22979	1.64007	1.19199	1.21807	1.32429	1.26854	1.46055	1.45382	1.27723	1.33998	1.6276	1.82697	1.4293	1.45517	1.34673	1.88379	1.27081	2.29844	1.2641
1555898_at	1.2568	1.33461	1.1932	1.38139	1.30257	1.2506	1.19497	1.26067	1.52263	1.26349	1.35586	1.31029	1.22045	1.52608	1.63978	1.57656	1.26793	1.43858	1.60006	1.27834	1.27855	1.2776	1.25666	1.24318	1.24153	1.20961	1.1845	1.29683	1.24995	1.23889	1.21993	1.47611	1.18643	1.20948	1.3105	1.25709	1.2516	1.30779	1.24286	1.23587	1.2892	1.23879	1.21584	1.2898	1.23931	1.39396	1.24301	1.23543	1.2515
1555900_at	2.73102	2.68513	2.83379	2.72433	2.83468	2.88447	2.8395	2.7394	2.70956	2.74073	2.70576	2.72854	2.74518	2.835	2.89812	2.71618	2.901	2.78366	2.66074	2.5772	2.60766	2.61414	2.59922	2.68303	2.66568	2.69276	2.74374	2.59048	2.70426	2.64342	2.67727	2.72014	2.40803	2.72064	2.6196	2.67244	2.61133	2.59146	2.63278	2.66294	2.63881	2.66507	2.72951	2.61554	2.65761	2.61584	2.70506	2.64797	2.57188
1555902_at	1.71343	1.60631	1.93545	1.59412	1.64177	1.6311	1.66236	1.77606	1.62924	1.72848	1.72568	1.60443	1.70554	1.83998	1.66419	1.65381	1.73565	1.70146	1.70604	1.76219	1.77473	1.70643	1.62205	1.76675	1.23638	1.69925	1.68327	1.81562	1.92911	2.12696	1.72366	1.60705	1.63036	1.62395	1.74716	1.70708	1.60623	1.76138	2.00195	1.58854	1.78928	1.77043	1.5774	1.7511	1.66104	1.95448	2.3101	1.61512	1.5076
1555904_at	1.49399	1.48507	1.46359	1.49914	1.57344	1.49371	1.38856	1.85807	1.49593	1.39309	1.46171	1.47986	1.42399	1.50783	1.50975	1.49767	1.50453	1.46462	1.47108	1.51732	1.4331	1.52174	1.48654	1.48785	1.48301	1.41844	1.34979	1.45206	1.74346	1.40538	2.19399	1.52304	1.35035	1.57928	1.35333	1.493	1.28862	1.49551	1.68603	1.44912	1.56251	1.47721	1.43114	1.33766	1.50641	1.52007	1.41809	1.75929	1.53715
1555905_a_at	1.67895	2.25745	1.38313	2.18645	1.56552	1.714	1.32698	1.31319	1.96479	2.2117	1.53448	1.55131	1.50048	1.37458	1.92749	2.05623	2.17639	2.13298	2.08391	1.58383	1.87814	1.6527	1.2447	1.93047	1.28851	1.24587	1.16099	1.6145	1.5747	1.16096	1.26495	1.31683	1.16096	1.16096	2.64566	2.04466	1.16096	2.2387	1.23146	1.27233	1.16096	1.56145	1.22125	1.36216	1.55509	1.33304	1.23628	1.16096	1.63587
1555907_at	1.94351	2.10552	2.11181	2.14491	2.25924	2.12763	2.14784	2.36428	2.28799	2.11087	2.16033	1.922	1.88916	2.1364	2.0951	1.88533	2.0968	2.08664	2.04967	2.73934	2.57794	2.93204	3.04056	3.12261	2.98788	2.99125	3.35753	3.15603	2.66706	3.1806	3.09234	2.93086	3.3869	3.28541	2.32379	2.88468	3.12472	2.50561	3.11789	3.02285	2.86793	3.29401	2.718	2.59752	3.0176	3.09117	3.25412	2.91779	2.77099
1555908_at	1.32811	1.30615	1.2346	1.32462	1.3165	1.31655	1.16654	1.19261	1.33333	1.3188	1.18759	1.31979	1.27896	1.34695	1.34985	1.2692	1.22355	1.31022	1.31212	1.84203	1.92151	1.90378	1.3286	1.41948	1.67454	1.57835	1.22289	1.37806	1.32137	1.38269	1.28003	1.59838	1.22361	1.50172	1.71841	1.42091	1.54853	1.6901	1.67515	1.28905	1.36517	1.78272	1.43278	1.35769	1.72597	1.34553	1.29554	1.30302	1.32462
1555910_at	2.61629	2.56082	2.49821	2.18203	2.51746	2.4325	2.45517	2.33373	2.52882	2.56491	2.56101	2.39022	1.64557	2.46007	2.5633	2.48029	2.32089	2.4574	2.41632	2.25498	2.45496	2.39284	2.2534	2.35835	2.35751	2.32773	2.34173	2.49094	2.24538	2.40177	2.45002	2.45867	2.16987	2.0578	2.78602	2.29033	2.38355	2.56429	2.20169	2.28774	2.42563	2.01813	2.15458	2.39254	2.36098	2.50271	2.29828	2.3078	2.22396
1555912_at	1.29363	1.27884	1.26801	1.29172	1.2892	1.28392	1.21507	1.29616	1.30558	1.28076	1.2808	1.2889	1.16096	1.30788	1.31121	1.30391	1.3038	1.27363	1.16096	1.31591	1.53141	1.31335	1.29317	1.41037	1.27606	1.4499	1.93127	1.44345	1.37992	1.95216	1.62515	2.01541	2.15162	2.07338	1.34623	1.29082	2.32453	1.37641	1.9999	1.2554	1.9631	1.95236	1.95969	1.33014	1.2742	1.82376	2.12528	1.26957	1.28961
1555913_at	2.15807	2.17334	1.64018	2.12658	1.55556	1.96801	2.41064	2.21474	2.39322	1.56498	1.85145	1.90209	2.95633	2.52591	2.48247	2.13022	2.4512	2.25121	1.82787	1.79975	1.59699	1.29707	1.96214	1.16096	1.44514	1.1894	1.42975	1.37927	1.2567	1.24661	1.16096	1.32801	1.29367	1.1889	1.59818	1.27478	1.63093	1.85128	1.73083	1.52986	2.05252	1.16096	1.26839	1.35971	1.377	1.8136	1.21084	1.31421	1.91851
1555920_at	1.89647	2.13188	1.99429	2.31578	2.59146	2.04497	1.51649	2.08753	2.00841	1.85517	1.96743	1.97418	2.20793	1.92851	1.98716	2.24252	1.9974	2.21714	2.57835	1.6469	1.54667	1.99271	2.23939	1.45908	1.44224	2.85784	1.37463	1.55453	1.80995	2.02138	1.39445	1.49567	2.29495	1.37812	2.57318	2.73742	1.97588	1.55908	1.83141	2.3546	1.50391	1.44718	1.84451	1.63896	1.53161	1.80488	1.89686	1.69459	1.80121
1555923_a_at	1.25464	1.24379	1.19295	1.25653	1.25094	1.24818	1.19362	1.25891	1.26512	1.16096	1.24346	1.25384	1.21871	1.27138	1.27417	1.26686	1.26565	1.24178	1.20342	1.27576	1.28851	1.7889	1.25464	1.24121	1.23935	1.37432	1.58309	1.4165	1.61423	1.99569	1.9348	1.37208	1.3556	1.5552	1.30756	1.63036	1.88419	1.30544	1.56662	1.2975	1.29222	1.41877	1.68556	1.28951	1.2376	1.77557	1.59008	1.2332	1.25998
1555926_a_at	1.315	1.37221	1.16123	1.16776	1.7872	1.45421	1.1618	1.17042	1.19934	1.16824	1.28699	1.17053	1.16771	1.25199	1.26949	1.17292	1.1719	1.26839	1.99811	1.17153	1.16979	1.17122	1.17076	1.17977	1.1656	1.46146	1.43222	1.17622	1.18738	1.34718	1.16187	1.17148	1.16148	1.17975	1.18046	1.62185	1.16667	1.18016	1.16456	1.16233	1.17482	1.16672	1.16264	1.17598	1.1655	1.1695	1.16155	1.53265	1.16614
1555928_at	1.16096	1.16096	1.16096	1.16096	1.88666	1.16096	1.16096	1.16096	1.16096	1.16096	1.16096	1.16096	1.16096	1.16096	1.16096	1.16096	1.16096	1.16096	1.16096	1.16096	1.16096	1.16096	1.16096	1.16096	1.16096	1.16096	1.16096	1.17038	1.16096	1.16096	1.16096	1.17425	1.16096	1.16096	1.16096	1.16096	1.16096	1.16096	1.16096	1.16096	1.16096	1.16096	1.16096	1.16096	1.16096	1.16096	1.16096	1.16096	1.25402
1555929_s_at	1.21464	1.21615	1.16114	1.16664	2.70146	1.18153	1.16468	1.1691	1.24854	1.16096	1.17953	1.16916	1.16662	1.16096	1.45355	1.16096	1.19027	1.16096	1.18391	1.19291	1.19027	1.16905	1.18289	1.1758	1.16492	1.16183	1.16235	1.71882	1.1627	1.21439	1.16165	1.16921	1.20858	1.16322	1.21152	1.17138	1.18094	1.18289	1.16958	1.17018	2.13326	1.17584	1.16096	1.1732	1.17474	1.72838	1.16409	1.17409	1.16096
1555932_at	1.16096	1.16096	1.62867	1.16096	1.16096	1.16096	1.16096	1.16096	1.16096	1.16096	1.16096	1.16096	1.16096	1.16096	1.16096	1.16096	1.16096	1.16096	1.16096	1.16096	1.16096	1.16096	1.16096	1.16096	1.16096	1.16096	1.16096	1.16096	1.16096	1.16096	1.16096	1.16096	1.16096	1.16096	1.16096	1.16096	1.16096	1.16096	1.16096	1.16096	1.16096	1.16096	1.16096	1.16096	1.16096	1.16096	1.16096	1.16096	1.2544
1555935_s_at	1.20248	1.50471	1.16858	1.20208	1.20003	1.1978	1.16901	1.55363	1.21002	1.19775	1.19806	1.29702	1.18602	1.21364	1.21533	1.21152	1.20854	1.19485	1.19683	1.21577	1.21398	1.21507	1.20243	1.19151	1.19278	1.17533	1.16498	1.22718	1.16096	1.18915	1.18013	1.21663	1.16635	1.17562	1.24101	1.20221	1.19841	1.2358	1.19237	1.6644	1.22227	1.61972	1.17761	1.22509	1.19016	1.21154	1.1703	1.18887	1.199
1555938_x_at	2.94321	2.36073	2.44782	2.13684	2.07064	2.38355	1.70643	2.12402	2.03962	3.00207	2.34319	2.88803	3.0074	2.55764	2.31544	1.92687	2.04451	2.65138	2.14135	1.76372	1.76828	1.78972	2.46555	1.80268	1.76838	1.75654	1.88139	3.06415	2.2152	1.61237	1.87937	2.90839	1.6958	1.60869	2.71709	1.61929	2.23964	2.65174	2.05432	1.75778	3.11397	1.92448	2.64251	2.74764	2.04132	2.02803	1.86487	2.2811	1.76912
1555942_a_at	1.16096	1.16096	1.16096	1.16096	1.16096	1.16096	1.17188	1.16096	1.16096	1.16096	1.16096	1.16096	1.16096	1.16096	1.16096	1.16096	1.16096	1.16096	1.16096	1.16096	1.24883	1.16096	1.32629	1.24125	1.72788	1.16096	1.20181	1.31574	1.16096	1.16096	1.46359	1.16096	1.25766	1.78644	1.16096	1.16096	1.28308	1.16096	1.25391	1.16096	1.20404	1.56879	1.52676	1.16096	1.48017	1.16376	1.69778	1.16096	1.64603
1555943_at	1.8606	1.99322	1.99261	1.91009	1.96551	2.03069	2.02307	1.91683	1.87947	2.01209	1.8689	2.0088	2.02297	1.90044	1.59369	1.88302	1.90199	1.98129	1.98492	2.39442	2.15506	2.44878	2.20617	2.57473	2.47755	2.73934	2.73934	2.21687	2.04015	2.22725	2.65814	2.28182	2.87755	2.93725	1.90565	2.47893	2.42973	1.98338	2.3105	2.54509	1.99653	2.72433	2.23344	1.86424	2.54536	2.28653	2.69092	2.62122	2.36624
1555944_at	1.30266	1.35542	1.23336	1.31926	1.19615	1.16096	1.17243	1.16096	1.41441	1.1802	1.16096	1.16096	1.16096	1.16096	1.16096	1.16096	1.2866	1.16096	1.2444	1.16096	1.16096	1.16096	1.16096	1.16096	1.16096	1.16096	1.16096	1.16096	1.16096	1.16096	1.16096	1.16096	1.16096	1.16096	1.16096	1.16096	1.16096	1.16096	1.16096	1.16096	1.16096	1.16096	1.16096	1.16096	1.16096	1.16096	1.16096	1.16096	1.16096
1555945_s_at	3.0092	2.94426	3.03536	2.89661	3.01214	2.99	3.09874	2.92606	3.00138	3.02642	3.08681	3.06199	3.11772	2.98963	2.99267	3.0618	3.0685	3.10372	3.17466	2.98778	2.87816	3.02733	3.16066	2.77244	3.02392	3.00556	2.81758	3.03746	2.99395	2.7321	2.75787	3.04444	2.7394	2.94939	3.15778	3.12703	3.00249	2.95924	2.99676	3.02712	3.04008	2.70191	2.92378	3.01775	3.02079	2.94705	2.59518	3.00638	3.00368
[truncated: 24,149 more rows]
[truncated: 28 more columns]
