# Supplementary material for: Transcriptomic Analysis of Hub Genes Reveals Associated Inflammatory Pathways in Estrogen-Dependent Gynecological Diseases
Source: Biology (Basel). 2024 May 30;13(6):397. doi: 10.3390/biology13060397 (PMC11201105; doi:10.3390/biology13060397)
Supplement: Supplementary file 1 [file biology-13-00397-s001.zip › Genes in each Module.xlsx]

## Sheet: tan 
Gene ID	Gene Symbol
1552286_at	ATP6V1E2
1552621_at	UPK3BL / POLR2J3 / POLR2J2 / POLR2J
1552622_s_at	UPK3BL / POLR2J3 / LOC441259 / POLR2J2 / POLR2J
1552630_a_at	SRCAP
1552787_at	HELB
1553107_s_at	C5orf24
1553252_a_at	BRWD3
1553587_a_at	POLE4
1553611_s_at	KLHL35
1554076_s_at	TMEM136
1554103_at
1554316_at	PGLS
1554473_at	SRGAP1
1554501_at	TSC22D4
1554602_at	RBM8A
1554769_at	ZNF785
1554770_x_at	ZNF785
1555261_at
1555317_at	POLK
1555411_a_at	CCNL1
1555439_at	GTF3C3
1555679_a_at	RTN4IP1
1555827_at	CCNL1
1555865_at	TOLLIP-AS1
1555875_at	SRGAP1
1555878_at	RPS24
1555913_at	GON4L
1555960_at	HINT1
1556007_s_at	CSNK1A1
1556066_at	KDM6B
1556067_a_at	KDM6B
1556126_s_at
1556186_s_at	EMC1
1556203_a_at	SRGAP2
1556336_at	LOC101928747 / RBMX / SNORD61
1556345_s_at
1556385_at
1556434_at
1556597_a_at	LOC284513
1556601_a_at	SPATA13
1556744_a_at	ZNF654
1556821_x_at	DLEU2
1556950_s_at	SERPINB6
1557036_at	ZBTB1
1557066_at	LUC7L
1557081_at	RBM25
1557197_a_at	LGALS3
1557238_s_at
1557289_s_at	GTF2IRD2
1557350_at	G3BP1
1557688_at
1557772_at
1557810_at
1557895_at	FLJ35934
1558034_s_at	CP
1558041_a_at	KIAA0895L
1558080_s_at	DNAJC3
1558088_a_at	UBE2I
1558135_at	TAF11
1558173_a_at	LUZP1
1558331_at	SIRT2
1558365_at	PGK1
1558381_a_at	TMEM147-AS1
1558515_at	FTX
1558561_at	HM13
1558678_s_at	MALAT1
1558747_at	SMCHD1
1558938_at
1559044_at	EXOSC1
1559064_at	NUP153
1559528_at	LOC100129917
1559576_at	WDR78
1559939_at	LOC105369167
1559964_at	LOC401261
1560029_a_at	C11orf57
1560141_at	LOC100133039
1560290_at
1560703_at	LYRM9
1560720_at	MKNK1
1560741_at	SNURF / SNRPN
1560758_at
1560776_at
1560926_at
1561121_at
1561155_at
1561640_at
1561720_at	RECQL5
1561726_s_at	CD81-AS1
1561762_s_at
1561893_at
1562110_at	IWS1
1562442_a_at	SSBP1
1562516_at	WDR60
1562775_at	NUDT12
1563471_at	EPG5
1563629_a_at	ERVK13-1
1565614_at
1565913_at
1565915_at
1566166_at
1566232_at
1566507_a_at	FBXO9
1566901_at	TGIF1
1566968_at	SPRY4-IT1
1567045_at
1567213_at	PNN
1568594_s_at	TRIM52
1568620_at	CSAD
1568807_a_at	RBM26-AS1
1568856_at	NBR1
1569142_at	TRIM13
1569269_s_at	SRGAP1
1569311_at
1569353_at	CCP110
1569385_s_at	TET2
1569552_at	PTPN18
1569676_at	TOR1AIP2
1569701_at	PER3
1569941_at
1570001_at	CASP8AP2
1570048_at	DNAJC24
200710_at	ACADVL
200745_s_at	GNB1
200914_x_at	KTN1
200972_at	TSPAN3
200973_s_at	TSPAN3
201024_x_at	EIF5B
201075_s_at	SMARCC1
201076_at	SNU13
201082_s_at	SLC4A5 / DCTN1
201224_s_at	SRRM1
201294_s_at	WSB1
201340_s_at	ENC1
201376_s_at	HNRNPF
201491_at	AHSA1
201652_at	COPS5
201702_s_at	PPP1R10
201867_s_at	TBL1X
201868_s_at	TBL1X
201869_s_at	TBL1X
201917_s_at	SLC25A36
201918_at	SLC25A36
201996_s_at	SPEN
202072_at	HNRNPL
202082_s_at	SEC14L1
202209_at	LSM3
202358_s_at	SNX19
202549_at	VAPB
202676_x_at	FASTK
202844_s_at	RALBP1
202846_s_at	PIGC
202922_at	GCLC
202923_s_at	GCLC
202971_s_at	DYRK2
203089_s_at	HTRA2
203215_s_at	MYO6
203354_s_at	PSD3
203452_at	B3GAT3
203496_s_at	MED1
203551_s_at	COX11
203738_at	C5orf22
203800_s_at	MRPS14
203880_at	POPDC2 / COX17
203937_s_at	TAF1C
204117_at	PREP
204181_s_at	ZBTB43
204281_at	TEAD4
204347_at	LOC100507855 / AK4
204348_s_at	LOC100507855 / AK4
204559_s_at	LSM7
204591_at	CHL1
204653_at	TFAP2A
204654_s_at	TFAP2A
204706_at	INPP5E
204750_s_at	DSC2
204840_s_at	EEA1
204881_s_at	UGCG
204942_s_at	ALDH3B2
204986_s_at	TAOK2
205097_at	SLC26A2
205197_s_at	ATP7A
205204_at	NMB
205209_at	ACVR1B
205217_at	TIMM8A
205222_at	EHHADH
205367_at	SH2B2
205678_at	AP3B2
205680_at	MMP10
205705_at	ANKRD26
205809_s_at	WASL
205872_x_at	PDE4DIP
205888_s_at	JAKMIP2
205931_s_at	LOC401317 / CREB5
206035_at	REL
206061_s_at	DICER1
206661_at	DBF4B
206737_at	WNT11
206928_at	ZNF124
206941_x_at	SEMA3E
207020_at	HSF2BP
207186_s_at	BPTF
207236_at	ZNF345
207286_at	CEP135
207498_s_at	LOC101929829 / CYP2D6 / CYP2D7
208003_s_at	NFAT5
208177_at	SLC34A1
208200_at	IL1A
208223_s_at	ACVR1B
208297_s_at	EVI5
208610_s_at	SRRM2
208615_s_at	PTP4A2
208650_s_at	CD24
208651_x_at	CD24
208661_s_at	TTC3P1 / TTC3
208663_s_at	TTC3P1 / TTC3
208742_s_at	SAP18
208798_x_at	GOLGA8A
208835_s_at	LUC7L3
208859_s_at	ATRX
208900_s_at	TOP1
209006_s_at	RSRP1
209007_s_at	RSRP1
209015_s_at	DNAJB6
209226_s_at	TNPO1
209255_at	KLHDC10
209355_s_at	PLPP3
209376_x_at	SCAF11
209382_at	POLR3C
209403_at	TBC1D3I / TBC1D3E / LOC101060389 / TBC1D3L / TBC1D3K / TBC1D3G / TBC1D3H / TBC1D3 / TBC1D3C / TBC1D3F
209446_s_at
209524_at	HDGFRP3
209579_s_at	MBD4
209628_at	NXT2
209675_s_at	HNRNPUL1
209750_at	NR1D2
209772_s_at	CD24
209907_s_at	ITSN2
209936_at	RBM5
210057_at	LOC101060386 / BOLA2 / SMG1
210172_at	SF1
210268_at	NFX1
210282_at	ZMYM2
210307_s_at	KLHL25
210346_s_at	CLK4
210407_at	PPM1A
210425_x_at	LOC101930583 / GOLGA8B / GOLGA8A
210502_s_at	PPIE
210561_s_at	WSB1
210580_x_at	SLX1B-SULT1A4 / SLX1A-SULT1A3 / SULT1A4 / SULT1A3
210691_s_at	CACYBP
210693_at	SPPL2B
211038_s_at	CROCCP2
211085_s_at	STK4
211406_at	IER3IP1
211570_s_at	RAPSN
211595_s_at	MRPS11
211874_s_at	KAT6B
211930_at	HNRNPA3
211947_s_at	PRRC2C
211993_at	WNK1
212000_at	SUGP2
212001_at	SUGP2
212079_s_at	KMT2A
212166_at	XPO7
212172_at	AK2
212177_at	PNISR
212179_at	PNISR
212182_at	NUDT4
212232_at	FNBP4
212240_s_at	PIK3R1
212249_at	PIK3R1
212291_at	HIPK1
212359_s_at	ZSWIM8
212384_at	ATP6V1G2-DDX39B / SNORD84 / DDX39B
212452_x_at	KAT6B
212492_s_at	KDM4B
212573_at	ENDOD1
212630_at	EXOC3
212677_s_at	CEP68
212794_s_at	KIAA1033
212805_at	PRUNE2
212831_at	MEGF9
212861_at	MFSD5
212952_at
212991_at	FBXO9
213040_s_at	NPTXR
213121_at	SNRNP70
213146_at	KDM6B
213272_s_at	TMEM159
213328_at	NEK1
213400_s_at	TBL1X
213401_s_at	TBL1X
213405_at	RAB22A
213430_at	RUFY3
213460_x_at	NSUN5P2 / NSUN5P1
213517_at	PCBP2
213556_at	PINLYP
213575_at	TRA2A
213593_s_at	TRA2A
213649_at	SRSF7
213650_at	LOC101930583 / GOLGA8B / GOLGA8A
213670_x_at	NSUN5P1
213734_at	RFC5
213737_x_at	GOLGA8N
213742_at	SRSF11
213850_s_at	SCAF11
213917_at	PAX8
213956_at	CEP350
214052_x_at	PRRC2C
214250_at	NUMA1
214314_s_at	EIF5B
214374_s_at	PPFIBP1
214581_x_at	TNFRSF21
214758_at	DCAF4
214802_at	EXOC7
214805_at	SNORD10 / SNORA48 / SNORA67 / EIF4A1
214833_at	TMEM63A
214881_s_at	UBTF
214984_at	LOC101060604 / SMG1P3 / SLC7A5P1
215012_at	ZNF451
215024_at	CCZ1B
215029_at
215092_s_at	NFAT5
215123_at	NPIPA5 / NPIPB5 / LOC613037 / NPIPB4 / NPIPB3
215135_at	DNPEP
215169_at	SLC35E2B / SLC35E2
215170_s_at	CEP152
215188_at	STK24
215252_at	DNAJC7
215299_x_at	SULT1A1
215301_at	SYCE1L
215338_s_at	NKTR
215390_at
215457_at
215623_x_at	SMC4
215698_at	KDM5A
215850_s_at	NDUFA5
215920_s_at	NPIPA5 / NPIPB6 / NPIPB15 / PDXDC2P / NPIPB3 / NPIPA1
215921_at	NPIPA5 / NPIPB6 / NPIPB8 / NPIPB3
216022_at
216069_at	PRMT2
216109_at	MED13L
216222_s_at	MYO10
216349_at	DGKH
216359_at	MUC7
216388_s_at	LTB4R
216563_at	ANKRD12
216593_s_at	PIGC
216629_at	SRRM2
216983_s_at	ZNF224
217025_s_at	DBN1
217185_s_at	ZNF259P1 / ZPR1
217538_at	SGSM2
217593_at	ZSCAN18
217594_at	ZCCHC11
217649_at	ZFAND5
217659_at
217722_s_at	NGRN
217735_s_at	EIF2AK1
217766_s_at	TMEM50A
217893_s_at	AKIRIN1
217973_at	DCXR
218046_s_at	MRPS16
218067_s_at	ARGLU1
218136_s_at	SLC25A37
218219_s_at	LANCL2
218360_at	RAB22A
218415_at	VPS33B
218495_at	UXT
218618_s_at	LOC101928615 / FNDC3B
218724_s_at	TGIF2
218740_s_at	CDK5RAP3
218820_at	C14orf132
218856_at	TNFRSF21
218859_s_at	ESF1
218894_s_at	MAGOHB
218948_at	QRSL1
218973_at	EFL1
219139_s_at	CROCCP3
219158_s_at	NAA15
219221_at	ZBTB38
219233_s_at	GSDMB
219309_at	C22orf46
219439_at	C1GALT1
219441_s_at	LRRK1
219442_at	CLUHP3
219468_s_at	CUEDC1
219509_at	MYOZ1
219665_at	NUDT18
219717_at	DCAF16
219751_at	SETD6
219754_at	RBM41
219871_at	KLF3-AS1
220046_s_at	CCNL1
220338_at	RALGPS2
220434_at	COQ8B
220468_at	ARL14
220475_at	SLC28A3
220572_at	LOC100506282
220900_at
220954_s_at	MIR6840 / STAG3L5P-PVRIG2P-PILRB / PILRB
221427_s_at	CCNL2
221683_s_at	CEP290
221765_at	UGCG
221795_at	NTRK2
221955_at
221989_at	SNORA70 / RPL10
222019_at	MIR6834 / PFDN6
222034_at	SNORD96A / SNORD95 / RACK1
222158_s_at	DESI2
222313_at
222413_s_at	KMT2C
222439_s_at	THRAP3
222525_s_at	CCDC25
222528_s_at	SLC25A37
222529_at	SLC25A37
222544_s_at	WHSC1L1
222576_s_at	AGO1
222591_at	STYXL1
222634_s_at	TBL1XR1
222667_s_at	ASH1L
222679_s_at	DCUN1D1
222787_s_at	TMEM106B
222810_s_at	RASAL2
222837_s_at	NAA15
222909_s_at	BAG4
222999_s_at	CCNL2
223053_x_at	SSU72
223056_s_at	XPO5
223161_at	KIAA1147
223178_s_at	NT5DC1
223182_s_at	AGPAT3
223189_x_at	KMT2E
223203_at	FAM156B / FAM156A
223217_s_at	NFKBIZ
223218_s_at	NFKBIZ
223259_at	ORMDL3
223478_at	TIMM8B
223577_x_at	MALAT1
223578_x_at	MALAT1
223679_at	CTNNB1
223724_s_at	STAG3L2 / STAG3L3 / STAG3L1
223818_s_at	RSF1
223940_x_at	MALAT1
224106_at	NTMT1
224469_s_at	INF2
224489_at	LOC101929774
224490_s_at	LOC101929774
224509_s_at	RTN4IP1
224535_s_at	MRPL57
224558_s_at	MALAT1
224559_at	MALAT1
224563_at	WASF2
224566_at	MIR612 / NEAT1
224567_x_at	MALAT1
224568_x_at	MALAT1
224580_at	SLC38A1
224717_s_at	SMIM7
224736_at	CCAR1
224754_at	SP1
224832_at	DUSP16
224933_s_at	JMJD1C
224943_at	BTBD7
224963_at	SLC26A2
225041_at	MPHOSPH8
225107_at	HNRNPA2B1
225115_at	HIPK2
225116_at	HIPK2
225152_at	ZNF622
225178_at	TTC14
225239_at	MIR612 / NEAT1
225310_at	LOC101928747 / RBMX / SNORD61
225321_s_at	MIR6840 / STAG3L5P-PVRIG2P-PILRB / PILRB
225476_at	GPANK1
225507_at	PNISR
225561_at	SELT
225590_at	SH3RF1
225791_at	UBE2F
225844_at	POLE4
225932_s_at	HNRNPA2B1
225937_at	CUX1
225979_at	PLEKHG2
226060_at	RFT1
226076_s_at	MBD6
226085_at	CBX5
226105_at	C1GALT1
226107_at	C1GALT1
226184_at	FMNL2
226318_at	TBRG1
226485_at	LOC101928274 / VSIG10
226487_at	FAM222A
226585_at	NEIL2
226663_at	ANKRD10-IT1
226675_s_at	MALAT1
226854_at	MTG2
226877_at	RPL32P3
226975_at	RNPC3
226999_at	RNPC3
227008_at	HDDC3
227062_at	MIR612 / NEAT1
227082_at	ZBTB20
227129_x_at	LINC01000
227223_at	RBM39
227232_at	EVL
227259_at	CD47
227454_at	TAOK1
227484_at	SRGAP1
227501_at
227510_x_at	MALAT1
227514_at	ITPRIPL2
227567_at	LINC00674
227621_at	WTAP
227667_at	CUEDC1
227748_at	RBMXL1
227758_at	RERG
227816_at	NTN1
227851_s_at
227884_at	TAF15
227918_s_at	ZYG11B
227939_s_at	TRA2A
227954_at	ITPRIPL2
228030_at	RBM6
228147_at	SEPT7P2
228156_at
228277_at	FBXL19
228278_at	NFIX
228295_at	WDR59
228477_at	ARGLU1
228483_s_at	TAF9B
228520_s_at	APLP2
228689_at	NDUFA11
228733_at	PUSL1
228753_at	LOC101927974
228755_at	GIGYF1
228818_at
228907_at
228927_at	ZNF397
228977_at	LOC729680
228998_at	TNRC6B
229060_at	YPEL2
229139_at	JPH1
229193_at	LUC7L3
229272_at	FNBP4
229274_at	GNAS
229307_at	ANKRD28
229389_at	ATG16L2
229398_at	RAB18
229413_s_at	PCGF3
229426_at	COX5A
229574_at	TRA2A
229586_at	CHD9
229650_s_at	SMIM7
229660_at	SPATA33
229689_s_at
229706_at	TCERG1
229765_at	ZNF207
229775_s_at	AFDN
229873_at	KCTD21
229966_at	EWSR1
229985_at	BTNL9
230014_at
230053_at
230058_at	SDCCAG3
230085_at	PDK3
230086_at	FNBP1
230180_at	DDX17
230186_at	TMEM136
230200_at	NSUN6
230213_at	C19orf43
230256_at	RUSC1-AS1
230257_s_at	TSEN15
230270_at	PRPF38B
230333_at
230375_at	PNISR
230389_at	FNBP1
230392_at
230401_at
230424_at	NREP
230461_s_at	MUM1
230462_at	NUMB
230516_at	MALSU1
230609_at	CLINT1
230621_at	IAH1
230630_at	LOC100507855 / AK4
230669_at	RASA2
230703_at
230735_at
230742_at	RBM5
230783_at	LOC283713 / OTUD7A
230808_at	FNTA
230820_at	SMURF2
230868_at
230872_s_at	ARPC4-TTLL3 / TTLL3 / ARPC4
230892_at
230987_at
231011_at	LARP1B
231108_at	FUS
231149_s_at	ULK4
231173_at	PYROXD1
231225_at
231235_at	NKTR
231259_s_at	CCND2
231386_at	FAM228A
231393_x_at	ZBTB43
231484_at
231735_s_at	MALAT1
231829_at	MAVS
231859_at	C14orf132
231866_at	LNPEP
231890_at
231920_s_at	CSNK1G1
231989_s_at	LOC101060604 / NPIPA5 / SMG1P3 / NPIPB5 / SMG1P1 / LOC613037 / NPIPB4 / SLC7A5P1 / NPIPB3
232055_at	SFXN1
232094_at	KATNBL1
232125_at	ZBTB20
232138_at	MBNL2
232141_at	U2AF1
232167_at	SLC2A11
232216_at	YME1L1
232236_at
232277_at	SLC28A3
232344_at
232466_at	CUL4A
232487_at	SFT2D1
232489_at	TRMT13
232498_at	MROH1
232529_at	SP3
232535_at	RSBN1L
232536_at	LRRC3 / LRRC3DN
232569_at
232627_at	HGS
232637_at	37500
232645_at	LOC153684
232667_at
232749_at
232876_at
232901_at	RARS2
232912_at	GPR180
232940_s_at	KMT2C
232945_at	PUS10
232958_at
233009_at
233024_at
233078_at	API5
233089_at	QRSL1
233105_at
233127_at
233132_at	BMS1P20
233176_at	LOC100507642
233198_at	GOLGA2P5
233204_at
233231_at
233248_at
233271_at
233303_at
233309_at
233317_at	CD9
233388_at
233406_at
233458_at	LOC101060521 / POLR3E
233461_x_at	ZNF226
233559_s_at	WDFY1
233819_s_at	LTN1
233888_s_at	SRGAP1
233893_s_at	UVSSA
234260_at
234759_at	LOC100287497
234989_at	MIR612 / NEAT1
234991_at	ZXDC
235003_at	UHMK1
235009_at	BOD1L1
235060_at	LOC100190986
235167_at	LOC100190986
235172_at	GABPB1-AS1
235192_at	TP53RK
235206_at
235263_at	STAG3L2 / STAG3L3 / STAG3L1
235376_at
235409_at	MGA
235421_at	MAP3K8
235461_at	TET2
235496_at	HRCT1
235511_at	RBM14-RBM4 / RBM4
235523_at	CTC1
235547_at	N4BP2L2
235575_at
235589_s_at
235592_at
235663_at
235716_at
235729_at	ZNF514
235752_at
235775_at	TMTC2
235783_at	MRTO4
235784_at
235796_at
235830_at	NT5DC1
235952_at	DGKH
236149_at
236181_at	LOC389831
236210_at
236224_at	RIT1
236250_at	AFG3L1P
236254_at	VPS13B
236274_at	EIF3B
236314_at	EPM2AIP1
236327_at	CEPT1
236346_at
236353_at	LOC102724851 / LOC101927268
236368_at	KIAA0368
236390_at	SLX4IP
236417_at
236429_at	ZNF83
236524_at
236582_at
236659_x_at
236696_at	U2SURP
236700_at	EIF3C
236766_at
236778_at
236808_at	FGFR1OP2
236814_at	MDM4
236841_at	LOC100134445
236846_at	MIR646HG
236862_at	GOPC
236889_at
236930_at	LOC101930388 / LOC101928143 / NUMB
236946_at
236953_s_at	NHLRC3
236955_at
236985_at
236999_at	PPWD1
237072_at
237208_at	WDR61
237238_at	WWC1
237444_at	KIF13A
237502_at	CRLS1
237560_at	MRPS5
237576_x_at	LOC101927093
237577_at	PCNP
237725_x_at	SMC5
237733_at
237741_at	SLC25A36
237750_at	XPNPEP3
237884_x_at	TRPM7
237943_at	TMCC1
237999_at
238040_at
238089_at	MAN2C1
238130_at	NFATC2IP
238170_at
238281_at
238311_at
238341_at
238350_at	UBN2
238430_x_at	SLFN5
238444_at	ZNF618
238449_at	SMG1P5
238468_at	TNRC6B
238536_at	LOC286272
238555_at
238563_at
238602_at	DIS3L2
238610_s_at
238611_at
238635_at	TMEM267
238672_at
238723_at	ATXN3
238761_at	ELK4
238797_at	TRIM11
238831_at	TMEM33
238838_at	TCERG1
238851_at	ANKRD13A
238884_at
238898_at	FOXP4-AS1
238910_at	CLUHP3
238951_at
238970_at
238982_at	DENR
238987_at	B4GALT1
238990_x_at	TRIM61
239014_at	CCAR1
239022_at
239046_at
239090_at	FAM161A
239163_at	UBE2B
239175_at
239251_at
239266_at
239385_at	TFG
239393_at
239421_at	DLGAP1-AS1
239432_at	PSMA3-AS1
239469_at
239487_at
239504_at
239562_at	MTHFD2L
239596_at	SLC30A7
239653_at
239742_at	LOC101930415
239771_at	CAND1
239831_at	TMEM106C
239851_at
239895_at	AQR
239926_at
240061_at
240105_at
240141_at
240145_at	DGKH
240146_at
240168_at	XPO7
240221_at	CSNK1A1
240234_at
240246_at	FRG1JP
240262_at
240278_at	RASSF1-AS1
240282_at	WDR1
240307_at
240339_at
240391_at	NDUFB2
240478_at
240728_at
240859_at	ZFYVE16
240957_at
240971_x_at
240990_at	RAB5A
241018_at	TMEM59
241397_at
241403_at	CLK4
241569_at
241619_at	CALM3 / CALM2 / CALM1
241702_at
241716_at	HSPD1
241722_x_at
241728_at
241755_at	UQCRC2
241757_x_at	DYNC2LI1
241824_at
241843_at	SNORA28 / EIF5
241857_at
241867_at
241879_at	LPP
241885_at
241933_at	QRSL1
241941_at	LOC105372255
241955_at	HECTD1
242049_s_at	NBAS
242059_at
242109_at
242163_at	THRAP3
242191_at
242248_at	PHKB
242265_at	BRD8
242325_at	YWHAH
242352_at	NIPBL
242424_at
242431_at
242433_at	ZBTB11
242467_at
242482_at	PRKAR1A
242518_at	RAD51-AS1
242549_at	PRKD3
242550_at	EIF3B
242562_at
242612_at
242617_at	TMED8
242640_at	PROSER3
242665_at	FMNL2
242669_at	UFM1
242691_at
242693_at
242710_at
242722_at	LMO7
242725_at
242751_at
242772_x_at
242819_at
242878_at
242882_at	RNF207
242903_at	IFNGR1
242918_at	NASP
242974_at	CD47
243001_at	RBFA
243031_at
243046_at
243072_at
243213_at	STAT3
243293_at
243296_at	NAMPT
243329_at
243361_at	SREK1
243369_at
243431_at
243432_at
243498_at
243514_at	WDFY2
243528_at
243543_at
243593_s_at
243630_at	NDUFB1
243648_at	ZBED6
243650_at	PLEKHH2
243683_at	MORF4L2
243739_at
243759_at	SCAF4
243857_at	MORF4L2
243908_at
243934_at	ODF3B
244026_at
244031_at
244042_x_at
244047_at
244150_at
244153_at	ZNF207
244219_at
244286_at
244396_at	G3BP1
244401_at	LCA5
244490_at	LINC01355
244546_at	CYCS
244695_at	GHRLOS
244745_at	RERG
244755_at	XPR1
244766_at	LOC102723773 / LOC101060604 / LOC101060596 / LOC101060386 / SMG1P7 / NPIPA5 / SMG1P3 / NPIPB5 / SMG1P1 / LOC613037 / SMG1P5 / BOLA2 / SMG1P2 / NPIPB4 / SLC7A5P1 / SMG1
244780_at	SGPP2
244790_at	MTCP1
244801_at	PSMB7
244804_at	SQSTM1
244815_at
244822_at	GART
244869_at
35436_at	GOLGA2
41037_at	TEAD4
60815_at	POLR2J4
64371_at	SUGP2

## Sheet: violet 
Gene ID	Gene Symbol
1552735_at	PCDHGA4
208504_x_at	PCDHB11
209463_s_at	TAF12
210674_s_at	PCDHA1 / PCDHA2 / PCDHA3 / PCDHA4 / PCDHA5 / PCDHA6 / PCDHA7 / PCDHA8 / PCDHA10 / PCDHA11 / PCDHA12 / PCDHA13 / PCDHAC1 / PCDHAC2 / PCDHA9
215011_at	SNHG3 / SNORA73A
215543_s_at	LARGE1
218664_at	MECR
221317_x_at	PCDHB6
221408_x_at	PCDHB12
221410_x_at	PCDHB3
221450_x_at	PCDHB13
223435_s_at	PCDHA1 / PCDHA2 / PCDHA3 / PCDHA4 / PCDHA5 / PCDHA6 / PCDHA7 / PCDHA8 / PCDHA10 / PCDHA11 / PCDHA12 / PCDHA13 / PCDHAC1 / PCDHAC2 / PCDHA9
223629_at	PCDHB5
223773_s_at	SNORA16A / SNORA61 / SNORA44 / SNHG12
223774_at	SNORA16A / SNORA61 / SNORA44 / SNHG12
223854_at	PCDHB9 / PCDHB10
224212_s_at	PCDHA1 / PCDHA2 / PCDHA3 / PCDHA4 / PCDHA5 / PCDHA6 / PCDHA7 / PCDHA8 / PCDHA10 / PCDHA11 / PCDHA12 / PCDHA13 / PCDHAC1 / PCDHAC2 / PCDHA9
224746_at	KIAA1522
228990_at	SNORA16A / SNORA61 / SNORA44 / SNHG12
228997_at	TRNAU1AP
230932_at	RNF130
231725_at	PCDHB2
231726_at	PCDHB14
231738_at	PCDHB7
232099_at	PCDHB16
232415_at	PCDHB13
233364_s_at
234724_x_at	PCDHB18P
238964_at	FIGN
239443_at	PCDHB6
239710_at	FIGN
242481_at
242828_at	FIGN
243252_at
243483_at	TRPM8

## Sheet: yellow 
Gene ID	Gene Symbol
1552264_a_at	MAPK1
1552291_at	PIGX
1552299_at	AK9
1552312_a_at	MFAP3
1552370_at	C4orf33
1552375_at	ZNF333
1552478_a_at	IRF6
1552481_s_at	MAN1A2
1552610_a_at	JAK1
1552613_s_at	CDC42SE2
1552617_a_at	RFWD2
1552625_a_at	TRNT1
1552627_a_at	ARHGAP5
1552648_a_at	TNFRSF10A
1552660_a_at	C5orf22
1552678_a_at	USP28
1552685_a_at	GRHL1
1552812_a_at	SENP1
1552921_a_at	FIGNL1
1552928_s_at	TAB3
1552931_a_at	PDE8A
1552978_a_at	SCAMP1
1553055_a_at	SLFN5
1553105_s_at	DSG2
1553106_at	C5orf24
1553108_at	C5orf24
1553112_s_at	CDK8
1553117_a_at	STK38
1553122_s_at	RBAK
1553138_a_at	ANKLE1
1553148_a_at	SNX13
1553214_a_at	CCDC7
1553216_at	ZNF41
1553217_s_at	ZNF41
1553225_s_at	ZNF75D
1553247_a_at	ZNF709
1553348_a_at	NFX1
1553530_a_at	ITGB1
1553668_at	LRCH3
1553679_s_at	VKORC1L1
1553685_s_at	SP1
1553691_at	B3GALNT2
1553694_a_at	PIK3C2A
1553697_at	CCSAP
1553725_s_at	ZNF644
1553750_a_at	FAM76B
1554029_a_at	TTC37
1554037_a_at	ZBTB24
1554052_at	CNOT1
1554089_s_at	SBDSP1 / SBDS
1554101_a_at	TMTC4
1554102_a_at	TMTC4
1554159_a_at	ZMYND11
1554193_s_at	MANEA
1554217_a_at	VPS50
1554249_a_at	ZNF638-IT1 / ZNF638
1554260_a_at	FRYL
1554273_a_at	ERAP2
1554292_a_at	UHRF1BP1L
1554321_a_at	NFS1
1554333_at	DNAJA4
1554339_a_at	COG3
1554352_s_at	DENND4A
1554365_a_at	PPP2R5C
1554390_s_at	ACTR2
1554397_s_at	UEVLD
1554414_a_at	OSGIN2
1554441_a_at	WAPL
1554449_at	MIER3
1554450_s_at	MIER3
1554462_a_at	DNAJB9
1554464_a_at	CRTAP
1554470_s_at	ZBTB44
1554489_a_at	CEP70
1554493_s_at	THADA
1554509_a_at	FAM188A
1554577_a_at	PSMD10
1554606_at	CEP120
1554614_a_at	PTBP2
1554619_at	MBLAC2
1554627_a_at	ASCC1
1554679_a_at	LAPTM4B
1554726_at	ZNF655
1554740_a_at	IPP
1554767_s_at	CRYZL1
1554774_at	MINA
1554835_a_at	B3GNT5
1554878_a_at	ABCD3
1554883_a_at	ERCC8
1554885_a_at	PRIM2B / PRIM2
1554918_a_at	ABCC4
1554973_a_at	ZBTB26
1555004_a_at	RBL1
1555037_a_at	IDH1
1555039_a_at	ABCC4
1555122_at	ADGRA3
1555123_at	ST6GAL2
1555153_s_at	FCHO2
1555193_a_at	ZNF277
1555202_a_at	RPRD1A
1555226_s_at	C1orf43
1555240_s_at	GNG12
1555326_a_at	ADAM9
1555334_s_at	SLC30A5
1555363_s_at	LINC00663
1555419_a_at	ASAH1
1555434_a_at	SLC39A14
1555460_a_at	SLC39A6
1555464_at	IFIH1
1555561_a_at	UGGT2
1555564_a_at	CFI
1555595_at	SCRN3
1555733_s_at	AP1S3
1555793_a_at	ZFP82
1555797_a_at	ARPC5
1555814_a_at	RHOA
1555829_at	ESYT2
1555972_s_at	FBXO28
1556039_s_at	GPR173
1556125_at
1556308_at	PRRT3
1556348_at	HEATR1
1556551_s_at	SLC39A6
1557078_at	SLFN5
1557100_s_at	HECTD1
1557119_a_at	ZNF575
1557455_s_at	MOSPD1
1557609_s_at	TBC1D12
1557707_at
1557910_at	HSP90AB1
1557918_s_at	SLC16A1
1557944_s_at	TMX2-CTNND1 / CTNND1
1557984_s_at	RPAP3
1558014_s_at	FAR1
1558015_s_at	ACTR2
1558093_s_at	SNHG4 / MATR3
1558142_at	TNRC6B
1558152_at	LOC100131262
1558588_at	LOC100996741 / LINC00869
1558775_s_at	NSMAF
1558934_a_at	GTF2H5
1558959_at	FAM126B
1559052_s_at	PAK2
1559094_at	FBXO9
1559096_x_at	FBXO9
1559517_a_at	SPIRE1
1559881_s_at	ZNF12
1559883_s_at	SAMHD1
1559916_a_at
1559936_at
1559954_s_at	DDX42
1560020_at	DNAJC13
1560026_at
1560514_at	LINC00636
1560679_at	LINC01127
1562059_at
1562474_at	LOC101929147
1562966_at	KIAA1217
1563111_a_at	PIGX
1563147_at
1563649_at
1564053_a_at	YTHDF3
1564064_a_at	ATP11B
1564962_at	ZNF92
1565131_x_at	MAP3K2
1565269_s_at	ATF1
1566472_s_at	LOC100996506 / RETSAT
1566987_s_at	LINC00674
1567032_s_at	ZNF160
1568877_a_at	ACBD5
1568954_s_at	C16orf72
1569022_a_at	PIK3C2A
1569025_s_at	FAM13A
1569057_s_at	MIA3
1569110_x_at	LOC728613
1569472_s_at	TTC3P1 / TTC3
1569857_s_at	TPP2
1569952_x_at	SDCBPP2
200008_s_at	GDI2
200598_s_at	MIR3652 / HSP90B1
200604_s_at	PRKAR1A
200658_s_at	PHB
200701_at	NPC2
200727_s_at	ACTR2
200737_at	PGK1
200760_s_at	ARL6IP5
200769_s_at	MAT2A
200776_s_at	BZW1
200798_x_at	MCL1
200804_at	TMBIM6
200806_s_at	HSPD1
200813_s_at	PAFAH1B1
200831_s_at	SCD
200841_s_at	EPRS
200890_s_at	SSR1
200898_s_at	MGEA5
200900_s_at	M6PR
200908_s_at	RPLP2
200927_s_at	RAB14
200929_at	TMED10
200946_x_at	GLUD1
200987_x_at	PSME3
201078_at	TM9SF2
201095_at	DAP
201101_s_at	BCLAF1
201120_s_at	PGRMC1
201130_s_at	CDH1
201151_s_at	MBNL1
201160_s_at	YBX3
201161_s_at	YBX3
201197_at	AMD1
201211_s_at	DDX3X
201239_s_at	SPCS2
201259_s_at	SYPL1
201276_at	RAB5B
201313_at	ENO2
201337_s_at	VAMP3
201345_s_at	UBE2D2
201399_s_at	TRAM1
201432_at	CAT
201435_s_at	EIF4E
201446_s_at	TIA1
201457_x_at	BUB3
201462_at	SCRN1
201490_s_at	PPIF
201504_s_at	TSN
201521_s_at	NCBP2
201523_x_at	UBE2N
201526_at	ARF5
201532_at	PSMA3
201543_s_at	SAR1A
201559_s_at	CLIC4
201571_s_at	DCTD
201574_at	ETF1
201582_at	SEC23B
201583_s_at	SEC23B
201646_at	SCARB2
201657_at	ARL1
201659_s_at	ARL1
201688_s_at	TPD52
201711_x_at	RANBP2
201716_at	SNX1
201732_s_at	CLCN3
201733_at	CLCN3
201799_s_at	OSBP
201823_s_at	RNF14
201831_s_at	USO1
201902_s_at	YY1
201912_s_at	GSPT1
201936_s_at	EIF4G3
201940_at	CPD
201942_s_at	CPD
201943_s_at	CPD
201946_s_at	CCT2
201971_s_at	ATP6V1A
202019_s_at	LANCL1
202048_s_at	CBX6
202062_s_at	SEL1L
202075_s_at	PLTP
202089_s_at	SLC39A6
202111_at	SLC4A2
202129_s_at	RIOK3
202131_s_at	RIOK3
202137_s_at	ZMYND11
202147_s_at	IFRD1
202161_at	PKN1
202164_s_at	CNOT8
202166_s_at	PPP1R2
202193_at	LIMK2
202195_s_at	TMED5
202213_s_at	CUL4B
202226_s_at	CRK
202278_s_at	SPTLC1
202303_x_at	SMARCA5
202374_s_at	RAB3GAP2 / AURKAPS1
202440_s_at	ST5
202444_s_at	ERLIN1
202454_s_at	ERBB3
202480_s_at	DEDD
202500_at	DNAJB2
202516_s_at	DLG1
202527_s_at	SMAD4
202551_s_at	LOC101929500 / CRIM1
202552_s_at	LOC101929500 / CRIM1
202583_s_at	RANBP9
202585_s_at	NFX1
202593_s_at	GDE1
202601_s_at	HTATSF1
202604_x_at	ADAM10
202682_s_at	USP4
202697_at	NUDT21
202721_s_at	GFPT1
202783_at	NNT
202784_s_at	NNT
202796_at	SYNPO
202802_at	DHPS
202817_s_at	SS18
202873_at	ATP6V1C1
202883_s_at	PPP2R1B
202884_s_at	PPP2R1B
202886_s_at	PPP2R1B
202889_x_at	MAP7
202906_s_at	NBN
202918_s_at	HSPE1-MOB4 / MOB4
202955_s_at	ARFGEF1
202978_s_at	CREBZF
203032_s_at	FH
203041_s_at	LAMP2
203087_s_at	KIF2A
203099_s_at	CDYL
203100_s_at	CDYL
203125_x_at	SLC11A2
203134_at	PICALM
203141_s_at	AP3B1
203158_s_at	GLS
203165_s_at	SLC33A1
203168_at	ATF6B
203196_at	ABCC4
203199_s_at	MTRR
203207_s_at	MTFR1
203227_s_at	TSPAN31
203242_s_at	PDLIM5
203243_s_at	PDLIM5
203248_at	ZNF24
203255_at	FBXO11
203293_s_at	LMAN1
203294_s_at	LMAN1
203372_s_at	SOCS2
203376_at	CDC40
203413_at	NELL2
203427_at	ASF1A
203428_s_at	ASF1A
203457_at	STX7
203488_at	ADGRL1
203491_s_at	CEP57
203516_at	SNTA1
203520_s_at	ZNF318
203532_x_at	CUL5
203578_s_at	SLC7A6
203579_s_at	SLC7A6
203635_at	DSCR3
203641_s_at	COBLL1
203642_s_at	COBLL1
203646_at	FDX1
203647_s_at	FDX1
203660_s_at	PCNT
203676_at	GNS
203679_at	TMED1
203713_s_at	LLGL2
203720_s_at	ERCC1
203736_s_at	PPFIBP1
203779_s_at	MPZL2
203811_s_at	DNAJB4
203829_at	ELP4
203854_at	CFI
203871_at	SENP3
203910_at	ARHGAP29
203990_s_at	KDM6A
203997_at	PTPN3
204073_s_at	MYRF
204088_at	P2RX4
204099_at	SMARCD3
204105_s_at	NRCAM
204107_at	NFYA
204119_s_at	ADK
204124_at	SLC34A2
204156_at	SIK3
204160_s_at	ENPP4
204161_s_at	ENPP4
204186_s_at	PPID
204210_s_at	PCYT1A
204234_s_at	ZNF195
204263_s_at	CPT2
204313_s_at	CREB1
204332_s_at	AGA
204404_at	SLC12A2
204426_at	TMED2
204427_s_at	TMED2
204460_s_at	RAD1
204467_s_at	SNCA
204569_at	ICK
204666_s_at	SIKE1
204716_at	CCDC6
204718_at	EPHB6
204725_s_at	NCK1
204730_at	RIMS3
204783_at	MLF1
204784_s_at	MLF1
204799_at	ZBED4
204824_at	ENDOG
204833_at	ATG12
204841_s_at	EEA1
204843_s_at	PRKAR2A
204902_s_at	ATG4B
204969_s_at	RDX
204993_at	GNAZ
205017_s_at	MBNL2
205018_s_at	MBNL2
205031_at	EFNB3
205045_at	AKAP10
205059_s_at	IDUA
205078_at	PIGF
205084_at	BCAP29
205154_at	LRRN2
205171_at	PTPN4
205219_s_at	GALK2
205308_at	ZC2HC1A
205329_s_at	SNX4
205355_at	ACADSB
205369_x_at	DBT
205371_s_at	DBT
205383_s_at	ZBTB20
205384_at	FXYD1
205396_at	SMAD3
205408_at	MLLT10
205410_s_at	ATP2B4
205411_at	STK4
205420_at	PEX7
205458_at	MC1R
205503_at	PTPN14
205555_s_at	MSX2
205658_s_at	SNAPC4
205691_at	SYNGR3
205763_s_at	DDX18
205770_at	GSR
205810_s_at	WASL
205822_s_at	HMGCS1
205835_s_at	YTHDC2
205839_s_at	TSPOAP1
205868_s_at	PTPN11
205869_at	PRSS2 / PRSS1
205920_at	SLC6A6
206020_at	SOCS6
206072_at	UCN
206099_at	PRKCH
206235_at	LIG4
206274_s_at	CROCC
206288_at	PGGT1B
206303_s_at	NUDT4P1 / NUDT4P2 / NUDT4
206331_at	CALCRL
206396_at	SLC1A1
206429_at	F2RL1
206468_s_at	METTL13
206474_at	CDK17
206532_at	SMARCB1
206536_s_at	XIAP
206560_s_at	MIA
206562_s_at	CSNK1A1
206667_s_at	SCAMP1
206668_s_at	SCAMP1
206698_at	XK
206718_at	LMO1
206748_s_at	SPAG9
206809_s_at	HNRNPA3 / HNRNPA3P1
206877_at	MXD1
206900_x_at	ZNF253
206917_at	GNA13
206920_s_at	GLE1
206965_at	KLF12
207047_s_at	CLCNKB / CLCNKA
207079_s_at	MED6
207090_x_at	ZFP30
207099_s_at	CHM
207108_s_at	NIPBL
207110_at	LOC100996843 / KCNJ18 / KCNJ12
207112_s_at	GAB1
207223_s_at	PTBP3
207247_s_at	ZFY / ZFX
207265_s_at	KDELR3
207291_at	PRRG4
207319_s_at	CDK13
207326_at	BTC
207332_s_at	TFRC
207361_at	HBP1
207463_x_at	PRSS3
207464_at	AHCYL1
207563_s_at	OGT
207564_x_at	OGT
207594_s_at	SYNJ1
207627_s_at	TFCP2
207645_s_at	CHD1L
207688_s_at	INHBC
207732_s_at	DLG3
207740_s_at	NUP62
207764_s_at	HIPK3
207782_s_at	PSEN1
207791_s_at	RAB1A
207831_x_at	DHPS
207833_s_at	HLCS
208029_s_at	LAPTM4B
208042_at	AGGF1
208047_s_at	NAB1
208055_s_at	HERC4
208084_at	LOC100505984 / ITGB6
208097_s_at	TMX1
208165_s_at	PRSS16
208194_s_at	STAM2
208264_s_at	EIF3J
208290_s_at	EIF5
208310_s_at	CCZ1B / CCZ1
208316_s_at	OCRL
208351_s_at	MAPK1
208442_s_at	ATM
208459_s_at	XPO7
208499_s_at	DNAJC3
208512_s_at	AFDN
208653_s_at	CD164
208664_s_at	TTC3P1 / TTC3
208698_s_at	NONO
208702_x_at	APLP2
208744_x_at	HSPH1
208767_s_at	LAPTM4B
208781_x_at	SNX3
208800_at	SRP72
208811_s_at	TMEM135 / DNAJB6
208840_s_at	G3BP2
208848_at	ADH5
208852_s_at	CANX
208857_s_at	PCMT1
208860_s_at	ATRX
208867_s_at	CSNK1A1
208875_s_at	PAK2
208876_s_at	PAK2
208925_at	CLDND1
208985_s_at	EIF3J
208992_s_at	STAT3
209027_s_at	ABI1
209055_s_at	CDC5L
209062_x_at	NCOA3
209080_x_at	GLRX3
209131_s_at	SNAP23
209142_s_at	UBE2G1
209175_at	SEC23IP
209180_at	RABGGTB
209231_s_at	DCTN5
209234_at	KIF1B
209248_at	GHITM
209249_s_at	GHITM
209338_at	TFCP2
209343_at	EFHD1
209362_at	LOC101928625 / MED21
209363_s_at	LOC101928625 / MED21
209445_x_at	COA1
209456_s_at	FBXW11
209519_at	NCBP1
209580_s_at	MBD4
209592_s_at	DCAF7
209599_s_at	PRUNE1
209629_s_at	NXT2
209632_at	PPP2R3A
209653_at	KPNA4
209713_s_at	SLC35D1
209789_at	CORO2B
209799_at	PRKAA1
209853_s_at	PSME3
209876_at	GIT2
209895_at	PTPN11
209896_s_at	PTPN11
209925_at	OCLN
209956_s_at	CAMK2B
210041_s_at	PGM3
210051_at	RAPGEF3
210062_s_at	ZNF589
210087_s_at	MPZL1
210104_at	MED6
210112_at	HPS1
210148_at	HIPK3
210153_s_at	ME2
210154_at	ME2
210156_s_at	PCMT1
210180_s_at	TRA2B
210186_s_at	LOC101929368 / FKBP1A
210188_at	GABPA
210223_s_at	MR1
210235_s_at	PPFIA1
210253_at	HTATIP2
210256_s_at	PIP5K1A
210269_s_at	AKAP17A
210281_s_at	ZMYM2
210284_s_at	TAB2
210286_s_at	SLC4A7
210293_s_at	SEC23B
210296_s_at	PEX2
210304_at	PDE6B
210319_x_at	MSX2
210337_s_at	ACLY
210449_x_at	MAPK14
210458_s_at	TANK
210480_s_at	MYO6
210510_s_at	NRP1
210529_s_at	LOC100294033 / TCAF1
210537_s_at	TADA2A
210544_s_at	ALDH3A2
210567_s_at	SKP2
210589_s_at	GBAP1
210594_x_at	MPZL1
210625_s_at	AKAP1
210635_s_at	KLHL20
210653_s_at	BCKDHB
210716_s_at	CLIP1
210732_s_at	LGALS8
210733_at	TRAM1
210734_x_at	MAX
210756_s_at	NOTCH2
210790_s_at	SAR1A
210802_s_at	DIMT1
210815_s_at	CALCRL
210828_s_at	ARNT
210830_s_at	PON2
210892_s_at	GTF2I
210904_s_at	IL13RA1
210951_x_at	RAB27A
210971_s_at	ARNTL
210988_s_at	PRUNE1
210994_x_at	TRIM23
211016_x_at	HSPA4
211020_at	GCNT2
211051_s_at	EXTL3
211077_s_at	TLK1
211078_s_at	STK3
211081_s_at	MAP4K5
211090_s_at	PRPF4B
211094_s_at	NF1P9 / NF1
211150_s_at	DLAT
211162_x_at	SCD
211167_s_at	GCK
211205_x_at	PIP5K1A
211212_s_at	ORC5
211220_s_at	HSF2
211272_s_at	DGKA
211329_x_at	HFE
211363_s_at	MTAP
211376_s_at	NSMCE4A
211404_s_at	APLP2
211455_at
211514_at	DSTYK
211515_s_at	DSTYK
211536_x_at	MAP3K7
211537_x_at	MAP3K7
211547_s_at	PAFAH1B1
211558_s_at	DHPS
211559_s_at	CCNG2
211574_s_at	CD46
211580_s_at	PIK3R3
211665_s_at	SOS2
211681_s_at	PDLIM5
211708_s_at	SCD
211797_s_at	NFYC
211801_x_at	MFN1
211804_s_at	CDK2
211810_s_at	GALC
211812_s_at	B3GALNT1
211842_s_at	SLC24A1
211849_s_at	RNGTT
211855_s_at	SLC25A14
211889_x_at	CEACAM1
211922_s_at	CAT
211949_s_at	NOLC1
211984_at	CALM3 / CALM2 / CALM1
211985_s_at	CALM3 / CALM2 / CALM1
212009_s_at	STIP1
212065_s_at	USP34
212093_s_at	MTUS1
212095_s_at	MTUS1
212096_s_at	MTUS1
212142_at	MCM4
212220_at	PSME4
212233_at	MAP1B
212257_s_at	SMARCA2
212271_at	MAPK1
212307_s_at	OGT
212397_at	RDX
212398_at	RDX
212417_at	SCAMP1
212418_at	ELF1
212460_at	SPTSSA
212478_at	RMND5A
212497_at	MAPK1IP1L
212520_s_at	SMARCA4
212522_at	PDE8A
212526_at	SPG20
212568_s_at	DLAT
212570_at	ENDOD1
212595_s_at	DAZAP2
212605_s_at	NUDT3
212619_at	NEMP1
212668_at	SMURF1
212720_at	PAPOLA
212728_at	DLG3
212743_at	RCHY1
212777_at	SOS1
212797_at	SORT1
212833_at	SLC25A46
212843_at	NCAM1
212848_s_at	C9orf3
212853_at	DCUN1D4
212891_s_at	GADD45GIP1
212960_at	TBC1D9
212961_x_at	CXorf40B
213022_s_at	UTRN
213023_at	UTRN
213066_at	RUSC2
213126_at	MED8
213144_at	GOSR2
213158_at	ZBTB20
213171_s_at	MMP24
213246_at	TMEM251
213283_s_at	SALL2
213286_at	ZFR
213289_at	APOOL
213350_at	RPS11
213446_s_at	IQGAP1
213461_at	NUDT21
213463_s_at	FAM149B1
213470_s_at	HNRNPH1
213548_s_at	CDV3
213584_s_at	CREBZF
213622_at	COL9A2
213630_at	NACAD
213688_at	CALM3 / CALM2 / CALM1
213705_at	GGCX
213747_at	AZIN1
213776_at	LOC157562
213799_s_at	PTPRA
213859_x_at	SMARCA5
213865_at	DCBLD2
213872_at
213875_x_at	C6orf62
213937_s_at	FTSJ1
213942_at	MEGF6
213983_s_at	PDS5A
214007_s_at	TWF1
214117_s_at	BTD
214119_s_at	LOC101929368 / FKBP1A
214136_at	NUDT13
214176_s_at	PBXIP1
214441_at	STX6
214462_at	SOCS6
214483_s_at	ARFIP1
214507_s_at	EXOSC2
214513_s_at	CREB1
214531_s_at	SNX1
214544_s_at	SNAP23
214545_s_at	PROSC
214553_s_at	ARPP19
214588_s_at	MFAP3
214631_at	ZBTB33
214638_s_at	CCNT2
214649_s_at	MTMR2
214666_x_at	IREB2
214697_s_at	PTBP3
214720_x_at	40422
214732_at	SP1
214786_at	MAP3K1
214794_at	PA2G4
214831_at	ELK4
214875_x_at	APLP2
214876_s_at	TUBGCP5
214877_at	CDKAL1
214878_at	LOC101929740 / ZNF37A
214895_s_at	ADAM10
214908_s_at	TRRAP
214939_x_at	AFDN
214959_s_at	API5
214960_at	API5
214962_s_at	NUP160
215113_s_at	SENP3-EIF4A1 / SENP3
215150_at	YOD1
215160_x_at	FRG1CP / FRG1JP
215177_s_at	ITGA6
215199_at	CALD1
215207_x_at	NUS1 / NUS1P3
215220_s_at	TPR
215236_s_at	PICALM
215238_s_at	DOCK9
215300_s_at	FMO5
215380_s_at	GGCT
215443_at	TSHR
215471_s_at	MAP7
215561_s_at	IL1R1
215574_at
215702_s_at	CFTR
215708_s_at	PRIM2B / PRIM2
215711_s_at	WEE1
215719_x_at	FAS
215739_s_at	TUBGCP3
215785_s_at	CYFIP2
215794_x_at	GLUD2
215820_x_at	SNX13
215832_x_at	PICALM
215886_x_at	USP12
215897_at	MED25
215910_s_at	FNDC3A
215913_s_at	GULP1
215931_s_at	ARFGEF2
215997_s_at	CUL4B
216004_s_at	PKNOX1
216060_s_at	DAAM1
216064_s_at	AGA
216100_s_at	TOR1AIP1
216252_x_at	FAS
216264_s_at	LAMB2
216266_s_at	ARFGEF1
216392_s_at	SEC23IP
216449_x_at	HSP90B1
216521_s_at	BRCC3
216532_x_at
216574_s_at	RPEL1 / RPE
216591_s_at	SDHC
216607_s_at	LRRD1 / CYP51A1
216640_s_at	PDIA6
216684_s_at	SS18
216685_s_at	MTAP
216804_s_at	PDLIM5
216883_x_at	PDE6D
216902_s_at	RRN3P1 / RRN3P2 / RRN3
216908_x_at	RRN3P1
216915_s_at	PTPN12
216985_s_at	STX3
216997_x_at	TLE4
217097_s_at	PHTF2
217124_at	IQCE
217140_s_at	VDAC1
217208_s_at	DLG1
217257_at	SH3BP2
217299_s_at	NBN
217309_s_at	DSCR3
217356_s_at	PGK1
217445_s_at	GART
217448_s_at	TOX4
217464_at
217465_at	NCKAP1
217486_s_at	ZDHHC17
217508_s_at	C18orf25
217543_s_at	MBTPS1
217547_x_at	ZNF675
217595_at	GSPT1
217607_x_at	EIF4G2
217620_s_at	PIK3CB
217644_s_at	SOS2
217677_at	PLEKHA2
217725_x_at	SERBP1
217743_s_at	TMEM30A
217744_s_at	PERP
217772_s_at	MTCH2
217777_s_at	HACD3
217791_s_at	ALDH18A1
217817_at	ARPC4
217821_s_at	WBP11
217837_s_at	RNF103-CHMP3 / CHMP3
217859_s_at	SLC39A9
217919_s_at	MRPL42
218006_s_at	ZNF22
218036_x_at	NMD3
218122_s_at	SENP2
218191_s_at	LMBRD1
218222_x_at	ARNT
218297_at	FAM188A
218344_s_at	RCOR3
218359_at	NRSN2
218417_s_at	SLC48A1
218430_s_at	RFX7
218439_s_at	COMMD10
218489_s_at	ALAD
218499_at	STK26
218516_s_at	IMPAD1
218582_at	38412
218637_at	IMPACT
218640_s_at	PLEKHF2
218701_at	LACTB2
218731_s_at	VWA1
218739_at	ABHD5
218748_s_at	EXOC5
218800_at	SRD5A3
218843_at	FNDC4
218923_at	CTBS
218946_at	NFU1
219003_s_at	MANEA
219006_at	NDUFAF4
219015_s_at	ALG13
219101_x_at	ABHD8
219121_s_at	ESRP1
219207_at	EDC3
219227_at	CCNJL
219234_x_at	SCRN3
219249_s_at	FKBP10
219283_at	C1GALT1C1
219321_at	MPP5
219326_s_at	B3GNT2
219344_at	SLC29A3
219374_s_at	ALG9
219399_at	LIN7C
219449_s_at	TMEM70
219525_at	SLC47A1
219558_at	ATP13A3
219565_at	CYP20A1
219600_s_at	TMEM50B
219679_s_at	WAC
219681_s_at	RAB11FIP1
219753_at	STAG3
219795_at	SLC6A14
219798_s_at	MEPCE
219813_at	LATS1
219850_s_at	EHF
219858_s_at	MFSD6
219868_s_at	ANKFY1
219872_at	FAM198B
219875_s_at	DESI2
219927_at	FCF1
219931_s_at	KLHL12
219960_s_at	UCHL5
219974_x_at	ECHDC1
219976_at	HOOK1
219995_s_at	ZNF750
220039_s_at	CDKAL1
220083_x_at	UCHL5
220111_s_at	ANO2
220119_at	EPB41L4A
220129_at	CCDC169-SOHLH2 / SOHLH2
220151_at	C19orf73
220200_s_at	KMT5A
220202_s_at	RC3H2
220238_s_at	KLHL7
220240_s_at	TMCO3
220272_at	BNC2
220311_at	N6AMT1
220349_s_at	ENGASE
220363_s_at	ELMO2
220368_s_at	PPP4R3A
220369_at	PPP4R3A
220477_s_at	TMEM230
220483_s_at	RNF19A
220584_at	PRR36
220646_s_at	KLRF1
220721_at	ZNF614
220748_s_at	ZNF580
220800_s_at	TMOD3
220955_x_at	RAB23
220999_s_at	CYFIP2
221039_s_at	ASAP1
221085_at	TNFSF15
221098_x_at	UTP14A
221158_at	PAXBP1
221194_s_at	TBC1D3P1-DHX40P1 / RNFT1
221208_s_at	MSANTD2
221220_s_at	SCYL2
221311_x_at	LYRM2
221423_s_at	YIPF5
221425_s_at	ISCA1
221430_s_at	RNF146
221440_s_at	RBBP9
221449_s_at	ITFG1
221487_s_at	ENSA
221497_x_at	EGLN1
221553_at	MAGT1
221573_at	C7orf25 / PSMA2
221586_s_at	E2F5
221615_at	BMP8B
221618_s_at	TAF9B
221620_s_at	APOO
221638_s_at	STX16
221649_s_at	PPAN-P2RY11 / PPAN
221695_s_at	MAP3K2
221696_s_at	STYK1
221703_at	BRIP1
221770_at	RPE
221781_s_at	DNAJC10
221846_s_at	CASKIN2
221881_s_at	CLIC4
221945_at	LOC101927826 / FBXO41
222035_s_at	PAPOLA
222113_s_at	EPS15L1
222240_s_at	ISYNA1
222311_s_at	SCAF4
222364_at	SLC44A1
222387_s_at	VPS35
222393_s_at	NAA50
222406_s_at	PNRC2
222411_s_at	SSR3
222412_s_at	SSR3
222417_s_at	SNX5
222436_s_at	RNF103-CHMP3 / CHMP3 / RNF103
222442_s_at	ARL8B
222451_s_at	ZDHHC9
222456_s_at	LIMA1
222496_s_at	RBM47
222507_s_at	TMEM9B
222527_s_at	RBM22
222532_at	SRPRB
222538_s_at	APPL1
222562_s_at	TNKS2
222563_s_at	TNKS2
222567_s_at	MEX3C
222571_at	ST6GALNAC6
222586_s_at	OSBPL11
222597_at	SNAP29
222614_at	RWDD2B
222655_s_at	IMPAD1
222657_s_at	UBE2W
222659_at	IPO11-LRRC70 / IPO11
222678_s_at	DCUN1D1
222682_s_at	FAM114A2
222697_s_at	ABHD10
222698_s_at	IMPACT
222699_s_at	PLEKHF2
222714_s_at	LACTB2
222726_s_at	EXOC5
222750_s_at	SRD5A3
222769_at	MTHFSD
222830_at	GRHL1
222851_at	ZNF654
222907_x_at	TMEM50B
222932_at	EHF
223010_s_at	OCIAD1
223046_at	EGLN1
223057_s_at	XPO5
223069_s_at	EML4
223078_s_at	TMOD3
223079_s_at	GLS
223084_s_at	CCNDBP1
223087_at	ECHDC1
223088_x_at	ECHDC1
223103_at	STARD10
223145_s_at	AKIRIN2
223194_s_at	SLC22A23
223228_at	LDOC1L
223271_s_at	CTDSPL2
223284_at	NAT14
223289_s_at	USP38
223341_s_at	SCOC
223352_s_at	C17orf80
223358_s_at	PDE7A
223400_s_at	PBRM1
223420_at	DNAJC14
223425_at	RAVER1
223427_s_at	EPB41L4B
223500_at	CPLX1
223604_at	GARNL3
223611_s_at	LNX1
223735_at	ARL6
223758_s_at	GTF2H2C / GTF2H2B / GTF2H2
223785_at	FANCI
223823_at	KCNMB2
223916_s_at	BCOR
223947_s_at	MED23
223976_at	FUT10
223985_at	FSD1L
224018_s_at	SCD5
224059_s_at	NUMBL
224189_x_at	EHF
224233_s_at	MSTO1
224307_x_at	MAGI3
224311_s_at	CAB39
224314_s_at	EGLN1
224407_s_at	STK26
224410_s_at	LMBR1
224427_s_at	PAPOLG
224453_s_at	ETNK1
224455_s_at	ADPGK
224513_s_at	UBQLN4
224641_at	FYTTD1
224642_at	FYTTD1
224787_s_at	RAB18
224790_at	ASAP1
224798_s_at	FAM219B
224799_at	NDFIP2
224805_s_at	FAM219B
224825_at	DNTTIP1
224826_at	GPCPD1
224835_at	GPCPD1
224853_at	SLAIN2
224854_s_at	SLAIN2
224899_s_at	MAGT1
224949_at	YIPF5
224950_at	PTGFRN
224981_at	TMEM219
224987_at	C6orf89
225009_at	CMTM4
225010_at	CCDC6
225037_at	SLC35C2
225039_at	RPE
225061_at	DNAJA4
225070_at	NUS1
225071_at	NUS1
225156_at	ELOF1
225161_at	GFM1
225179_at	UBE2K
225329_at	MCRIP1
225400_at	TSEN15
225408_at	MBP
225436_at	ABHD17C
225482_at	KIF1A
225538_at	ZCCHC9
225651_at	UBE2E2
225659_at	SPOPL
225734_at	FBXO22
225736_at	FBXO22
225737_s_at	FBXO22
225812_at	FAM229B
225829_at	PDZD8
225850_at	SFT2D1
225857_s_at	SNHG17
225886_at	DDX5
225926_at	VTI1B
225928_at	VTI1B
225940_at	EIF4E3
225941_at	EIF4E3
226037_s_at	TAF9B
226089_at	RABL3
226090_x_at	RABL3
226252_at	ZBTB20
226259_at	EXOC6
226276_at	TMEM167A
226304_at	HSPB6
226310_at	RICTOR
226382_at
226397_s_at	PHACTR1
226407_at	TPT1-AS1
226418_at	ERGIC2
226524_at	C3orf38
226537_at	HINT3
226543_at	EEF1E1-BLOC1S5 / BLOC1S5
226552_at	IER5L
226559_at	IER5L
226575_at	ZNF462
226596_x_at	UMAD1
226622_at	MUC20
226686_at	CISD2
226825_s_at	TMEM165
226919_at	LYRM2
226934_at	CPSF6
226959_at
226969_at	MTR
227033_at	PDIA3
227068_at	PGK1
227101_at	ZNF800
227271_at	FGF11
227394_at	NCAM1
227434_at	WBSCR17
227721_at	CPAMD8
227728_at	PPM1A
227741_at	HACD2
227797_x_at	LYRM2
227860_at	CPXM1
227863_at	IFITM10
227952_at	ZNF595
228046_at	ZNF827
228061_at	CCDC126
228181_at	SLC30A1
228188_at	FOSL2
228378_at	C12orf29
228451_at	FAM229A
228496_s_at	CRIM1
228550_at	RTN4R
228634_s_at	YBX3
228667_at	AGPAT4
228758_at	BCL6
228790_at	FAM110B
228816_at	ATP6AP1L
228946_at	INTU
229181_s_at	HAUS2
229194_at	PCGF5
229204_at	HP1BP3
229254_at	MFSD4A
229269_x_at	SSBP4
229347_at	MIR4458 / MIR4458HG
229440_at	RBM47
229453_at	PDIA3
229465_s_at	PTPRS
229640_x_at	LINC00621
229654_at
229810_at	RSPH3
229817_at	ZNF608
229846_s_at	MAPKAP1
229860_x_at	C4orf48
229913_at	C7orf61
229921_at	KIF5A
229942_at	BNC2
229946_at	FAM168B
229964_at	C9orf152
229989_at	FDXACB1
230043_at	MUC20
230067_at	FAM124A
230087_at	PRIMA1
230133_at	RC3H2
230134_s_at	RC3H2
230287_at	SGSM1
230431_at	LOC100506022
230458_at	SLC45A1
230492_s_at	GPCPD1
230519_at	FAM124A
230529_at	HECA
230597_at	SLC7A3
230659_at
230683_at	PPP4R1L
230722_at	BNC2
230790_x_at	FOXN3
230941_at	LINC01125
230951_at	EPB41L5
231016_s_at	ARNT
231110_at
231532_at	NCAM1
231730_at	SEPSECS
231791_at	ASAH2B
231797_at	SIX4
231819_at	CEBPZOS
231822_at	CTTNBP2NL
231837_at	USP28
231874_at	FAM126B
231887_s_at	PALD1
231918_s_at	GFM2
231941_s_at	MUC20
231955_s_at	HIBADH
231975_s_at	MIER3
231976_at	LINS1
232019_at	ZKSCAN2
232031_s_at	EPG5
232036_at	KLC1
232048_at	FAM76B
232182_at	LOC286272
232239_at	LINC00865
232289_at	LOC100996843 / KCNJ18 / KCNJ12
232296_s_at	GFM1
232532_at	QRICH2
232604_at	ZNF541
232607_at
232661_s_at	RBM48
232682_at	MREG
232783_at
232861_at	PDP2
232902_s_at	RARS2
232951_at
233124_s_at	ECHDC1
233192_s_at	RUFY2
233208_x_at	CPSF2
233230_s_at	SLAIN2
233292_s_at	ANKHD1-EIF4EBP3 / ANKHD1
233558_s_at	TRAPPC11
233575_s_at	TLE4
233611_at
233655_s_at	HAUS6
233660_at	EHD4
233750_s_at	TRMT1L
233780_at	RIF1
233827_s_at	SUPT16H
233878_s_at	XRN2
233924_s_at	EXOC6
233999_s_at	TTC26
234282_at
234299_s_at	NIN
234304_s_at	IPO11-LRRC70 / IPO11
234347_s_at	DENR
234726_s_at	TMEM168
234728_s_at	DHX35
234915_s_at	DENR
234932_s_at	CDCP1
234975_at	GSPT1
234992_x_at	ECT2
235016_at	REEP3
235026_at	C12orf66
235150_at	SESN3
235189_at	ICE2
235222_x_at	XIAP
235224_s_at	CAND1
235235_s_at	PATL1
235240_at	ATXN3
235294_at	SIKE1
235316_at	NAT8L
235331_x_at	PCGF5
235344_at	PPM1A
235356_at	NHLRC2
235381_at	RSF1
235390_at	SREK1IP1
235447_at	TRUB1
235484_at	PTAR1
235515_at	SYNE4
235580_at	ZNF141
235626_at	CAMK1D
235676_at	SEC11C
235749_at	UGGT2
235905_at	ZNF704
236006_s_at	AKAP10
236101_at
236125_at
236138_at	LMBRD2
236161_at	KCCAT333
236207_at	SSFA2
236270_at	NFATC4
236369_at	TSPY26P
236439_at	LOC106146153
236533_at	ASAP1
236656_s_at	LOC100288911
236657_at	LOC100288911
237084_at
237215_s_at	TFRC
237304_at	SYCE2
237434_x_at	MSANTD1
238076_at	GATAD2B
238147_at	TRIM46
238155_at
238318_at
238409_x_at	OXR1
238420_at	TAOK1
238421_at	RC3H2
238427_at	GRPEL2
238435_at	CA5BP1 / CA5B
238438_at	CNOT6L
238443_at	TFAM
238459_x_at	SPATA6
238461_at	EIF4E3
238478_at	BNC2
238506_at	LRRC58
238511_at	UBL7-AS1
238516_at	BMPR2
238528_at	UBR1
238539_at	HPS3
238553_at	AGAP9 / AGAP6 / BMS1P5
238573_at	OTUD7B
238604_at
238665_at	ZNF865
238687_x_at	ZNF770
238743_at
238811_at	ATP11B
238816_at	PSEN1
238844_s_at	NPHP1
238853_at	RAB3IP
238906_s_at	RHOJ
238959_at	LARP4
238960_s_at	LARP4
238996_x_at	ALDOA
239017_at
239044_at	ITFG1
239149_at
239177_at	IRGQ
239279_at	LOC730102
239314_at	NHLRC3
239439_at	AFF4
239614_x_at
239812_s_at	IQCH
239878_at	IPMK
239995_at
240044_x_at	TNRC6B
240106_at	GNPTAB
240259_at	LOC100506718 / FLRT2
240277_at
240418_at
240502_at
240528_s_at	EXOC4
240737_at
240869_at	KCNB1
241175_at
241343_at	RNASEH1
241366_at	RBAK
241412_at	BTC
241495_at	CCNL1
241599_at	LSM11
241606_s_at	TRUB1
241607_at	LOC730102
241613_at
241666_at	TCAIM
241683_at	HECTD1
241709_s_at	DOCK1
241720_at	ZNF326
241762_at	FBXO32
241781_at	CARNMT1
241797_at
241805_at	GABRG1
241808_at	ZC2HC1A
241820_at	RIF1
241963_at	ZNF704
242019_at	CERS6
242028_at	ZNF709
242091_at	ZNF720
242098_at	ARFGEF3
242149_at	FAM210A
242222_at	LINC01123 / LINC01106
242336_at	GSK3B
242370_at	MTHFD2L
242393_x_at	AGAP6
242422_at	G3BP1
242445_at	FGD4
242463_x_at	ZNF600
242647_at	USP34
242702_at	MMAA
242706_s_at	MED23
242753_x_at	AP1AR
242760_x_at	PIGB
242781_at	FAM199X
242906_at	SESN3
242963_at	SGMS2
243026_x_at	XIAP
243093_at	C2orf49
243116_at	PIP5KL1
243139_at	SV2C
243141_at	SGMS2
243183_at
243323_s_at	ZFHX3
243409_at	FOXL1
243426_at	LINC00667
243444_at	SRD5A3
243487_at	AFF4
243489_at
243507_s_at	C20orf196
243550_at	ZDHHC21
243688_at	LOC90768
243735_at	ELP2
243824_at	LINC01410
243995_at	PTAR1
243999_at	SLFN5
244007_at	ZNF462
244014_x_at
244146_at	DTWD1
244287_at	SREK1
244486_at	PINK1-AS
244517_x_at
244563_at	QSER1
244595_at
244682_at	CAMSAP1
244752_at	ZNF438
33148_at	ZFR
37079_at	NUS1P3
37860_at	ZNF337
44040_at	LOC101927826 / FBXO41
61297_at	CASKIN2

## Sheet: black 
Gene ID	Gene Symbol
1552307_a_at	TTC39C
1552309_a_at	NEXN
1552557_a_at	ZDHHC15
1552658_a_at	NAV3
1552726_at	ADAMTS17
1552816_at	NXNL2
1553202_at	STOX1
1553389_at	NPHP3
1553392_at	LOC102724660 / EFCAB3
1553540_a_at	SLC29A2
1553678_a_at	ITGB1
1553768_a_at	DCBLD1
1554003_at	ARHGEF28
1554004_a_at	ARHGEF28
1554127_s_at	MSRB3
1554411_at	CTNNB1
1554452_a_at	HILPDA
1554636_at
1554708_s_at	SPATA6L
1554795_a_at	FBLIM1
1554974_at	ACY3
1555370_a_at	CAMTA1
1555480_a_at	FBLIM1
1555483_x_at	FBLIM1
1555568_at	GUSBP2
1555705_a_at	CMTM3
1555724_s_at	TAGLN
1555790_a_at	TMEM192 / ZNF320
1555923_a_at	CASC10
1555997_s_at	IGFBP5
1556034_s_at	MTMR11
1556037_s_at	HHIP
1556047_s_at	MAGEE1
1556216_s_at
1556402_at
1556421_at	C8orf34-AS1
1556427_s_at	LRRN4CL
1557176_a_at	C14orf37
1557241_a_at
1557293_at	LINC00969
1557384_at	LOC100506639 / ZNF131
1557389_at	SH3PXD2A-AS1
1557535_at	PALLD
1557788_a_at	LOC101930476 / LINC00476
1557938_s_at	PTRF
1557953_at	ZKSCAN1
1557961_s_at	C8orf88
1558019_at
1558102_at	HDGFRP3
1558103_a_at	HDGFRP3
1558220_at
1558281_a_at	TMEM184A
1558290_a_at	MIR1204 / PVT1
1558354_s_at	PLCG1-AS1
1558397_at	PECAM1
1558738_at	NOL3
1558844_at	LOC100506127
1559033_at	LINC01018
1559266_s_at	SKIDA1
1560012_at
1560066_at
1560118_at
1560359_at	ITGA1
1560425_s_at	PTPRD-AS1
1560689_s_at	AKT2
1561037_a_at	LOC105373113
1561365_at	NRP1
1561425_a_at	ZNF568
1561759_at	LOC645513
1561882_at	SYTL3
1562226_at	VWDE
1562245_a_at	ZNF578
1564423_a_at	SEC16B
1565436_s_at	KMT2A
1565681_s_at	DIP2C
1566142_at
1566491_at
1566571_at
1568763_s_at	LOC102724884 / LOC728613 / PDCD6
1568876_a_at
1569167_at
1569262_x_at	UBE3D
1569453_a_at	LOC692247
1569597_at
1569675_at	POU2AF1
1570103_at
1570552_at
200093_s_at	HINT1
200613_at	AP2M1
200621_at	CSRP1
200665_s_at	SPARC
200755_s_at	CALU
200756_x_at	CALU
200757_s_at	CALU
200762_at	DPYSL2
200785_s_at	LRP1
200786_at	PSMB7
200872_at	S100A10
200897_s_at	PALLD
200906_s_at	PALLD
200907_s_at	PALLD
200953_s_at	CCND2
200969_at	SERP1
200970_s_at	SERP1
200974_at	ACTA2
200982_s_at	ANXA6
201012_at	ANXA1
201013_s_at	PAICS
201014_s_at	PAICS
201058_s_at	MYL9
201069_at	MMP2
201105_at	LGALS1
201109_s_at	THBS1
201110_s_at	THBS1
201116_s_at	CPE
201117_s_at	CPE
201162_at	IGFBP7
201185_at	HTRA1
201215_at	PLS3
201261_x_at	BGN
201272_at	AKR1B1
201324_at	EMP1
201325_s_at	EMP1
201331_s_at	STAT6
201341_at	ENC1
201417_at	SOX4
201426_s_at	VIM
201430_s_at	DPYSL3
201431_s_at	DPYSL3
201438_at	COL6A3
201459_at	RUVBL2
201506_at	TGFBI
201508_at	IGFBP4
201518_at	CBX1
201564_s_at	FSCN1
201565_s_at	ID2
201566_x_at	ID2
201579_at	FAT1
201590_x_at	ANXA2
201616_s_at	CALD1
201617_x_at	CALD1
201655_s_at	HSPG2
201666_at	TIMP1
201667_at	GJA1
201689_s_at	TPD52
201690_s_at	TPD52
201708_s_at	NIPSNAP1
201722_s_at	GALNT1
201737_s_at	38777
201744_s_at	LUM
201792_at	AEBP1
201852_x_at	COL3A1
201860_s_at	PLAT
201893_x_at	DCN
201941_at	CPD
201968_s_at	PGM1
202008_s_at	NID1
202035_s_at	SFRP1
202036_s_at	SFRP1
202037_s_at	SFRP1
202149_at	NEDD9
202192_s_at	GAS7
202196_s_at	DKK3
202202_s_at	LAMA4
202245_at	LSS
202273_at	PDGFRB
202274_at	ACTG2
202287_s_at	TACSTD2
202291_s_at	MGP
202311_s_at	COL1A1
202391_at	BASP1
202403_s_at	COL1A2
202404_s_at	COL1A2
202409_at	INS-IGF2 / IGF2
202465_at	PCOLCE
202501_at	MAPRE2
202555_s_at	MYLK
202565_s_at	SVIL
202709_at	FMOD
202729_s_at	LTBP1
202756_s_at	GPC1
202759_s_at	PALM2-AKAP2 / AKAP2
202760_s_at	PALM2-AKAP2 / AKAP2
202765_s_at	FBN1
202766_s_at	FBN1
202878_s_at	CD93
202932_at	YES1
203043_at	ZBED1
203058_s_at	PAPSS2
203060_s_at	PAPSS2
203128_at	SPTLC2
203167_at	TIMP2
203184_at	FBN2
203231_s_at	ATXN1
203305_at	F13A1
203325_s_at	COL5A1
203333_at	KIFAP3
203342_at	TIMM17B
203370_s_at	PDLIM7
203434_s_at	MME
203435_s_at	MME
203477_at	COL15A1
203498_at	RCAN2
203501_at	CPQ
203562_at	FEZ1
203570_at	LOXL1
203593_at	CD2AP
203636_at	MID1
203640_at	MBNL2
203650_at	PROCR
203695_s_at	DFNA5
203697_at	FRZB
203698_s_at	FRZB
203726_s_at	LAMA3
203753_at	TCF4
203766_s_at	LMOD1
203788_s_at	SEMA3C
203789_s_at	SEMA3C
203799_at	LY75-CD302 / CD302 / LY75
203826_s_at	PITPNM1
203827_at	WIPI1
203868_s_at	VCAM1
203887_s_at	THBD
203888_at	THBD
203894_at	TUBG2
203934_at	KDR
203935_at	ACVR1
203940_s_at	VASH1
203951_at	CNN1
203989_x_at	F2R
204002_s_at	ICA1
204017_at	KDELR3
204040_at	RNF144A
204042_at	WASF3
204051_s_at	SFRP4
204052_s_at	SFRP4
204072_s_at	FRY
204078_at	P3H4
204082_at	PBX3
204083_s_at	TPM2
204114_at	NID2
204134_at	PDE2A
204136_at	COL7A1
204141_at	TUBB2A
204163_at	EMILIN1
204201_s_at	PTPN13
204223_at	PRELP
204233_s_at	CHKA
204247_s_at	CDK5
204266_s_at	CHKA
204280_at	RGS14
204339_s_at	RGS4
204344_s_at	SEC23A
204345_at	COL16A1
204396_s_at	GRK5
204400_at	EFS
204451_at	FZD1
204466_s_at	SNCA
204468_s_at	TIE1
204471_at	GAP43
204517_at	PPIC
204518_s_at	PPIC
204556_s_at	DZIP1
204557_s_at	DZIP1
204570_at	COX7A1
204575_s_at	MMP19
204604_at	CDK14
204647_at	HOMER3
204677_at	CDH5
204682_at	LTBP2
204749_at	NAP1L3
204773_at	IL11RA
204823_at	NAV3
204828_at	RAD9A
204854_at	P3H3
204879_at	PDPN
204894_s_at	AOC3
204948_s_at	FST
204967_at	SHROOM2
204978_at	CLASRP
204995_at	CDK5R1
205003_at	DOCK4
205073_at	CYP2J2
205074_at	SLC22A5
205076_s_at	MTMR11
205092_x_at	ZBTB1
205122_at	MSANTD3-TMEFF1 / TMEFF1
205150_s_at	TRIL
205151_s_at	TRIL
205158_at	RNASE4
205168_at	DDR2
205172_x_at	CLTB
205190_at	PLS1
205200_at	EXOSC7 / CLEC3B
205226_at	PDGFRL
205347_s_at	TMSB15B / TMSB15A
205399_at	DCLK1
205432_at	OVGP1
205438_at	PTPN21
205439_at	GSTT2
205498_at	GHR
205501_at	PDE10A
205525_at	CALD1
205528_s_at	RUNX1T1
205529_s_at	RUNX1T1
205547_s_at	TAGLN
205559_s_at	PCSK5
205560_at	PCSK5
205573_s_at	SNX7
205651_x_at	RAPGEF4
205656_at	PCDH17
205665_at	TSPAN9
205666_at	FMO1
205717_x_at	PCDHGA1 / PCDHGA2 / PCDHGA3 / PCDHGA4 / PCDHGA5 / PCDHGA6 / PCDHGA7 / PCDHGA9 / PCDHGA10 / PCDHGA11 / PCDHGB1 / PCDHGB2 / PCDHGB3 / PCDHGB5 / PCDHGB6 / PCDHGB7 / PCDHGC4 / PCDHGC5 / PCDHGA12 / PCDHGA8 / PCDHGB4 / PCDHGC3
205802_at	TRPC1
205803_s_at	TRPC1
205880_at	PRKD1
205901_at	PNOC
205924_at	RAB3B
206059_at	ZNF91
206116_s_at	TPM1
206117_at	TPM1
206211_at	SELE
206227_at	CILP
206283_s_at	TAL1
206284_x_at	CLTB
206314_at	ZKSCAN7
206363_at	MAF
206377_at	FOXF2
206409_at	TIAM1
206487_at	SUN1
206572_x_at	ZNF85
206576_s_at	CEACAM1
206580_s_at	EFEMP2
206690_at	ASIC2
206706_at	NTF3
206722_s_at	LPAR2
206723_s_at	LPAR2
206773_at	LY6H
206782_s_at	DNAJC4
206796_at	WISP1
206842_at	KCND1
206858_s_at	HOXC6
206910_x_at	CFHR2
206927_s_at	GUCY1A2
206935_at	PCDH8
206960_at	LPAR4
207103_at	KCND2
207172_s_at	CDH11
207173_x_at	CDH11
207191_s_at	ISLR
207194_s_at	ICAM4
207386_at	CYP7B1
207390_s_at	SMTN
207714_s_at	SERPINH1
207735_at	RNF125
207749_s_at	PPP2R3A
207808_s_at	PROS1
207826_s_at	ID3
207869_s_at	CACNA1G
207876_s_at	FLNC
207963_at	KIF25-AS1
208092_s_at	FAM49A
208131_s_at	PTGIS
208324_at	AKAP13
208361_s_at	POLR3D
208454_s_at	CPQ
208682_s_at	MAGED2
208743_s_at	YWHAB
208747_s_at	C1S
208782_at	FSTL1
208789_at	PTRF
208814_at	HSPA4
208816_x_at	ANXA2P2
208937_s_at	ID1
208982_at	PECAM1
208994_s_at	PPIG
209014_at	MAGED1
209086_x_at	MIR6756 / MCAM
209098_s_at	JAG1
209099_x_at	JAG1
209101_at	CTGF
209118_s_at	TUBA1A
209156_s_at	COL6A2
209159_s_at	NDRG4
209191_at	TUBB6
209193_at	PIM1
209197_at	SYT11
209198_s_at	SYT11
209200_at	MEF2C
209286_at	CDC42EP3
209297_at	ITSN1
209309_at	AZGP1
209335_at	DCN
209341_s_at	IKBKB
209342_s_at	IKBKB
209348_s_at	MAF
209349_at	RAD50
209356_x_at	EFEMP2
209373_at	MALL
209427_at	SMTN
209433_s_at	PPAT
209441_at	RHOBTB2
209447_at	SYNE1
209550_at	NDN
209553_at	VPS8
209610_s_at	SLC1A4
209616_s_at	LOC100653057 / CES1
209621_s_at	PDLIM3
209623_at	MCCC2
209624_s_at	MCCC2
209651_at	TGFB1I1
209683_at	FAM49A
209687_at	CXCL12
209736_at	SOX13
209869_at	ADRA2A
209913_x_at	MIR4656 / AP5Z1
209930_s_at	NFE2
209960_at	HGF
209981_at	CSDC2
210064_s_at	UPK1B
210065_s_at	UPK1B
210198_s_at	PLP1
210380_s_at	CACNA1G
210427_x_at	ANXA2
210517_s_at	AKAP12
210609_s_at	TP53I3
210657_s_at	38231
210762_s_at	DLC1
210869_s_at	MIR6756 / MCAM
210875_s_at	ZEB1
210876_at	ANXA2P1
210880_s_at	EFS
210882_s_at	TRO
210933_s_at	FSCN1
211031_s_at	CLIP2
211161_s_at	COL3A1
211203_s_at	CNTN1
211235_s_at	ESR1
211241_at	ANXA2P3
211276_at	TCEAL2
211282_x_at	TNFRSF25
211499_s_at	MAPK11
211562_s_at	LMOD1
211592_s_at	CACNA1C
211597_s_at	HOPX
211700_s_at	TRO
211774_s_at	MMACHC
211813_x_at	DCN
211841_s_at	TNFRSF25
211896_s_at	DCN
211958_at	IGFBP5
211959_at	IGFBP5
212012_at	PXDN
212013_at	PXDN
212028_at	RBM25
212059_s_at	TRPC4AP
212060_at	U2SURP
212067_s_at	C1R
212091_s_at	COL6A1
212110_at	SLC39A14
212253_x_at	DST
212254_s_at	DST
212256_at	GALNT10
212298_at	NRP1
212338_at	MYO1D
212358_at	CLIP3
212364_at	MYO1B
212365_at	MYO1B
212382_at	TCF4
212385_at	TCF4
212386_at	TCF4
212387_at	TCF4
212419_at	ZCCHC24
212423_at	ZCCHC24
212488_at	COL5A1
212489_at	COL5A1
212503_s_at	DIP2C
212509_s_at	MXRA7
212510_at	GPD1L
212536_at	ATP11B
212607_at	AKT3
212609_s_at	AKT3
212651_at	RHOBTB1
212667_at	SPARC
212713_at	MFAP4
212724_at	RND3
212730_at	SYNM
212758_s_at	ZEB1
212791_at	C1orf216
212792_at	DPY19L1
212810_s_at	SLC1A4
212822_at	HEG1
212866_at	R3HCC1
212878_s_at	KLC1
212913_at	MSH5-SAPCD1 / SAPCD1
212915_at	PDZRN3
212958_x_at	PAM
212977_at	ACKR3
212985_at	APBB2
213012_at	NEDD4
213030_s_at	PLXNA2
213059_at	CREB3L1
213069_at	HEG1
213093_at	PRKCA
213100_at	UNC5B
213139_at	SNAI2
213169_at	SEMA5A
213181_s_at	MOCS1
213194_at	ROBO1
213223_at	MIR6805 / RPL28
213238_at	ATP10D
213249_at	FBXL7
213268_at	CAMTA1
213280_at	RAP1GAP2
213290_at	COL6A2
213307_at	SHANK2
213316_at	KIAA1462
213329_at	SRGAP2C / SRGAP2B / SRGAP2
213397_x_at	RNASE4
213417_at	TBX2
213419_at	APBB2
213428_s_at	COL6A1
213429_at	BICC1
213455_at	FAM114A1
213485_s_at	ABCC10
213503_x_at	ANXA2
213541_s_at	ERG
213592_at	APLNR
213645_at	ENOSF1
213652_at	PCSK5
213689_x_at	FAM69A
213725_x_at	XYLT1
213800_at	CFH
213836_s_at	WIPI1
213889_at	PIGL
213891_s_at	TCF4
213895_at	EMP1
213905_x_at	BGN
213908_at	WHAMMP2 / WHAMMP3
213943_at	TWIST1
213964_x_at	RPARP-AS1
214017_s_at	DHX34
214051_at	TMSB15B / TMSB15A
214101_s_at	NPEPPS
214110_s_at	LOC654342 / LOC645166
214124_x_at	FGFR1OP
214188_at
214247_s_at	DKK3
214284_s_at	FGF18
214297_at	CSPG4
214318_s_at	FRY
214319_at	FRY
214429_at	MTMR6
214606_at	TSPAN2
214660_at	ITGA1
214670_at	ZKSCAN1
214696_at	MIR22 / MIR22HG
214714_at	ZNF394
214775_at	N4BP3
214845_s_at	CALU
214873_at	LRP5L
214880_x_at	CALD1
214951_at	SLC26A10
214954_at	SUSD5
215016_x_at	DST
215039_at	LINC01140
215102_at	DPY19L1P1
215250_at	EMC3
215303_at	DCLK1
215306_at
215388_s_at	CFHR1 / CFH
215444_s_at	TRIM31
215470_at	GTF2H2B
215575_at	PDE4DIP
215648_at
215856_at	SIGLEC15
216044_x_at	FAM69A
216178_x_at	ITGB1
216268_s_at	JAG1
216269_s_at	ELN
216288_at	CYSLTR1
216370_s_at	TKTL1
216620_s_at	ARHGEF10
216766_at
216979_at	NR4A3
217226_s_at	SFXN3
217312_s_at	COL7A1
217369_at	LOC101930405 / IGHG1
217428_s_at	COL10A1
217430_x_at	COL1A1
217605_at	USP27X
217645_at	SYNJ2BP-COX16 / COX16
217684_at	TYMS
217690_at	ENOSF1
217721_at	39326
217814_at	CCDC47
217819_at	GOLGA7
217890_s_at	PARVA
217904_s_at	BACE1
217949_s_at	VKORC1
217963_s_at	BEX3
217975_at	TCEAL9
218029_at	FAM65A
218093_s_at	ANKRD10
218113_at	TMEM2
218162_at	OLFML3
218177_at	CHMP1B
218182_s_at	CLDN1
218266_s_at	NCS1
218309_at	CAMK2N1
218361_at	GOLPH3L
218380_at	LOC728392
218481_at	EXOSC5
218507_at	HILPDA
218541_s_at	C8orf4
218553_s_at	KCTD15
218573_at	MAGEH1
218622_at	NUP37
218638_s_at	LOC100130872 / SPON2
218651_s_at	LARP6
218675_at	SLC22A17
218678_at	NES
218694_at	ARMCX1
218718_at	PDGFC
218729_at	LXN
218788_s_at	SMYD3
218831_s_at	FCGRT
218839_at	HEY1
218892_at	DCHS1
218902_at	NOTCH1
218980_at	FHOD3
219018_s_at	CCDC85C
219103_at	ASAP3
219134_at	ADGRL4
219165_at	PDLIM2
219167_at	RASL12
219197_s_at	SCUBE2
219213_at	JAM2
219218_at	BAHCC1
219230_at	TMEM100
219310_at	SYNDIG1
219315_s_at	TMEM204
219355_at	CXorf57
219371_s_at	KLF2
219418_at	SLC23A3 / NHEJ1
219432_at	EVC
219436_s_at	EMCN
219437_s_at	ANKRD11
219451_at	MSRB2
219479_at	KDELC1
219501_at	ENOX1
219537_x_at	DLL3
219545_at	NDUFC2-KCTD14 / KCTD14
219578_s_at	CPEB1
219610_at	ARHGEF28
219625_s_at	COL4A3BP
219656_at	PCDH12
219658_at	PTCD2
219663_s_at	TMEM121
219719_at	HIGD1B
219730_at	LOC100996782 / MED18
219771_at	TBC1D8B
219778_at	ZFPM2
219814_at	MBNL3
219855_at	NUDT11
219895_at	TMEM255A
219908_at	DKK2
219934_s_at	SULT1E1
219936_s_at	GPR87
220020_at	XPNPEP3
220134_x_at	EVA1B
220150_s_at	FAM184A
220326_s_at	ARHGEF40
220327_at	VGLL3
220595_at	PDZRN4
220602_s_at	LOC101929479 / LOC727751 / LOC642423 / GOLGA2P7 / GOLGA2P10
220675_s_at	PNPLA3
220901_at	GPR157
221024_s_at	SLC2A10
221025_x_at	PUS7L
221031_s_at	APOLD1
221078_s_at	CCDC88A
221127_s_at	DKK3
221261_x_at	SNORA11E / SNORA11D / MAGED4 / MAGED4B
221270_s_at	QTRT1
221276_s_at	SYNC
221447_s_at	GLT8D2
221538_s_at	PLXNA1
221567_at	NOL3
221584_s_at	KCNMA1
221710_x_at	EVA1B
221723_s_at	SLC4A5
221729_at	COL5A2
221730_at	COL5A2
221746_at	UBL4A
221790_s_at	LDLRAP1
221898_at	PDPN
221911_at	ETV1
221935_s_at	EOGT
222101_s_at	DCHS1
222106_at	PRND
222111_at	FAM63B
222146_s_at	TCF4
222222_s_at	HOMER3
222235_s_at	CSGALNACT2
222236_s_at	ASAP3
222267_at	TMEM209
222288_at
222487_s_at	RPS27L
222549_at	CLDN1
222570_at	NCS1
222664_at	KCTD15
222668_at	KCTD15
222803_at	PRTFDC1
222885_at	EMCN
222940_at	SULT1E1
223071_at	IER3IP1
223104_at	JAGN1
223111_x_at	ARID4B
223170_at	TMEM98
223209_s_at	VIMP
223211_at	HACL1
223253_at	EPDR1
223269_at	POLR3GL
223313_s_at	SNORA11E / SNORA11D / MAGED4 / MAGED4B
223314_at	TSPAN14
223327_x_at	GOLGA2P10
223349_s_at	BOK
223360_at	SPATC1L
223368_s_at	NTMT1
223392_s_at	TSHZ3
223393_s_at	TSHZ3
223422_s_at	ARHGAP24
223464_at	OSBPL5
223466_x_at	COL4A3BP
223475_at	CRISPLD1
223492_s_at	LRRFIP1
223595_at	TMEM133
223599_at	TRIM6
223614_at	MMP16
223690_at	LTBP2
223708_at	C1QTNF4
223732_at	SLC23A1
223749_at	C1QTNF2
223802_s_at	RBBP6
223814_at	TRNT1
223816_at	SLC46A2
223869_at	SOST
223960_s_at	CDIP1
224015_s_at	MRPS25
224061_at	INMT
224330_s_at	MRPL27
224574_at	RNASEK-C17orf49 / C17orf49
224609_at	SLC44A2
224659_at	SEPN1
224694_at	ANTXR1
224724_at	SULF2
224733_at	CMTM3
224740_at	SMIM15
224793_s_at	TGFBR1
224804_s_at	FAM219B
224819_at	TCEAL8
224822_at	DLC1
224823_at	MYLK
224833_at	ETS1
224838_at	FOXP1
224847_at	CDK6
224848_at	CDK6
224851_at	CDK6
224953_at	YIPF5
225029_at	LINC01420
225045_at	CCDC88A
225144_at	BMPR2
225147_at	CYTH3
225165_at	PPP1R1B
225175_s_at	SLC44A2
225238_at	MSI2
225257_at	CCDC97
225273_at	WWC3
225275_at	EDIL3
225303_at	KIRREL
225342_at	LOC100507855 / AK4
225365_at	ZDHHC20
225369_at	ESAM
225381_at	MIR100HG
225407_at	MBP
225442_at	DDR2
225450_at	AMOTL1
225464_at	FRMD6
225481_at	FRMD6
225566_at	NRP2
225585_at	RAP2A
225668_at	FAM173B
225685_at	CDC42EP3
225688_s_at	PHLDB2
225725_at	ZMAT3
225731_at	ANKRD50
225735_at	ANKRD50
225741_at	THUMPD3
225782_at	MSRB3
225784_s_at	ZC4H2
225790_at	MSRB3
225799_at	LOC101930489 / MIR4435-2HG / LINC00152
225853_at	GNPNAT1
225968_at	PRICKLE2
226028_at	ROBO4
226043_at	GPSM1
226047_at	MRVI1
226051_at	SELM
226056_at	ARHGAP31
226103_at	NEXN
226140_s_at	OTUD1
226147_s_at	PIGR
226237_at	COL8A1
226338_at	TMEM55A
226402_at	CYP2U1
226432_at	ETNK1
226435_at	PAPLN
226470_at	GGT7
226568_at	FAM102B
226609_at	DCBLD1
226610_at	CENPV
226611_s_at	CENPV
226613_at	GATSL3
226658_at	PDPN
226673_at	SH2D3C
226677_at	ZNF521
226693_at	SDHAP2 / LINC00969 / SDHAP1
226694_at	PALM2-AKAP2 / AKAP2
226701_at	GJA5
226731_at	ITGA1
226743_at	SLFN11
226769_at	FIBIN
226771_at	ATP8B2
226799_at	FGD6
226829_at	AFAP1L2
226830_x_at	LINC01578
226837_at	SPRED1
226840_at	H2AFY
226847_at	FST
226848_at
226863_at	FAM110C
226865_at	PLXDC2
226869_at	MEGF6
226876_at	FAM101B
226905_at	FAM101B
226930_at	FNDC1
226944_at	HTRA3
227004_at	CDKL5
227032_at	PLXNA2
227059_at	GPC6
227070_at	GLT8D2
227080_at	ZNF697
227099_s_at	C11orf96
227108_at	STARD9
227145_at	LOXL4
227146_at	QSOX2
227193_at	SLC30A4
227202_at	CNTN1
227209_at	CNTN1
227217_at	WNK2
227221_at	ZMAT3
227233_at	TSPAN2
227236_at	TSPAN2
227239_at	FAM126A
227276_at	PLXDC2
227289_at	PCDH17
227326_at	MXRA7
227376_at	GLI3
227386_s_at	TMEM200B
227399_at	VGLL3
227401_at	IL17D
227432_s_at
227529_s_at	AKAP12
227530_at	AKAP12
227532_at	LRRC39
227557_at	SCARF2
227561_at	DDR2
227591_at	SH3BP5-AS1
227623_at	CACNA2D1
227628_at	GPX8
227688_at	LRCH2
227713_at	KATNAL1
227779_at	ECSCR
227793_at	MIRLET7D
227812_at	TNFRSF19
227850_x_at	CDC42EP5
227855_at	ARHGEF40
227874_at	EMCN
227911_at	ARHGAP28
227924_at	INO80D
227929_at	LIN7A
227981_at	CYB561D1
227995_at	PLXDC2
228022_at	CCDC18
228054_at	TMEM44
228082_at	CLMP
228087_at	CCDC126
228107_at	C8orf88
228141_at	GPX8
228158_at	LOC100996735 / LOC100996732 / LOC654342 / LOC645166
228224_at	PRELP
228256_s_at	EPB41L4A
228335_at	CLDN11
228339_at	ECSCR
228368_at	ARHGAP20
228381_at	ATF7IP2
228396_at	PRKG1
228424_at	NAALADL1
228461_at	SH3RF3
228600_x_at	FAM221A
228608_at	NALCN
228653_at	SAMD5
228686_at	LOC101929964 / LINC01184
228703_at	P4HA3
228720_at	SORCS2
228731_at	GUCY1A2
228732_at	GUCY1A2
228737_at	TOX2
228740_at
228754_at	SLC6A6
228776_at	GJC1
228789_at	MTMR6
228796_at	CPNE4
228827_at	RUNX1T1
228837_at	TCF4
228843_at	ARL10
228863_at	PCDH17
228873_at	COL22A1
228879_at	SNORD104 / SNORA50C
228885_at	MAMDC2
229011_at	EMP1
229067_at
229074_at	EHD4
229084_at	CNTN4
229085_at	LRRC3B
229103_at	LOC101929777 / WNT3
229118_at	PRRG3
229127_at	JAM2
229138_at	PARP11
229163_at	CAMK2N1
229218_at	COL1A2
229234_at	ZC3H12B
229280_s_at	CASC15
229283_at	LOC728613
229309_at	ADRB1
229354_at	AHRR
229378_at	STOX1
229404_at	TWIST2
229432_at	NAGS
229480_at	MAGI2-AS3
229498_at	MBNL3
229579_s_at	DISP2
229613_at
229659_s_at
229731_at	FOXS1
229802_at	WISP1
229844_at	FOXP1
230135_at	HHIP
230136_at
230146_s_at	NCS1
230214_at	MRVI1
230224_at	ZCCHC18
230276_at	FAM49A
230440_at	ZNF469
230448_at	SLC38A10
230481_at	ACY3
230498_at	MCHR1
230508_at	DKK3
230537_at
230555_s_at	MED30
230664_at	H2BFXP
230678_at	RGS5
230685_at	LOC101929964 / LINC01184
230706_s_at	CAMK2N2
230715_at	ZNF518B
230744_at	FSTL1
230962_at	DCLK1
231001_at	FIBIN
231035_s_at	OTUD1
231113_at
231130_at	FKBP7
231152_at	INO80D
231175_at	BEND6
231183_s_at	JAG1
231382_at	FGF18
231411_at	LHFP
231576_at
231823_s_at	SH3PXD2B
231840_x_at	LYRM7
231841_s_at	KIAA1462
231842_at	KIAA1462
231905_at	C20orf96
231924_at	LINC00958
231926_at	EPS15L1
231947_at	MYCT1
231963_at	ANKRD33B
232069_at	KIF26A
232098_at	DST
232103_at	BPNT1
232118_at
232207_at	LOC100653061 / GUSBP4
232280_at	SLC25A29
232458_at	COL3A1
232594_at	HSBP1L1
232679_at
232773_at
232903_at
232994_s_at	ARHGEF28
233030_at	PNPLA3
233064_at	ZFR2
233174_at	LOC100287015
233487_s_at	LRRC8A
233506_at
233528_s_at	GATSL3
233555_s_at	SULF2
233563_s_at	MIR6727 / CPSF3L
233825_s_at	CD99L2
234081_at
234307_s_at	KIF26A
234409_at	ZNF354C
234472_at	GALNT13
234994_at	TMEM200A
234996_at	CALCRL
235074_at	SPRED1
235083_at	LINC01123 / LINC01106
235085_at	SGK223
235148_at	KRTCAP3
235239_at	QSOX2
235267_at	MAGI2-AS3
235279_at	PARVA
235311_at	FKBP14
235318_at	FBN1
235371_at	GXYLT2
235427_at	CFLAR
235438_at	CYP7B1
235483_at	STX3
235570_at	RBMS3
235598_at	SMAD2
235616_at	TSHZ2
235651_at	TTC22
235657_at
235711_at	MIR4657 / PURB
235733_at	GXYLT2
235746_s_at	PLA2R1
235759_at
235821_at	WISP1
235825_at	LOC101927330
235836_at	MXRA7
235851_s_at
235887_at
235944_at	HMCN1
236029_at	FAT3
236115_at	HTR7P1
236141_at	HAND2-AS1
236143_at
236163_at	LIX1
236179_at	CDH11
236297_at	PLXDC2
236335_at	GUCY1A2
236459_at	PRKCE
236465_at	RNF175
236600_at	SPG20
236632_at	HHIP-AS1
236640_at	LOC100507165
236936_at
236983_at	TMC5
237137_at	SCARNA2
237252_at	THBD
237299_at	NARF
237465_at	USP53
237504_at	INTS10
238050_at	ANTXR2
238058_at	PRR34-AS1
238067_at	TBC1D8B
238125_at	ADAMTS16
238151_at
238169_at
238226_at	TMEM255B
238363_at
238425_at	PSMB2
238434_at	SMCR8
238447_at	RBMS3
238455_at	PLXDC2
238457_at	DGKE
238458_at	MICU3
238481_at	MGP
238535_at	CEP152
238577_s_at	TSHZ2
238623_at
238625_at	C1orf168
238654_at	VSIG10L
238694_at	DGKE
238758_at
238762_at	MTHFD2L
238967_at
238983_at	NSUN7
239144_at	B3GAT2
239286_at	CDH11
239301_at
239349_at	C1QTNF7
239451_at
239503_at	CASC10
239537_at	ST8SIA2
239552_at	VWDE
239581_at	ARL10
239704_at	RNF144B
239853_at	KLC3
239867_at
239888_at	UBQLN2
240432_x_at	KLF7
240460_at	LOC101929122
241299_at	LOC102724611
241396_at	NEDD4L
241534_at	LOC100505549
241627_x_at	ARHGEF40
241780_at
241789_at	RBMS3
241803_s_at	LOC102723709 / LOC102723678 / LOC101928102
241864_x_at
241926_s_at	ERG
242001_at
242004_x_at
242051_at
242093_at	SYTL5
242100_at	CHSY3
242184_s_at	SREK1
242214_at	RPS27A
242236_at
242260_at	MATR3
242321_at	PTPN14
242340_at
242342_at	GUCY1A2
242605_at	DCN
242845_at	RUNX1T1
242874_at
242901_at
243007_at	TTC5
243140_at	ACTA2
243161_x_at	ZFP42
243209_at	KCNQ4
243229_at
243813_at	LINC00968
243940_at	TSHZ2
243952_at	TPTEP1
244000_at
244183_x_at	PCDHB3
244272_s_at	TC2N
244289_at	ZNF300P1
244455_at	KCNT2
244521_at	TSHZ2
244784_at	DHX57
244788_at
244861_at	ZNF527
244880_at
34408_at	RTN2
37408_at	MRC2
37802_r_at	FAM63B
44783_s_at	HEY1
58780_s_at	ARHGEF40
58916_at	NDUFC2-KCTD14 / KCTD14

## Sheet: blue 
Gene ID	Gene Symbol
1552301_a_at	CORO6
1552319_a_at	KLK8
1552365_at	SCIN
1552367_a_at	SCIN
1552378_s_at	RDH10
1552427_at	ZNF485
1552482_at	RAPH1
1552519_at	ACVR1C
1552546_a_at	LETM2
1552670_a_at	PPP1R3B
1552694_at	SLC2A13
1552695_a_at	SLC2A13
1552715_a_at	RXFP1
1552755_at	C9orf66
1552846_s_at	RAB42
1552897_a_at	KCNG3
1552903_at	B4GALNT2
1553211_at	ANKFN1
1553297_a_at	CSF3R
1553328_a_at	SLC18A2
1553352_x_at	ERVW-1
1553386_at	MFSD2A
1553415_at	SLC17A8
1553630_at	C10orf107
1553647_at	CDYL2
1553666_at	CCDC34
1553683_s_at	FBXL14
1553743_at	METTL21A
1553765_a_at	KLHL32
1553809_a_at	TMEM252
1554030_at	ARSB
1554038_at	LARP1B
1554062_at	XG
1554283_at	NOCT
1554485_s_at	TMEM37
1554593_s_at	SLC1A6
1554762_a_at	WWC2 / CLDN22
1554806_a_at	FBXO8
1554930_a_at	FUT8
1555247_a_at	RAPGEF6
1555388_s_at	SNX25
1555578_at
1555579_s_at	PTPRM
1555600_s_at	APOL4
1555780_a_at	RHEB
1555816_at	THSD4
1555817_s_at	THSD4
1556012_at	KLHDC7A
1556055_at
1556059_s_at	SPEN
1556097_at	HOMER2
1556136_at	MYLK4
1556181_at	ANKRD65
1556182_x_at	ANKRD65
1556194_a_at	HSPA4L
1556213_a_at	BTG3
1556272_a_at	LOC101928896
1556331_a_at
1556471_at	SCML4
1556472_s_at	SCML4
1556474_a_at	LOC285097
1556579_s_at	IGSF10
1556583_a_at	SLC8A1
1556629_a_at	SNAP25
1556698_a_at	GPRIN3
1556773_at
1556776_a_at	LOC101928238
1556798_a_at	RNF144A-AS1
1556804_s_at	POLR3B
1556942_at
1556989_at
1557117_at	INTS6-AS1
1557118_a_at	INTS6-AS1
1557135_at
1557147_a_at	LOC101928837
1557321_a_at	CAPN14
1557325_at
1557448_a_at
1557740_a_at
1558392_at	SYNE2
1558444_at
1558549_s_at	VNN1
1558920_at	SLC8A1-AS1
1558953_s_at	CEP164
1559063_at
1559072_a_at	ELFN2
1559282_at
1559459_at	LOC613266
1559462_at
1559477_s_at	MEIS1
1559534_at	LOC100996419
1559535_s_at	LOC100996419
1559580_at	LRRC39
1559759_at	KIFC3
1559992_a_at	LINC00645
1560346_at
1560587_s_at	PRDX5
1560665_at	SCPEP1
1560698_a_at	TRHDE-AS1
1560727_at	HEATR4
1560859_at
1561181_at
1561195_at
1561595_x_at	LOC101928238
1561615_s_at	SLC8A1
1561754_at
1561961_at	PHF2P1
1562255_at	SYTL3
1562275_at
1562321_at	PDK4
1562608_at
1562953_s_at	WDFY3-AS2
1563120_at	LOC100131270 / LOC100129029
1563182_at	ACVR1C
1563386_at
1563469_at
1563874_at	WDR72
1564077_at
1564308_a_at	MPP7
1564639_at	LOC100291323
1565628_at	LRRK1
1565809_x_at
1566671_a_at	PDXK
1567107_s_at	TPM4
1568600_at	CALML4
1568618_a_at	GALNT1
1568623_a_at	SLC35E4
1568633_a_at	LOC101927809
1568638_a_at	IDO2
1568639_a_at	GATA2-AS1
1568658_at	C2orf74 / KIAA1841
1568736_s_at	DLGAP1
1568768_s_at	BRE-AS1
1568873_at	ZNF519
1569225_a_at	SCML4
1569263_at
1569344_a_at	LOC105375172
1569387_at	CSGALNACT1
1569402_at	MEIS3
1569450_at	CAPZA2
1569555_at	GDA
1569794_at
1569796_s_at	ATRNL1
1569934_at	PREX2
1570289_at	LOC646736
1570506_at
1598_g_at	GAS6
200615_s_at	AP2B1
200622_x_at	CALM3 / CALM2 / CALM1
200632_s_at	NDRG1
200696_s_at	GSN
200700_s_at	KDELR2
200704_at	LITAF
200706_s_at	LITAF
200730_s_at	PTP4A1
200731_s_at	PTP4A1
200732_s_at	PTP4A1
200770_s_at	LAMC1
200787_s_at	PEA15
200805_at	LMAN2
200821_at	LAMP2
200878_at	EPAS1
200988_s_at	PSME3
201039_s_at	RAD23A
201052_s_at	PSMF1
201131_s_at	CDH1
201195_s_at	SLC7A5
201208_s_at	TNFAIP1
201212_at	LGMN
201237_at	CAPZA2
201260_s_at	SYPL1
201296_s_at	WSB1
201300_s_at	PRNP
201301_s_at	ANXA4
201302_at	ANXA4
201328_at	ETS2
201348_at	GPX3
201362_at	IVNS1ABP
201363_s_at	IVNS1ABP
201397_at	PHGDH
201463_s_at	TALDO1
201482_at	QSOX1
201486_at	RCN2
201552_at	LAMP1
201576_s_at	TMPPE / GLB1
201614_s_at	RUVBL1
201633_s_at	CYB5B
201634_s_at	CYB5B
201695_s_at	PNP
201739_at	SGK1
201764_at	TMEM106C
201818_at	LPCAT1
201829_at	NET1
201830_s_at	NET1
201963_at	ACSL1
202023_at	EFNA1
202054_s_at	ALDH3A2
202113_s_at	SNX2
202114_at	SNX2
202132_at	WWTR1
202133_at	WWTR1
202134_s_at	WWTR1
202177_at	GAS6
202194_at	TMED5
202206_at	ARL4C
202207_at	ARL4C
202208_s_at	ARL4C
202211_at	ARFGAP3
202232_s_at	EIF3M
202233_s_at	UQCRHL / UQCRH
202235_at	SLC16A1
202241_at	TRIB1
202246_s_at	CDK4
202254_at	SIPA1L1
202260_s_at	STXBP1
202262_x_at	DDAH2
202284_s_at	CDKN1A
202286_s_at	TACSTD2
202326_at	EHMT2
202341_s_at	TRIM2
202342_s_at	TRIM2
202377_at	LEPROT
202381_at	ADAM9
202395_at	LOC101930324 / NSF
202417_at	KEAP1
202421_at	IGSF3
202422_s_at	ACSL4
202427_s_at	MPC2
202459_s_at	LPIN2
202464_s_at	PFKFB3
202478_at	TRIB2
202479_s_at	TRIB2
202523_s_at	SPOCK2
202524_s_at	SPOCK2
202539_s_at	HMGCR
202540_s_at	HMGCR
202545_at	PRKCD
202554_s_at	GSTM3
202575_at	CRABP2
202598_at	S100A13
202609_at	EPS8
202704_at	TOB1
202710_at	BET1
202723_s_at	FOXO1
202730_s_at	MIR4680 / PDCD4
202737_s_at	LSM4
202761_s_at	SYNE2
202786_at	STK39
202793_at	LPCAT3
202800_at	SLC1A3
202809_s_at	INTS3
202838_at	FUCA1
202839_s_at	NDUFB7
202912_at	ADM
202950_at	CRYZ
202962_at	KIF13B
202982_s_at	ACOT1 / ACOT2
202990_at	PYGL
203008_x_at	TXNDC9
203042_at	LAMP2
203088_at	FBLN5
203115_at	FECH
203117_s_at	PAN2
203120_at	TP53BP2
203126_at	IMPA2
203139_at	DAPK1
203140_at	BCL6
203143_s_at	KIAA0040
203157_s_at	GLS
203186_s_at	S100A4
203208_s_at	MTFR1
203221_at	TLE1
203222_s_at	TLE1
203233_at	IL4R
203264_s_at	ARHGEF9
203329_at	PTPRM
203335_at	PHYH
203373_at	SOCS2
203401_at	PRPS2
203440_at	CDH2
203502_at	BPGM
203510_at	MET
203515_s_at	PMVK
203559_s_at	AOC1
203571_s_at	ADIRF
203574_at	NFIL3
203591_s_at	CSF3R
203632_s_at	GPRC5B
203638_s_at	FGFR2
203639_s_at	FGFR2
203657_s_at	CTSF
203661_s_at	TMOD1
203662_s_at	TMOD1
203716_s_at	DPP4
203717_at	DPP4
203723_at	ITPKB
203725_at	GADD45A
203749_s_at	RARA
203756_at	ARHGEF17
203770_s_at	STS
203787_at	SSBP2
203860_at	PCCA
203884_s_at	RAB11FIP2
203885_at	RAB21
203892_at	WFDC2
203895_at	PLCB4
203896_s_at	PLCB4
203917_at	CXADR
203921_at	CHST2
203938_s_at	TAF1C
203945_at	ARG2
203946_s_at	ARG2
203963_at	CA12
203988_s_at	FUT8
204030_s_at	IQCJ-SCHIP1 / SCHIP1
204043_at	TCN2
204045_at	TCEAL1
204060_s_at	PRKY / PRKX
204061_at	PRKX
204069_at	MEIS1
204120_s_at	ADK
204133_at	RRP9
204167_at	BTD
204213_at	PIGR
204215_at	TMEM243
204217_s_at	RTN2
204228_at	PPIH
204251_s_at	CEP164
204256_at	ELOVL6
204268_at	S100A2
204304_s_at	PROM1
204310_s_at	NPR2
204351_at	S100P
204363_at	F3
204379_s_at	FGFR3
204388_s_at	MAOA
204389_at	MAOA
204394_at	SLC43A1
204402_at	RHBDD3
204425_at	ARHGAP4
204440_at	CD83
204443_at	ARSA
204454_at	LDOC1
204457_s_at	GAS1
204465_s_at	INA
204493_at	BID
204504_s_at	HIRIP3
204508_s_at	CA12
204521_at	FAM216A
204529_s_at	TOX
204532_x_at	UGT1A1 / UGT1A4 / UGT1A9 / UGT1A6 / UGT1A8 / UGT1A10
204540_at	EEF1A2
204546_at	KIAA0513
204566_at	PPM1D
204579_at	FGFR4
204593_s_at	MIEF1
204595_s_at	STC1
204596_s_at	STC1
204597_x_at	STC1
204608_at	ASL
204624_at	ATP7B
204627_s_at	ITGB3
204628_s_at	ITGB3
204648_at	NPR1
204672_s_at	ANKRD6
204675_at	SRD5A1
204681_s_at	RAPGEF5
204683_at	ICAM2
204684_at	NPTX1
204685_s_at	ATP2B2
204733_at	KLK6
204734_at	KRT15
204753_s_at	HLF
204754_at	HLF
204755_x_at	HLF
204776_at	THBS4
204795_at	PRR3
204818_at	HSD17B2
204870_s_at	PCSK2
204885_s_at	MSLN
204916_at	RAMP1
204925_at	CTNS
204952_at	LYPD3
204963_at	SSPN
204964_s_at	SSPN
204975_at	EMP2
204981_at	SLC22A18
204988_at	FGB
204990_s_at	ITGB4
205002_at	AHDC1
205032_at	ITGA2
205042_at	GNE
205047_s_at	ASNS
205081_at	CRIP1
205082_s_at	AOX1
205083_at	AOX1
205127_at	PTGS1
205128_x_at	PTGS1
205137_x_at	USH1C
205174_s_at	QPCT
205194_at	PSPH
205201_at	GLI3
205221_at	HGD
205225_at	ESR1
205232_s_at	PAFAH2
205234_at	SLC16A4
205253_at	PBX1
205286_at	TFAP2C
205288_at	CDC14A
205289_at	BMP2
205290_s_at	BMP2
205307_s_at	KMO
205313_at	HNF1B
205322_s_at	MTF1
205334_at	S100A1
205348_s_at	DYNC1I1
205350_at	CRABP1
205372_at	PLAG1
205373_at	CTNNA2
205380_at	PDZK1
205386_s_at	MDM2
205390_s_at	ANK1
205402_x_at	PRSS2
205403_at	IL1R2
205413_at	MPPED2
205440_s_at	NPY1R
205442_at	MFAP3L
205464_at	SCNN1B
205470_s_at	KLK11
205473_at	ATP6V1B1
205477_s_at	AMBP
205489_at	CRYM
205505_at	GCNT1
205513_at	TCN1
205534_at	PCDH7
205535_s_at	PCDH7
205543_at	HSPA4L
205548_s_at	BTG3
205572_at	ANGPT2
205608_s_at	ANGPT1
205627_at	CDA
205628_at	PRIM2
205646_s_at	PAX6
205649_s_at	FGA
205650_s_at	FGA
205654_at	C4BPA
205659_at	HDAC9
205670_at	GAL3ST1
205674_x_at	FXYD2
205682_x_at	APOM
205698_s_at	MAP2K6
205754_at	F2
205757_at	ENTPD5
205771_s_at	AKAP7
205778_at	KLK7
205792_at	WISP2
205799_s_at	SLC3A1
205813_s_at	MAT1A
205832_at	CPA4
205844_at	VNN1
205857_at	SLC18A2
205875_s_at	ATRIP / TREX1
205899_at	CCNA1
205911_at	PTH1R
205942_s_at	ACSM3
205978_at	KL
206004_at	TGM3
206008_at	TGM1
206010_at	HABP2
206043_s_at	ATP2C2
206046_at	ADAM23
206067_s_at	WT1
206068_s_at	ACADL
206085_s_at	CTH
206094_x_at	UGT1A3 / UGT1A1 / UGT1A4 / UGT1A9 / UGT1A5 / UGT1A6 / UGT1A7 / UGT1A8 / UGT1A10
206100_at	CPM
206106_at	MAPK12
206125_s_at	KLK8
206129_s_at	ARSB
206142_at	ZNF135
206143_at	SLC26A3
206149_at	CHP2
206157_at	PTX3
206172_at	IL13RA2
206199_at	CEACAM7
206204_at	GRB14
206239_s_at	SPINK1
206245_s_at	IVNS1ABP
206261_at	ZNF239
206268_at	LEFTY1
206300_s_at	PTHLH
206346_at	PRLR
206357_at	OPA3
206412_at	FER
206458_s_at	WNT2B
206515_at	CYP4F3
206517_at	CDH16
206538_at	MRAS
206561_s_at	AKR1B10
206659_at
206662_at	GLRX
206696_at	GPR143
206754_s_at	CYP2B7P / CYP2B6
206755_at	CYP2B6
206757_at	PDE5A
206805_at	SEMA3A
206819_at	POM121L9P
206825_at	OXTR
206893_at	SALL1
206919_at	ELK4
206954_at	WT1-AS
206955_at	LOC101930168 / LOC100509620 / AQP7
206999_at	IL12RB2
207002_s_at	PLAGL1
207038_at	SLC16A6
207057_at	SLC16A7
207076_s_at	ASS1
207080_s_at	PYY
207100_s_at	VAMP1
207109_at	POU2F3
207126_x_at	UGT1A1 / UGT1A4 / UGT1A9 / UGT1A6 / UGT1A8 / UGT1A10
207131_x_at	GGT2 / GGTLC1 / GGTLC2 / GGT1
207169_x_at	MIR4640 / DDR1
207249_s_at	SLC28A2
207254_at	SLC15A1
207264_at	KDELR3
207275_s_at	ACSL1
207328_at	ALOX15
207373_at	HOXD10
207387_s_at	GK
207427_at	ACR
207431_s_at	DEGS1
207434_s_at	FXYD6-FXYD2 / FXYD2
207487_at
207604_s_at	SLC4A7
207655_s_at	BLNK
207768_at	EGR4
207809_s_at	ATP6AP1
207815_at	PF4V1
207836_s_at	RBPMS
207911_s_at	TGM5
207943_x_at	PLAGL1
207980_s_at	CITED2
208025_s_at	HMGA2
208096_s_at	COL21A1
208126_s_at	CYP2C18
208127_s_at	SOCS5
208153_s_at	FAT2
208156_x_at	EPPK1
208161_s_at	ABCC3
208195_at	TTN
208228_s_at	FGFR2
208284_x_at	GGT2 / GGTLC1 / GGTLC2 / GGT1
208286_x_at	POU5F1P4 / POU5F1P3 / POU5F1B / POU5F1
208369_s_at	GCDH
208478_s_at	BAX
208498_s_at	ACTG1P4 / AMY2B / AMY2A / AMY1C / AMY1B / AMY1A
208510_s_at	PPARG
208535_x_at	COL13A1
208596_s_at	UGT1A3 / UGT1A1 / UGT1A4 / UGT1A9 / UGT1A5 / UGT1A6 / UGT1A7 / UGT1A8 / UGT1A10
208613_s_at	FLNB
208731_at	RAB2A
208734_x_at	RAB2A
208791_at	CLU
208792_s_at	CLU
208817_at	COMT
208821_at	SNRPB
208868_s_at	GABARAPL1
208869_s_at	GABARAPL1
208880_s_at	PRPF6
208949_s_at	LGALS3
208978_at	CRIP2
209103_s_at	UFD1L
209111_at	RNF5P1 / RNF5
209129_at	TRIP6
209135_at	ASPH
209143_s_at	CLNS1A
209153_s_at	TCF3
209173_at	AGR2
209184_s_at	IRS2
209185_s_at	IRS2
209187_at	DR1
209209_s_at	FERMT2
209213_at	CBR1
209220_at	GPC3
209227_at	TUSC3
209228_x_at	TUSC3
209250_at	DEGS1
209260_at	SFN
209274_s_at	ISCA1
209276_s_at	GLRX
209291_at	ID4
209292_at	ID4
209293_x_at	ID4
209301_at	CA2
209318_x_at	PLAGL1
209321_s_at	ADCY3
209323_at	THAP12
209340_at	UAP1
209344_at	TPM4
209351_at	KRT14
209357_at	CITED2
209386_at	TM4SF1
209387_s_at	TM4SF1
209393_s_at	EIF4E2
209395_at	CHI3L1
209396_s_at	CHI3L1
209424_s_at	C1QTNF3-AMACR / AMACR
209425_at	C1QTNF3-AMACR / AMACR
209426_s_at	C1QTNF3-AMACR / AMACR
209436_at	SPON1
209453_at	SLC9A1
209461_x_at	WDR18
209465_x_at	PTN
209487_at	RBPMS
209488_s_at	RBPMS
209535_s_at
209558_s_at	HIP1R
209561_at	THBS3
209605_at	TST
209641_s_at	ABCC3
209663_s_at	ITGA7
209677_at	PRKCI
209692_at	EYA2
209707_at	PIGK
209710_at	GATA2
209730_at	SEMA3F
209737_at	MAGI2
209763_at	CHRDL1
209782_s_at	DBP
209792_s_at	KLK10
209822_s_at	VLDLR
209847_at	CDH17
209885_at	RHOD
209890_at	TSPAN5
209892_at	FUT4
209893_s_at	FUT4
209900_s_at	SLC16A1
209919_x_at	GGT2 / GGTLC1 / GGTLC2 / GGT1
210002_at	GATA6
210024_s_at	UBE2E3
210036_s_at	KCNH2
210038_at	PRKCQ
210039_s_at	PRKCQ
210096_at	CYP4B1
210106_at	BLOC1S1-RDH5 / RDH5
210115_at	RPL39L
210127_at	RAB6B
210138_at	RGS20
210233_at	IL1RAP
210244_at	CAMP
210265_x_at	POU5F1P3
210273_at	PCDH7
210283_x_at	PAIP1
210301_at	XDH
210335_at	RASSF9
210347_s_at	BCL11A
210355_at	PTHLH
210358_x_at	GATA2
210377_at	ACSM3
210418_s_at	IDH3B
210432_s_at	SCN3A
210437_at	MAGEA9B / MAGEA9
210476_s_at	PRLR
210484_s_at	LOC254896 / TNFRSF10C
210493_s_at	MFAP3L
210542_s_at	SLCO3A1
210613_s_at	SYNGR1
210619_s_at	HYAL1
210664_s_at	TFPI
210676_x_at	RGPD6 / RGPD8 / RGPD3 / RGPD4 / RGPD5
210711_at	LINC00260
210717_at
210735_s_at	CA12
210788_s_at	DHRS7
210804_x_at	SLC8A1
210807_s_at	SLC16A7
210829_s_at	SSBP2
210834_s_at	PTGER3
210896_s_at	ASPH
210905_x_at	POU5F1P4
210948_s_at	LEF1
210959_s_at	SRD5A1
210976_s_at	PFKM
210980_s_at	ASAH1
211026_s_at	MGLL
211032_at	COBLL1
211033_s_at	PEX7
211056_s_at	SRD5A1
211064_at	ZNF493
211110_s_at	AR
211148_s_at	ANGPT2
211163_s_at	TNFRSF10C
211214_s_at	DAPK1
211237_s_at	FGFR4
211248_s_at	CHRD
211343_s_at	COL13A1
211372_s_at	IL1R2
211401_s_at	FGFR2
211416_x_at	GGTLC1
211417_x_at	GGT2 / GGTLC1 / GGTLC2 / GGT1
211423_s_at	SC5D
211458_s_at	GABARAPL3 / GABARAPL1
211478_s_at	DPP4
211505_s_at	STAU1
211538_s_at	HSPA2
211596_s_at	LRIG1
211599_x_at	MET
211603_s_at	ETV4
211621_at	AR
211689_s_at	TMPRSS2
211725_s_at	BID
211737_x_at	PTN
211756_at	PTHLH
211805_s_at	SLC8A1
211809_x_at	COL13A1
211832_s_at	MDM2
211833_s_at	BAX
211848_s_at	CEACAM7
211852_s_at	ATRN
211917_s_at	PRLR
211986_at	AHNAK
212040_at	TGOLN2
212099_at	RHOB
212135_s_at	ATP2B4
212136_at	ATP2B4
212148_at	PBX1
212151_at	PBX1
212154_at	SDC2
212157_at	SDC2
212158_at	SDC2
212161_at	AP2A2
212188_at	KCTD12
212189_s_at	COG4
212192_at	KCTD12
212216_at	PREPL
212274_at	LPIN1
212276_at	LPIN1
212335_at	GNS
212428_at	KIAA0368
212442_s_at	CERS6
212446_s_at	CERS6
212481_s_at	TPM4
212527_at	DESI1
212545_s_at	ZHX3
212558_at	SPRY1
212572_at	STK38L
212593_s_at	MIR4680 / PDCD4
212599_at	AUTS2
212614_at	ARID5B
212662_at	PVR
212706_at	LOC102724229 / RASA4B / RASA4
212707_s_at	RASA4B / RASA4CP / RASA4
212708_at	MSL1
212741_at	MAOA
212759_s_at	TCF7L2
212761_at	TCF7L2
212762_s_at	TCF7L2
212768_s_at	OLFM4
212803_at	NAB2
212807_s_at	SORT1
212842_x_at	RGPD6 / RGPD8 / RGPD3 / RGPD4 / RGPD5
212901_s_at	CSTF2T
212905_at	CSTF2T
212909_at	LYPD1
212964_at	HIC2
212965_at	HIC2
212966_at	HIC2
213055_at	CD47
213056_at	FRMD4B
213078_x_at	LPCAT4
213103_at	STARD13
213122_at	TSPYL5
213134_x_at	BTG3
213135_at	TIAM1
213175_s_at	SNRPB
213178_s_at	MAPK8IP3
213236_at	SASH1
213317_at	CLIC5
213358_at	MTCL1
213413_at	STON1
213423_x_at	TUSC3
213457_at	MFHAS1
213467_at	RND2
213506_at	F2RL1
213518_at	PRKCI
213582_at	ATP11A
213589_s_at	B3GNTL1
213620_s_at	ICAM2
213624_at	SMPDL3A
213644_at	CEP112
213694_at	RSBN1
213707_s_at	DLX5
213793_s_at	HOMER1
213808_at	ADAM23
213816_s_at	MET
213849_s_at	PPP2R2B
213856_at	CD47
213857_s_at	CD47
213894_at	THSD7A
213910_at	IGFBP7
213912_at	TBC1D30
213913_s_at	TBC1D30
213925_at	STUM
213940_s_at	FNBP1
213993_at	SPON1
213994_s_at	SPON1
214030_at	CRYBG3
214033_at	LOC101930322 / ABCC6P2 / ABCC6P1 / ABCC6
214046_at	FUT9
214091_s_at	GPX3
214104_at	GPR161
214164_x_at	CA12
214203_s_at	LOC102724788 / PRODH
214212_x_at	FERMT2
214248_s_at	TRIM2
214249_at	TRIM2
214261_s_at	ADH6
214269_at	MFSD7
214307_at	HGD
214308_s_at	HGD
214358_at	ACACA
214373_at
214378_at	TFPI
214393_at	RND2
214397_at	MBD2
214419_s_at	CYP2C9
214421_x_at	CYP2C9
214444_s_at	PVR
214452_at	BCAT1
214532_x_at	POU5F1B
214602_at	COL4A4
214604_at	HOXD11
214614_at	MNX1
214658_at	TMED7-TICAM2 / TMED7
214665_s_at	CHP1
214681_at	GK
214721_x_at	CDC42EP4
214725_at	SBSPON
214746_s_at	ZNF467
214751_at	ZNF468
214798_at	ATP2C2
214825_at	FAM155A
214844_s_at	DOK5
214846_s_at	ALPK3
214889_at	FAM149A
214890_s_at	FAM149A
214909_s_at	DDAH2
214910_s_at	APOM
214920_at	THSD7A
214933_at	LOC100507353 / CACNA1A
215028_at	SEMA6A
215034_s_at	TM4SF1
215056_at
215103_at	CYP2C18
215116_s_at	DNM1
215125_s_at	UGT1A3 / UGT1A1 / UGT1A4 / UGT1A9 / UGT1A5 / UGT1A6 / UGT1A7 / UGT1A8 / UGT1A10
215190_at	EIF3M
215231_at	PRKAG2
215240_at	ITGB3
215432_at	ACSM1
215440_s_at	BEX4
215441_at
215447_at
215465_at	ABCA12
215505_s_at	STRN3
215513_at	HYMAI
215537_x_at	DDAH2
215559_at	LOC101930322 / ABCC6
215603_x_at	LOC102724197 / LOC100132705 / GGT2 / GGTLC1 / GGTLC2 / GGT3P / GGT1
215750_at
215813_s_at	PTGS1
215842_s_at	ATP11A
215867_x_at	CA12
215904_at	AFDN
215930_s_at	CTAGE5
215945_s_at	TRIM2
215966_x_at	GK3P
215990_s_at	BCL6
216025_x_at	CYP2C9
216028_at	DKFZP564C152
216031_x_at	HN1L
216048_s_at	RHOBTB3
216120_s_at	ATP2B2
216238_s_at	FGB
216247_at	SNORD54 / RPS20
216262_s_at	TGIF2
216331_at	ITGA7
216402_at	SEC14L4
216470_x_at	PRSS2
216511_s_at	TCF7L2
216594_x_at	AKR1C1
216602_s_at	FARSA
216661_x_at	CYP2C9
216898_s_at	COL4A3
216953_s_at	WT1
217021_at	CYB5A
217080_s_at	HOMER2
217127_at	CTH
217167_x_at	GK
217205_at	LOC100420758
217223_s_at	BCR
217228_s_at	ASB4
217373_x_at	MDM2
217542_at	MDM2
217552_x_at	CR1
217628_at	CLIC5
217729_s_at	AES
217805_at	ILF3
217948_at	FAM127B
217977_at	MSRB1
217979_at	TSPAN13
217983_s_at	RNASET2
217984_at	RNASET2
218017_s_at	HGSNAT
218026_at	COA3
218051_s_at	NT5DC2
218081_at	C20orf27
218164_at	SPATA20
218203_at	ALG5
218212_s_at	MOCS2
218217_at	SCPEP1
218218_at	APPL2
218229_s_at	POGK
218245_at	TSKU
218292_s_at	PRKAG2
218295_s_at	NUP50
218300_at	PAGR1
218313_s_at	GALNT7
218336_at	PFDN2
218379_at	RBM7
218435_at	DNAJC15
218445_at	H2AFY2
218453_s_at	TMEM242
218477_at	TMEM14A
218498_s_at	ERO1A
218526_s_at	RANGRF
218627_at	DRAM1
218639_s_at	ZXDC
218653_at	SLC25A15
218660_at	DYSF
218677_at	S100A14
218681_s_at	SDF2L1
218733_at	MSL2
218774_at	DCPS
218775_s_at	WWC2 / CLDN22
218787_x_at	CWF19L1
218789_s_at	C11orf71
218796_at	FERMT1
218806_s_at	VAV3
218807_at	VAV3
218825_at	EGFL7
218844_at	ACSF2
218864_at	TNS1
218869_at	MLYCD
218898_at	FAM57A
218901_at	PLSCR4
218922_s_at	CERS4
218929_at	CDKN2AIP
218971_s_at	WDR91
218988_at	SLC35E3
219014_at	PLAC8
219032_x_at	OPN3
219042_at	LZTS1
219049_at	CSGALNACT1
219127_at	PRR15L
219132_at	PELI2
219140_s_at	RBP4
219153_s_at	THSD4
219168_s_at	PRR5
219181_at	LIPG
219195_at	PPARGC1A
219225_at	PGBD5
219228_at	ZNF331
219229_at	SLCO3A1
219247_s_at	ZDHHC14
219271_at	GALNT14
219298_at	ECHDC3
219327_s_at	GPRC5C
219334_s_at	NABP1
219340_s_at	CLN8
219345_at	BOLA1
219416_at	SCARA3
219450_at	C4orf19
219489_s_at	NXN
219497_s_at	BCL11A
219498_s_at	BCL11A
219522_at	FJX1
219526_at	C14orf169
219531_at	CEP72
219543_at	PBLD
219564_at	KCNJ16
219572_at	CADPS2
219584_at	PLA1A
219612_s_at	FGG
219639_x_at	PARP6
219653_at	LSM14B
219661_at	RANBP17
219699_at	LGI2
219729_at	PRRX2
219735_s_at	TFCP2L1
219739_at	RNF186
219743_at	HEY2
219745_at	MFSD13A
219750_at	TMEM144
219797_at	MGAT4A
219800_s_at	THNSL1
219836_at	ZBED2
219866_at	CLIC5
219902_at	BHMT2
219911_s_at	SLCO4A1
219922_s_at	LTBP3
219930_at	KLF8
219937_at	TRHDE
219938_s_at	PSTPIP2
219954_s_at	GBA3
219956_at	GALNT6
219961_s_at	KIZ
219962_at	ACE2
219979_s_at	HIKESHI
219987_at	ERVMER34-1
220017_x_at	CYP2C9
220019_s_at	ZNF224
220022_at	ZNF334
220027_s_at	RASIP1
220030_at	STYK1
220051_at	PRSS21
220076_at	ANKH
220084_at	C14orf105
220087_at	BCO1
220135_s_at	SLC7A9
220147_s_at	FAM60A
220148_at	ALDH8A1
220153_at	ENTPD7
220177_s_at	TMPRSS3
220178_at	MFSD12
220196_at	MUC16
220197_at	ATP6V0A4
220230_s_at	CYB5R2
220287_at	ADAMTS9
220293_at	CATSPERB
220297_at	BTBD7
220316_at	NPAS3
220324_at	LINC00472
220343_at	PDE7B
220357_s_at	SGK2
220358_at	BATF3
220448_at	KCNK12
220454_s_at	SEMA6A
220540_at	KCNK15
220549_at	FSBP / RAD54B
220580_at	BICC1
220615_s_at	FAR2
220622_at	LRRC31
220625_s_at	ELF5
220630_s_at	CHIA
220690_s_at	DHRS7B
220692_at
220723_s_at	CWH43
220724_at	CWH43
220753_s_at	CRYL1
220773_s_at	GPHN
220816_at	LPAR3
220892_s_at	PSAT1
220911_s_at	NYNRIN
220933_s_at	ZCCHC6
220979_s_at	ST6GALNAC5
221008_s_at	ETNPPL
221011_s_at	LBH
221045_s_at	PER3
221094_s_at	ELP3
221142_s_at	PECR
221177_at	MIA2
221195_at	RNFT1
221218_s_at	TPK1
221246_x_at	TNS1
221263_s_at	SF3B5
221268_s_at	SGPP1
221275_s_at
221289_at	DLX6
221428_s_at	TBL1XR1
221518_s_at	USP47
221530_s_at	BHLHE41
221558_s_at	LEF1
221565_s_at	CALHM2
221577_x_at	GDF15
221605_s_at	PIPOX
221614_s_at	RPH3AL
221692_s_at	MRPL34
221699_s_at	DDX50
221747_at	TNS1
221748_s_at	TNS1
221808_at	RAB9A
221810_at	RAB15
221823_at	C5orf30
221838_at	KLHL22
221849_s_at	DCAF15
221950_at	EMX2
221959_at	FAM110B
222043_at	CLU
222071_s_at	SLCO4C1
222073_at	COL4A3
222253_s_at	POM121L9P
222258_s_at	SH3BP4
222291_at	FAM149A
222303_at
222315_at	LOC100996756
222354_at	F11R
222446_s_at	BACE2
222448_s_at	CMPK1
222462_s_at	BACE1
222541_at	RSF1
222580_at	ZNF644
222582_at	PRKAG2
222583_s_at	NUP50
222587_s_at	GALNT7
222595_s_at	DIDO1
222623_s_at	ZNF639
222638_s_at	TMEM242
222646_s_at	ERO1A
222652_s_at	GLYR1
222662_at	PPP1R3B
222696_at	AXIN2
222712_s_at	MUC13
222738_at	WWC2 / CLDN22
222743_s_at	C11orf71
222760_at	ZNF703
222772_at	MYEF2
222799_at	WDR91
222820_at	TNRC6C
222835_at	THSD4
222872_x_at	NABP1
222874_s_at	CLN8
222891_s_at	BCL11A
222921_s_at	HEY2
222943_at	GBA3
222994_at	PRDX5
222996_s_at	CXXC5
223062_s_at	PSAT1
223074_s_at	AIF1L
223092_at	ANKH
223093_at	ANKH
223094_s_at	ANKH
223120_at	FUCA2
223148_at	PIGS
223179_at	YPEL3
223185_s_at	BHLHE41
223196_s_at	SESN2
223240_at	FBXO8
223251_s_at	ANKRD10
223321_s_at	FGFRL1
223334_at	TMEM126A
223382_s_at	ZNRF1
223383_at	ZNRF1
223385_at	CYP2S1
223391_at	SGPP1
223394_at	SERTAD1
223395_at	ABI3BP
223402_at	DUSP23
223449_at	SEMA6A
223465_at	COL4A3BP
223467_at	RASD1
223468_s_at	RGMA
223482_at	TMEM120A
223497_at	FAM135A
223547_at	JKAMP
223554_s_at	RANGRF
223630_at	C7orf13
223659_at	TMPRSS13
223686_at	TPK1
223701_s_at	USP47
223709_s_at	WNT10A
223798_at	SLC41A2
223806_s_at	NAPSA
223842_s_at	SCARA3
223843_at	SCARA3
223948_s_at	TMPRSS3
223949_at	TMPRSS3
223958_s_at	DNAL1
223959_at	DNAL1
223961_s_at	CISH
224011_at
224176_s_at	AXIN2
224179_s_at	MIOX
224184_s_at	BOC
224209_s_at	GDA
224367_at	BEX2
224388_s_at	COL25A1
224392_s_at	OPN3
224397_s_at	TMTC1
224516_s_at	CXXC5
224523_s_at	CMSS1
224608_s_at	VPS25
224647_at	CCNY
224649_x_at	CCNY
224652_at	CCNY
224762_at	SERINC2
224800_at	WDFY1
224818_at	SORT1
224830_at	NUDT21
224880_at	RALA
224881_at	VKORC1L1
224901_at	SCD5
224911_s_at	DCBLD2
224947_at	RNF26
224996_at	ASPH
225008_at	ASPH
225028_at	LINC01420
225060_at	LRP11
225078_at	EMP2
225079_at	EMP2
225081_s_at	CDCA7L
225086_at	FAM98B
225095_at	SPTLC2
225102_at	MGLL
225105_at	C12orf75
225123_at	SESN3
225160_x_at	MDM2
225182_at	TMEM50B
225186_at	RAPH1
225188_at	RAPH1
225189_s_at	RAPH1
225224_at	NOL4L
225270_at	NEO1
225274_at	PCYOX1
225285_at	BCAT1
225288_at	COL27A1
225292_at	COL27A1
225293_at	COL27A1
225316_at	MFSD2A
225325_at	MFSD6
225328_at	FBXO32
225344_at	NCOA7
225349_at	ZNF496
225387_at	TSPAN5
225388_at	TSPAN5
225421_at	PM20D2
225427_s_at	NAXE
225457_s_at	OLMALINC / PP7080
225458_at	PP7080
225478_at	MFHAS1
225484_at	CEP41
225485_at	CEP41
225505_s_at	PCED1A
225509_at	SAP30L
225520_at	LOC101928195 / LOC100996643 / MTHFD1L
225586_at	DPH7
225597_at	SLC45A4
225619_at	SLAIN1
225627_s_at	CACHD1
225650_at	SAMD1
225660_at	SEMA6A
225667_s_at	FAM84A
225718_at	LNPK
225750_at	ERO1A
225779_at	SLC27A4
225820_at	JADE1
225825_at	C20orf194
225832_s_at	DAGLB
225868_at	TRIM47
225872_at	SLC35F5
225875_s_at	NIPAL3
225876_at	NIPAL3
225955_at	METRNL
225959_s_at	ZNRF1
225978_at	RIMKLB
225990_at	BOC
225991_at	TMEM41A
225996_at	LONRF2
225999_at	RIMKLB
226004_at	CABLES2
226016_at	CD47
226017_at	CMTM7
226021_at	RDH10
226029_at	VANGL2
226039_at	MGAT4A
226066_at	MITF
226086_at	SYT13
226127_at	ALKBH3
226164_x_at	RIMKLB
226189_at	ITGB8
226190_at	MAP3K13
226192_at	AR
226197_at	AR
226220_at	METTL9
226245_at	KCTD1
226246_at	KCTD1
226258_at	AMN1
226267_at	JDP2
226272_at	RCAN3
226281_at	DNER
226287_at	CCDC34
226322_at	TMTC1
226360_at	ZNRF3
226374_at	CXADR
226381_at	SLC35F5
226416_at	ERI1
226439_s_at	NBEA
226455_at	CREB3L4
226464_at	C3orf58
226482_s_at	TSTD1
226489_at	TMCC3
226490_at	NHSL1
226501_at	XPNPEP3
226506_at	THSD4
226507_at	PAK1
226517_at	BCAT1
226531_at	ORAI1
226545_at	CD109
226548_at	SBK1
226556_at	MAP3K13
226560_at	SGPP2
226615_at	XPR1
226651_at	HOMER1
226736_at	CHURC1
226763_at	SESTD1
226775_at	ENY2
226776_at	ENY2
226781_at	C7orf55-LUC7L2 / FMC1 / LUC7L2
226814_at	ADAMTS9
226858_at	CSNK1E
226885_at	RNF217
226913_s_at	SOX8
226917_s_at	ANAPC4
226925_at	PXYLP1
226931_at	TMTC1
226932_at	SSPN
226933_s_at	ID4
226992_at	NOSTRIN
227014_at	ASPHD2
227015_at	ASPHD2
227041_at	SESTD1
227055_at	METTL7B
227067_x_at	LOC101929796 / LOC100996763 / LOC100996717 / NOTCH2NL / NOTCH2
227075_at	ELP3
227088_at	PDE5A
227115_at	LOC100506870 / LOC283140
227126_at	PTPRG
227133_at	FAM199X
227176_at	SLC2A13
227177_at	CORO2A
227180_at	ELOVL7
227186_s_at	MRPL41
227188_at	EVA1C
227190_at	TMEM37
227195_at	ZNF503
227208_at	CCDC84
227261_at	KLF12
227268_at	RNFT1
227279_at	TCEAL3
227282_at	PCDH19
227290_at	CDYL2
227308_x_at	LTBP3
227314_at	ITGA2
227329_at	ZBTB46
227341_at	BEND7
227367_at	SLCO3A1
227379_at	MBOAT1
227382_at	CYB5B
227400_at	NFIX
227409_at	PPP1R3E
227424_x_at	URB1-AS1
227449_at	EPHA4
227467_at	RDH10
227480_at	SUSD2
227481_at	CNKSR3
227506_at	SLC16A9
227526_at	CDON
227593_at	FLJ37453
227603_at
227613_at	ZNF331
227614_at	HKDC1
227616_at	BCL9L
227629_at	PRLR
227639_at	PIGK
227642_at	TFCP2L1
227735_s_at	C10orf99
227736_at	C10orf99
227742_at	CLIC6
227759_at	PCSK9
227763_at	LYPD6
227764_at	LYPD6
227782_at	ZBTB7C
227808_at	DNAJC15
227811_at	FGD3
227819_at	LGR6
227823_at	RGAG4
227875_at	KLHL13
227923_at	SHANK3
227941_at	LOC339803
227946_at	OSBPL7
227949_at	PHACTR3
227974_at
227976_at	SMIM10
227984_at	LMF1
227998_at	S100A16
228008_at	ARID3A
228024_at	VPS37A
228065_at	BCL9L
228088_at	SESTD1
228115_at	GAREM1
228131_at	ERCC1
228168_at	ATP5G3
228221_at	SLC44A3
228229_at	ZNF526
228244_at	BLOC1S3
228284_at	TLE1
228303_at	GALNT6
228320_x_at	BICDL1
228334_x_at	CEP44
228338_at	COLCA2
228342_s_at	ALPK3
228345_at	CHIC1
228360_at	LYPD6B
228365_at	CPNE8
228377_at	KLHL14
228403_at	ENHO
228415_at	AP1S2
228463_at	FOXA3
228482_at	TVP23C-CDRT4 / CDRT4 / TVP23C
228498_at
228614_at	LINC00116
228618_at	PEAR1
228622_s_at	DNAJC4
228624_at	TMEM144
228640_at	PCDH7
228647_at	LOC100049716
228671_at	TMEM201
228692_at	PREX2
228739_at	CYS1
228749_at	ZDBF2
228802_at	RBPMS2
228810_at	CCNYL1
228882_at	TUB
228889_at	ARHGAP5-AS1
228899_at
228918_at	SLC43A2
228955_at	LRP8
229057_at	SCN2A
229062_at	ARL9
229065_at	SLC35F3
229107_at
229123_at	ZNF224
229147_at	RASSF6
229159_at	THSD7A
229176_at	ANKH
229215_at	ASCL2
229241_at	LDHD
229243_at
229258_at	KIF12
229264_at
229273_at	SALL1
229276_at	IGSF9
229278_at	USP51
229281_at	NPAS3
229290_at	DAPL1
229308_at	ANKRD29
229332_at	HPDL
229338_at	LOC100289361
229341_at	TFCP2L1
229344_x_at	RIMKLB
229360_at	ZNF280B
229370_at
229400_at	HOXD10
229423_at	CHEK1
229431_at	RFXAP
229435_at	GLIS3
229464_at	MYEF2
229484_at	PPM1J
229497_at	ANKDD1A
229506_at	PPM1L
229519_at	FXR1
229534_at	ACOT4
229537_at	LMO4
229546_at	LOC653602 / FAM84A
229569_at
229584_at	LRRK2
229622_at	ERFE
229678_at	LINC01137
229691_at	ZBTB42
229697_at	HIRIP3
229704_at
229711_s_at	MDM2
229722_at	LOC100270804
229727_x_at	C2CD4B
229740_at	SMIM5
229764_at	TPRG1
229776_at	SLCO3A1
229779_at	COL4A4
229801_at	PROSER2
229872_s_at	LOC100996740
229900_at	CD109
229927_at	LEMD1
229975_at	BMPR1B
230008_at	THSD7A
230051_at	PROSER2
230055_at	KHDC1
230076_at	PITPNM3
230084_at	SLC30A2
230100_x_at	PAK1
230109_at	PDE7B
230132_at	PCAT19
230169_at	THAP6
230175_s_at	DCBLD2
230212_at	SPRY1
230231_at	FGF14
230233_at
230251_at	LINC00473
230258_at	GLIS3
230275_at	ARSI
230288_at	FGF14
230305_at	DNAJC15
230307_at	SLC25A21-AS1
230309_at	BHMT2
230326_s_at	HIKESHI
230352_at	PRPS2
230356_at
230370_x_at	STYXL1
230383_x_at	SLFN5
230412_at	NPAS3
230418_s_at	GALNT16
230438_at	TBX15
230480_at	PIWIL4
230482_at	ST6GALNAC5
230545_at	PARD3-AS1
230573_at	SGK2
230682_x_at	ABCC3
230711_at
230746_s_at
230748_at	SLC16A6
230772_at	HNF4A
230789_at	ZNF280B
230818_at
230822_at	TMEM61
230869_at	FAM155A
230875_s_at	ATP11A
230882_at	DLX6-AS1
230888_at	WDR91
230907_at	GPRC5C
230908_at	TACR1
230920_at	TRABD2B
230930_at	LOC338620
230964_at	FREM2
230970_at
231008_at	UNC5CL
231034_s_at	NHSL1
231094_s_at	LOC101928195 / LOC100996643 / MTHFD1L
231117_at	FAM181A
231118_at	ANKRD35
231136_at
231154_x_at	TINAG
231180_at
231192_at	LPAR3
231283_at	MGAT4A
231311_at
231412_at	LOC101929709
231439_at	FAM84A
231550_at	XYLT2
231690_at
231771_at	GJB6
231790_at	DMGDH
231798_at	NOG
231804_at	RXFP1
231828_at	PSMD5-AS1
231850_x_at	CEP44
231852_at	ERI1
231854_at	PIK3CA
231875_at	KIF21A
231916_at	NOS1
231981_at	PRLR
231986_at	RIMS1
232001_at	PRKCQ-AS1
232004_at	HNRNPR
232011_s_at	MAP1LC3A
232047_at	LOC102725383
232064_at	FER
232083_at	KIF16B
232105_at	BLACAT1
232106_s_at	CEP89
232139_s_at	MFSD4B
232164_s_at	EPPK1
232165_at	EPPK1
232181_at	PPARGC1B
232197_x_at	ARSB
232202_at	FAM83B
232271_at	HNF4G
232273_at
232298_at	MBNL1-AS1
232370_at
232386_at	VPS13C
232511_at
232524_x_at	ANAPC4
232531_at	EMX2OS
232544_at
232654_s_at	UGT1A6
232660_at	BAD
232683_s_at	PARP6
232687_at	GPRIN3
232689_at	LOC284561
232690_at
232722_at	RNASET2
232736_s_at	POM121L10P / POM121L8P / POM121L9P
232800_at
232825_s_at	DSEL
232833_at
232855_at
232878_at	NR2F2-AS1
232882_at
232884_s_at	ZNF853
232944_at
232981_s_at	SYNRG
233035_at
233040_at	PLEKHA5
233085_s_at	NABP1
233177_s_at	PNKD
233275_at
233289_at
233291_at
233340_at	SPINK13
233355_at	LINC00176
233428_at
233463_at	RASSF6
233562_at	LINC00839
233607_at
233609_at	PTPRK
233748_x_at	PRKAG2
233764_s_at	LARP1B
233768_at
233770_at
233835_at	LOC90246
233955_x_at	CXXC5
233986_s_at	PLEKHG2
234105_at
234107_s_at	DTD1
234118_at
234122_at
234196_at
234250_at	LOC100506405
234331_s_at	FAM84A
234335_s_at	FAM84A
234388_at
234394_at	ZNF124
234644_x_at	TNFRSF10C
234725_s_at	SEMA4B
234926_s_at	RTFDC1
234941_s_at	GPHN
234980_at	TMEM56
234985_at	LDLRAD3
235004_at	RBM24
235013_at	SLC31A1
235014_at	ILF3-AS1
235019_at	CPM
235020_at	TAF4B
235037_at	TMEM41A
235065_at	GAREM1
235124_at	EIF3J-AS1
235133_at	ZDHHC14
235134_at
235146_at	TMCC3
235169_at	FBXO27
235171_at	LOC100505501
235174_s_at	LINC01003
235209_at	SBSPON
235252_at	KSR1
235269_at	FAM83F
235274_at	GABPB1-AS1
235299_at	SLC41A2
235342_at	SPOCK3
235350_at	C4orf19
235392_at
235404_at	ARID5B
235518_at	SLC8A1
235591_at	SSTR1
235599_at	LINC01139
235638_at	RASSF6
235706_at	CPM
235771_at	LINC00472
235773_at	ZIK1
235801_at	TUSC3
235842_at
235846_at	FSBP / RAD54B
235928_at	ZNF503-AS2
235955_at	MARVELD2
235977_at	LONRF2
235980_at	PIK3CA
236034_at	ANGPT2
236080_at	LOC100507670
236099_at
236132_at	TLN1
236146_at	SYNCRIP
236225_at	GGT6
236331_at	CDKL2
236338_at
236364_at
236422_at
236430_at	TMED6
236449_at	CSTB
236478_at	IFNAR1
236644_at	RNF180
236646_at	TMEM52B
236704_at	LOC101929787
236764_at
236773_at
236780_at
236835_at	FUT8-AS1
236837_x_at	MIPEPP3
236856_x_at
236886_at	LOC100049716
236911_at	RIMKLB
236971_at
236979_at	BCL2L15
236990_at	LOC101928403
237028_at	ENO1-AS1
237029_at	HGD
237031_at
237038_at	CXCL14
237048_at	LOC105373383
237063_at
237127_at
237193_s_at	LOC101927668
237197_at
237198_at
237211_x_at	MORN3
237261_at	ANGPT2
237262_at	GAREM1
237302_at	CNKSR3
237325_at	DRICH1
237328_at	C14orf105
237409_at
237452_at
237591_at	LINC00173
237680_at	LOC102723542
237690_at	ADGRF4
237706_at	STXBP4
237727_at
237737_at	LOC101927345 / LOC101060632 / LOC101059949 / ANKRD20A12P
237764_at	LOC101928111
238009_at	SOX5
238028_at	C6orf132
238029_s_at	SLC16A14
238063_at	TMEM154
238066_at	RBP7
238081_at	WDFY3-AS2
238184_at
238206_at	RXFP1
238332_at	ANKRD29
238378_at	GPRIN3
238423_at	SYTL3
238451_at	MPP7
238518_x_at	GLYCTK
238520_at	TRERF1
238541_at	C21orf58
238559_at	LOC101927402
238567_at	SGPP2
238608_at
238646_at
238669_at	PTGS1
238681_at	GDPD1
238733_at	MDM2
238742_x_at	LOC102724362
238766_at
238778_at	MPP7
238800_s_at	ZCCHC6
238805_at	HSPB2-C11orf52 / C11orf52 / HSPB2
238815_at	LRRTM1
238843_at	NPHP1
238847_at	HOXD10
238920_at
238935_at	RPS27L
238997_at	PSORS1C3
239027_at	DOCK8
239028_at	LYPD6
239108_at	FAR2
239132_at	NOS1
239136_at	UNC5B-AS1
239154_at
239155_at	CXADR
239162_at	DAPK1-IT1
239196_at	ANKRD22
239205_s_at	CR1L / CR1
239206_at	CR1L
239309_at	DLX6
239327_at
239370_at	LINC01133
239380_at	LINC01554
239381_at	KLK7
239388_at	RNASET2
239452_at
239481_at	FAM133A
239492_at	SEC14L4
239547_at	HS3ST6
239579_at	EPHX4
239593_at	TMEM213
239594_at	DRAIC
239609_s_at	LPCAT4
239646_at
239667_at	SLC3A1
239671_at	SYT16
239719_at	CD109
239761_at	GCNT1
239799_at	LINC00476
239848_at	EIF3M
240015_at	PRKCQ-AS1
240058_at
240069_at	LOC102724880
240122_at	DIRAS2
240139_at
240143_at
240173_at	GPRIN3
240190_at
240303_at	TMC5
240349_at	PRKAA2
240358_at
240361_at	LOC101927972
240633_at	DOK7
240681_at
240770_at	TMEM171
240838_s_at	DRAIC
240929_at	RBPMS-AS1
240935_at
240991_at
241024_at	KHDC1
241031_at	C2CD4A
241041_at
241060_x_at
241291_at	LINC01541
241341_at
241382_at	PCP4L1
241401_at	WDFY3-AS2
241426_at	CEP44
241428_x_at	TCEA2
241455_at	C6orf132
241470_x_at	RASSF9
241505_at
241672_at	SERTM1
241694_at	PKHD1
241706_at	CPNE8
241726_at
241752_at	SLC8A1
241765_at	CPM
241837_at
241866_at	SLC16A7
241891_at
241897_at
241925_x_at	SLC16A7
241969_at	ARID5B
241985_at	JMY
241990_at	RHOV
241994_at	XDH
242013_at	BCL2L15
242033_at	RNF180
242037_at	ASPH
242053_at
242087_x_at	MFI2-AS1
242118_x_at
242153_at	LARP1B
242169_at	BHMT2
242172_at
242189_at
242198_at
242263_at	TMED5
242354_at
242356_at	VTI1A
242394_at	CNKSR3
242396_at	NR2F2
242443_at	ZC3H14
242456_at	MRE11A
242468_at
242509_at
242517_at	KISS1R
242573_at
242579_at	BMPR1B
242587_at	SLC9A9
242604_at
242683_at	LINC00668
242708_at
242774_at	SYNE2
242794_at	MAML3
242826_at
242851_at	MFSD4B
242868_at
242870_at
242913_at	CLIC6
242940_x_at	DLX6
242985_x_at	RNF180
243021_at	LOC102724312
243049_at
243130_at
243172_at
243217_at
243237_at	CFAP221
243328_at
243341_at
243362_s_at	LEF1-AS1
243363_at	LEF1-AS1
243403_x_at	CPM
243438_at	PDE7B
243439_at	ZNF418
243461_at
243462_s_at
243478_at	CHST2
243521_at	ZXDA
243541_at	IL31RA
243629_x_at	MFI2-AS1
243661_at	LOC285902 / ZNF273
243727_at	CPNE8
243730_at
243745_at
243748_at
243755_at	PRLR
243756_at
243841_at	SYNE2
243894_at	SLC41A2
243974_at
243996_at
244008_at	PARP8
244035_at
244056_at	SFTA2
244080_at
244084_at	AIFM3
244159_at
244163_at	SEMA3A
244172_at
244179_x_at	LOC102724197 / LOC100132705 / GGT2 / GGT8P / GGTLC1 / GGTLC2 / GGT3P / GGT1
244235_at	IVNS1ABP
244241_x_at
244261_at	IFNLR1
244274_at
244276_at	KLB
244313_at	CR1
244334_at	TRAM1L1
244384_at
244424_at	LOC439938
244435_at	FAM196A
244463_at	ADAM23
244506_at	TMTC1
244565_at	HMX2
244567_at
244568_at
244620_at	SLC8A1-AS1
244655_at	LOC100507311
244699_at	AHI1
244751_at	PCP2
244787_at
32625_at	NPR1
35666_at	SEMA3F
40189_at	SETSIP / SET
40472_at	LPCAT4
47069_at	PRR5
50314_i_at	C20orf27
55081_at	MICALL1
91952_at	DCAF15

## Sheet: brown 
Gene ID	Gene Symbol
117_at	HSPA6
121_at	PAX8
1431_at	CYP2E1
1552263_at	MAPK1
1552302_at	TMEM106A
1552303_a_at	TMEM106A
1552315_at	GIMAP1
1552316_a_at	GIMAP1
1552318_at	GIMAP1
1552381_at	SRSF12
1552398_a_at	CLEC12A
1552455_at	PRUNE2
1552486_s_at	LACTB
1552502_s_at	RHBDL2
1552536_at	VTI1A
1552626_a_at	TMEM163
1552632_a_at	ARSG
1552643_at	ZNF626
1552651_a_at	RAD51L3-RFFL / RFFL
1552671_a_at	SLC9A7
1552691_at	ARL11
1552705_at	DUSP19
1552711_a_at	CYB5D1
1552724_at	RHOXF1
1552798_a_at	TLR4
1552807_a_at	SIGLEC10
1552825_at	ZNF396
1552954_at	C5orf17
1553043_a_at	CD300LF
1553099_at	TIGD1
1553111_a_at	KBTBD6
1553118_at	THEM4
1553185_at	RASEF
1553186_x_at	RASEF
1553218_a_at	ZNF512
1553599_a_at	SYCP3
1553976_a_at	DPCD
1553982_a_at	RAB7B
1553986_at	RASEF
1554008_at	OSMR
1554018_at	GPNMB
1554177_a_at	ATP5S
1554190_s_at	PLEKHS1
1554206_at	TMLHE
1554241_at	COCH
1554343_a_at	STAP1
1554406_a_at	CLEC7A
1554594_at	ARHGAP27
1554676_at	SRGN
1554678_s_at	HNRNPDL
1554690_a_at	TACC1
1554710_at	KCNMB1
1554834_a_at	RASSF5
1554899_s_at	FCER1G
1555041_a_at	NAGA
1555154_a_at	QKI
1555199_at	GOSR1
1555349_a_at	ITGB2
1555355_a_at	ETS1
1555465_at	MCOLN2
1555471_a_at	FMN2
1555638_a_at	SAMSN1
1555728_a_at	MS4A4A
1555745_a_at	LYZ
1555756_a_at	CLEC7A
1555765_a_at	GNG4
1555812_a_at	ARHGDIB
1555867_at	GNG4
1555872_a_at	LOC728903 / GLIDR
1555874_x_at	GLIDR
1555993_at	CACNA1D
1556128_a_at	RASGRF2
1556172_at	LOC105374809
1556195_a_at	LOC105376796
1556209_at	CLEC2B
1556221_a_at
1556253_s_at
1556283_s_at	FGFR1OP2
1556332_at
1556346_at	COTL1
1556687_a_at	LOC101927308 / CLDN10
1556706_at
1557126_a_at	PLD1
1557174_a_at	IRAK1BP1
1557286_at
1557326_at
1557359_at	LINC01268
1557383_a_at
1557411_s_at	SLC25A43
1557459_at
1557915_s_at	GSTO1
1558167_a_at	MGC16275
1558170_at
1558414_at	FRRS1L
1558460_at	ABCC5
1558511_s_at	ESYT2
1558517_s_at	LOC101927933 / LRRC8C
1558537_x_at	ZNF844
1559105_at	LEKR1
1559190_s_at	RDH13
1559214_at	FBXO22
1559263_s_at	ZC3H12D
1559450_at
1559675_at
1559681_a_at	LOC101930303 / LOC101930301 / TRIM16L
1559776_at
1560396_at	KLHL6
1560469_at	NR5A2
1560648_s_at	TSPYL1
1560774_at
1561180_at
1561820_at	SCN8A
1561906_at
1562099_at
1562289_at
1562342_at
1562411_at	MYLK3
1562527_at	LOC441666
1562587_at	CLNK
1563357_at
1563445_x_at	CTSLP8
1563468_at
1563821_at	LINC00858
1564282_a_at	LINC00491
1564475_s_at	ZBED3-AS1
1564479_a_at
1564855_at	LOC101927079 / LOC727924
1565389_s_at	GRM5
1566145_s_at	LOC101930100 / LOC101928669 / LOC644450
1566256_s_at	GPR180
1566324_a_at	MAF
1567101_at
1567527_at
1568598_at	KAZALD1
1568838_at	WASIR2
1569108_a_at	ZNF589
1569156_at	LOC100505555 / ZNF846
1569157_s_at	LOC100505555 / ZNF846
1569283_at	ZNF891
1569361_a_at	LOC100129098
1569594_a_at	NEMF
1569785_at	LOC101927943
1569788_at	ST8SIA1
1569830_at	PTPRC
1569856_at	TPP2
177_at	PLD1
200067_x_at	SNX3
200078_s_at	ATP6V0B
200600_at	MSN
200660_at	S100A11
200739_s_at	SUMO3
200740_s_at	SUMO3
200742_s_at	TPP1
200744_s_at	GNB1
200749_at	RAN
200790_at	ODC1
200791_s_at	IQGAP1
200799_at	HSPA1B / HSPA1A
200800_s_at	HSPA1L / HSPA1B / HSPA1A
200837_at	BCAP31
200838_at	CTSB
200864_s_at	RAB11A
200866_s_at	PSAP
200884_at	CKB
200885_at	RHOC
200911_s_at	TACC1
200965_s_at	ABLIM1
200983_x_at	CD59
200984_s_at	CD59
200985_s_at	CD59
200993_at	IPO7
201006_at	PRDX2
201020_at	YWHAH
201030_x_at	LDHB
201037_at	PFKP
201054_at	HNRNPA0
201060_x_at	STOM
201061_s_at	STOM
201089_at	ATP6V1B2
201114_x_at	PSMA7
201118_at	PGD
201141_at	GPNMB
201216_at	ERP29
201249_at	SLC2A1
201250_s_at	SLC2A1
201266_at	TXNRD1
201278_at	LOC101926921 / DAB2
201279_s_at	LOC101926921 / DAB2
201280_s_at	LOC101926921 / DAB2
201288_at	ARHGDIB
201312_s_at	SH3BGRL
201360_at	CST3
201361_at	TMEM109
201368_at	ZFP36L2
201369_s_at	ZFP36L2
201403_s_at	MGST3
201422_at	IFI30 / PIK3R2
201445_at	CNN3
201502_s_at	NFKBIA
201534_s_at	UBL3
201554_x_at	GYG1
201625_s_at	INSIG1
201626_at	INSIG1
201627_s_at	INSIG1
201630_s_at	ACP1
201648_at	JAK1
201653_at	CNIH1
201706_s_at	PEX19
201707_at	PEX19
201720_s_at	LAPTM5
201721_s_at	LAPTM5
201743_at	CD14
201751_at	JOSD1
201785_at	RNASE1
201847_at	LIPA
201848_s_at	BNIP3
201849_at	BNIP3
201850_at	CAPG
201858_s_at	SRGN
201859_at	SRGN
201865_x_at	NR3C1
201866_s_at	NR3C1
201888_s_at	IL13RA1
201905_s_at	CTDSPL
201961_s_at	RNF41
201962_s_at	RNF41
201983_s_at	EGFR
201984_s_at	EGFR
202009_at	TWF2
202015_x_at	METAP2
202016_at	MEST
202020_s_at	LANCL1
202073_at	OPTN
202074_s_at	OPTN
202096_s_at	TSPO
202100_at	RALB
202115_s_at	NOC2L
202139_at	AKR7A2
202156_s_at	CELF2
202157_s_at	CELF2
202158_s_at	CELF2
202180_s_at	MVP
202181_at	SUSD6
202219_at	SLC6A8
202275_at	G6PD
202295_s_at	CTSH
202316_x_at	UBE4B
202366_at	ACADS
202426_s_at	RXRA
202470_s_at	CPSF6
202497_x_at	SLC2A3
202498_s_at	SLC2A3
202499_s_at	SLC2A3
202510_s_at	TNFAIP2
202546_at	VAMP8
202625_at	LYN
202637_s_at	ICAM1
202638_s_at	ICAM1
202643_s_at	TNFAIP3
202644_s_at	TNFAIP3
202663_at	WIPF1
202664_at	WIPF1
202685_s_at	AXL
202686_s_at	AXL
202687_s_at	TNFSF10
202688_at	TNFSF10
202695_s_at	STK17A
202696_at	OXSR1
202715_at	CAD
202746_at	ITM2A
202749_at	WRB
202771_at	PIEZO1
202803_s_at	ITGB2
202820_at	AHR
202895_s_at	SIRPA
202896_s_at	SIRPA
202897_at	SIRPA
202898_at	SDC3
202901_x_at	CTSS
202902_s_at	CTSS
202909_at	EPM2AIP1
202944_at	NAGA
202949_s_at	FHL2
202953_at	C1QB
202957_at	HCLS1
202967_at	GSTA4
202974_at	MPP1
202988_s_at	RGS1
202996_at	POLD4
203037_s_at	MTSS1
203045_at	NINJ1
203047_at	STK10
203085_s_at	TGFB1
203104_at	CSF1R
203111_s_at	PTK2B
203185_at	RASSF2
203192_at	ABCB6
203194_s_at	NUP98
203217_s_at	ST3GAL5
203240_at	FCGBP
203254_s_at	TLN1
203290_at	HLA-DQA1
203295_s_at	ATP1A2
203296_s_at	ATP1A2
203299_s_at	AP1S2
203300_x_at	AP1S2
203331_s_at	INPP5D
203332_s_at	INPP5D
203352_at	ORC4
203356_at	CAPN7
203381_s_at	APOE
203382_s_at	APOE
203388_at	ARRB2
203402_at	KCNAB2
203411_s_at	LMNA
203416_at	CD53
203438_at	STC2
203439_s_at	STC2
203470_s_at	PLEK
203471_s_at	PLEK
203472_s_at	SLCO2B1
203473_at	SLCO2B1
203485_at	RTN1
203490_at	ELF4
203507_at	LOC101928634 / SNORA67 / CD68
203508_at	TNFRSF1B
203518_at	LYST
203523_at	LSP1
203542_s_at	KLF9
203543_s_at	KLF9
203547_at	CD4
203561_at	FCGR2A
203603_s_at	ZEB2
203623_at	PLXNA3
203627_at	IGF1R
203628_at	IGF1R
203645_s_at	CD163
203665_at	HMOX1
203675_at	NUCB2
203687_at	CX3CL1
203708_at	PDE4B
203711_s_at	HIBCH
203722_at	ALDH4A1
203729_at	EMP3
203741_s_at	ADCY7
203760_s_at	SLA
203761_at	SLA
203778_at	MANBA
203795_s_at	BCL7A
203816_at	DGUOK
203828_s_at	IL32
203870_at	USP46
203879_at	PIK3CD
203911_at	RAP1GAP
203922_s_at	CYBB
203923_s_at	CYBB
203925_at	GCLM
203927_at	NFKBIE
203936_s_at	MMP9
203987_at	FZD6
204007_at	FCGR3B
204016_at	LARS2
204039_at	CEBPA
204057_at	IRF8
204059_s_at	ME1
204103_at	CCL4
204118_at	CD48
204122_at	TYROBP
204123_at	LIG3
204130_at	HSD11B2
204137_at	GPR137B
204150_at	STAB1
204151_x_at	AKR1C1
204153_s_at	MFNG
204158_s_at	TCIRG1
204164_at	SIPA1
204174_at	ALOX5AP
204179_at	MB
204192_at	CD37
204197_s_at	RUNX3
204198_s_at	RUNX3
204204_at	SLC31A2
204214_s_at	RAB32
204220_at	GMFG
204221_x_at	GLIPR1
204222_s_at	GLIPR1
204226_at	STAU2
204236_at	FLI1
204265_s_at	GPSM3
204286_s_at	PMAIP1
204305_at	MIPEP
204334_at	KLF7
204342_at	SLC25A24
204355_at	DHX30
204368_at	SLCO2A1
204369_at	PIK3CA
204385_at	KYNU
204387_x_at	MRPL57
204408_at	APEX2
204416_x_at	APOC1
204430_s_at	SLC2A5
204438_at	MRC1
204445_s_at	ALOX5
204446_s_at	ALOX5
204476_s_at	PC
204483_at	ENO3
204502_at	SAMHD1
204527_at	MYO5A
204560_at	FKBP5
204561_x_at	APOC4-APOC2 / APOC4 / APOC2
204563_at	SELL
204580_at	MMP12
204588_s_at	SLC7A7
204601_at	N4BP1
204613_at	PLCG2
204638_at	ACP5
204643_s_at	ENOX2
204646_at	DPYD
204657_s_at	SHB
204702_s_at	NFE2L3
204724_s_at	COL9A3
204735_at	PDE4A
204774_at	EVI2A
204780_s_at	FAS
204781_s_at	FAS
204787_at	VSIG4
204829_s_at	FOLR2
204834_at	FGL2
204858_s_at	TYMP
204860_s_at	NAIP
204882_at	ARHGAP25
204897_at	PTGER4
204908_s_at	MIR8085 / BCL3
204912_at	IL10RA
204920_at	CPS1
204924_at	TLR2
204927_at	RASSF7
204928_s_at	SLC10A3
204929_s_at	VAMP5
204949_at	ICAM3
204951_at	RHOH
204959_at	MNDA
204961_s_at	NCF1C / NCF1B / NCF1
204971_at	CSTA
204982_at	GIT2
204985_s_at	TRAPPC6A
205038_at	IKZF1
205039_s_at	IKZF1
205043_at	CFTR
205054_at	NEB
205098_at	CCR1
205105_at	MAN2A1
205112_at	PLCE1
205114_s_at	CCL3L3 / CCL3L1 / CCL3
205119_s_at	FPR1
205146_x_at	APBA3
205147_x_at	NCF4
205153_s_at	CD40
205159_at	CSF2RB
205179_s_at	ADAM8
205180_s_at	ADAM8
205184_at	GNG4
205191_at	RP2
205205_at	RELB
205208_at	ALDH1L1
205214_at	STK17B
205220_at	HCAR3
205237_at	FCN1
205241_at	SCO2
205258_at	INHBB
205259_at	NR3C2
205269_at	LCP2
205270_s_at	LCP2
205282_at	LRP8
205285_s_at	FYB
205306_x_at	KMO
205328_at	CLDN10
205342_s_at	SULT1C2
205349_at	GNA15
205358_at	GRIA2
205382_s_at	CFD
205388_at	TNNC2
205418_at	FES
205419_at	GPR183
205443_at	SNAPC1
205471_s_at	DACH1
205472_s_at	DACH1
205495_s_at	GNLY
205504_at	BTK
205506_at	VIL1
205568_at	AQP9
205590_at	RASGRP1
205606_at	LRP6
205611_at	TNFSF12-TNFSF13 / TNFSF12
205614_x_at	MST1
205639_at	AOAH
205677_s_at	DLEU1
205681_at	BCL2A1
205683_x_at	TPSAB1
205686_s_at	CD86
205695_at	SDS
205715_at	BST1
205730_s_at	ABLIM3
205786_s_at	ITGAM
205789_at	CD1D
205796_at	TCP11L1
205798_at	IL7R
205801_s_at	RASGRP3
205804_s_at	TRAF3IP3
205819_at	MARCO
205829_at	HSD17B1
205841_at	JAK2
205842_s_at	JAK2
205848_at	GAS2
205859_at	LY86
205860_x_at	FOLH1B / FOLH1
205884_at	ITGA4
205885_s_at	ITGA4
205898_at	CX3CR1
205922_at	VNN2
205926_at	IL27RA
205933_at	SETBP1
205936_s_at	HK3
205965_at	BATF
205988_at	CD84
205992_s_at	IL15
205996_s_at	AK2
205997_at	ADAM28
206016_at	CCDC22
206021_at	SCAND2P
206034_at	SERPINB8
206060_s_at	PTPN22
206069_s_at	ACADL
206089_at	NELL1
206097_at	SLC22A18AS
206111_at	RNASE2
206120_at	CD33
206134_at	ADAMDEC1
206170_at	ADRB2
206171_at	ADORA3
206206_at	CD180
206214_at	PLA2G7
206219_s_at	VAV1
206228_at	PAX2
206229_x_at	PAX2
206247_at	MICB
206295_at	IL18
206298_at	ARHGAP22
206341_at	IL2RA
206370_at	PIK3CG
206391_at	RARRES1
206392_s_at	RARRES1
206404_at	FGF9
206407_s_at	CCL13
206420_at	IGSF6
206459_s_at	WNT2B
206467_x_at	RTEL1-TNFRSF6B / TNFRSF6B
206469_x_at	AKR7A3
206470_at	PLXNC1
206471_s_at	PLXNC1
206486_at	LAG3
206503_x_at	PML
206542_s_at	SMARCA2
206544_x_at	SMARCA2
206549_at	INSL4
206584_at	LY96
206623_at	PDE6A
206631_at	PTGER2
206637_at	P2RY14
206682_at	CLEC10A
206686_at	PDK1
206710_s_at	EPB41L3
206715_at	TFEC
206726_at	HPGDS
206785_s_at	KLRC2 / KLRC1
206794_at	ERBB4
206866_at	CDH4
206888_s_at	ARHGDIG
206898_at	CDH19
206914_at	CRTAM
206978_at	CCR2
206991_s_at	CCR5
206992_s_at	ATP5S
206995_x_at	SCARF1
207027_at	HGFAC
207037_at	TNFRSF11A
207075_at	NLRP3
207085_x_at	CSF2RA
207104_x_at	LILRB1
207113_s_at	TNF
207134_x_at	TPSB2
207224_s_at	SIGLEC7
207238_s_at	PTPRC
207245_at	UGT2B17
207339_s_at	LTB
207392_x_at	UGT2B15
207419_s_at	RAC2
207433_at	IL10
207446_at	TLR6
207460_at	GZMM
207520_at	TROVE2
207536_s_at	TNFRSF9
207543_s_at	P4HA1
207565_s_at	MR1
207610_s_at	ADGRE2
207677_s_at	NCF4
207691_x_at	ENTPD1
207695_s_at	IGSF1
207697_x_at	LILRB2
207704_s_at	GAS7
207723_s_at	KLRC3
207738_s_at	NCKAP1
207741_x_at	TPSAB1
207765_s_at	FAM214B
207789_s_at	DPP6
207820_at	ADH1A
207857_at	LILRA2
207891_s_at	HAUS7 / TREX2
207957_s_at	PRKCB
207981_s_at	ESRRG
207983_s_at	STAG2
207992_s_at	AMPD3
207996_s_at	LDLRAD4
208018_s_at	HCK
208071_s_at	LAIR1
208083_s_at	LOC100505984 / ITGB6
208116_s_at	MAN1A1
208121_s_at	PTPRO
208130_s_at	TBXAS1
208146_s_at	CPVL
208147_s_at	CYP2C8
208202_s_at	JADE2
208206_s_at	RASGRP2
208296_x_at	TNFAIP8
208328_s_at	MEF2A
208343_s_at	NR5A2
208373_s_at	P2RY6
208396_s_at	PDE1A
208423_s_at	MSR1
208438_s_at	FGR
208588_at	TPT1P8
208666_s_at	ST13
208671_at	SERINC1
208675_s_at	DDOST
208715_at	TMCO1
208716_s_at	TMCO1
208786_s_at	MAP1LC3B
208788_at	ELOVL5
208807_s_at	CHD3
208885_at	LCP1
208906_at	HNRNPUL2-BSCL2 / BSCL2
208940_at	SEPHS1
208944_at	TGFBR2
208951_at	ALDH7A1
208983_s_at	PECAM1
209043_at	PAPSS1
209049_s_at	ZMYND8
209068_at	HNRNPDL
209081_s_at	COL18A1
209082_s_at	COL18A1
209083_at	CORO1A
209091_s_at	SH3GLB1
209094_at	DDAH1
209096_at	UBE2V2
209108_at	TSPAN6
209109_s_at	TSPAN6
209114_at	TSPAN1
209119_x_at	NR2F2
209120_at	NR2F2
209127_s_at	SART3
209160_at	AKR1C3
209183_s_at	C10orf10
209199_s_at	MEF2C
209201_x_at	CXCR4
209306_s_at	SWAP70
209307_at	SWAP70
209310_s_at	CASP4
209440_at	PRPS1
209448_at	HTATIP2
209473_at	ENTPD1
209474_s_at	ENTPD1
209480_at	HLA-DQB1
209504_s_at	PLEKHB1
209515_s_at	RAB27A
209525_at	HDGFRP3
209539_at	ARHGEF6
209552_at	PAX8
209556_at	NCDN
209574_s_at	LDLRAD4
209575_at	IL10RB
209606_at	CYTIP
209685_s_at	PRKCB
209686_at	S100B
209699_x_at	LOC101930400 / AKR1C2
209706_at	NKX3-1
209716_at	CSF1
209721_s_at	IFFO1
209723_at	SERPINB9
209732_at	CLEC2B
209734_at	NCKAP1L
209745_at	COQ7
209765_at	ADAM19
209785_s_at	PLA2G4C
209791_at	PADI2
209795_at	CD69
209804_at	DCLRE1A
209816_at	PTCH1
209856_x_at	ABI2
209857_s_at	SPHK2
209861_s_at	METAP2
209875_s_at	SPP1
209879_at	SELPLG
209901_x_at	AIF1
209904_at	TNNC1
209906_at	C3AR1
209924_at	CCL18
209933_s_at	CD300A
209949_at	NCF2
209966_x_at	ESRRG
209975_at	CYP2E1
209976_s_at	CYP2E1
209980_s_at	MIR6778 / SHMT1
210004_at	OLR1
210042_s_at	CTSZ
210075_at	37316
210084_x_at	TPSAB1
210101_x_at	SH3GLB1
210119_at	KCNJ15
210130_s_at	TM7SF2
210140_at	CST7
210146_x_at	LILRB2
210162_s_at	NFATC1
210164_at	GZMB
210174_at	NR5A2
210176_at	TLR1
210184_at	ITGAX
210222_s_at	RTN1
210260_s_at	TNFAIP8
210262_at	CRISP2
210279_at	GPR18
210305_at	PDE4DIP
210340_s_at	CSF2RA
210423_s_at	SLC11A1
210445_at	FABP6
210629_x_at	LST1
210644_s_at	LAIR1
210649_s_at	ARID1A
210650_s_at	PCLO
210652_s_at	TTC39A
210659_at	CMKLR1
210663_s_at	KYNU
210692_s_at	SLC43A3
210694_s_at	MID1
210754_s_at	LYN
210755_at	HGF
210757_x_at	LOC101926921 / DAB2
210768_x_at	TMCO1
210785_s_at	THEMIS2
210786_s_at	FLI1
210840_s_at	IQGAP1
210845_s_at	PLAUR
210854_x_at	SLC6A8
210889_s_at	FCGR2B
210895_s_at	CD86
210907_s_at	PDCD10
210942_s_at	ST3GAL6
210968_s_at	RTN4
210992_x_at	FCGR2C
210997_at	HGF
211055_s_at	INVS
211098_x_at	TMCO1
211105_s_at	NFATC1
211138_s_at	KMO
211178_s_at	PSTPIP1
211286_x_at	CSF2RA
211287_x_at	CSF2RA
211303_x_at	FOLH1B
211336_x_at	LILRB1
211395_x_at	FCGR2C
211419_s_at	CHN2
211434_s_at	CCRL2
211470_s_at	SULT1C2
211475_s_at	BAG1
211488_s_at	ITGB8
211552_s_at	ALDH4A1
211557_x_at	SLCO2B1
211581_x_at	LST1
211582_x_at	LST1
211612_s_at	IL13RA1
211623_s_at	FBL
211653_x_at	LOC101930400 / AKR1C2
211654_x_at	HLA-DQB1
211658_at	PRDX2
211661_x_at	PTAFR
211671_s_at	NR3C1
211675_s_at	MDFIC
211676_s_at	IFNGR1
211682_x_at	UGT2B28
211704_s_at	SPIN2B / SPIN2A
211734_s_at	FCER1A
211742_s_at	EVI2B
211743_s_at	PRG2
211776_s_at	EPB41L3
211794_at	FYB
211795_s_at	FYB
211887_x_at	MSR1
211919_s_at	CXCR4
211924_s_at	PLAUR
211925_s_at	PLCB1
212092_at	PEG10
212103_at	KPNA6
212174_at	AK2
212183_at	NUDT4P1 / NUDT4
212190_at	SERPINE2
212229_s_at	FBXO21
212279_at	TMEM97
212281_s_at	TMEM97
212282_at	TMEM97
212288_at	FNBP1
212390_at	LOC101930416 / LOC101929792 / LOC100996724 / PDE4DIP
212394_at	EMC1
212413_at	38961
212415_at	38961
212543_at	AIM1
212583_at	AQR
212587_s_at	PTPRC
212588_at	PTPRC
212636_at	QKI
212647_at	RRAS
212660_at	JADE2
212681_at	EPB41L3
212686_at	PPM1H
212693_at	MDN1
212737_at	GM2A
212751_at	UBE2N
212774_at	ZBTB18
212829_at	PIP4K2A
212873_at	ARHGAP45
212884_x_at	APOE
212999_x_at	LOC101060835 / HLA-DQB1
213038_at	RNF19B
213094_at	ADGRG6
213095_x_at	AIF1
213110_s_at	COL4A5
213113_s_at	SLC43A3
213129_s_at	LOC101060817 / GCSH
213133_s_at	LOC101060817 / GCSH
213160_at	DOCK2
213172_at	TTC9
213174_at	TTC9
213197_at	ASTN1
213205_s_at	RAD54L2
213222_at	PLCB1
213230_at	CDR2L
213234_at	FAM234B
213241_at	PLXNC1
213256_at	37681
213269_at	ZNF248
213274_s_at	CTSB
213275_x_at	CTSB
213285_at	TMEM30B
213321_at	BCKDHB
213355_at	ST3GAL6
213380_x_at	LOC102724562 / MST1L / MST1P2 / MST1
213385_at	CHN2
213409_s_at	RHEB
213415_at	CLIC2
213416_at	ITGA4
213418_at	HSPA6
213447_at	LOC101930404 / SNORD116-28 / SNORD115-26 / SNORD115-13 / SNORD115-7 / SNORD116-22 / SNORD116-4 / PWARSN / SNORD107 / SNRPN / IPW
213475_s_at	ITGAL
213478_at	KAZN
213553_x_at	APOC1
213558_at	PCLO
213566_at	RNASE6
213603_s_at	RAC2
213618_at	ARAP2
213626_at	CBR4
213698_at	TMEM35B / ZMYM6
213716_s_at	SECTM1
213733_at	MYO1F
213792_s_at	INSR
213817_at	IRAK3
213831_at	LOC100509457 / HLA-DQA1
213843_x_at	SLC6A8
213851_at	TMEM110
213888_s_at	TRAF3IP3
213904_at	FRRS1L
213920_at	CUX2
213923_at	RAP2B
213963_s_at	SAP30
213975_s_at	LYZ
213982_s_at	RABGAP1L
214053_at	ERBB4
214054_at	DOK2
214084_x_at	NCF1
214085_x_at	GLIPR1
214093_s_at	FUBP1
214102_at
214109_at	LRBA
214156_at	MYRIP
214181_x_at	LST1
214211_at	FTH1
214255_at	ATP10A
214257_s_at	SEC22B
214329_x_at	TNFSF10
214366_s_at	ALOX5
214405_at
214437_s_at	SHMT2
214446_at	ELL2
214467_at	GPR65
214487_s_at	RAP2B / RAP2A
214511_x_at	FCGR1B
214574_x_at	LST1
214632_at	NRP2
214719_at	SLC46A3
214745_at	PLCH1
214770_at	MSR1
214783_s_at	ANXA11
214785_at	VPS13A
214834_at	PWAR5
214847_s_at	GPSM3
214866_at	PLAUR
214930_at	SLITRK5
214957_at	ACTL8
214978_s_at	PPFIA4
215049_x_at	CD163
215051_x_at	AIF1
215054_at	RGL3 / EPOR
215073_s_at	NR2F2
215128_at
215138_s_at	KAZN
215293_s_at	PGAP2
215302_at	LOC257152
215346_at	CD40
215363_x_at	FOLH1B / FOLH1
215376_at
215382_x_at	TPSAB1
215401_at
215429_s_at	ZNF428
215485_s_at	ICAM1
215495_s_at	SAMD4A
215501_s_at	DUSP10
215515_at
215533_s_at	UBE4B
215536_at	HLA-DQB2
215633_x_at	LST1
215692_s_at	MPPED2
215703_at	CFTR
215706_x_at	ZYX
215723_s_at	PLD1
215735_s_at	TSC2
215783_s_at	ALPL
215784_at	CD1E
215812_s_at	SLC6A10PB / SLC6A10P / SLC6A8
215847_at	LOC101930458 / HERC2P3
215894_at	PTGDR
215925_s_at	CD72
215952_s_at	OAZ1
216005_at	TNC
216032_s_at	ERGIC3
216177_at
216236_s_at	SLC2A14 / SLC2A3
216320_x_at	MST1
216321_s_at	NR3C1
216350_s_at	ZNF10
216421_at
216474_x_at	TPSB2 / TPSAB1
216598_s_at	CCL2
216650_at
216828_at	LOC100505874 / MLLT10P1
216834_at	RGS1
216859_x_at
216860_s_at	GDF11
216950_s_at	FCGR1CP / FCGR1B / FCGR1A
217023_x_at	TPSB2 / TPSAB1
217028_at	CXCR4
217131_at
217144_at	UBBP1
217266_at	RPL15
217297_s_at	MYO9B
217371_s_at	IL15
217388_s_at	KYNU
217437_s_at	TACC1
217487_x_at	FOLH1B / FOLH1
217498_at	GDF11
217503_at	STK17B
217511_at	KAZALD1
217513_at	MILR1
217540_at	NXPE3
217554_at
217564_s_at	CPS1
217599_s_at	MDFIC
217651_at
217707_x_at	SMARCA2
217728_at	S100A6
217753_s_at	LOC101929876 / LOC100996747 / RPS26P11 / RPS26
217757_at	A2M
217767_at	C3
217786_at	PRMT5
217811_at	SELT
217865_at	RNF130
217870_s_at	CMPK1
217929_s_at	KIAA0319L
217966_s_at	FAM129A
217967_s_at	FAM129A
217968_at	TSSC1
217981_s_at	TIMM10B
217985_s_at	BAZ1A
217995_at	SQRDL
218031_s_at	FOXN3
218038_at	ATP5SL
218042_at	COPS4
218084_x_at	FXYD5
218096_at	AGPAT5
218180_s_at	EPS8L2
218196_at	OSTM1
218214_at	ATG101
218216_x_at	ARL6IP4
218231_at	NAGK
218232_at	C1QA
218237_s_at	SLC38A1
218274_s_at	ANKZF1
218345_at	TMEM176A
218376_s_at	MICAL1
218404_at	SNX10
218405_at	ABT1
218454_at	PLBD1
218480_at	AGBL5
218484_at	NDUFA4L2
218559_s_at	MAFB
218589_at	LPAR6
218612_s_at	TSSC4
218657_at	RAPGEFL1
218719_s_at	GINS3
218723_s_at	RGCC
218746_at	TAPBPL
218747_s_at	TAPBPL
218773_s_at	MSRB2
218779_x_at	EPS8L1
218785_s_at	IFT22
218805_at	GIMAP1-GIMAP5 / GIMAP5
218854_at	DSE
218865_at	36951
218870_at	LOC101928361 / ARHGAP15
218893_at	ISOC2
218913_s_at	GMIP
218918_at	MAN1C1
218927_s_at	CHST12
218938_at	FBXL15
218963_s_at	KRT23
219082_at	CEMP1 / AMDHD2
219099_at	TIGAR
219109_at	SPAG16
219147_s_at	NMRK1
219154_at	TMEM120B
219183_s_at	CYTH4
219191_s_at	BIN2
219210_s_at	RAB8B
219243_at	GIMAP4
219255_x_at	IL17RB
219274_at	TSPAN12
219277_s_at	OGDHL
219278_at	MAP3K6
219279_at	DOCK10
219282_s_at	TRPV2
219312_s_at	ZBTB10
219370_at	RPRM
219372_at	IFT81
219385_at	SLAMF8
219386_s_at	SLAMF8
219388_at	GRHL2
219403_s_at	HPSE
219405_at	TRIM68
219424_at	EBI3
219434_at	TREM1
219452_at	DPEP2
219471_at	KIAA0226L
219506_at	C1orf54
219508_at	GCNT3
219519_s_at	SIGLEC1
219541_at	LIME1
219566_at	PLEKHF1
219574_at	36951
219576_at	MAP7D3
219607_s_at	MS4A4A
219614_s_at	SLC6A20
219634_at	CHST11
219635_at	ZNF606
219666_at	MS4A6A
219677_at	SPSB1
219686_at	STK32B
219694_at	FAM105A
219725_at	TREM2
219742_at	PRR7
219758_at	TTC26
219759_at	ERAP2
219777_at	GIMAP6
219799_s_at	DHRS9
219810_at	VCPIP1
219815_at	GAL3ST4
219828_at	RABL6
219857_at	PLEKHS1
219888_at	SPAG4
219890_at	CLEC5A
219892_at	TM6SF1
219928_s_at	CABYR
219933_at	GLRX2
219947_at	CLEC4A
219952_s_at	MCOLN1
219968_at	ZNF589
219971_at	IL21R
219973_at	ARSJ
220000_at	SIGLEC5
220005_at	P2RY13
220023_at	APOBR
220059_at	STAP1
220066_at	NOD2
220088_at	C5AR1
220091_at	SLC2A6
220122_at	MCTP1
220145_at	MAP9
220146_at	TLR7
220152_at	C10orf95
220161_s_at	EPB41L4B
220162_s_at	DNLZ / CARD9
220180_at	CCDC68
220199_s_at	AIDA
220239_at	KLHL7
220330_s_at	SAMSN1
220353_at	FAM86C1
220414_at	CALML5
220416_at	ATP8B4
220418_at	UBASH3A
220438_at	QPCTL
220532_s_at	TMEM176B
220658_s_at	ARNTL2
220661_s_at	ZNF692
220755_s_at	C6orf48
220761_s_at	TAOK3
221000_s_at	KAZALD1
221004_s_at	ITM2C
221009_s_at	ANGPTL4
221059_s_at	COTL1
221159_at
221189_s_at	MIR6878 / TARS2
221210_s_at	NPL
221269_s_at	SH3BGRL3
221510_s_at	GLS
221562_s_at	SIRT3
221563_at	DUSP10
221581_s_at	LAT2
221626_at	ZNF506
221640_s_at	PIDD1
221655_x_at	EPS8L1
221658_s_at	IL21R
221665_s_at	EPS8L1
221666_s_at	PYCARD
221689_s_at	PIGP
221690_s_at	NLRP2
221698_s_at	CLEC7A
221704_s_at	VPS37B
221724_s_at	CLEC4A
221727_at	SUB1
221756_at	PIK3IP1
221760_at	MAN1A1
221772_s_at	PPP2R2D
221833_at	LOC100507577 / LONP2 / SIAH1
221834_at	LOC100507577 / LONP2
221840_at	PTPRE
221868_at	PAIP2B
221872_at	RARRES1
221879_at	CALML4
221884_at	MECOM
221903_s_at	CYLD
221908_at	RNFT2
221909_at	RNFT2
221928_at	ACACB
221965_at
221967_at	NXPH4
221969_at	PAX5
221974_at	LOC101930404 / SNORD116-28 / SNORD115-26 / SNORD115-13 / SNORD115-7 / SNORD116-22 / SNORD116-4 / PWARSN / SNORD107 / SNRPN / IPW
221990_at	PAX8
222008_at	COL9A1
222062_at	IL27RA
222088_s_at	SLC2A14 / SLC2A3
222090_at	NDUFB2-AS1
222097_at
222102_at	GSTA3
222136_x_at	ZNF729 / ZNF43
222139_at	ERV3-2
222142_at	CYLD
222154_s_at	SPATS2L
222221_x_at	EHD1
222256_s_at	JMJD7 / JMJD7-PLA2G4B
222281_s_at	LOC101929219 / LOC100505650 / C1orf186
222292_at	CD40
222334_at	LOC101929219 / LOC100505650 / C1orf186
222347_at
222409_at	CORO1C
222466_s_at	MRPL42
222514_at	RRAGC
222557_at	STMN3
222572_at	PDP1
222635_s_at	MED28
222636_at	MED28
222771_s_at	MYEF2
222817_at	HSD3B7
222833_at	LPCAT2
222846_at	RAB8B
222856_at	APLN
222863_at	ZBTB10
222870_s_at	B3GNT2
222876_s_at	ADAP2
222877_at	NRP2
222881_at	HPSE
222912_at	ARRB1
222934_s_at	CLEC4E
222968_at
223061_at	CHID1
223158_s_at	NEK6
223193_x_at	FAM162A
223219_s_at	CNOT10
223233_s_at	CGN
223280_x_at	MS4A6A
223302_s_at	ZNF655
223303_at	FERMT3
223315_at	NTN4
223333_s_at	ANGPTL4
223340_at	ATL1
223343_at	MS4A7
223344_s_at	MS4A7
223361_at	ABRACL
223376_s_at	BRI3
223405_at	NPL
223432_at	OSBP2
223444_at	SENP7
223454_at	CXCL16
223484_at	C15orf48
223487_x_at	GNB4
223498_at	SPECC1
223501_at	TNFSF13B
223502_s_at	TNFSF13B
223533_at	LOC101927933 / LRRC8C
223551_at	PKIB
223553_s_at	DOK3
223562_at	PARVG
223575_at	KIAA1549
223581_at	ZNF577
223583_at	TNFAIP8L2
223586_at	ARNTL2
223618_at	FMN2
223620_at	GPR34
223655_at	CD163L1
223683_at	ZMYND15
223723_at	MELTF
223767_at	GPR84
223786_at	CHST6
223790_at	KATNAL1
223791_at	FAM27B / FAM27C
223809_at	RGS18
223922_x_at	MS4A6A
223952_x_at	DHRS9
224022_x_at	WNT16
224129_s_at	DPY30
224156_x_at	IL17RB
224204_x_at	ARNTL2
224252_s_at	FXYD5
224341_x_at	TLR4
224345_x_at	FAM162A
224356_x_at	MS4A6A
224357_s_at	MS4A4A
224358_s_at	MS4A7
224361_s_at	IL17RB
224374_s_at	EMILIN2
224451_x_at	ARHGAP9
224482_s_at	RAB11FIP4
224522_s_at	DCAKD
224549_x_at
224579_at	SLC38A1
224583_at	COTL1
224587_at	SUB1
224669_at	SYS1
224734_at	HMGB1
224786_at	SCOC
224840_at	FKBP5
224856_at	FKBP5
224878_at	UBFD1
224893_at	ATL3
224909_s_at	PREX1
224925_at	PREX1
224928_at	SETD7
224999_at	EGFR
225025_at	IGSF8
225065_x_at	SNORD65 / SNORD49B / LRRC75A-AS1 / SNORD49A
225125_at	MMGT1
225166_at	ARHGAP18
225173_at	ARHGAP18
225263_at	HS6ST1
225305_at	SLC25A29
225306_s_at	SLC25A29
225323_at	CC2D1B
225330_at	IGF1R
225333_at	ZNF496
225334_at	BORCS7
225353_s_at	C1QC
225372_at	C10orf54
225414_at	RNF149
225441_x_at	NAA38
225449_at	RDH13
225455_at	TADA1
225467_s_at	RDH13
225487_at	TMEM18
225492_at	TMEM33
225502_at	DOCK8
225564_at	SPATA13
225567_at	INAFM2
225579_at	PQLC3
225582_at	ITPRIP
225602_at	GLIPR2
225604_s_at	GLIPR2
225626_at	PAG1
225661_at	IFNAR1
225669_at	IFNAR1
225679_at	NAA30
225701_at	AKNA
225704_at	FBRSL1
225710_at	GNB4
225713_at	STK11IP
225738_at	RAPGEF1
225739_at	RAB11FIP4
225746_at	RAB11FIP4
225752_at	NIPA1
225763_at	RCSD1
225766_s_at	TNPO1
225767_at	RNA45S5
225772_s_at	COX14
225793_at	LIX1L
225798_at	JAZF1
225800_at	JAZF1
225801_at	FBXO32
225803_at	FBXO32
225826_at	MMAB
225847_at	NCEH1
225903_at	PIGU
225935_at	CUX1
225946_at	RASSF8
226009_at	DPCD
226055_at	ARRDC2
226071_at	ADAMTSL4
226074_at	PPM1M
226099_at	ELL2
226123_at	CHD7
226136_at	GLIPR1
226142_at	GLIPR1
226145_s_at	FRAS1
226200_at	VARS2
226216_at	INSR
226218_at	IL7R
226219_at	ARHGAP30
226232_at	GDF11
226249_at	SNX30
226256_at	COPB2
226264_at	SUSD1
226306_at	C6orf1
226362_at
226372_at	CHST11
226388_at	TCEA3
226389_s_at	RAPGEF1
226392_at	RASA2
226431_at	FAM117B
226436_at	RASSF4
226448_at	MIR1182 / FAM89A
226452_at	PDK1
226459_at	PIK3AP1
226479_at	KBTBD6
226535_at	LOC100505984 / ITGB6
226541_at	FBXO30
226557_at	TTC5
226587_at	PWAR6
226591_at	PWAR6
226636_at	PLD1
226641_at	ANKRD44
226644_at	MIB2
226649_at	PANK1
226659_at	DEF6
226698_at	FCHSD1
226746_s_at	UBE4B
226789_at	EMB
226809_at	FAR2P3 / FAR2P2
226810_at	OGFRL1
226818_at	MPEG1
226841_at	MPEG1
226846_at	PHYHD1
226875_at	DOCK11
226890_at	WDR35
226906_s_at	ARHGAP9
226955_at	AFAP1L1
226966_at	PRPF40B
226985_at	FGD5
226989_at	RGMB
226991_at	NFATC2
227002_at	LOC101927137 / FAM78A
227007_at	TMCO4
227073_at	MAP3K2
227091_at	CCDC146
227113_at	ADHFE1
227135_at	NAAA
227142_at	PLEKHG5
227154_at	IGSF21
227163_at	GSTO2
227174_at	WDR72
227210_at	SFMBT2
227228_s_at	CCDC88C
227262_at	HAPLN3
227265_at	FGL2
227266_s_at	FYB
227272_at	C15orf52
227312_at	SNTB2
227332_at	PXN-AS1
227339_at	RGMB
227344_at	IKZF1
227346_at	IKZF1
227353_at	TMC8
227354_at	PAG1
227396_at	PTPRJ
227422_at	STRN
227427_at	ARHGEF25
227429_at	CRACR2B
227437_at	NRAV
227446_s_at	DHRS4-AS1
227475_at	FOXQ1
227478_at	SETBP1
227497_at	SOX6
227498_at	SOX6
227522_at	CMBL
227524_at	FZD3
227534_at	AAED1
227535_at	EMC7
227569_at	LNX2
227573_s_at	OBSL1
227574_at	OBSL1
227645_at	PIK3R5
227711_at	GTSF1
227749_at	POU2F2
227753_at	TMEM139
227761_at	MYO5A
227785_at	SDCCAG8
227791_at	SLC9A9
227799_at	MYO1G
227803_at	ENPP5
227817_at	PRKCB
227829_at	LARGE2
227844_at	FMNL3
227847_at	EPM2AIP1
227856_at	C4orf32
227868_at	LOC154761
227889_at	LPCAT2
227892_at	PRKAA2
227961_at	CTSB
227992_s_at	SPACA6
228040_at	GLIDR
228042_at	ADPRH
228049_x_at	SNHG19
228055_at	NAPSB
228056_s_at	NAPSB
228071_at	GIMAP7
228083_at	CACNA2D4
228086_at	STK33
228094_at	JAML
228096_at	MINOS1
228111_s_at	DNAH1
228167_at	KLHL6
228171_s_at	PLEKHG4
228193_s_at	RGCC
228194_s_at	SORCS1
228196_s_at	LARP4B
228204_at	PSMB4
228213_at	H2AFJ
228214_at	SOX6
228291_s_at	KIZ
228298_at	PCED1B
228340_at	TLE3
228343_at	POU2F2
228346_at	ZNF844
228359_at	UBASH3B
228362_s_at	FAM26F
228364_at	ZNF784
228370_at	LOC101930404 / SNORD116-28 / SNORD115-26 / SNORD115-13 / SNORD115-7 / SNORD116-22 / SNORD116-4 / PWARSN / SNORD107 / IPW
228372_at	C10orf128
228376_at	GGTA1P
228382_at	OTULIN
228394_at	STK10
228410_at	GAB3
228423_at	MAP9
228442_at	NFATC2
228444_at	ARRB1
228471_at	ANKRD44
228485_s_at	SLC44A1
228486_at	SLC44A1
228487_s_at
228499_at	PFKFB4
228502_at	RPS6KA6
228503_at	RPS6KA6
228532_at	C1orf162
228546_at	DPP6
228560_at	CHDH
228579_at	KCNQ3
228585_at	ENTPD1
228627_at	TLK2
228658_at	MIAT
228677_s_at	RASAL3
228708_at	RAB27B
228716_at	THRB
228745_at	SGTB
228748_at	CD59
228752_at	CRACR2A
228759_at	CREB3L2
228825_at	PTGR1
228835_at
228869_at	SNX20
228875_at	FAM162B
228877_at	RGL3
228900_at	SPECC1
228906_at	TET1
228915_at	DACH1
228919_at
228923_at	S100A6
228937_at	LACC1
228964_at	PRDM1
228971_at	SLC25A3
228976_at	ICOSLG
228992_at	MED28
229002_at	FAM69B
229004_at	ADAMTS15
229009_at	SIX5
229041_s_at	ITGB2-AS1
229050_s_at	SNORA17B / SNORA17A / SNHG7
229092_at	NR2F2
229111_at
229121_at	CMKLR1
229128_s_at	ANP32E
229135_at	FASTKD2
229141_at	SFT2D3 / WDR33
229144_at	KAZN
229155_at	GSTO2
229164_s_at	ABTB1
229225_at	NRP2
229253_at	THEM4
229292_at	EPB41L5
229298_at	KBTBD7
229328_at	ZNF571-AS1
229352_at	SPESP1
229367_s_at	GIMAP6
229383_at	36951
229390_at	FAM26F
229391_s_at	FAM26F
229411_at	PNCK
229415_at	CYCS
229449_at
229510_at	MS4A14
229522_at	SDR42E1
229543_at	FAM26F
229560_at	TLR8
229590_at	SNORD68 / RPL13
229597_s_at	WDFY4
229614_at	ZNF320
229634_at	TMEM139
229635_at	LINC01094
229657_at	THRB
229670_at
229713_at	PIP4K2A
229715_at	NCR3LG1
229723_at	TAGAP
229759_s_at	VEPH1
229760_at	VEPH1
229778_at	SPX
229822_at	PARVB
229835_s_at	PRELID3B
229863_s_at	ELP6
229894_s_at	RAB43
229934_at
229937_x_at
229944_at	OPRK1
229954_at	CHDH
229968_at
229970_at	KBTBD7
230006_s_at	SVIP
230110_at	MCOLN2
230161_at
230166_at	KIAA1958
230170_at	OSM
230248_x_at
230252_at	LPAR5
230261_at	ST8SIA4
230264_s_at	AP1S2
230266_at	RAB7B
230278_at
230283_at	NEURL2
230285_at	SVIP
230301_at
230302_at
230381_at	LOC101929219 / C1orf186
230391_at	CD84
230404_at	C5orf63
230408_at	PCGF3
230413_s_at
230422_at	FPR3
230483_at
230518_at	MPZL2
230550_at	MS4A6A
230563_at	RASGEF1A
230595_at	PGM5-AS1
230618_s_at
230631_s_at	IL10RB-AS1
230636_s_at	KLF9
230640_at	FMNL3
230641_at	LOC100505938
230689_at
230710_at	MIR210HG
230741_at	P2RX7
230776_at	RNF157-AS1
230793_at	CARMIL1
230803_s_at	ARHGAP24
230836_at	ST8SIA4
230856_at	ARSG
230866_at	CYSLTR1
230894_s_at
230903_s_at	TDRP
230917_at	PLCG2
230919_at	ZNF233
230925_at	APBB1IP
230966_at	IL4I1
230968_at	HDAC9
230991_at	LOC102724156
231007_at
231018_at	PALM3
231069_at
231120_x_at	PKIB
231166_at	GPR155
231207_at
231213_at	PDE1A
231232_at	LOC100506125
231233_at	PCAT6
231280_at	HEBP2
231302_at
231430_at	FAM181B
231431_s_at	INAFM2
231511_at	FRAS1
231609_at	C10orf82
231747_at	CYSLTR1
231779_at	IRAK2
231788_at	LPAR5
231857_s_at	AGBL5
231864_at	ZNF33A
231899_at	ZC3H12C
231982_at	SMIM24
231990_at	MIR6125 / USP15
232009_at	ADGRE2
232024_at	GIMAP2
232068_s_at	TLR4
232122_s_at	VEPH1
232232_s_at	SLC22A16
232283_at	LYSMD1
232315_at	ZNF880
232318_s_at	LINC00284
232336_at	ZSWIM5
232431_at	NR3C1
232543_x_at	ARHGAP9
232547_at	SRCIN1
232554_at	LRRC56
232573_at
232617_at	CTSS
232622_at
232676_x_at	MYEF2
232724_at	MS4A6A
232752_at	LOXL1-AS1
232843_s_at	DOCK8
232990_at	FAM104B
233053_at
233090_at
233130_at
233249_at	LOC100507073
233297_s_at	CCDC169-SOHLH2 / CCDC169
233401_at
233498_at	ERBB4
233510_s_at	PARVG
233613_x_at	REXO2
233690_at
233849_s_at	ARHGAP5
233899_x_at	ZBTB10
234291_s_at	SLC6A20
234405_s_at	PHAX
234485_at
234552_at	EPPK1
234973_at	SLC38A5
234987_at	SAMHD1
234998_at	RAB11A
235018_at	CSRNP3
235024_at	JADE1
235040_at	RUNDC1
235109_at	ZBED3
235116_at	TRAF1
235122_at	HIVEP3
235144_at	RASEF
235153_at	RNF183
235221_at	CBLN3
235230_at	PLCXD2
235247_at
235249_at	RDH13
235287_at	CDK6
235301_at	KIAA1324L
235306_at	GIMAP8
235315_at	TSC22D1
235320_at	ARL6
235352_at	MR1
235359_at	NRROS
235366_at	ZNF10
235396_at	TANGO2
235458_at	HAVCR2
235467_s_at	KCNC4
235488_at	RASL10B
235529_x_at	SAMHD1
235561_at	TXNL1
235593_at	ZEB2
235670_at	STX11
235687_at	ZNF626
235735_at	TNFSF8
235740_at	MCTP1
235751_s_at	VMO1
235761_at
235763_at	SLC44A5
235766_x_at	RAB27A
235802_at	PLD4
235850_at	FAM162A
235885_at	P2RY12
235931_at	METTL21A
235939_at	ZFP69B
235949_at	TTC26
235964_x_at	SAMHD1
235983_at
235992_s_at	CYB5RL
235997_at	ZNF74
236016_at	SMARCE1
236058_at	KDF1
236079_at	LOC202025
236098_at	SMIM6
236105_at	ZBTB10
236123_at	WNT2B
236154_at	QKI
236184_at
236203_at	LOC100509457 / HLA-DQA1
236234_at	PDE1A
236263_at	SHH
236285_at	KLHDC7B
236309_x_at	ZMIZ2
236328_at	ZNF806 / ZNF285
236345_at	TBXAS1
236356_at	NDUFS1
236471_at	NFE2L3
236523_at	LOC285556
236538_at	GRIA2
236539_at	PTPN22
236554_x_at	TMC8
236574_at
236576_at	CTNNA3
236603_at
236635_at	ZNF667
236741_at	WDR72
236772_s_at
236782_at	SAMD3
236787_at	LOC101928173
236921_at
236928_at
236988_x_at	ITGB2
237058_x_at	SLC6A13
237116_at	LOC646903
237189_at	HOXB-AS1
237347_at
237493_at	IL22RA2
237597_at
237622_at	ACO1
237753_at	IL21R
237771_s_at	LOC101927305
237942_at	SNRK-AS1
238025_at	MLKL
238030_at	ZNF268
238175_at
238192_at	ZNF268
238429_at	TMEM71
238439_at	ANKRD22
238469_at	OGFRL1
238493_at	ZNF506
238599_at	IRAK1BP1
238622_at	RAP2B
238631_at
238632_at
238668_at	NCKAP1L
238697_at	SMIM10L2A
238698_at	CASK
238710_at	TMEM86A
238739_at	IPMK
238824_at	RPS29
238846_at	TNFRSF11A
238900_at	LOC100996809 / HLA-DRB5 / HLA-DRB4 / HLA-DRB3 / HLA-DRB1
238919_at	PCDH9
238965_at	C21orf2
238975_at	MMAB
239021_at	TLR6
239080_at
239089_at
239131_at
239178_at	FGF9
239287_at	LOC102724714
239294_at	PIK3CG
239319_at	LINC00992
239412_at	IRF5
239425_at	DCUN1D5
239429_at
239494_at	FBXW7
239499_at	DNAH2
239533_at	GPR155
239675_at	LINC00900
239834_at
239835_at	KBTBD8
239857_at
239859_x_at	ATP5S
239891_x_at	RAB12
239907_at
240064_at
240094_at
240137_at
240232_at
240253_at
240315_at
240440_at	NPL
240572_s_at	LOC374443
240591_at	LOC102723645
240744_at	CPA5
240777_at	SYNE2
240873_x_at	LOC101926921 / DAB2
240890_at	LOC643733
240927_at
241014_at	FLG-AS1
241048_at
241068_at	IGSF6
241106_at
241390_at
241429_at
241435_at
241484_x_at	FRG1CP / LOC283788
241498_at	HARBI1
241624_at	LOC389834
241682_at	KLHL23
241742_at	PRAM1
241856_at	IMPG2
241970_at
241996_at	RUFY2
242056_at	TRIM45
242064_at	SDK2
242103_at	TMEM86A
242174_at
242209_at	ANKRD33
242230_at	ATXN1
242271_at	SLC26A9
242281_at	GLUL
242327_x_at
242358_at	RASSF8-AS1
242388_x_at	TAGAP
242406_at
242462_at	LINC00665
242488_at	CHRM3
242577_at	LOC389834
242775_at
242844_at	PGGT1B
242907_at	GBP2
242912_at	POTEM
242917_at	RASGEF1A
242919_at	ZNF253
242943_at	ST8SIA4
243000_at	CDK6
243023_at
243099_at	NFAM1
243240_at
243264_s_at	C8orf44-SGK3 / C8orf44 / SGK3
243366_s_at	ITGA4
243428_at	LOC101927338 / KCNQ1OT1
243606_at	NXPE3
243626_at
243669_s_at	PRAP1
243754_at
243797_at	STK17B
243862_at	RASEF
243924_at	LINC00665
244061_at
244251_at	LCP2
244317_at	KIAA1324L
244352_at	CD84
244407_at	CYP39A1
244413_at	CLECL1
244434_at	GPR82
244461_at	SPECC1
244533_at	PTPN14
244556_at	LCP2
244598_at	LCP2
244631_at	LOC389834
244632_at	CNTN5
244650_at	FAM105A
244734_at	MTHFSD
244741_s_at	ZNF667-AS1
244764_at	HIVEP3
244771_at	KBTBD12
244802_at
31845_at	ELF4
32128_at	CCL18
32402_s_at	SYMPK
34210_at	CD52
35820_at	GM2A
35974_at	LRMP
36564_at	RNF19B
36830_at	MIPEP
37020_at	CRP
37145_at	GNLY
37986_at	EPOR
38149_at	ARHGAP25
38487_at	STAB1
39402_at	IL1B
39729_at	PRDX2
43427_at	ACACB
44673_at	SIGLEC1
44790_s_at	KIAA0226L
49306_at	RASSF4
49452_at	ACACB
50221_at	TFEB
64408_s_at	CALML4
64432_at	MAPKAPK5-AS1
823_at	CX3CL1
91826_at	EPS8L1

## Sheet: cyan 
Gene ID	Gene Symbol
1552402_at	CALML6
1552867_at
1553089_a_at	WFDC2
1553693_s_at	CBR4
1554161_at	SLC25A27
1554179_s_at	LYNX1
1554250_s_at	STAG3L2 / STAG3L3 / TRIM73
1554638_at	ZFYVE16
1554703_at	ARHGEF10
1554964_x_at
1555303_at
1555392_at
1556043_a_at	TTN-AS1
1556088_at	RPAIN
1556277_a_at	PAPD4
1556339_a_at
1556373_a_at	FAM185A
1556416_s_at
1556432_at
1556656_at
1556743_at	ZNF654
1556849_at
1556925_at	SMC3
1557222_at
1557224_at
1557246_at	KIDINS220
1557270_at
1557278_s_at	TNPO1
1557300_s_at
1557352_at	SQLE
1557403_s_at
1557410_at	LOC100506606
1557419_a_at	ACSL4
1557522_x_at
1557553_at	PPP1R12B
1557737_s_at	NKTR
1557744_at
1557804_at
1557812_a_at
1557828_a_at	TMEM267
1557830_at
1558486_at	ZNF493
1558732_at	MAP4K4
1558783_at
1558802_at	TM2D1
1558809_s_at	ZNF790-AS1
1558842_at
1558919_a_at	SEC23IP
1558922_at
1558965_at	PHF21A
1559038_at	37500
1559154_at
1559156_at
1559232_a_at
1559259_at
1559401_a_at
1559406_at	ANKRD18A
1559449_a_at	ZNF254
1559455_at
1559529_at	PTK2
1559663_at
1559706_at	ARHGEF28
1559756_at	LOC399716
1559848_at	NSUN4
1559862_at	COPA
1559882_at	SAMHD1
1559949_at
1560145_at	MKLN1
1560177_at	CCDC66
1560227_at	GDPD1
1560342_at
1560349_at
1560386_at
1560622_at
1561073_at
1561166_a_at
1561973_at	SMARCC2
1562265_at
1562497_at	MKL2
1562612_at
1562648_at	CCDC88A
1562948_at
1562957_at
1563070_at	LINC01395
1563075_s_at
1563087_at
1563129_at
1563130_a_at
1563467_at
1564640_at	MGA
1564933_at
1564972_x_at	SETDB2
1565566_a_at
1565620_at	AGAP4
1565703_at	SMAD4
1565743_at	N4BP2L2
1565821_at
1565833_at
1565834_a_at
1565886_at
1565889_at
1565975_at
1566113_at
1566115_at
1566191_at	SUZ12
1569111_at	SOX13
1569180_at
1569181_x_at
1569306_at	LOC105371622
1569312_at
1569320_at	GPBP1L1
1569377_at	TMEM67
1569484_s_at	MDN1
1569551_at
1569600_at	DLEU2
1569608_x_at	LOC105379426
1570135_at	ZNF230
1570507_at	SCAF11
1570571_at	CCDC91
200920_s_at	BTG1
200921_s_at	BTG1
200947_s_at	GLUD1
201222_s_at	RAD23B
201448_at	TIA1
201691_s_at	TPD52
202204_s_at	AMFR
202351_at	ITGAV
202379_s_at	NKTR
202380_s_at	NKTR
202504_at	TRIM29
202566_s_at	SVIL
202888_s_at	ANPEP
203219_s_at	APRT
203317_at	PSD4
203419_at	KMT2B
203444_s_at	MTA2
203748_x_at	RBMS1
204010_s_at	KRAS
205414_s_at	ARHGAP44
205871_at	PLGLB1 / PLGLB2
206088_at	LRRC37A3
207078_at	MED6
207130_at	ZMYND8
207266_x_at	RBMS1
207428_x_at	CDK11A / CDK11B
207474_at	SNRK
207492_at	NGLY1
207526_s_at	IL1RL1
207987_s_at	GNRH1
208015_at	SMAD1
208022_s_at	CDC14B
208109_s_at	LINC00597
208154_at
208209_s_at	C4BPB
208268_at	ADAM28
208696_at	CCT5
208846_s_at	VDAC3
209009_at	ESD
209218_at	SQLE
209279_s_at	NSDHL
209352_s_at	SIN3B
209471_s_at	FNTA
209526_s_at	HDGFRP3
209739_s_at	PNPLA4
209868_s_at	RBMS1
209898_x_at	ITSN2
210369_at	SWAP70
210686_x_at	SLC25A16
210721_s_at	PAK5
210742_at	CDC14A
210847_x_at	TNFRSF25
210950_s_at	FDFT1
211944_at	PRRC2C
212806_at	PRUNE2
213082_s_at	SLC35D2
213156_at	ZBTB20
213231_at	DMWD
213437_at	RUFY3
213510_x_at	USP32P2
213562_s_at	SQLE
213570_at	EIF4E2
213577_at	SQLE
213789_at	EBP
213796_at	SPRR1A
213939_s_at	RUFY3
214163_at	HSPB11
214375_at	PPFIBP1
214415_at	PLGLB1 / PLGLB2
214547_at	ADCY10
214753_at	N4BP2L2
214815_at	TRIM33
214848_at	YWHAZ
214850_at	SMA4
214861_at	KDM4C
214917_at	PRKAA1
215018_at	CEP295
215164_at
215189_at	LOC100509764 / KRT86
215209_at	SEC24D
215392_at
215435_at
215483_at	AKAP9
215528_at
215567_at	FCF1
215573_at	CAT
215578_at
215611_at	TCF12
215620_at	RREB1
215626_at
215643_at	SEMA3D
215707_s_at	PRNP
215729_s_at	VGLL1
215802_at
216006_at
216094_at
216101_at
216115_at	NF1P9 / NF1
216211_at	FAM208B
216682_s_at	SUPT20H
216693_x_at	HDGFRP3
216865_at	COL14A1
216976_s_at	RYK
217164_at
217479_at	SHISA6
217518_at	MYOF
217945_at	BTBD1
217959_s_at	MIR3656 / TRAPPC4
218354_at	TRAPPC2L
218572_at	CHMP4A / TM9SF1
218780_at	HOOK2
218826_at	SLC35F2
218954_s_at	BRF2
219010_at	C1orf106
219366_at	AVEN
219423_x_at	TNFRSF25
219461_at	PAK6
219482_at	SETD4
219620_x_at	TOR4A
219632_s_at	SHPK / TRPV1
219718_at	FGGY
219763_at	DENND1A
219924_s_at	ZMYM6
219980_at	ABHD18
219983_at	HRASLS
219984_s_at	HRASLS
220333_at	PAQR5
220372_at	DNAJC28
220374_at	KLHL28
220521_s_at	ATG16L1
220702_at
220774_at	DYM
220791_x_at	SCN11A
220969_s_at
221139_s_at	CSAD
221191_at	STAG3L3
221531_at	WDR61
221555_x_at	CDC14B
221556_at	CDC14B
221616_s_at	TAF9B
221617_at	TAF9B
221768_at	SFPQ
221899_at	N4BP2L2
221940_at	RPUSD2
221997_s_at	MRPL52
222040_at	HNRNPA1
222128_at	NSUN6
222180_at
222306_at
222310_at	SCAF4
222316_at
222320_at
222357_at	ZBTB20
222366_at
222375_at
222593_s_at	SPATS2
222651_s_at	TRPS1
222721_at	CNIH4
222892_s_at	TMEM40
223346_at	VPS18
223494_at	MGEA5
223540_at	NECTIN4
223628_at	TMEM191A
223797_at	LOC114224
224029_x_at	SCN11A
224218_s_at	TRPS1
224324_at	MRO
224476_s_at	MESP1
224866_at	FAR1
225017_at	CCDC14
225760_at	MYSM1
225899_x_at	LOC101929819 / LOC100133331 / LOC100133182 / LINC01001 / LOC100132062 / LOC729737 / LINC01000 / LINC01002
225974_at	TMEM64
226444_at	LOC107985971
226700_at	U2AF1L4
227121_at	ZBTB20
227227_at
227383_at	LOC727820
227384_s_at	LOC727820
227450_at	ERP27
227683_x_at	NUDT4
227948_at	FGD4
228144_at	ZNF300
228157_at	ZNF207
228261_at	MIB2
228318_s_at	CRIPAK
228387_at	LINC01355
228392_at	ZNF302
228793_at	JMJD1C
229189_s_at	LOC105374366
229190_at	LOC105374366
229206_at
229261_at	SOS1-IT1
229323_at	LINC00959
229334_at	RUFY3
229422_at	NRDC
229456_s_at	DDAH1
229467_at	PCBP2
229468_at	TEN1-CDK3 / CDK3
229514_at	GPATCH2L
229692_at
229694_at	WDR11
229795_at
229845_at	MAPKAP1
229858_at
229949_at
230097_at	GART
230099_at
230111_at
230229_at	DLG1
230337_at	SOS1
230355_at	SEPT7P2
230387_at
230651_at
230663_at
230712_at	LOC102724250 / LOC101930059 / NBPF15 / NBPF11 / NBPF1
230939_at
231013_at
231071_at	YTHDF3-AS1
231165_at
231199_at
231205_at
231281_at
231316_at
231339_at	TSPYL6
231640_at	LYRM5
231696_x_at	TMEM50B
231821_x_at	LOC729218 / GTF2IP20 / LINC01061
231838_at	PABPC1L
231848_x_at	ZNF207
231886_at	LOC100134822
232149_s_at	NSMAF
232282_at	WNK3
232304_at	PELI1
232323_s_at	TTC17
232356_at
232360_at	EHF
232369_at
232372_at
232395_x_at	AGBL3
232440_at	ZDHHC13
232472_at
232521_at	PCSK7
232530_at	PLD1
232541_at
232580_x_at
232615_at
232628_at
232653_at
232696_at
232767_at	CADM1
232797_at
232874_at	DOCK9
232930_at	DOCK1
232963_at
232974_at
232978_at
232980_at	LMBRD1
232991_at	ARL17B / ARL17A
233007_at
233021_at	RBM26-AS1
233025_at	PDZD2
233112_at
233223_at
233239_at
233241_at	KIZ
233284_at
233405_at
233425_at
233465_at
233515_at	KRR1
233589_x_at	TOR4A
233595_at	USP34
233648_at
233720_at	SORBS2
233834_at
233867_at
233874_at	SLAIN2
233929_x_at	MIR6859-1 / MIR6859-2 / LOC101930154 / LOC100288778 / WASH1 / WASH7P / WASH2P / WASH3P
233940_at
233995_at
234032_at
234157_at
234210_x_at	ACTR2
234276_at
234297_at	SDHAP3 / RGS8
234326_at
234351_x_at	TRPS1
234604_at
234605_at	CDC14B
234949_at	FRG1BP
235023_at	VPS13C
235123_at
235213_at	ITPKB
235220_at	YIPF4
235231_at	ZNF789
235308_at	ZBTB20
235405_at	GSTA4
235444_at	FOXP1
235469_at	FAM133DP / FAM133B
235526_at	SOX6
235646_at
235730_at	NUTM2B-AS1
235786_at
235803_at
235926_at	ANAPC5
235959_at
235984_at
235999_at
236000_s_at
236019_at	RAB12
236055_at	DQX1
236153_at
236215_at
236251_at
236316_at	FAM3C
236322_at
236355_s_at
236386_at	SUZ12P1
236435_at
236437_at
236462_at
236492_at	PPP2R2A
236512_at
236545_at
236649_at	DTWD1
236655_at	TPD52
236703_at
236725_at	WWC1
236752_at
236755_at
236781_at
236879_at
236962_at
236969_at	GART
236975_at
237062_at
237064_x_at
237070_at	TRPM1
237216_at
237223_at
237246_at
237448_at
237459_at
237491_at
237586_at
237803_x_at
237825_x_at
237963_x_at
238000_at
238049_at	GRAMD3
238070_at	CHD1L
238098_at
238156_at
238289_at
238303_at
238375_at
238440_at	CLYBL
238450_at	PFKFB2
238549_at	CBFA2T2
238593_at	C11orf80
238620_at
238651_at
238712_at
238714_at
238736_at	REV3L
238774_at
238886_at	TMED10
238913_at
238918_at
239018_at	DNAJC30
239049_at	CRIPT
239091_at
239096_at
239105_at
239130_at	MIR3671 / MIR101-1
239193_at	FUBP3
239203_at	LSMEM1
239238_at
239245_at
239258_at
239285_at
239296_at
239406_at	ZSCAN9
239442_at	CEP68
239449_at
239545_at
239557_at
239571_at
239585_at
239597_at
239605_x_at
239629_at	CFLAR
239649_at
239654_at	CHD9
239716_at
239757_at	ZFAND6
239758_at
239775_at	LOC101927609
239780_at
239808_at
239872_at
239876_at
239892_at
239954_at	ZNF160
239955_at
239957_at
239963_at
240016_at
240018_at
240046_at
240222_at
240263_at
240271_at
240286_at
240296_at
240314_at
240383_at	UBE2D3
240410_at
240451_at
240600_at
240636_at
240659_x_at
240690_at
240758_at
240829_at
240843_at
240867_at
240908_at
241002_at
241036_at
241216_at
241242_at
241336_at
241376_at
241385_at	LARP7
241391_at
241438_at
241497_at
241508_at
241509_at
241692_at
241741_at	CRLS1
241750_x_at
241761_at
241769_at
241786_at
241790_at
241798_at
241804_at	LOC102724275
241838_at
241848_x_at
241853_at
241888_at	LOC101930608
241913_at
241932_at
241938_at	QKI
241954_at	FDFT1
241956_at
242008_at
242057_at
242080_at
242110_at
242144_at
242167_at
242201_at	PMS2P5
242239_at	NSUN6
242243_at	TMF1
242261_at	IREB2
242280_x_at	CPEB4
242343_x_at
242349_at	HECTD1
242384_at
242423_x_at
242448_at
242490_at
242624_at	ABLIM2
242652_at
242671_at
242703_at
242712_x_at	RGPD2 / RGPD6 / RGPD8 / RGPD3 / RGPD1 / RGPD4 / RGPD5 / RANBP2
242817_at	PGLYRP2
242837_at	SRSF4
242853_at
242859_at
242871_at	PAQR5
242877_at
242968_at
242971_at
243037_at
243121_x_at
243158_at
243159_x_at
243182_at
243184_at
243189_at	NRF1
243233_at
243286_at
243303_at
243315_at
243332_at
243350_at
243404_at
243410_at	PTPN2
243469_at
243586_at
243589_at	KANSL1
243637_at
243655_x_at
243675_at
243718_at
243768_at
243788_at
243826_at
243899_at	ARL17B / ARL17A
243963_at
243964_at
243982_at
243985_at	GTF2A2
244010_at
244023_at	SYK
244055_at
244132_x_at	ZNF518A
244165_at	FAM208B
244185_at
244293_at	UQCRB
244341_at
244511_at
244547_at	SGK494
244579_at
244674_at
244803_at
244813_at
39705_at	SIN3B

## Sheet: darkgreen 
Gene ID	Gene Symbol
1552766_at	HS6ST2
1552767_a_at	HS6ST2
1552910_at	SIGLEC11
1554547_at	FAM13C
1554755_a_at	MTUS2
1554784_at	CNTN1
1555019_at	CDHR1
1558828_s_at	CARMN
1559550_s_at
1561281_a_at	LEMD1-AS1
1568603_at	CADPS
1568604_a_at	CADPS
201496_x_at	MYH11
201497_x_at	MYH11
201525_at	APOD
202242_at	TSPAN7
202992_at	C7
203178_at	GATM
203304_at	BAMBI
203355_s_at	PSD3
203759_at	ST3GAL4
203824_at	TSPAN8
203881_s_at	DMD
203908_at	SLC4A4
203924_at	GSTA1
204041_at	MAOB
204154_at	CDO1
204260_at	CHGB
204309_at	CYP11A1
204358_s_at	LOC100506718 / FLRT2
204359_at	LOC100506718 / FLRT2
204412_s_at	NEFH
204548_at	STAR
204719_at	ABCA8
204793_at	GPRASP1
204931_at	TCF21
205116_at	LAMA2
205381_at	LRRC17
205404_at	HSD11B1
205466_s_at	HS3ST1
205493_s_at	DPYSL4
205517_at	GATA4
205755_at	ITIH3
206093_x_at	TNXB / TNXA
206167_s_at	ARHGAP6
206176_at	BMP6
206286_s_at	TDGF1P3 / TDGF1
206463_s_at	DHRS2
207414_s_at	LOC100507472 / PCSK6
207548_at	LOC100996542 / GRM7
207813_s_at	FDXR
207961_x_at	MYH11
208017_s_at	MCF2
208086_s_at	DMD
208399_s_at	EDN3
208606_s_at	WNT4
208609_s_at	TNXB / TNXA
209242_at	PEG3
209243_s_at	PEG3
209469_at	GPM6A
209470_s_at	GPM6A
210682_at	LPO
210794_s_at	MEG3
211062_s_at	GPR78 / CPZ
211432_s_at	TYRO3
212224_at	ALDH1A1
213369_at	CDHR1
213381_at	VSTM4
213436_at	CNR1
213451_x_at	TNXB / TNXA
213519_s_at	LAMA2
213714_at	CACNB2
213745_at	ATRNL1
213791_at	PENK
214120_at	RFPL1S
214572_s_at	INSL3
214961_at	MTUS2
215058_at	DENND5B
215506_s_at	DIRAS3
215983_s_at	UBXN8
216333_x_at	TNXB / TNXA
216733_s_at	GATM
216840_s_at	LAMA2
217897_at	FXYD6
218613_at	PSD3
218717_s_at	P3H2
218730_s_at	OGN
218872_at	TESC
218974_at	SOBP
219093_at	PID1
219142_at	RASL11B
219143_s_at	RPP25
219331_s_at	KLHDC8A
219427_at	FAT4
219463_at	LAMP5
219478_at	WFDC1
219747_at	NDNF
219837_s_at	CYTL1
219873_at	COLEC11
220006_at	EFCC1
220102_at	FOXL2
220108_at	GNA14
220170_at	FHL5
222161_at	NAALAD2
222722_at	OGN
222871_at	KLHDC8A
223316_at	CCDC3
223627_at	MEX3B
223734_at	MGARP
223877_at	C1QTNF7
224813_at	WASL
225207_at	PDK4
225380_at	PKDCC
225975_at	PCDH18
225977_at	PCDH18
226113_at	ZNF436
226210_s_at	MEG3
226211_at	MEG3
226303_at	PGM5
226342_at	SPTBN1
226766_at	ROBO2
227048_at	LAMA1
227336_at	DTX1
227417_at	37316
227662_at	SYNPO2
227719_at	SMAD9
227867_at	TRABD2A
227925_at	ST3GAL4-AS1
227971_at	NRK
228027_at	ARMCX5-GPRASP2 / GPRASP2
228357_at	UNK
228375_at	IGSF11
228399_at	OSR1
228504_at	SCN7A
228538_at	ZNF662
228551_at	DENND5B
228656_at	PROX1
228973_at	DLG2
229124_at	PROK1
229160_at	MUM1L1
229249_at
229339_at	MYOCD
229376_at	PROX1
229459_at	FAM19A5
229623_at	TMEM150C
229641_at	CCBE1
229655_at	FAM19A5
229849_at	WIPF3
230030_at	HS6ST2
230068_s_at	PEG3-AS1
230081_at	PLCXD3
230319_at
230751_at	WNT4
230861_at	DKFZP434L187
231980_at	DOK6
232073_at	PPFIA2
232327_at	THSD7B
233950_at	CADPS
235077_at	MEG3
235471_at	VSTM4
235874_at	PRSS35
235979_at	C7
236420_s_at	ANO4
237094_at	FAM19A5
237206_at	MYOCD
237945_at
238091_at	LOC100506388
238917_s_at	DENND5B
239270_at	PLCXD3
239884_at	CADPS
240425_x_at	ROBO2
241399_at	FAM19A2
241560_at
241600_at	WIPF3
241698_at	RFTN2
242541_at	ABCA9
242856_at	SNHG24
244057_s_at	VSTM4
244058_at	VSTM4
244112_x_at
33767_at	NEFH

## Sheet: darkgrey 
Gene ID	Gene Symbol
1555950_a_at	CD55
200644_at	MARCKSL1
201609_x_at	ICMT
201628_s_at	RRAGA
201925_s_at	CD55
201926_s_at	CD55
202350_s_at	LOC100506558 / MATN2
202743_at	PIK3R3
203017_s_at	SSX2IP
204034_at	ETHE1
204639_at	ADA
204798_at	MYB
204856_at	B3GNT3
204865_at	CA3
205079_s_at	MPDZ
205090_s_at	NAGPA
205207_at	IL6
205389_s_at	ANK1
205459_s_at	NPAS2
205689_at	PCNX2
205805_s_at	ROR1
205870_at	BDKRB2
205961_s_at	PSIP1
206207_at	CLC
206482_at	PTK6
206907_at	TNFSF9
207234_at	RFX3
207480_s_at	MEIS2
207761_s_at	METTL7A
209289_at	NFIB
209290_s_at	NFIB
209337_at	PSIP1
209457_at	DUSP5
209794_at	SRGAP3
210758_at	PSIP1
211466_at	NFIB
211467_s_at	NFIB
211753_s_at	RLN1
212936_at	FAM172A
213029_at	NFIB
213032_at	NFIB
213033_s_at	NFIB
213306_at	MPDZ
213462_at	NPAS2
214433_s_at	SELENBP1
214519_s_at	RLN2
216202_s_at	SPTLC2
216705_s_at	ADA
217730_at	MIR6513 / TMBIM1
218138_at	MKKS
218342_s_at	ERMP1
218599_at	REC8
218686_s_at	RHBDF1
218960_at	TMPRSS4
218992_at	PLGRKT
219150_s_at	ADAP1
219513_s_at	SH2D3A
220848_x_at	OBP2A
220959_s_at	OBP2A / OBP2B
221794_at	DOCK6
222603_at	ERMP1
222666_s_at	RCL1
222791_at	RSBN1
223133_at	TMEM14B
223458_at	SEZ6L2
223519_at	ZAK
223580_at	SPSB2
223739_at	PADI1
224744_at	IMPAD1
224820_at	COX20
224860_at	TMEM261
224879_at	TMEM261
224970_at	NFIA
224975_at	NFIA
224976_at	NFIA
225059_at	AGTRAP
225665_at	ZAK
225976_at	BTF3L4
226206_at	MAFK
226806_s_at	NFIA
227461_at	STON2
227702_at	CYP4X1
228245_s_at	LOC100509445 / LOC728715 / OVOS / OVOS2
229202_at	PCNX2
230291_s_at
230403_at	RFX3
230585_at	KCNJ15
230724_s_at	C11orf57
230791_at
230958_s_at
231786_at	HOXA13
231919_at	DBT
232000_at	TTC39B
232060_at	ROR1
232111_at	TUNAR
232681_at
232709_at
233304_at	NFIB
234436_x_at	OBP2A
234445_at	ZNRD1ASP
235852_at	STON2
235954_at
236631_at	LINC00319
236945_at	CCDC171
237248_at	PDE11A
237611_at
238956_at	EFNA2
239712_at	CCDC171
240385_at
241362_at	SOGA1
242808_at
242821_at	CCDC171
243395_at
243933_at
39548_at	NPAS2
39549_at	NPAS2

## Sheet: darkorange 
Gene ID	Gene Symbol
1553142_at	LACC1
1557050_at	HOTAIRM1
1557051_s_at	HOTAIRM1
1562640_at	HOXA-AS2
201487_at	CTSC
201944_at	HEXB
202122_s_at	PLIN3
202741_at	PRKACB
202742_s_at	PRKACB
203009_at	BCAM
203108_at	GPRC5A
203234_at	UPP1
203771_s_at	BLVRA
203773_x_at	BLVRA
203836_s_at	MAP3K5
203837_at	MAP3K5
204111_at	HNMT
204112_s_at	HNMT
204224_s_at	GCH1
204361_s_at	SKAP2
204362_at	SKAP2
204447_at	LZTS3
204598_at	UBOX5
205129_at	NPM3
205163_at	MYLPF
205173_x_at	CD58
205376_at	INPP4B
206289_at	HOXA4
206595_at	CST6
206847_s_at	HOXA7
206901_at	C19orf57
207060_at	EN2
208540_x_at
209000_s_at	39692
209661_at	KIFC3
209696_at	FBP1
209905_at	HOXA10-HOXA9 / MIR196B / HOXA9
210117_at	SPAG1
210189_at	HSPA1L
211732_x_at	HNMT
211744_s_at	CD58
212444_at	GPRC5A
212820_at	DMXL2
213017_at	ABHD3
213147_at	HOXA10
213150_at	HOXA10
213844_at	HOXA5
214457_at	HOXA2
214639_s_at	HOXA1
214651_s_at	HOXA10-HOXA9 / MIR196B / HOXA9
216322_at	CD58
216899_s_at	SKAP2
216942_s_at	CD58
217892_s_at	LIMA1
218959_at	HOXC10
219050_s_at	ZNHIT2
219079_at	CYB5R4
219696_at	DENND1B
220038_at	C8orf44-SGK3 / SGK3
221561_at	SOAT1
221784_at	WIZ
221818_at	INTS5
222108_at	AMIGO2
222457_s_at	LIMA1
223573_s_at	PPP2R2C
223574_x_at	PPP2R2C
223878_at	INPP4B
224480_s_at	GPAT3
225639_at	SKAP2
225646_at	CTSC
225647_s_at	CTSC
227318_at	TMEM178B
227627_at	C8orf44-SGK3 / SGK3
228010_at	PPP2R2C
228032_s_at	DENND1B
228385_at	DDX59
228386_s_at	DDX59
228479_at	SOAT1
228642_at	HOTAIRM1
228772_at	HNMT
229109_s_at	BLVRA
230080_at	HOXA-AS2
233866_at	KLHL5
235046_at	INPP4B
235197_s_at	OSTM1
235521_at	HOXA3
235753_at	HOXA7
235780_at	PRKACB
235914_at	SYNPO
235988_at	ADGRF1
236489_at	ADGRF1
238680_at	METTL12 / SNORA57
238689_at	ADGRF1
238787_at	DENND1B
239483_at	FLJ37035
239538_at	ZRANB3
241776_at
242461_at
243287_s_at	OSTM1
243931_at
244661_at	SOAT1
40093_at	BCAM

[truncated: 23 more sheets: darkturquoise , green , grey , grey60 , lightcyan , lightgreen , magenta , midnightblue , orange , paleturquoise , pink , purple , royalblue , saddlebrown , skyblue , steelblue , lightyellow , salmon , turquoise , greenyellow  …]
