# Supplementary material for: Transcriptomic Analysis of Hub Genes Reveals Associated Inflammatory Pathways in Estrogen-Dependent Gynecological Diseases
Source: Biology (Basel). 2024 May 30;13(6):397. doi: 10.3390/biology13060397 (PMC11201105; doi:10.3390/biology13060397)
Supplement: Supplementary file 1 [file biology-13-00397-s001.zip › OC.xlsx]

## Sheet: OC
	GSM1559299	GSM1559300	GSM1559301	GSM1559302	GSM1559303	GSM1559304	GSM1559305	GSM1559306	GSM1559307	GSM1559308	GSM1559309	GSM1559310	GSM1559311	GSM1559312	GSM1559313	GSM1559314	GSM1559315	GSM1559316	GSM1559317	GSM1559318	GSM1559319	GSM1559320	GSM1559321	GSM1559322	GSM1559323	GSM1559324	GSM1559325	GSM1559326	GSM1559327	GSM1559328	GSM1559329	GSM1559330	GSM1559331	GSM1559332	GSM1559333	GSM1559334	GSM1559335	GSM1559336	GSM1559337	GSM1559338	GSM1559339	GSM1559340	GSM1559341	GSM1559342	GSM1559343	GSM1559344	GSM1559345	GSM1559346	GSM1559347
1053_at	3.16047	3.07174	3.26534	3.33599	3.3342	3.16924	3.08381	3.1895	3.1663	3.15507	3.20985	3.18046	3.20336	3.1633	3.22397	3.20483	3.1828	3.0981	3.10541	3.24296	3.16143	2.99989	3.09865	3.22849	3.04369	3.18584	3.13115	3.19677	3.20661	3.22195	3.11469	3.13551	3.37434	3.17668	3.20609	3.20205	3.16636	3.21011	3.04996	3.20655	3.15778	3.30335	3.35003	3.05974	3.16226	3.10349	3.15654	3.19335	3.2775
117_at	2.8713	2.97091	2.98061	2.94102	2.87788	3.00217	2.94247	2.95278	2.88804	2.94029	2.96847	2.86344	2.94159	2.95103	2.9216	2.94623	3.10726	3.06742	2.8575	2.96963	2.89057	2.98804	2.96276	2.94862	2.96269	3.01185	2.88408	2.96485	2.89465	2.94224	2.91622	3.0547	3.07076	3.05183	2.85156	2.94674	3.0703	3.01137	2.85918	2.93617	2.91171	2.91873	3.00448	3.06094	3.09425	2.87986	3.07317	2.86526	2.93979
121_at	3.56728	3.55067	3.56926	3.51652	3.6072	3.60115	3.46747	3.59426	3.60131	3.53992	3.59311	3.56445	3.48136	3.63444	3.49214	3.61077	3.6441	3.57789	3.59607	3.55095	3.58669	3.59003	3.63014	3.5255	3.58445	3.63014	3.60462	3.48158	3.55982	3.56127	3.56515	3.60904	3.38117	3.53258	3.56352	3.51361	3.56953	3.67634	3.55536	3.55574	3.64438	3.40901	3.48911	3.53178	3.50507	3.63661	3.53769	3.63755	3.57906
1294_at	3.1568	3.11195	3.13184	3.11504	3.14467	3.23602	3.23887	3.3042	3.01744	3.13628	3.26832	3.1605	3.18195	3.27441	3.3158	3.19962	3.07914	3.17242	3.41666	3.2983	3.21115	3.30317	3.11765	3.16162	3.21259	3.09869	2.97705	3.2564	2.90981	3.2335	3.34107	3.17009	3.18491	3.08394	3.28292	3.23841	3.06768	3.18548	3.20613	3.15502	3.16827	3.1265	3.19526	3.18017	3.19016	3.06469	3.18421	3.33173	3.15726
1405_i_at	3.01139	3.36923	3.02843	2.54455	2.90707	2.97197	2.73394	2.96239	2.85727	2.77403	3.26859	2.89465	2.89983	3.21076	2.82236	2.79865	2.81594	3.39386	2.94366	3.02204	2.93492	2.80119	2.84984	3.01557	3.02816	2.50038	2.74742	3.05908	2.66875	3.09879	3.05693	3.21185	3.0486	2.9484	2.74119	2.79737	2.95496	3.2067	2.8957	3.00383	2.9337	2.93087	3.03338	3.13865	3.08777	2.7661	3.05489	2.64172	2.78339
1431_at	2.33702	2.32822	2.58244	2.39556	2.49346	2.31358	2.44546	2.35167	2.31756	2.489	2.2738	2.27442	2.2145	2.64113	2.25803	2.292	2.40783	2.43103	2.38444	2.34084	2.29261	2.36359	2.3345	2.45005	2.26587	2.48694	2.35432	2.43774	2.47523	2.33674	2.33253	2.38068	2.28999	2.3434	2.4419	2.44501	2.25222	2.26965	2.23126	2.29938	2.35056	2.27991	2.41032	2.3067	2.32995	2.44347	2.35936	2.32871	2.45852
1438_at	2.86468	3.12341	3.21362	2.90583	3.11462	3.24287	2.9666	2.99275	3.19245	3.16093	3.12089	2.9325	3.08178	3.02623	3.04713	2.97165	3.03383	3.08599	3.08754	3.11396	3.19607	3.34046	2.83901	3.16582	2.98732	3.06851	3.01873	3.10236	3.11825	2.88729	3.26782	3.0337	3.28244	3.33693	3.13195	3.16973	3.20217	3.09019	3.21757	3.25127	3.09364	3.29719	3.14895	2.99655	3.20298	3.20371	3.03623	3.0192	2.95742
1552261_at	2.99107	2.76796	2.82953	2.88593	3.067	2.74608	3.1934	2.80027	2.73813	2.94008	3.00466	2.89381	2.72451	2.99025	2.91457	2.9683	3.04922	3.00198	3.10483	2.94627	2.9917	2.91937	2.82422	2.84002	2.92861	2.89454	2.9671	3.03231	2.85473	2.96451	2.83281	3.18193	2.73529	2.58369	2.97995	2.75392	2.98697	2.79437	2.86811	2.92189	2.84617	2.59361	2.86992	2.84816	2.87513	3.14027	2.83425	2.95413	2.98409
1552263_at	3.22424	3.1459	2.94678	3.00123	2.9783	2.91649	2.87218	3.11848	2.9821	2.79626	3.17805	2.83894	2.85856	2.82608	2.74632	2.83754	2.79488	3.10483	2.74548	3.01079	2.84259	2.70635	2.90995	2.90871	2.75558	2.51766	2.94021	2.88658	2.60316	2.9166	3.03587	2.82516	2.91327	2.81171	2.99437	2.89361	2.87758	2.89029	2.78453	2.9564	2.98326	2.93174	3.11558	2.96436	2.92961	2.76013	2.87702	2.85016	2.69429
1552264_a_at	3.11667	3.1071	3.1065	3.0897	3.17934	3.03125	3.10468	3.20831	3.16666	3.10844	3.13941	2.94147	3.03709	3.0036	3.05715	2.89011	2.93693	3.09495	2.97098	3.24729	3.09239	3.01038	3.09597	3.04103	2.96996	2.81004	3.01407	3.07241	2.95616	3.05146	3.14669	3.02047	3.15953	3.04432	3.10941	3.13876	3.08105	2.96229	2.98704	3.08746	3.22122	3.14804	3.2847	3.02946	3.13239	3.03704	3.00954	3.00638	2.99614
1552266_at	2.8113	2.80324	2.62505	2.79574	2.67855	2.71873	2.78797	2.80132	2.7935	2.66085	2.76106	2.68987	2.6977	2.76084	2.69706	2.80364	2.74653	2.84197	2.90895	2.72407	2.82751	2.85135	2.9757	2.76153	2.76993	2.83075	2.88544	2.82379	2.84733	2.75162	2.66827	2.66695	2.72538	2.63341	2.80418	2.75648	2.7201	2.71211	2.71261	2.76552	2.73114	2.68745	2.7305	2.7047	2.75111	2.65183	2.82336	2.88699	2.64231
1552269_at	2.40793	2.51119	2.5574	2.48969	2.76742	2.50054	2.75376	2.82747	2.64646	2.68998	2.58348	2.63308	2.63714	2.76872	2.62765	2.54035	2.77389	2.53085	2.82953	2.55364	2.58931	2.91127	2.70709	2.53276	2.79078	2.63087	2.92814	2.74023	3.08544	2.67818	2.47289	2.69612	2.4535	2.48086	2.72611	2.55857	2.41203	2.49191	2.95158	2.51309	2.54791	2.42271	2.6854	2.54415	2.42432	2.57249	2.51275	2.84723	2.60274
1552272_a_at	2.73423	2.67677	2.75345	2.63005	2.72589	2.73239	2.7704	2.94228	2.76731	2.77848	2.76911	2.78336	2.81842	2.76495	2.91198	2.88675	2.64465	2.79906	2.85103	2.90977	2.74054	2.66105	2.59214	2.79313	2.74892	2.77959	2.74091	2.77212	2.72487	2.76923	2.71345	2.76866	2.73084	2.76482	2.85741	2.7839	2.89416	2.77364	2.78508	2.83404	2.70545	2.73599	2.7696	2.52894	2.86777	2.81041	2.82023	2.78165	2.79284
1552274_at	2.84347	2.91942	2.82875	2.64286	2.89707	2.96006	2.7875	2.91679	2.8191	2.80371	2.91066	2.71707	3.11307	2.92989	2.76357	3.0477	2.83279	2.91444	2.98632	2.97171	2.99408	2.90478	2.64096	3.00228	2.82877	2.80068	2.804	2.94376	2.7653	2.76119	2.9564	2.8662	2.96141	2.79574	2.84011	2.8282	3.07581	2.97781	2.87652	2.72532	2.7784	2.83739	2.85394	2.84851	2.70055	2.77863	2.82061	2.78365	2.98428
1552275_s_at	2.74283	2.96086	2.82197	2.70555	2.86805	2.79909	2.77442	2.9129	2.8635	2.89213	3.07813	2.74109	3.10786	2.92972	2.69258	2.92775	2.85368	2.87879	2.89331	3.10613	2.90366	2.94473	2.81863	3.01053	2.90215	2.61571	2.76318	2.9684	2.79618	2.96151	2.95474	2.88412	3.01639	2.72376	2.82514	2.74347	3.10134	2.82376	2.73773	2.69411	2.808	2.84193	2.89308	2.75637	2.78899	2.76726	2.89201	2.81355	2.9822
1552281_at	3.17954	3.15583	3.27999	3.20693	3.09971	3.28973	3.18948	3.11704	3.27558	3.2769	3.21522	3.18701	3.28204	3.18042	3.28154	3.25654	3.14177	3.17081	3.25029	3.19381	3.2904	3.22074	3.18288	3.19489	3.25142	3.21185	3.274	3.20286	3.21861	3.17891	3.26443	3.14379	3.20268	3.28734	3.16377	3.2153	3.20721	3.19185	3.26326	3.24017	3.15665	3.15956	3.15861	3.22613	3.20166	3.28051	3.16154	3.23783	3.23032
1552283_s_at	2.4625	2.37732	2.6507	2.43531	2.68518	2.43691	2.56025	2.673	2.50372	2.95438	2.54936	2.54646	2.80302	2.658	2.55259	2.35187	2.147	2.35891	2.63589	2.46626	2.66981	2.57873	2.71967	2.64379	2.46915	2.75084	2.46889	2.58533	2.52425	2.50552	2.64572	2.53981	2.49113	2.60671	2.53722	2.72807	2.27098	2.21548	2.64983	2.32439	2.50726	2.66433	2.76677	2.56507	3.03103	2.51314	2.54707	2.52595	2.61819
1552286_at	2.96862	2.875	2.88985	2.91482	2.76016	2.89917	2.91484	2.85043	2.89623	2.89765	2.91217	2.96679	2.9564	2.89512	2.97438	2.80546	2.92671	2.88361	3.01571	2.90646	3.06611	2.87519	3.08101	2.86401	2.86812	3.09114	2.92079	2.8722	2.99651	2.89771	2.86881	2.93485	2.93689	3.0487	2.83921	2.95105	2.71351	2.90977	2.77751	2.86969	2.90239	2.98159	2.80943	2.81945	2.86852	2.98285	2.84648	2.88156	2.87231
1552287_s_at	2.9388	2.75218	2.99858	2.84823	2.96908	2.72829	2.7879	2.94094	2.82323	2.74965	2.9821	2.8905	2.7293	2.95124	2.80035	3.00739	2.93608	2.94599	2.91909	2.83174	2.9241	2.65191	2.89109	2.89339	2.74437	2.8501	2.77611	2.8954	2.89492	2.88181	3.05015	3.0563	2.78983	2.68943	2.96662	2.8725	2.90288	2.80084	2.59177	2.84974	2.7407	3.06249	2.84185	2.80926	2.65501	2.69627	2.81121	2.62598	3.00147
1552288_at	2.93919	2.96281	2.64232	2.51662	2.50106	2.56445	2.60495	2.67404	2.6459	2.71151	2.67442	2.63536	2.61634	2.92701	2.52123	2.59313	2.77076	2.66377	2.6535	2.6458	2.62557	2.57985	2.93089	3.00737	2.6218	2.67705	2.57769	3.07764	2.6168	2.91108	2.84407	2.63166	2.81958	2.88094	2.55439	2.47397	2.46877	3.11093	2.53417	2.53494	2.64596	2.86836	2.61221	3.03704	2.51201	2.5188	3.00587	2.53557	2.61674
1552291_at	3.07448	2.94574	3.13709	3.18687	3.02036	3.07008	2.87616	3.01322	3.01621	3.01297	3.23774	2.95353	2.94662	2.92329	3.02452	3.07263	3.00516	2.93532	3.04918	3.02583	3.02331	3.01786	2.99606	2.98521	2.92665	2.92352	2.67124	2.73539	3.0321	2.95792	2.97652	2.97431	3.19997	2.96213	2.97971	2.99812	2.93485	2.80595	3.06439	2.80124	2.70165	3.18883	3.01641	2.8227	3.05256	2.97394	3.06602	2.9606	3.05246
1552293_at	2.41618	2.48535	2.38393	2.42271	2.43835	2.38412	2.40131	2.35147	2.39077	2.36619	2.38316	2.44228	2.45109	2.42471	2.37154	2.405	2.39052	2.41943	2.34747	2.39187	2.47747	2.38467	2.46455	2.41442	2.48002	2.3872	2.41826	2.41091	2.42051	2.47045	2.40435	2.46379	2.41232	2.40186	2.40425	2.35369	2.39824	2.373	2.49527	2.35083	2.39392	2.34922	2.36728	2.41288	2.45031	2.39615	2.42294	2.47876	2.39867
1552295_a_at	3.2198	3.15072	3.33127	3.19852	3.20494	3.28191	3.24886	3.27632	3.26918	3.25598	3.24883	3.12827	3.34668	3.33656	3.30724	3.23607	3.17565	3.32051	3.34301	3.242	3.2791	3.23783	3.12235	3.30038	3.15871	3.14534	3.20316	3.33111	3.27746	3.11205	3.36789	3.2532	3.24273	3.34617	3.2524	3.33116	3.32459	3.25961	3.17453	3.33268	3.21962	3.27053	3.30533	3.22827	3.31764	3.24267	3.19563	3.17034	3.25775
1552299_at	2.42875	2.45994	2.52474	2.53386	2.87477	2.38956	2.68631	2.46955	2.67684	2.52841	2.42744	2.55448	2.45858	2.54883	2.49722	2.65491	2.50406	2.48101	2.40268	2.54529	2.61544	2.5088	2.46587	2.50777	2.47765	2.46734	2.65183	2.65707	2.64244	2.71636	2.34429	2.5208	2.53642	2.53601	2.55731	2.67359	2.51076	2.38562	2.57326	2.71695	2.55211	2.78109	2.50932	2.44181	2.5225	2.39263	2.4234	2.40204	2.62179
1552301_a_at	2.61654	2.69369	2.66173	2.62112	2.5733	2.66269	2.60145	2.60341	2.61158	2.60433	2.63796	2.64648	2.64871	2.64937	2.62151	2.60321	2.52436	2.6159	2.67515	2.61856	2.62217	2.5966	2.63429	2.68603	2.65161	2.63634	2.61136	2.63902	2.61817	2.64968	2.68487	2.57286	2.73201	2.63236	2.60921	2.56345	2.57665	2.68212	2.5279	2.63242	2.571	2.6217	2.60878	2.6886	2.63509	2.63532	2.73082	2.59808	2.65614
1552302_at	2.5413	2.56556	2.49966	2.53796	2.33124	2.53503	2.37483	2.66402	2.36517	2.33026	2.43671	2.32419	2.3093	2.40575	2.25634	2.32258	2.4429	2.58954	2.36429	2.36481	2.40186	2.46688	2.6812	2.47397	2.52423	2.33221	2.43065	2.43986	2.34787	2.42914	2.43135	2.66324	2.58855	2.36326	2.40731	2.24836	2.34982	2.5582	2.30908	2.43597	2.51502	2.38104	2.45608	2.50058	2.39314	2.30796	2.45846	2.39484	2.50749
1552303_a_at	2.61177	2.62421	2.68234	2.59877	2.59745	2.62523	2.59182	2.72563	2.59571	2.54953	2.66364	2.55239	2.49475	2.56938	2.59038	2.50189	2.57283	2.69571	2.5422	2.52907	2.55977	2.57147	2.62217	2.62706	2.47114	2.55497	2.55582	2.6274	2.5198	2.59951	2.59158	2.72914	2.61753	2.53361	2.57456	2.47547	2.60229	2.65271	2.51379	2.68129	2.68493	2.6846	2.62149	2.59543	2.52781	2.49717	2.58921	2.52103	2.69933
1552304_at	2.52965	2.61369	2.68281	2.56507	2.74783	2.58012	2.66887	2.62359	2.9342	2.55112	2.63095	2.73747	2.63053	2.70862	2.51686	2.51223	2.80584	2.71246	2.64552	2.71435	2.6556	2.54368	2.74392	2.62109	2.59089	2.71729	2.58775	2.57185	2.7805	2.7253	2.63163	2.75978	2.76478	2.59901	2.84658	2.58452	2.69631	2.75963	2.59849	2.68075	2.6079	2.6749	2.63014	2.58415	2.49717	2.64804	2.69383	2.57096	2.73194
1552306_at	2.7113	2.74675	2.78053	2.49386	2.79014	2.53597	2.5887	2.74306	3.02025	2.61188	2.66887	2.67944	2.53213	2.68819	2.52811	2.69589	2.87728	2.7646	2.61831	2.86309	2.76435	2.57827	2.80003	2.71128	2.70668	2.77684	2.70673	2.64193	2.85016	2.8957	2.64576	2.86596	2.83923	2.64644	2.96102	2.60614	2.83309	2.76169	2.57659	2.83644	2.70932	2.78007	2.7252	2.51731	2.46959	2.7693	2.77223	2.6943	2.73949
1552307_a_at	3.03171	2.93821	2.72511	2.89418	2.92433	2.91331	2.97292	2.94946	2.96194	2.83459	2.92764	2.76542	2.94163	2.8656	2.87308	3.06512	2.95	2.98553	2.8763	2.9907	2.78021	2.80985	2.97313	2.90397	2.91784	3.11682	2.93979	2.84442	2.86678	2.90409	2.80083	2.87328	2.88351	2.82494	2.93091	2.99498	2.95415	2.94623	3.06198	2.90769	2.78311	2.77748	2.96304	2.85423	2.96404	2.82521	2.82631	3.0056	2.9941
1552309_a_at	2.74802	2.95105	2.96735	2.63856	2.64986	2.9667	2.74261	2.90629	2.81573	2.87264	2.45908	2.83003	2.81502	2.97661	2.87629	2.57629	2.93259	2.9554	3.01688	3.16314	2.8248	2.66435	2.67093	2.99698	2.66842	2.54506	2.60191	3.0607	2.62964	3.01176	3.0356	2.97893	2.91143	3.19989	2.94532	2.87767	2.85552	3.00479	2.5111	2.9933	2.84873	3.08931	2.89711	3.03103	2.59231	2.76392	3.09396	2.88608	2.69977
1552311_a_at	3.05459	3.05978	3.00019	3.08734	2.95994	3.02356	3.01166	2.9518	2.98957	2.97641	3.07155	3.04723	3.07412	2.9701	3.01604	3.11144	2.96172	2.97318	2.9814	3.03849	3.07762	3.02495	3.12145	2.96119	3.06036	3.07187	3.07095	2.96599	2.98942	3.02898	2.9931	2.97795	2.99327	3.01828	2.99886	3.00583	2.9734	3.03475	3.09076	2.98377	2.98028	2.93536	2.90522	3.03761	3.12411	3.03063	3.00585	3.02611	3.02941
1552312_a_at	2.80508	2.84818	2.90091	2.73229	3.09405	2.71777	2.83283	2.98866	2.92786	2.93378	2.91231	2.89578	2.84374	2.9734	2.82866	2.74015	2.94087	2.85618	2.89725	2.99252	2.91572	3.05529	2.5988	2.89711	2.6797	2.70019	2.88213	2.92879	2.97197	3.01259	2.90219	2.94264	2.97068	2.85425	3.08311	2.93018	3.17914	2.63977	2.72793	2.93372	3.03149	3.20011	3.03175	2.68985	2.82848	2.94451	2.80885	2.77515	2.77725
1552314_a_at	2.63329	2.59339	2.46522	2.67912	2.48544	2.43541	2.54702	2.67672	2.59231	2.56111	2.50446	2.52201	2.47918	2.5471	2.51389	2.55006	2.61492	2.6134	2.54655	2.50498	2.47008	2.37857	2.5046	2.50317	2.44054	2.66606	2.53336	2.4828	2.51561	2.57531	2.56247	2.60934	2.59089	2.52685	2.58341	2.59158	2.75315	2.52918	2.57531	2.50649	2.52403	2.61538	2.51046	2.47712	2.62937	2.53646	2.50636	2.5279	2.59125
1552315_at	2.8506	2.89897	2.91735	2.75411	2.74109	2.9197	2.79299	2.86377	2.77408	2.76989	2.91351	2.71077	2.79968	2.88528	2.79986	2.8058	2.77836	2.92435	2.83498	2.8102	2.81019	2.85079	2.88256	2.92304	2.79021	2.74371	2.68046	2.83797	2.66452	2.86233	2.93962	2.8684	2.87824	2.83969	2.76229	2.81061	2.86877	2.89264	2.70914	2.83104	2.82082	2.89751	2.91811	2.90437	2.89608	2.72865	2.85507	2.7489	2.80599
1552316_a_at	2.65846	2.94981	2.76841	2.30518	2.44421	2.71612	2.1711	2.73576	2.5046	2.53662	2.8632	2.52261	2.44667	2.75061	2.42486	2.27802	2.57026	2.85561	2.54239	2.47671	2.56047	2.60648	2.71413	2.77008	2.51333	2.27015	2.28531	2.66151	2.28122	2.75463	2.7111	2.7248	2.75748	2.59834	2.49617	2.43137	2.72705	2.83512	2.27665	2.65461	2.53657	2.77614	2.78234	2.80841	2.67755	2.36109	2.67068	2.21423	2.39899
1552318_at	2.40443	2.66032	2.5311	2.46152	2.3957	2.63548	2.28798	2.63071	2.44303	2.44789	2.53095	2.42849	2.34336	2.56504	2.34743	2.33469	2.36774	2.59934	2.4899	2.39136	2.45748	2.45139	2.49824	2.63304	2.41897	2.34568	2.30574	2.53541	2.37868	2.54205	2.62735	2.61367	2.47062	2.42981	2.41597	2.39425	2.55673	2.52439	2.29993	2.47117	2.42975	2.59184	2.576	2.5851	2.57432	2.38942	2.40162	2.33015	2.33373
1552319_a_at	3.32757	3.04058	3.14388	3.1346	2.97499	3.26667	3.31205	3.16896	3.25292	3.10886	3.18641	3.01769	3.2747	3.29533	3.05112	3.14849	3.05504	2.9947	2.93424	3.19001	3.1841	3.20408	3.27058	3.17155	3.30903	3.37592	3.20653	3.26069	3.3849	3.38145	3.18781	3.31789	3.34883	3.12001	3.32219	2.93081	3.3008	3.1748	3.20283	3.25133	3.39071	3.22933	2.95075	3.36067	2.97841	3.2493	3.17418	3.3253	3.20716
1552320_a_at	2.0991	2.15178	2.1623	2.1184	2.17497	2.18014	2.52833	2.12478	2.23198	2.28559	2.084	2.12934	2.24573	2.41853	2.21404	2.11264	2.32137	2.08765	2.29926	2.20241	2.2345	2.38305	2.11159	2.072	2.37943	2.14028	2.38112	2.20468	2.11729	2.16395	2.08382	2.22789	2.06184	2.10455	2.46494	2.19037	2.12061	2.10325	2.81259	2.12537	2.14836	2.06789	2.10857	2.19852	2.05969	2.21087	2.11696	2.61184	2.11773
1552322_at	1.94804	1.96917	2.00485	2.20349	2.47843	2.04384	1.98275	2.2282	2.04341	1.98334	2.089	1.95199	1.98761	2.04138	2.0023	1.99786	2.05221	2.03261	2.0566	1.95655	2.02275	1.9195	1.79306	2.01544	1.85876	1.99894	2.02753	2.00861	2.03345	2.07985	2.09175	2.00696	1.90046	2.0345	2.03352	2.18014	1.96605	2.06647	2.00899	1.99772	2.05444	2.11591	2.12146	1.90144	2.01063	2.02164	1.97917	1.95095	2.09483
1552325_at	2.13295	2.08426	1.74854	1.96135	1.77193	1.83419	2.01852	1.86395	1.7508	1.85161	2.04646	1.89638	1.82954	1.92261	1.82234	1.88543	1.95593	1.83774	1.93522	2.13829	1.90636	1.99309	2.48538	1.88171	2.31319	1.91284	2.06992	1.78387	1.89661	1.932	1.7748	2.11473	1.95635	1.80384	2.01671	1.79044	1.70652	1.91059	2.57471	1.87669	2.0479	1.80961	1.85073	2.04534	1.8979	1.83156	1.97153	2.25504	2.00177
1552326_a_at	2.97795	2.80409	2.70875	2.68184	2.78117	2.85889	2.96786	2.87443	2.76006	2.84869	2.83337	2.8995	2.86473	2.81994	3.04548	2.86545	2.79232	2.82866	3.11332	2.90374	2.92455	2.93307	2.80485	2.77714	3.13959	2.86814	3.07513	2.86224	2.73637	2.68064	2.74704	2.88159	2.71259	2.77305	2.98702	2.9131	2.69693	2.78913	3.35838	2.82008	2.83192	2.6729	2.83084	2.95337	2.88381	2.88283	2.79212	3.13965	2.8268
1552327_at	2.50892	2.41364	2.46957	2.70477	2.74759	2.48124	2.49486	2.72485	2.41946	2.71793	2.53672	2.65354	2.53934	2.82622	2.71036	2.40575	2.63805	2.58542	2.75971	2.48547	2.5147	2.50374	2.5499	2.5903	2.50734	2.67638	2.43354	2.53811	2.56597	2.53724	2.67605	2.62702	2.32955	2.5084	2.55811	2.79336	2.45877	2.46425	2.40709	2.42797	2.44641	2.59582	2.57547	2.45146	2.96553	2.62471	2.5259	2.42757	2.76711
1552332_at	2.99785	3.00766	3.06356	3.07645	2.97122	3.10504	2.99721	2.99049	3.17949	3.03171	3.00925	3.05063	3.05599	2.97433	3.10486	3.03506	2.96446	2.98972	3.05015	3.03997	3.06788	2.99571	2.99339	2.98831	3.03851	2.99359	3.07748	3.01756	2.96436	3.03218	3.01948	2.95476	2.98785	3.05919	3.02108	3.09912	3.04422	3.00638	3.1037	3.04194	3.02402	2.97073	2.95063	3.02348	3.06117	3.09985	3.02621	3.03429	3.00707
1552343_s_at	2.51736	2.59361	2.64756	2.64028	2.58881	2.5547	2.73818	2.56582	2.43832	2.56604	2.65631	2.54733	2.75687	2.61283	2.48065	2.56742	2.50929	2.63083	2.57792	2.58164	2.65648	2.50819	2.54462	2.66503	3.03588	2.68382	2.50487	2.51642	2.45803	2.6504	2.58466	2.73082	2.58597	2.44287	2.64806	2.68371	2.57419	2.60628	2.60667	2.57951	2.46992	2.60765	2.59238	2.4893	2.56728	2.59515	2.58191	2.65735	2.60103
1552344_s_at	2.73974	3.03679	2.81665	3.04554	2.90875	2.61608	2.80418	2.86881	2.87594	2.78246	2.75301	2.77809	2.84493	3.06851	2.79979	2.88606	2.94501	2.94543	2.86992	3.0374	2.76177	2.87864	2.64789	2.97964	2.95708	2.84065	2.87054	2.88098	3.07294	2.84035	2.87079	2.95732	2.85618	2.98972	2.9217	2.78144	3.06642	2.71739	2.79378	2.88595	3.023	2.93909	2.97449	2.64484	2.82577	3.10397	2.88935	2.85795	2.81155
1552348_at	2.99444	2.98542	3.03092	3.1307	3.04436	3.13706	3.1277	2.95979	3.0353	3.06838	3.01118	3.0039	3.06234	3.00796	3.18264	3.4359	2.9978	2.98756	2.97276	3.03963	3.03956	3.24018	2.96162	2.98406	3.22794	3.01742	3.09924	3.60904	2.99277	3.15644	2.99065	2.90754	3.02468	3.12388	2.97876	3.05837	3.01155	3.18762	3.39317	3.01003	3.01997	2.92926	2.97599	3.08541	3.09312	3.16584	3.04545	3.6534	2.9928
1552364_s_at	2.87346	2.81088	2.86036	2.70663	2.81213	2.88864	2.91414	3.01981	3.16495	2.83245	2.94774	2.95852	2.93252	3.08511	2.94989	2.99763	2.95065	2.88524	2.86722	2.94369	2.9229	2.94098	2.98171	2.79174	2.56646	2.74555	2.9035	2.93083	3.01856	2.91439	2.86773	2.77714	3.0564	2.96265	2.939	2.82722	2.83715	2.84448	2.76955	2.90352	2.85972	2.95381	2.91144	2.89187	2.73934	2.75663	2.82809	2.85687	2.75929
1552365_at	2.39877	2.98835	2.55316	2.36339	2.58482	2.66044	2.50413	2.61392	2.73009	2.47397	2.72341	2.70554	2.36485	2.5411	2.50245	2.22585	2.31896	2.47573	2.39655	2.5649	2.83039	2.51654	2.50256	2.70368	2.31608	2.39499	2.55437	2.63587	2.58003	2.69137	2.70796	2.39515	2.54627	2.48301	2.62581	2.65755	2.55423	2.51858	2.39567	2.44327	2.3929	2.72512	2.74438	2.19966	2.65104	2.56528	2.75755	2.12988	2.57454
1552367_a_at	2.18095	2.54215	2.44944	2.24678	2.53257	2.36759	2.41919	2.39532	2.56454	2.3434	2.32902	2.47621	2.3738	2.44347	2.38062	2.17084	2.22684	2.29151	2.40502	2.4825	2.54452	2.45899	2.37342	2.53068	2.36976	2.24939	2.25982	2.49198	2.41949	2.47267	2.45852	2.34468	2.42457	2.40555	2.42506	2.38338	2.43313	2.24635	2.1381	2.27714	2.36984	2.46128	2.52617	2.14524	2.41946	2.38007	2.51725	2.21209	2.40138
1552370_at	2.95284	2.80437	2.98894	2.87937	2.99738	2.66255	2.78102	2.91292	2.76895	2.84761	2.92435	2.7407	2.65312	2.79053	2.80318	2.95388	2.58486	2.74205	2.966	3.06998	2.86881	2.66278	2.83631	2.71393	2.781	2.58721	2.65387	2.83101	2.85075	2.83014	2.78657	2.90719	2.70134	2.85896	2.919	2.67412	2.69666	2.70884	2.57692	2.94898	2.91439	2.91381	2.77259	2.73381	2.72601	2.70816	2.70547	2.92013	2.85552
1552375_at	2.77292	2.73583	2.63621	2.648	2.61937	2.70552	2.71832	2.65932	2.71435	2.66739	2.74974	2.73708	2.65232	2.84174	2.72202	2.79279	2.74859	2.70953	2.93657	2.60497	2.73215	2.71254	2.74592	2.62756	2.72134	3.019	2.82112	2.60165	2.70211	2.64808	2.73094	2.69695	2.67072	2.68223	2.78281	2.74466	2.65244	2.70664	2.71805	2.72763	2.62696	2.62478	2.71877	2.75316	2.65562	2.69646	2.72967	2.75489	2.64255
1552378_s_at	2.4268	2.40243	2.8389	2.57554	2.55186	2.46522	3.13164	2.68961	2.51106	2.47103	2.49038	2.49648	2.60614	2.66118	2.42323	2.40223	2.62606	2.52365	2.59306	2.66981	2.51885	2.47978	2.56826	2.50609	2.54042	2.50701	2.65334	2.54455	2.51288	2.74581	2.52472	2.52436	3.35354	2.55264	2.72067	2.47547	2.59642	2.47638	2.45515	2.66005	2.44929	2.90117	2.5931	2.48981	2.36658	2.5208	2.49745	2.50565	2.4839
1552381_at	2.27886	2.33751	2.09269	2.21632	2.24057	2.1301	2.20904	2.3956	2.19906	2.08471	2.1531	2.16563	2.19303	2.41509	2.22219	2.25673	2.43726	2.23207	2.34904	2.25785	2.17673	2.31332	2.22373	2.1681	2.10926	2.29995	2.51333	2.41335	2.74114	2.22147	2.04833	2.43405	2.11478	2.40035	2.37725	2.40497	2.11768	2.28356	2.27789	2.18298	2.13997	2.3736	2.34966	2.30214	2.19617	2.39447	2.22616	2.11345	2.23142
1552383_at	2.98646	3.01846	2.81639	3.0107	2.88336	2.9431	2.98907	2.90265	2.81525	2.90332	2.98137	2.93136	2.93786	2.89925	2.8465	3.12309	2.94532	2.89462	2.81072	3.0263	2.93295	2.98129	3.11572	2.86532	3.06277	2.99627	3.04096	2.82218	2.94637	2.91909	2.87565	2.94068	2.93022	2.86373	2.87304	2.91386	2.86436	2.93657	3.05151	2.84664	2.95605	2.85128	2.85377	2.98996	3.02914	2.90006	2.97289	3.00687	2.96871
1552389_at	2.4233	2.32333	2.12832	2.76491	2.02427	2.38945	2.64783	2.5741	2.31879	2.04914	2.86091	2.11525	2.53941	2.21584	2.33808	2.17877	2.26045	2.17803	2.49329	2.70999	2.17175	2.34498	2.50991	2.25707	2.59343	2.11519	2.08532	2.32577	2.36259	2.76701	2.40918	2.57745	2.5094	2.14848	2.61555	2.08394	2.03718	2.11708	2.25566	2.27106	2.75808	2.47303	2.0829	2.63058	2.24702	2.22578	2.38026	2.44621	2.35945
1552390_a_at	2.81537	2.52439	2.60495	3.14852	2.41555	2.89331	2.99834	2.9486	2.87712	2.58297	3.23239	2.51415	3.05248	2.58947	2.84936	2.38184	2.74484	2.62954	3.00036	3.06811	2.75277	2.76738	2.38375	2.64991	2.97431	2.42281	2.3959	2.86225	2.81817	3.04362	2.93319	2.92009	2.86399	2.57461	3.05276	2.37683	2.42712	2.3901	2.47549	2.79461	3.02348	2.95413	2.57069	3.16343	2.44367	2.79732	2.62358	2.8479	2.85411
1552391_at	2.26771	2.24817	2.06757	2.26266	2.0902	2.11197	2.28086	2.07304	1.9366	2.07211	2.30531	2.21163	2.12808	2.09664	2.12667	2.2118	2.17814	2.10803	2.04196	2.22636	2.19373	2.27776	2.58628	2.113	2.29833	2.15594	2.14656	2.04391	2.18894	2.25387	2.03028	2.19293	2.1778	2.08832	2.13751	2.07945	2.07218	2.2702	2.25959	2.05073	2.33686	2.10706	2.09099	2.28236	2.21022	2.05862	2.29705	2.24963	2.27669
1552398_a_at	2.10985	2.5815	2.17701	2.10979	2.13906	2.24369	2.13712	2.08504	2.22999	2.14367	2.21209	2.17314	2.19988	2.42454	2.14561	2.14545	2.24994	2.40309	2.12981	2.14953	2.26271	2.20257	2.30291	2.41274	2.1381	2.2018	2.15728	2.22383	2.14072	2.40223	2.3682	2.36097	2.22198	2.25119	2.22769	2.17037	2.24684	2.22784	2.13398	2.14963	2.17829	2.20949	2.71301	2.28361	2.30565	2.38334	2.21072	2.14992	2.18624
1552402_at	2.27038	2.23317	2.23345	2.2732	2.18688	2.2463	2.14712	2.25004	2.29265	2.27771	2.33547	2.15135	2.21906	2.22901	2.33865	2.33507	2.17259	2.30509	2.25213	2.25751	2.27172	2.286	2.26671	2.28541	2.22402	2.24333	2.32124	2.27238	2.26266	2.29634	2.26186	2.2172	2.27608	2.25629	2.22497	2.30653	2.28191	2.3299	2.35232	2.20468	2.15677	2.25069	2.17874	2.28863	2.32463	2.20601	2.24625	2.22338	2.27765
1552414_at	2.5296	2.472	2.45579	2.52876	2.47896	2.51233	2.4902	2.43559	2.41302	2.4612	2.47198	2.55729	2.47828	2.43722	2.43465	2.52808	2.47415	2.44382	2.46952	2.5021	2.48884	2.47131	2.72931	2.47712	2.57183	2.4839	2.53366	2.36901	2.42337	2.43484	2.50787	2.4893	2.55873	2.46301	2.47455	2.39806	2.4529	2.42492	2.57447	2.4159	2.49169	2.40541	2.4322	2.50299	2.55092	2.41349	2.44853	2.49648	2.47758
1552417_a_at	2.34747	2.60092	2.70897	2.78483	2.70201	2.38863	2.69528	2.75588	2.91837	2.6556	2.67918	2.51112	2.51005	2.78748	2.52113	2.53946	2.95672	2.63402	2.72336	2.74846	2.59707	2.75124	2.45157	2.78485	2.67215	2.58025	2.64048	2.63496	2.89139	2.84463	2.64075	2.85473	2.83399	2.56184	2.82436	2.36438	2.82295	2.55344	2.3014	2.8361	2.63178	2.9592	2.71159	2.58482	2.5025	2.7518	2.58098	2.67285	2.69656
1552422_at	2.85091	2.89019	2.72974	2.89172	2.83487	2.85156	2.88051	2.80346	2.76392	2.78227	2.73192	2.90298	2.83737	2.99448	2.81924	2.86915	2.85251	2.73486	2.78159	2.84911	2.82595	2.89704	3.05911	2.81528	2.88256	2.94098	2.93365	2.81549	2.89948	2.76716	2.74544	2.80177	2.86097	2.83932	2.78002	2.87969	2.71627	2.85214	2.95403	2.78703	2.81491	2.76664	2.83555	2.85682	2.86778	2.95994	2.96289	2.87485	2.94902
1552424_at	2.19384	2.15082	2.02855	2.17072	2.07709	2.10439	2.16274	2.10886	2.00984	2.09246	2.24525	2.16441	2.17926	2.13791	2.18002	2.17809	2.19988	2.06665	2.04542	2.19094	2.15504	2.22704	2.37236	2.15476	2.22151	2.17012	2.13467	2.08814	2.19091	2.25776	2.10851	2.30361	2.23636	2.12537	2.17335	2.05366	2.0731	2.2463	2.12171	2.10029	2.23847	2.15297	2.09903	2.16883	2.1982	2.09863	2.26124	2.21605	2.17231
1552427_at	2.49055	2.40846	2.38331	2.63182	2.77044	2.51812	2.42281	2.60479	2.24083	2.54826	2.53199	2.53576	2.55303	2.52854	2.54014	2.68369	2.7499	2.44306	2.62764	2.64003	2.53083	2.54	2.6352	2.47767	2.63329	2.44205	2.42421	2.61895	2.6212	2.61783	2.58705	2.44756	2.36511	2.42414	2.56016	2.66091	2.47341	2.46886	2.47216	2.42489	2.38939	2.52818	2.55633	2.31752	2.62398	2.43318	2.59068	2.6582	2.30869
1552432_at	2.91243	2.83174	2.92362	2.83145	2.79486	2.978	2.74796	2.89806	2.95897	2.85152	2.87705	2.93972	2.98571	2.87915	2.95169	2.83363	2.88513	2.84887	2.85521	2.87359	2.9688	2.90109	2.83846	2.92585	2.80169	2.89312	3.0064	2.91982	2.94473	2.87069	2.93411	2.79916	2.8831	2.96117	2.88113	2.91709	2.9203	2.8572	2.75761	2.91245	2.84169	2.86551	2.84911	2.85563	2.82931	2.9866	2.82612	2.89168	2.8782
1552440_at	2.32633	2.32633	2.2473	2.48809	2.29881	2.29324	2.3682	2.23779	2.25776	2.28541	2.33373	2.39031	2.44908	2.3207	2.24817	2.39116	2.35187	2.27261	2.24364	2.40804	2.47254	2.32885	2.49251	2.31071	2.31559	2.32107	2.27195	2.2834	2.4313	2.34416	2.2211	2.36669	2.42809	2.38581	2.2898	2.30899	2.33124	2.30771	2.3974	2.29881	2.41786	2.27552	2.20695	2.39042	2.35194	2.30912	2.45471	2.311	2.42032
1552455_at	2.5267	2.46461	2.55611	2.73249	2.73557	2.73075	2.54223	2.68835	2.58688	2.56001	2.41123	2.69247	2.50367	2.52395	2.57815	2.52978	2.62366	2.487	2.60453	2.52253	2.51744	2.47581	2.76518	2.50997	2.63468	2.52414	2.50093	2.52808	2.50777	2.5743	2.7201	2.46494	2.44695	2.6224	2.47497	2.53008	2.50797	2.4784	2.39889	2.66173	2.7886	2.53862	2.50656	2.53288	2.55567	2.5824	2.61627	2.85797	2.57176
1552458_at	2.08322	2.06783	2.09195	2.03573	1.99428	2.06757	2.02282	1.97621	2.00083	2.08511	2.03001	1.9743	2.20895	2.00037	2.11786	2.02827	1.9825	2.05394	2.08979	2.03553	2.08412	2.04356	2.12914	2.05929	1.99894	2.11712	2.01961	2.09056	1.96908	1.91886	2.06184	1.92942	1.86364	2.16945	2.0468	2.12893	2.03096	1.99756	1.99581	2.04833	1.95818	2.04963	2.09162	2.05501	2.13549	2.12753	1.95585	2.10667	2.06597
1552459_a_at	2.62766	2.63712	2.6858	2.69516	2.61256	2.67674	2.6612	2.64251	2.71937	2.67549	2.71523	2.6384	2.72099	2.65648	2.7161	2.72532	2.69139	2.66192	2.72057	2.63619	2.78232	2.69779	2.6859	2.65175	2.65315	2.73396	2.72374	2.71816	2.67718	2.66206	2.74568	2.64184	2.65883	2.72078	2.62537	2.68259	2.67565	2.65324	2.72358	2.69393	2.61817	2.64954	2.62423	2.65614	2.66046	2.65463	2.68911	2.69823	2.64611
1552473_at	3.05743	3.07334	3.149	3.01082	3.00808	3.20775	3.02218	3.02322	3.09014	3.11312	3.07506	3.15836	3.17502	3.04084	3.14453	3.12969	2.99118	3.03175	3.17785	3.08749	3.14928	3.07693	3.02414	3.08257	3.11539	3.05266	3.14563	3.10024	3.0506	3.07831	3.09362	2.94511	3.05455	3.18527	3.03071	3.1332	3.07369	3.04846	3.15617	3.09546	3.02571	3.02354	3.06886	3.12204	3.15252	3.11677	3.03333	3.12549	3.07148
1552474_a_at	2.99457	3.08657	3.21328	3.03552	3.05284	3.05783	3.03504	3.16949	2.98326	3.13147	3.05484	3.08219	3.11987	3.0407	3.09049	3.06289	2.97479	3.04548	3.15188	3.11013	2.98977	3.01618	3.1181	3.1374	3.34487	2.98087	3.07493	3.11831	3.07555	3.06525	2.95556	3.02499	3.00088	3.13571	3.02616	3.10458	3.08064	3.08076	3.27536	3.0402	3.01853	3.01032	3.1941	3.13749	3.14373	3.05388	3.06504	3.18531	3.10244
1552476_s_at	2.9929	3.0214	2.99473	2.95002	3.05374	3.15478	2.92561	3.19518	3.06132	3.05123	2.94517	2.8945	3.03764	2.99655	2.94148	3.04279	2.83425	3.07171	3.08434	3.06066	3.13556	3.13117	2.93564	3.24435	3.04126	2.93715	3.07187	3.09812	3.03461	2.84883	3.14641	2.96739	2.84405	3.01665	3.26679	2.95127	3.01346	3.0621	3.22198	3.05725	3.1194	3.04362	3.13568	2.94232	3.18035	3.09797	2.9463	3.21865	3.02479
1552477_a_at	3.21666	2.9141	3.01733	3.18912	3.12536	3.01882	3.08243	3.2631	3.06554	3.17529	3.11485	2.98395	3.11741	3.13781	3.16457	3.09945	3.05773	3.09241	3.15797	3.23686	3.00099	3.20788	3.04791	3.14114	3.02601	3.27058	3.03689	3.02847	3.32001	3.10784	3.07041	3.27336	3.21121	3.0572	3.14334	3.14793	3.1402	3.0503	3.18842	2.82175	3.13006	3.16949	3.13632	3.11747	3.11796	3.28106	2.99485	3.06266	3.22509
1552478_a_at	2.6159	2.59747	2.8596	2.86756	2.95384	2.76595	2.90495	3.08368	2.8197	3.02221	2.78838	2.77646	2.80465	2.85354	2.88796	2.75277	2.74289	2.7551	2.9153	3.06413	2.82063	3.01995	2.74643	2.95111	2.68173	2.76881	2.71793	2.80402	3.1131	2.7721	2.77086	2.95823	3.06163	2.80285	2.88006	2.84099	2.99698	2.61227	2.86728	2.66945	2.9639	3.0318	2.95092	2.79938	2.92028	3.07129	2.69877	2.85733	2.91663
1552481_s_at	2.79946	2.68	2.72929	2.77274	2.88012	2.75422	2.79378	2.99286	2.91604	2.83934	2.74046	2.75089	2.80001	2.73799	2.80872	2.62905	2.79783	2.83431	2.75572	2.89438	2.93325	2.82982	2.74702	2.68751	2.62225	2.65527	2.7766	2.78724	2.82404	2.82708	2.81846	2.74263	2.93336	2.82802	2.92482	2.8462	2.90362	2.66154	2.75018	2.76281	2.90387	3.04603	2.85665	2.67111	2.74842	2.69781	2.65016	2.77085	2.74708
1552482_at	2.46385	2.42073	2.40681	2.36282	2.54995	2.56733	2.49462	2.41239	2.36144	2.41625	2.40008	2.32919	2.40681	2.38272	2.39637	2.38231	2.41242	2.52537	2.40524	2.37399	2.39466	2.38595	2.32443	2.41763	2.37947	2.44393	2.50323	2.36326	2.32412	2.34733	2.28773	2.46488	2.43325	2.36388	2.39165	2.35398	2.45182	2.59	2.38158	2.3776	2.49095	2.45652	2.61561	2.45078	2.38184	2.34661	2.39759	2.34372	2.2947
1552485_at	2.95633	2.84102	2.84004	2.72634	2.62118	2.6129	2.89792	2.84618	2.77501	2.78665	2.85156	2.8201	2.89414	2.675	2.83538	2.35988	2.6452	2.99173	2.77694	2.98938	2.80968	2.72309	2.38074	2.79875	2.65446	2.33617	2.55791	2.78005	2.50471	2.88938	2.85131	2.79873	2.99712	2.63774	3.12673	2.82708	2.84359	2.44405	2.37274	2.80922	2.79828	2.89195	2.82135	2.70508	2.75316	2.56848	2.63427	2.60105	2.70248
1552486_s_at	2.73044	2.91933	2.70964	2.6998	2.61256	2.5435	2.79958	2.75355	2.65014	2.69062	2.77935	2.67711	2.63777	2.66318	2.62036	2.41664	2.76755	3.01048	2.66869	2.91907	2.58009	2.59665	2.60788	2.8097	2.60786	2.40066	2.47813	2.70378	2.49869	2.87399	2.80016	2.84553	2.99939	2.62663	2.90763	2.66121	2.73862	2.55855	2.42035	2.72684	2.72875	2.82378	2.83122	2.69133	2.71542	2.42197	2.69028	2.48143	2.53037
1552496_a_at	2.76805	2.62694	2.57244	3.02618	3.07371	2.55218	2.78724	2.82331	2.60162	2.78433	3.00278	2.92409	2.67699	2.56641	2.7384	3.05666	2.51791	2.60708	2.91195	2.85839	2.76279	3.0102	2.65214	2.88474	3.16557	2.46498	2.8113	2.77218	2.83921	2.83876	2.98569	2.46921	3.09265	2.49752	2.82682	2.95169	3.13215	2.43101	3.07707	2.59939	3.16093	2.87794	3.05183	2.63865	2.98704	2.66687	2.73262	2.97436	2.62231
1552502_s_at	2.5692	2.59459	2.66233	2.60904	2.85184	2.65611	2.93426	2.80054	2.61825	2.66811	2.81815	2.67043	2.6981	2.45139	2.61529	2.49867	2.50943	2.97141	2.65691	2.53915	2.60713	2.68018	2.55074	2.89857	2.58281	2.46995	2.57955	2.79765	2.53323	2.87179	2.57394	2.77684	3.15604	2.9302	2.92997	2.53407	2.59585	2.57281	2.50358	2.84764	3.05238	2.93912	3.0673	2.64334	2.89262	2.60845	2.68486	2.62577	2.54887
1552509_a_at	2.30951	2.3621	2.34443	2.35473	2.30545	2.3963	2.38165	2.32589	2.33924	2.38816	2.24674	2.34723	2.34201	2.36322	2.36256	2.30465	2.29558	2.35778	2.35162	2.32718	2.31906	2.39877	2.34798	2.32955	2.35155	2.31122	2.31645	2.23455	2.39358	2.30161	2.36023	2.32186	2.31645	2.38749	2.28227	2.35904	2.29632	2.32543	2.40299	2.31992	2.48903	2.38852	2.34699	2.32759	2.44453	2.42635	2.38286	2.34413	2.36185
1552518_s_at	2.74607	2.81645	2.70401	2.66961	2.46111	2.54564	2.69752	2.76548	2.66716	2.6835	2.75596	2.66718	2.62465	2.60395	2.57933	2.92048	2.94118	2.5613	2.62863	2.82604	2.45846	2.67609	2.79653	2.64159	2.52741	2.79341	2.71969	2.50427	2.73924	2.64351	2.71508	2.71289	2.72128	2.6566	2.85123	2.62237	2.6154	2.67779	2.46947	2.66977	2.772	2.72488	2.43548	2.69819	2.4989	2.62643	2.62024	2.64611	2.66828
1552519_at	2.63412	2.70013	2.71813	2.67472	2.6132	2.67763	2.67707	2.77366	2.88522	2.72023	2.6109	2.75612	2.847	2.66858	2.7335	2.62686	2.71604	2.75639	2.98129	2.58599	2.59111	2.71991	2.7101	2.69368	2.65575	2.62581	2.70897	2.66904	2.99802	2.72154	2.68731	2.67117	2.63759	2.78989	2.78366	2.72376	2.6759	2.59441	2.74672	2.80715	2.66075	2.87556	2.64052	2.67331	2.78956	2.72955	2.64425	2.69801	2.62505
1552520_at	2.69981	2.7131	2.73156	2.71411	2.69451	2.67304	2.69151	2.77596	2.70226	2.70851	2.65016	2.94721	2.73332	2.678	2.73392	2.68993	2.71173	2.65401	2.69879	2.66142	2.68283	2.71583	2.7704	2.71435	2.67315	2.75148	2.78154	2.70731	2.71537	2.61125	2.73394	2.70606	2.82776	2.69671	2.73924	2.70161	2.76173	2.60107	2.74263	2.67779	2.77521	2.88679	2.63156	2.70952	2.66043	2.75721	2.71685	2.68758	2.89857
1552521_a_at	1.83069	1.92372	1.92094	1.94935	1.89302	1.97253	1.92742	2.11409	1.84354	1.83696	1.8902	2.21163	1.93229	1.82892	1.93778	1.86001	1.89597	1.92855	1.89986	1.92195	1.85315	1.90656	1.99946	1.98235	1.90233	2.01701	1.99835	1.96784	1.87807	1.93066	1.92749	2.01663	2.33706	1.97612	2.00769	1.89041	1.97717	1.91464	2.00418	1.87909	1.886	2.41662	1.96665	1.90621	1.91347	1.94551	1.86104	1.91016	2.44969
1552522_at	1.8021	1.89928	1.85427	1.92829	2.20148	1.76702	1.95087	1.88167	1.84796	1.84556	1.85098	1.84237	1.80298	1.92168	1.7704	2.00288	1.75597	1.81063	1.81683	1.83709	1.82426	1.97851	2.0991	1.73957	1.86283	1.87014	1.95603	1.7975	1.92334	1.82452	1.80823	1.79244	1.78285	1.80023	1.90115	1.78514	1.84692	1.78658	1.91338	1.84226	1.90806	1.82195	1.866	1.89132	1.93412	1.76187	1.9114	2.00899	1.80469
1552532_a_at	2.41151	2.26611	2.47472	3.1365	2.76182	2.73611	2.75164	2.33099	2.23842	2.57326	2.31032	2.52128	2.69424	2.32459	2.42411	3.05865	2.50752	2.60693	2.18751	2.64768	2.45981	2.39417	2.60648	2.68672	2.74509	2.19793	2.18964	2.41879	2.30064	2.5442	2.40963	2.35072	3.14485	2.35317	2.65424	2.55039	2.37983	2.29702	2.35846	2.33924	3.20877	2.28295	2.36271	2.3547	2.43629	2.32203	2.35254	2.45182	2.60347
1552536_at	2.61086	2.60294	2.58186	2.5963	2.55079	2.74099	2.62228	2.54159	2.60678	2.56996	2.57271	2.52439	2.61053	2.57854	2.57868	2.58152	2.58083	2.57652	2.62024	2.58059	2.59857	2.59113	2.58913	2.539	2.57138	2.57242	2.69846	2.50354	2.66469	2.49637	2.52672	2.51449	2.55972	2.61906	2.5411	2.54685	2.6194	2.61597	2.77217	2.58951	2.5876	2.55389	2.54595	2.59638	2.58323	2.62275	2.62853	2.57435	2.61017
1552540_s_at	2.73799	2.85693	2.69203	2.74145	2.62547	2.6656	2.81763	2.6277	2.71426	2.67237	2.89224	2.72382	2.83871	2.67126	2.62997	2.69185	2.72657	2.71665	2.69913	2.72662	2.7312	2.82055	2.79704	2.83714	2.85969	2.72318	2.73791	2.69796	2.69622	2.72397	2.63071	2.77795	2.66842	2.66842	2.80579	2.69341	2.71802	2.77126	2.87449	2.66334	2.81873	2.64206	2.67864	2.7305	2.68001	2.7215	2.70636	2.88098	2.7446
1552541_at	3.01495	2.96771	3.05769	3.02597	2.91388	3.05985	2.9767	2.93526	3.07418	3.07074	3.08068	2.98711	3.08711	2.98933	3.10193	3.03478	2.95587	3.01552	3.03044	3.02987	3.04357	2.99623	2.98413	2.99644	2.96036	3.03284	3.01142	2.99462	2.99593	2.97268	3.04529	2.95014	3.01635	3.07691	2.95269	3.06072	3.03011	3.0092	2.9744	3.05091	2.89676	2.96279	2.97957	3.03125	3.06911	3.09669	2.90022	2.99501	3.00463
1552546_a_at	2.40389	3.02744	2.44728	2.44353	2.36136	2.40606	2.43584	2.53095	2.43214	2.38801	2.66326	2.31681	2.34372	2.38093	2.4692	2.34637	2.30016	2.53597	2.49787	2.51151	2.40473	2.33978	2.52963	2.76027	2.97949	2.70241	2.64096	2.46458	2.39549	2.40493	2.37618	2.41772	2.79653	2.45691	2.36259	2.43459	2.42258	2.42627	2.62312	2.46093	2.38574	2.45285	2.45218	2.48301	2.50544	2.50017	2.55491	2.43062	2.34455
1552548_at	2.31247	2.39414	2.41312	2.37011	2.2453	2.40131	2.41919	2.34498	2.3857	2.42726	2.40915	2.31811	2.39905	2.33015	2.43459	2.39259	2.24237	2.32091	2.39017	2.37667	2.35571	2.37846	2.22989	2.32742	2.43143	2.42979	2.42779	2.42035	2.40066	2.40545	2.47114	2.28708	2.35167	2.3865	2.26661	2.39623	2.40227	2.44116	2.38753	2.35925	2.37353	2.40361	2.35648	2.45815	2.45505	2.4066	2.34814	2.44403	2.43339
1552557_a_at	2.23608	2.26473	2.41474	2.42591	2.19654	2.29653	2.13508	2.55041	2.32672	2.28916	2.25551	2.30286	2.24062	2.37106	2.26453	2.19722	2.41346	2.21367	2.49403	2.23324	2.26201	2.32784	2.2781	2.38276	2.40414	2.33073	2.26219	2.34396	2.58408	2.31718	2.44171	2.55034	2.43315	2.30313	2.23701	2.29405	2.17575	2.36924	2.31525	2.25625	2.27908	2.39499	2.28196	2.24762	2.19155	2.30305	2.41735	2.20024	2.5372
1552569_a_at	2.6269	2.58506	2.60283	2.51504	2.48007	2.62509	2.5195	2.53793	2.6496	2.53755	2.58944	2.58725	2.58329	2.5835	2.60119	2.58723	2.64165	2.57629	2.61927	2.54437	2.63753	2.5153	2.4179	2.56572	2.45827	2.64674	2.5602	2.58269	2.58279	2.50676	2.6174	2.43851	2.56215	2.59953	2.52857	2.55809	2.54878	2.59993	2.59461	2.60265	2.53179	2.59116	2.51249	2.60611	2.53655	2.60097	2.54767	2.5195	2.57779
1552573_s_at	2.56332	2.55371	2.4535	2.62541	2.63906	2.51588	2.53675	2.60925	2.56763	2.59081	2.78198	2.4831	2.51985	2.56218	2.55946	2.50332	2.53308	2.489	2.54407	2.56433	2.55176	2.68269	2.59754	2.56159	2.61859	2.573	2.51076	2.51206	2.57936	2.53122	2.57143	2.57576	2.57257	2.416	2.62277	2.58169	2.51145	2.50612	2.52105	2.47413	2.5898	2.66838	2.60648	2.52978	2.57517	2.47677	2.55139	2.54319	2.55039
1552575_a_at	2.74217	2.79493	2.82378	2.80021	2.90617	2.78549	2.89113	2.79171	2.81587	2.8314	2.7828	2.91703	2.86473	2.81142	2.88343	2.8735	2.73305	2.79406	2.81367	2.8297	2.92878	2.82487	2.7885	2.72507	2.8125	2.7577	2.81339	2.80804	2.80243	2.81355	2.80288	2.79599	2.8262	2.87302	2.85455	2.84041	2.78629	2.74727	2.85571	2.83318	2.834	2.79174	3.10197	2.81693	2.83427	2.95045	2.98671	2.89471	2.79075
1552582_at	2.24275	2.34522	2.1769	2.15111	2.29003	2.28942	2.21119	2.22869	2.28154	2.20576	2.2461	2.19149	2.25297	2.2398	2.21399	2.44139	2.16068	2.22684	2.17695	2.38407	2.20273	2.2501	2.27518	2.31976	2.28214	2.29477	2.35652	2.26984	2.19879	2.28158	2.19901	2.2527	2.27297	2.20536	2.16868	2.27344	2.26257	2.20835	2.44698	2.20426	2.22965	2.25619	2.22829	2.25663	2.27104	2.22616	2.34966	2.21011	2.29445
1552584_at	2.60953	2.70762	2.71464	2.54417	2.65527	2.70105	2.50217	2.62343	2.59051	2.5665	2.66767	2.5368	2.62535	2.74398	2.53065	2.58443	2.54917	2.81546	2.64856	2.59002	2.59625	2.55959	2.52965	2.72598	2.62105	2.52324	2.51174	2.70606	2.5188	2.73153	2.71286	2.61924	2.64184	2.60759	2.55867	2.5411	2.59454	2.63489	2.47941	2.61229	2.50288	2.6492	2.67462	2.66881	2.59162	2.58391	2.57661	2.82396	2.55954
1552587_at	2.15612	2.27832	2.18391	2.32124	2.15908	2.20854	2.11492	2.25995	2.22077	2.11654	2.16778	2.15297	2.19758	2.16145	2.14748	2.36426	2.17639	2.19101	2.0987	2.10566	2.15498	2.21062	2.19091	2.21628	2.306	2.19227	2.30394	2.13596	2.14106	2.0931	2.22202	2.12714	2.09032	2.16647	2.10433	2.13404	2.19728	2.18812	2.48887	2.1681	2.11335	2.10233	2.14731	2.19836	2.28168	2.12245	2.20158	2.15689	2.16736
1552594_at	2.93624	2.79981	2.92243	2.81211	2.75307	2.8568	3.23435	2.80244	2.9051	2.93942	2.86451	2.93147	2.97666	3.22461	2.96485	2.8852	2.93811	2.84134	2.95825	2.80756	2.88345	2.99227	2.86396	2.86473	2.88701	2.90028	2.93168	3.00825	2.85172	2.91361	2.90265	2.88128	2.80259	2.94376	3.18687	2.89952	2.85595	2.92503	3.54478	2.9888	2.93805	2.89067	2.83265	3.03776	2.87773	3.01239	2.89414	3.23259	2.82444
1552605_s_at	2.35417	2.31855	2.40425	2.41819	2.27958	2.41897	2.28559	2.30175	2.42148	2.3357	2.31372	2.38538	2.33099	2.32814	2.33501	2.42066	2.30197	2.3587	2.36847	2.39177	2.32809	2.31626	2.32111	2.33574	2.38843	2.38746	2.35704	2.34165	2.32959	2.30678	2.40276	2.28031	2.3086	2.39902	2.31863	2.38742	2.36566	2.33586	2.31184	2.40035	2.29619	2.29074	2.30096	2.33664	2.29315	2.38832	2.3294	2.32021	2.34068
1552607_at	2.62103	2.63651	2.63611	2.71226	2.69409	2.66753	2.66741	2.62134	2.61889	2.67267	2.6744	2.62811	2.63688	2.74934	2.60283	2.62999	2.59325	2.76694	2.64103	2.52482	2.65948	2.58503	2.64621	2.6734	2.74063	2.62766	2.64354	2.58231	2.6151	2.60314	2.65662	2.61735	2.61086	2.62451	2.58862	2.69522	2.68752	2.60366	2.56101	2.68971	2.62509	2.65626	2.61422	2.64572	2.54722	2.66414	2.6199	2.5916	2.68272
1552610_a_at	3.12865	3.18149	3.24003	3.27109	3.36927	3.25848	3.35062	3.21022	3.29526	3.35894	3.21064	3.27492	3.23892	3.25926	3.25979	3.10899	3.18147	3.29622	3.25356	3.39919	3.30379	3.31031	3.11356	3.28144	3.24228	3.02742	3.17323	3.29568	3.29765	3.36127	3.26165	3.28545	3.37902	3.35216	3.32741	3.22377	3.40431	3.04216	3.09531	3.25359	3.38379	3.40857	3.36327	3.2147	3.38749	3.22137	3.23655	3.13393	3.23402
1552611_a_at	2.90783	2.93444	2.85881	2.86515	3.07187	3.03968	2.9923	2.91615	2.94391	3.0538	2.90913	2.75482	2.89154	2.93863	2.96281	2.90803	2.76536	3.03436	2.92323	3.07876	2.95413	2.9428	2.69234	2.90841	2.79223	2.89162	2.82658	2.94469	2.96563	2.82118	2.93511	2.91738	3.03727	3.0506	2.97785	2.93099	3.12274	2.84002	2.94501	2.96996	3.06394	3.11738	3.08216	2.8394	3.12362	2.88802	2.82483	2.8051	2.90408
1552613_s_at	2.78852	2.98402	2.79486	2.83441	3.06526	2.80155	2.9199	2.98413	3.04483	2.95945	2.88849	2.99401	2.70429	2.9295	3.00412	2.93891	2.82616	2.90376	2.89564	3.09778	2.92755	2.79143	2.72456	2.90958	2.86547	2.70715	2.91453	2.73891	2.83436	3.04509	2.82606	2.86459	3.02045	2.97407	2.95506	2.88901	3.0906	2.78259	2.88725	2.91277	2.81464	3.076	3.04284	2.79296	2.79875	2.83493	2.7019	2.76698	2.89956
1552617_a_at	3.21757	3.1741	3.29719	3.39818	3.3952	3.27246	3.26391	3.37994	3.32304	3.10792	3.23294	3.29658	3.21291	3.33701	3.28818	3.22524	3.30687	3.25032	3.32822	3.2735	3.28188	3.40176	3.30779	3.2709	3.1997	3.28324	3.28828	3.2618	3.34043	3.27737	3.36811	3.34855	3.30473	3.27707	3.31365	3.36816	3.25822	3.22126	3.12614	3.35816	3.30634	3.31797	3.35524	3.23193	3.2852	3.36675	3.28317	3.26369	3.28041
1552618_at	3.22771	3.13468	3.22409	3.2441	3.3043	3.19418	3.17195	3.32814	3.29824	3.18203	3.20049	3.25701	3.26816	3.32151	3.28721	3.15326	3.19253	3.21371	3.25136	3.30839	3.28394	3.27403	3.15583	3.21623	3.13213	3.2983	3.22906	3.24394	3.29905	3.26454	3.31805	3.25942	3.2201	3.29448	3.2283	3.3088	3.18531	3.19013	3.058	3.26014	3.14482	3.25825	3.2143	3.1307	3.26199	3.27308	3.15686	3.23371	3.20005
1552619_a_at	2.90665	3.03864	3.23515	3.19596	3.18035	2.83874	3.17453	3.24296	3.25181	3.01916	3.16837	3.13581	3.16432	2.92623	3.17282	3.09332	3.05219	2.99235	2.88695	3.28096	3.00981	2.93055	2.80382	2.88953	2.74675	2.86479	3.11425	3.07916	3.07964	3.02199	3.05192	3.0884	3.25381	2.95545	3.1345	3.10247	3.23361	2.88535	2.65374	3.24907	3.23181	3.35769	3.10933	3.01465	2.83453	2.95821	3.04291	3.02528	3.09902
1552620_at	3.04485	2.98889	3.14632	3.09524	3.00656	3.17828	3.04655	2.99043	3.13735	3.1525	3.03342	3.1045	3.17954	3.04907	3.18401	3.12566	2.99283	3.04987	3.17105	3.01729	3.15444	3.04293	3.02399	3.0381	3.10334	3.08775	3.15035	3.07547	3.0614	2.99695	3.1515	3.00868	3.01822	3.1884	3.03173	3.14584	3.09787	3.06234	3.1443	3.13768	3.01706	3.02729	3.05832	3.08427	3.14788	3.18813	3.0247	3.14163	3.02579
1552621_at	2.99468	2.88957	3.09672	3.32328	3.26554	3.08046	3.24253	3.1672	3.0516	3.07086	3.02218	2.91598	2.98829	3.22427	3.20243	3.1249	2.99147	3.11467	3.18872	3.09902	3.10316	3.03889	3.10303	3.07381	3.02296	3.1086	3.01278	3.0617	2.96234	3.01128	3.15817	3.21354	3.04082	3.10486	3.13857	3.24302	3.18244	2.98889	2.93937	3.15083	3.17099	3.19572	3.21562	2.97296	3.15833	3.07888	2.93293	3.23094	3.43528
1552622_s_at	2.67373	2.60429	2.81104	3.07513	3.09609	2.8018	3.06314	2.98118	2.74614	2.8282	2.72332	2.41475	2.53672	2.98685	2.9346	2.80624	2.70819	2.9228	3.01913	2.72554	2.69693	2.59173	2.76873	2.84838	2.54655	2.81332	2.5362	2.87986	2.50614	2.73094	2.92243	2.9836	2.69629	2.79012	2.91357	2.99948	3.00887	2.748	2.57704	2.98347	3.02102	3.02149	2.95196	2.60143	2.9492	2.78863	2.49642	3.02322	3.27601
1552623_at	2.8965	2.75162	2.82727	2.89258	2.66255	2.66921	2.76932	2.97616	2.82246	2.63571	2.92585	2.63971	2.5912	2.91457	2.9467	3.07353	2.6782	2.80061	3.17676	2.9916	2.73474	2.89416	2.77619	2.75963	2.82467	2.65499	2.69457	2.64784	2.67543	2.84561	2.77669	2.82606	2.70356	2.52813	2.84648	2.80409	2.55319	2.70975	2.77545	2.8276	2.70756	2.63879	2.73755	2.68886	2.70397	2.94802	2.7337	2.89865	2.64644
1552625_a_at	2.83414	2.96032	2.94314	2.87919	3.16683	2.73647	3.07752	3.01482	2.88845	2.99593	2.93231	3.04585	2.90742	3.06557	3.09136	2.89816	2.99005	2.91837	2.96479	3.12133	3.01877	3.04855	2.87002	2.98512	2.90208	2.82907	2.9689	2.88729	2.97522	3.04519	3.01285	3.0422	3.04868	2.94031	3.06536	3.14112	3.06528	2.82018	2.80399	2.91416	2.89814	3.02012	3.00918	2.74222	2.81121	2.9554	2.93184	3.09034	2.6748
1552626_a_at	2.89398	2.95945	2.89266	3.01801	3.03242	2.84392	2.88387	2.92465	2.85768	2.95936	2.8354	3.14336	2.89579	2.83742	2.93378	2.83543	2.78373	2.90401	2.7711	2.67155	2.87351	2.71629	2.83191	2.968	2.75743	2.90909	2.90892	2.95581	3.03368	2.81896	2.82912	2.90334	2.89516	3.03004	2.96905	2.99831	2.9411	2.9491	3.12789	2.9379	2.78928	2.86875	2.8957	2.85928	2.94856	2.86099	2.81541	2.80819	3.21198
1552627_a_at	2.61722	2.67092	2.65141	2.62305	3.12924	2.74171	2.70888	2.89439	2.82561	3.00071	2.72615	2.90082	2.67028	2.90522	2.80434	2.81081	2.55149	2.82993	2.57771	3.04972	2.96466	3.02431	2.61821	2.83752	2.66301	2.61236	2.77074	2.72675	2.8733	2.8596	2.94391	2.83106	3.06066	2.81788	2.91513	2.81672	3.10084	2.47874	2.56428	2.62489	2.963	3.07051	3.03492	2.71068	2.68886	2.85705	2.79166	2.79108	2.75611
1552630_a_at	2.90386	2.69214	2.79125	2.7057	2.73911	2.66921	2.78701	2.75097	2.77598	2.67205	2.88283	2.69235	2.76646	2.75417	2.78952	2.89462	2.73984	2.83686	2.71756	2.81786	2.75519	2.74683	2.70713	2.77539	2.75891	2.83806	2.81283	2.81646	2.86026	2.63215	2.85265	2.88254	2.65818	2.73294	2.82885	2.78726	2.79565	2.84014	2.7619	2.79582	2.77617	2.67117	2.737	2.73105	2.65998	2.78615	2.83975	2.814	2.81831
1552632_a_at	2.71116	2.8348	2.60951	2.62518	2.85235	2.6861	2.78906	2.94985	2.5135	2.77549	2.55582	2.89938	2.49475	2.68508	2.7146	2.80477	2.63789	2.73255	2.90879	2.66862	2.7605	2.91046	2.85637	2.78931	2.78037	2.7213	2.90546	2.74403	2.80199	2.884	2.54913	2.69249	2.73994	2.7263	2.87894	2.62832	2.51145	2.64258	3.08046	2.59686	2.67103	2.8576	2.80457	2.80495	2.51314	2.77933	2.73885	2.73552	2.74758
1552634_a_at	2.80068	2.84565	2.65586	2.72615	2.70809	2.5668	2.68446	2.77269	2.64096	2.58413	2.64521	2.64804	2.5032	2.64525	2.53514	2.527	2.62931	2.70777	2.6693	2.68635	2.52145	2.72958	2.73986	2.70668	2.62476	2.67876	2.63922	2.78198	2.60853	2.79289	2.68939	2.70299	2.76512	2.59162	2.84854	2.50749	2.61788	2.79346	2.55019	2.63625	2.63781	2.934	2.64509	2.69161	2.56158	2.60223	2.69016	2.81749	2.55791
1552639_at	2.84263	2.91673	2.88561	2.86153	2.71323	2.84334	2.96406	2.79768	2.81119	2.81945	2.87608	2.83915	2.88631	2.89526	2.92168	2.85573	2.81748	2.85443	2.91034	2.85433	2.8635	2.80093	2.80338	2.85446	2.793	2.8427	2.87716	2.85842	2.79339	2.80377	2.97147	2.88322	2.94366	2.86413	2.82175	2.83052	2.83858	2.88625	2.82118	2.88023	2.86518	2.80161	2.84106	2.84185	2.8568	2.86495	2.79261	2.82507	2.83466
1552641_s_at	3.13748	2.90401	3.14217	2.99981	3.00835	3.04762	3.25338	3.14827	3.08897	3.12383	3.08311	2.85712	3.18731	3.06889	3.23584	3.21303	3.17339	3.10366	3.18529	3.09857	3.02608	3.06487	2.92015	3.00424	2.9382	3.00351	2.9045	3.12669	3.06668	2.92914	3.19931	3.06942	3.09008	3.06019	3.11715	3.36201	3.09402	3.09374	3.02296	3.10067	3.10501	3.11029	3.09644	3.02255	3.0219	3.04	2.92515	3.07716	3.21519
1552643_at	3.00386	2.93695	2.82204	2.99001	2.91367	2.84284	2.92678	3.00406	2.95545	3.00341	3.14906	3.00158	3.05171	2.97301	2.91791	2.94537	2.92536	2.9396	3.01259	3.0877	2.95589	2.93419	2.96368	2.86957	2.86332	3.15194	2.99591	3.01751	3.04436	3.04049	2.96862	2.90887	3.09144	2.98868	2.97543	3.00619	2.92833	2.99377	2.87856	2.83177	2.77807	3.11276	2.77818	2.90617	2.91972	2.88737	2.9923	3.09955	2.93125
1552644_a_at	2.67317	2.56093	2.51196	2.51342	2.67848	2.61897	2.69961	2.75825	2.58052	2.47888	2.74272	2.5845	2.61688	2.55183	2.58138	2.60427	2.57358	2.80941	2.5034	2.8361	2.76503	2.61505	2.40243	2.57228	2.50582	2.5084	2.67117	2.67366	2.6191	2.71415	2.64843	2.6814	2.76147	2.64169	2.84881	2.50612	2.90265	2.4643	2.49781	2.7357	2.58482	2.89157	2.75409	2.56177	2.57307	2.60234	2.55354	2.61158	2.62929
1552648_a_at	2.81672	2.91671	2.88271	2.99927	3.00309	2.97208	3.00169	2.905	2.87679	2.95842	2.9387	2.85752	3.00151	2.94391	2.95208	2.93321	2.8703	2.95239	2.98458	3.15254	2.92509	2.95339	2.83921	3.0256	3.10509	2.83558	2.86478	3.07879	2.98933	3.02162	2.96209	2.97548	3.02962	2.8875	2.93659	2.97712	3.04897	2.88229	3.04284	2.92541	3.06375	2.87859	2.90658	2.88278	2.96253	2.93105	2.83504	2.95782	2.90869
1552649_a_at	2.533	2.65787	2.67296	2.53514	2.58206	2.58386	2.52123	2.58915	2.74897	2.62321	2.52373	2.56191	2.54164	2.63016	2.60265	2.57994	2.62427	2.69805	2.66207	2.64026	2.56247	2.59315	2.58441	2.6227	2.49657	2.54936	2.57593	2.63509	2.58443	2.60884	2.60035	2.5912	2.62258	2.61636	2.58061	2.5628	2.6594	2.68357	2.58825	2.67707	2.68893	2.62327	2.60982	2.5761	2.54704	2.63956	2.47526	2.55429	2.53144
1552651_a_at	2.68409	2.75958	2.69516	2.69707	2.68722	2.67393	2.66441	2.72197	2.78809	2.73675	2.713	2.7114	2.71109	2.73972	2.57989	2.67141	2.7036	2.79404	2.76209	2.70722	2.76863	2.69442	2.70476	2.74965	2.70314	2.66883	2.69492	2.69819	2.63485	2.64255	2.70442	2.77436	2.70903	2.75279	2.66207	2.64275	2.75189	2.70473	2.65757	2.7492	2.76447	2.67388	2.72097	2.68749	2.68318	2.78228	2.63238	2.58917	2.63378
1552656_s_at	2.75832	2.78024	2.87931	2.90215	3.1466	2.94981	2.95859	3.01936	2.94606	3.04037	2.78904	2.85884	2.96601	2.96167	2.92532	2.98539	2.79747	2.94262	2.8727	2.93511	2.99107	2.95697	2.70259	2.89865	2.72665	2.81047	2.93267	2.86056	2.9266	2.81248	2.96448	2.88759	2.94305	2.9919	2.99068	3.09992	3.05083	2.79749	2.88035	2.97468	3.00271	3.12599	2.98846	2.87688	3.02525	2.96882	2.76108	2.81865	2.95665
1552658_a_at	2.36485	2.62675	2.54765	2.49475	2.43452	2.63158	2.49972	2.5143	2.52816	2.64742	2.38963	2.58331	2.40797	2.53696	2.38588	2.35928	2.4924	2.48826	2.43901	2.69354	2.48115	2.39253	2.5211	2.81298	2.48364	2.38234	2.5931	2.72492	2.47576	2.54824	2.43267	2.56362	2.50903	2.54332	2.77563	2.36221	2.5142	2.75938	2.41967	2.37538	2.59072	2.51295	2.62151	2.55423	2.41864	2.36259	2.61764	2.35083	2.50872
1552660_a_at	2.71407	2.88522	2.9951	2.90521	3.16047	2.83092	2.92776	3.10781	3.04441	3.00696	2.87355	2.9666	2.87679	2.98215	2.96408	2.76891	2.90851	2.9008	3.02233	3.13335	2.88553	3.08929	2.76625	2.94266	2.80651	2.83876	2.92365	3.00908	3.093	3.0259	3.00602	2.90147	3.07401	3.1316	3.07216	2.97798	2.96363	2.65071	2.86954	2.9289	3.20278	3.13079	2.98195	2.78626	3.01699	3.05378	2.77479	2.88027	2.9793
1552663_a_at	3.05983	3.02452	3.17412	3.13714	3.16156	3.18336	3.07827	3.01503	3.13911	3.20414	3.09924	3.10783	3.18402	3.17474	3.19322	3.12411	2.97788	3.08945	3.18195	2.98676	3.15702	3.07114	3.10646	3.09119	3.03132	3.06998	3.153	3.11624	3.15221	3.01741	3.17219	3.03125	3.03004	3.22372	3.05539	3.16012	3.15109	3.06719	3.0519	3.14315	3.10216	3.21057	3.12235	3.06316	3.14804	3.21865	3.0318	3.11365	3.10629
1552665_at	2.78989	2.97183	2.74914	2.77949	2.78403	2.69559	2.63024	2.77887	2.84091	2.62929	2.88298	2.8099	2.89833	2.69695	2.78272	2.78228	2.69622	2.79289	2.68221	2.8417	2.73392	2.70595	2.83373	2.75292	2.71245	2.67149	2.77493	2.8743	2.69026	2.77355	2.73871	2.63916	2.75463	2.78348	2.72419	2.69414	2.66278	2.73247	2.71372	2.73988	2.7626	2.82739	2.94967	2.76086	2.71514	2.80482	2.70814	2.70065	2.76084
1552667_a_at	2.80349	2.86442	2.85587	2.73692	2.77784	2.87137	2.76989	2.80897	2.89199	2.83429	2.81031	2.81241	2.83593	2.86904	2.92948	2.7573	2.73134	2.90234	2.84538	2.8312	2.91904	2.73048	2.74916	2.85649	2.75499	2.77794	2.86036	2.88318	2.77155	2.72852	2.92624	2.77477	2.84344	2.86472	2.76787	2.90904	2.8439	2.84788	2.74159	2.80872	2.76223	2.88092	2.87351	2.82384	2.82382	2.84956	2.78092	2.73786	2.7074
1552670_a_at	2.72671	2.86617	2.81337	2.76659	2.97741	2.66501	2.8537	2.78638	2.79338	2.84208	2.67721	2.73893	2.7197	2.97686	2.66366	2.76564	2.84832	2.76303	2.7997	2.87094	2.74944	2.78962	2.76873	2.89849	2.89696	2.74762	2.85205	2.91505	2.89166	2.84737	2.91339	2.88636	3.13366	2.88297	2.83925	2.74077	2.79069	2.75395	3.00966	2.77353	2.91579	2.75532	2.83524	2.85303	2.83936	2.8879	2.87237	2.74781	2.71864
1552671_a_at	2.61625	2.68546	2.63951	2.69295	2.69952	2.64412	2.8354	2.69221	2.6479	2.68182	2.69773	2.71652	2.73292	2.7158	2.70618	2.66347	2.66077	2.79986	2.63631	2.73656	2.81862	2.61881	2.56175	2.69031	2.67983	2.5663	2.67947	2.76845	2.58695	2.8204	2.72784	2.69741	2.7689	2.65936	2.80533	2.69931	2.67511	2.68684	2.64211	2.60308	2.61834	2.74175	2.6794	2.67126	2.71804	2.65604	2.65782	2.62288	2.77925
1552676_at	2.89189	2.90164	2.84134	2.94038	2.82325	2.91033	2.85219	2.83489	2.83526	2.86926	2.87786	2.82935	2.88764	2.84158	2.8658	2.97278	2.86971	2.85276	2.84718	2.87449	2.89013	2.93648	2.90286	2.81563	2.99448	2.86735	2.95819	2.84407	2.88965	2.88376	2.78395	2.8063	2.84973	2.90787	2.84142	2.84519	2.89025	2.85594	2.99639	2.84902	2.84555	2.8207	2.85463	2.92186	2.92699	2.88742	2.87416	2.93175	2.87399
1552678_a_at	2.91549	2.95193	3.08536	3.13752	3.19957	2.97891	3.15334	3.17592	3.08219	3.10076	2.99639	3.00646	3.15644	3.07975	3.12023	3.07056	2.93414	3.01942	2.95682	3.24088	3.01751	3.22057	2.93134	2.94505	2.93481	3.00322	3.12298	3.09629	3.11288	3.1247	3.04674	3.0673	3.06185	3.07384	3.17456	3.01756	3.07673	2.96988	3.10035	3.03486	3.01322	3.21927	3.09367	2.98914	3.10775	3.03949	2.91659	3.09354	3.08111
1552680_a_at	2.46695	2.56595	2.526	2.49579	2.6621	2.46188	2.32487	2.65753	2.72791	2.43417	2.49254	2.47684	2.5849	2.48584	2.42189	2.5912	2.4158	2.45323	2.36785	2.5391	2.43522	2.43427	2.34468	2.46443	2.40069	2.5709	2.56884	2.45916	2.48831	2.42038	2.47043	2.57346	2.51805	2.53436	2.49601	2.48671	2.68798	2.46915	2.52344	2.49813	2.41879	2.65709	2.5059	2.46095	2.405	2.4731	2.48157	2.36515	2.57605
1552682_a_at	2.35402	2.3711	2.4053	2.38704	2.42291	2.31972	2.30381	2.47941	2.61649	2.39063	2.3744	2.37507	2.45075	2.32525	2.41137	2.36716	2.44367	2.42471	2.34077	2.43838	2.30903	2.31283	2.22658	2.3371	2.38928	2.26678	2.44521	2.2892	2.26841	2.37725	2.45263	2.29216	2.37581	2.3341	2.41155	2.40951	2.49966	2.3517	2.46815	2.35953	2.37757	2.60184	2.36542	2.33854	2.40666	2.33978	2.32776	2.35688	2.33941
1552684_a_at	2.69878	2.67393	2.68947	2.58281	2.70019	2.4671	2.52757	2.81765	2.7281	2.65442	2.73523	2.77117	2.65457	2.58269	2.66017	2.72034	2.58907	2.60673	2.66553	2.72428	2.60815	2.65714	2.64537	2.68807	2.73024	2.58809	2.853	2.64435	2.68296	2.75511	2.69549	2.61332	2.78161	2.6642	2.60048	2.67095	2.70889	2.4954	2.65012	2.54595	2.68821	2.77909	2.6833	2.58101	2.60567	2.56069	2.59367	2.60737	2.65385
1552685_a_at	2.68357	2.64897	2.65508	2.73358	2.85885	2.68418	2.84504	2.70337	2.73147	2.85487	2.80496	2.72807	2.70265	2.60038	2.63534	2.69773	2.6632	2.8695	2.66379	2.73629	2.6962	2.70202	2.59847	2.81615	2.62832	2.62005	2.6759	2.60269	2.71036	2.76262	2.73124	2.65318	3.25766	2.6977	2.60161	2.71008	2.80493	2.59634	2.54831	2.67524	2.86989	2.72339	2.82303	2.62138	2.85253	2.71401	2.66245	2.64696	2.7669
1552689_at	3.03835	3.0381	3.0892	3.09313	2.99156	3.1341	2.98564	2.99783	3.10442	3.12188	3.07023	3.063	3.10977	3.06278	3.13211	3.12314	3.00116	3.05427	3.11141	3.07326	3.09897	3.06294	3.08248	2.99816	3.04858	3.11888	3.1469	3.06967	3.04695	3.08111	3.10027	3.01213	3.04681	3.18658	3.03544	3.19947	3.07137	3.06307	3.09846	3.09196	3.0125	2.97837	2.97397	3.08638	3.0388	3.14323	3.05668	3.11041	3.04639
1552691_at	2.1181	2.36421	2.36417	2.05879	2.19479	2.19629	2.08657	2.22038	2.20722	2.27393	2.38485	2.04067	2.06162	2.57803	2.11209	2.2067	2.24716	2.75995	2.3341	2.11981	2.26067	2.24707	2.36035	2.29056	2.08532	2.07231	1.9791	2.30295	2.03169	2.27594	2.44908	2.48953	2.43224	2.32835	2.10042	1.98828	2.39712	2.31377	1.94515	2.35357	2.08397	2.41475	2.36917	2.27024	2.27437	2.14015	2.1705	2.00572	2.10661
1552694_at	1.74199	1.87914	1.731	1.77705	1.83621	1.7117	1.82387	1.81826	1.71765	1.73666	1.79443	1.70135	1.73878	1.75173	1.72746	1.78387	1.83972	1.81839	1.74631	1.83432	1.76187	1.74997	1.92446	1.81162	1.82919	1.76904	1.6862	1.75425	1.84437	1.81224	1.74876	1.88672	2.01908	1.79263	1.83365	1.7708	1.88551	1.84957	1.85811	1.73447	1.81541	1.81503	1.77637	1.78138	1.79934	1.70958	1.79657	1.83459	1.84494
1552695_a_at	2.5788	2.66173	2.70773	2.64867	2.76523	2.62325	2.63091	2.67951	2.72057	2.64038	2.55688	2.62851	2.75587	2.61698	2.66713	2.57367	2.56153	2.76482	2.58664	2.66498	2.72043	2.62754	2.62391	2.73128	2.61694	2.67976	2.56254	2.67931	2.59629	2.6209	2.66716	2.65364	2.85803	2.77176	2.77305	2.64273	2.76797	2.65734	2.82689	2.6906	2.61483	2.68469	2.65459	2.63534	2.68712	2.66081	2.69015	2.63999	2.6689
1552698_at	2.76649	2.75236	2.77904	2.74542	2.807	2.75837	2.77383	2.6689	2.689	2.74563	2.71377	2.74231	2.71429	2.81031	2.80391	2.77073	2.65061	2.75056	2.73189	2.71636	2.7739	2.74815	2.78369	2.67648	2.75111	2.738	2.77913	2.81121	2.6852	2.75234	2.74173	2.68947	2.67842	2.76839	2.75447	2.75082	2.69262	2.72034	2.88933	2.74675	2.68491	2.68937	2.74044	2.75993	2.79932	2.70202	2.69341	2.8057	2.69644
1552701_a_at	3.21646	3.18007	3.1402	3.21214	3.23841	3.15083	3.11757	3.14748	3.00578	2.84703	3.22703	3.22977	3.03766	3.10394	3.08409	3.08026	3.0071	3.30601	3.06838	3.1665	3.18166	3.06923	3.25198	3.08188	3.22237	2.8201	3.08376	3.13176	2.93613	3.18967	3.14846	3.14414	3.2593	3.04271	3.22092	3.012	3.17185	3.23303	3.23503	3.12774	3.09882	3.35332	3.20095	3.26747	3.17081	2.92091	3.12128	3.0668	3.00889
1552703_s_at	3.06153	3.08965	3.15324	3.16876	3.29866	3.10114	3.16611	3.11037	2.98057	2.954	3.22738	3.26345	2.89909	3.09654	3.11854	3.02356	3.00066	3.2214	3.08587	3.17728	3.13798	3.11124	3.17094	3.11462	3.22833	2.56751	2.8703	3.13631	2.91106	3.17415	3.23148	3.15778	3.36008	3.03552	3.20077	2.98948	3.15633	3.05688	2.91388	3.15678	3.13346	3.31805	3.19498	3.17919	3.16692	2.90902	3.10368	3.1117	3.03388
1552705_at	2.4823	2.32031	2.19543	2.40477	2.32021	2.30082	2.26676	2.00187	2.36263	2.35293	2.3779	2.11072	1.92578	2.1341	2.18642	2.40261	2.36611	2.19001	2.43251	1.80246	2.24707	2.32165	2.27048	2.26409	2.39481	2.47254	2.31867	2.34669	2.42443	2.11117	2.27746	2.27776	1.94917	2.171	2.30228	2.27891	2.22719	2.38777	2.26587	2.30779	1.93752	2.54425	2.26878	2.2298	2.27958	2.28675	2.29513	2.64825	2.49077
1552711_a_at	3.09084	3.05766	2.97008	3.05688	3.10213	3.09362	3.09656	3.09967	3.13566	3.00377	3.10122	3.16787	3.19159	3.12774	3.11533	3.11935	3.08219	2.98828	3.13264	3.08787	3.10107	3.19792	3.06639	3.14011	3.15606	3.10032	3.28235	3.13335	3.20092	3.17296	3.05443	3.03866	2.98199	3.0109	3.21104	3.27323	3.10183	3.13367	3.25145	3.01189	3.12138	3.08972	3.13027	3.20892	3.17437	3.14117	3.11462	3.23825	3.07158
1552715_a_at	2.17379	2.2113	3.11555	2.2355	2.18165	2.23948	2.24482	2.34684	2.32021	2.24285	2.24615	2.30136	2.36755	2.12159	2.27422	2.15435	2.18272	2.17231	2.31049	2.33759	2.26735	2.24564	2.2271	2.24359	2.3006	2.18455	2.35302	2.23856	2.25467	2.13436	2.21652	2.19501	2.27292	2.26625	2.23356	2.28135	2.27057	2.24282	2.22066	2.30557	2.33149	2.14963	2.23084	2.15849	2.28067	2.30917	2.07427	2.18038	2.13135
1552716_at	2.87288	2.93409	2.80048	2.94473	3.00635	2.87552	2.87528	2.94378	3.00548	2.93267	2.71665	2.82032	2.85452	2.88923	2.91194	2.83085	2.83316	2.87848	3.0125	2.93481	2.87886	3.14182	2.77433	2.81808	3.03178	2.98884	3.05625	2.97287	2.955	2.98255	2.82879	2.84703	2.86224	2.82496	3.1126	2.91357	2.8895	2.88003	3.10038	2.85152	2.95201	2.84229	2.7588	2.88681	2.8223	2.94482	2.89389	3.00505	2.81873
1552718_at	2.8894	2.81088	2.90652	2.86275	2.91494	2.88671	2.85893	2.89822	2.94923	2.91271	2.9196	2.85056	2.96445	2.86666	2.92499	2.82234	2.87746	2.8682	2.88427	2.85916	2.91573	2.89322	2.8151	2.9194	2.88153	2.86273	2.83178	2.77969	2.903	2.84	2.92508	2.86019	2.9228	2.89623	2.97806	2.87149	2.89837	2.88721	2.89644	2.94331	2.86229	2.88832	2.85298	2.93543	2.87528	2.98463	2.96653	2.95274	2.87967
1552719_at	2.67174	2.63718	2.7888	2.77094	2.68594	2.80938	2.72125	2.66985	2.75983	2.70027	2.76116	2.78463	2.85839	2.6928	2.72107	2.71138	2.68131	2.73785	2.75251	2.7222	2.79034	2.74946	2.64947	2.67853	2.73702	2.69833	2.75191	2.72556	2.72234	2.78604	2.80217	2.66351	2.68079	2.76516	2.73401	2.75413	2.77937	2.62607	2.61153	2.72444	2.75056	2.67758	2.65424	2.63696	2.68983	2.73947	2.68178	2.69479	2.72878
1552721_a_at	2.13654	2.38357	2.63706	2.19733	2.25792	2.35374	2.16902	2.338	2.36298	2.35236	2.31274	2.29196	2.30961	2.37793	2.24776	2.18604	2.69312	2.39779	2.28574	2.16705	2.44396	2.2223	2.30309	2.73726	2.41395	2.16794	2.24108	2.74097	2.18654	2.495	2.61407	2.31674	2.81663	2.59707	2.2533	2.26219	2.48856	2.64144	2.21963	2.37263	2.23495	2.54836	2.30743	2.77854	2.25696	2.42211	2.52054	2.14469	2.33516
1552724_at	2.73133	2.71832	2.82373	2.77681	2.78871	2.8107	2.70154	3.18235	2.83081	2.82113	2.77925	2.76206	2.86858	2.83757	2.86038	2.85716	2.96077	2.77547	2.86135	2.73806	2.77403	3.01053	2.77605	2.76603	2.75035	2.84221	2.74187	2.80453	2.81544	2.74618	2.81051	2.73298	2.7503	2.84788	2.75387	2.8301	2.78691	2.75862	2.8137	2.79556	2.72914	2.73434	2.77146	2.79569	2.81014	2.8017	2.72869	2.79747	2.84276
1552726_at	2.60731	2.64105	2.5875	2.58129	2.46557	2.61951	2.49464	2.63417	2.61084	2.59726	2.63257	2.74844	2.75062	2.60101	2.62131	2.67944	2.58391	2.62275	2.67301	2.55339	2.60969	2.60675	2.61576	2.61501	2.74959	2.57702	2.70356	2.71478	2.58771	2.60991	2.77438	2.58251	2.7213	2.6764	2.76659	2.60152	2.69662	2.60446	2.40343	2.63242	2.6889	2.97051	2.66902	2.67149	2.60967	2.64849	2.70726	2.60022	2.65887
1552727_s_at	2.63327	2.8148	2.60324	2.62677	2.51217	2.68997	2.56947	2.65403	2.50965	2.54475	2.67451	2.75835	2.82268	2.63807	2.72947	2.78285	2.59081	2.62333	2.69823	2.66987	2.53776	2.59125	2.63099	2.65012	2.77128	2.62819	2.82112	2.66087	2.58145	2.59007	2.89454	2.54765	2.67174	2.62968	2.84839	2.70094	2.75568	2.66769	2.47955	2.56196	2.62064	3.01128	2.77554	2.65767	2.51609	2.72857	2.83512	2.61231	2.68643
1552729_at	2.80715	2.73984	2.7882	2.9044	2.97679	2.85541	2.89293	2.83658	2.79416	2.90413	2.82633	2.85399	2.87139	2.80712	2.88611	2.85482	2.82832	2.88021	2.87581	2.80596	2.8142	2.81843	2.79024	2.79861	2.83747	2.85643	2.75643	2.76816	2.81229	2.89586	2.87252	2.8344	2.77836	2.82197	2.82186	2.89992	2.92547	2.78294	2.7597	2.85375	2.77549	2.78892	2.84897	2.79325	2.81422	2.84486	2.7689	2.90505	2.83184
1552733_at	2.65543	2.65842	2.56163	2.58066	2.71192	2.76716	2.52431	2.70243	2.55931	2.87671	2.69814	2.74452	2.55387	2.78824	2.60147	2.4516	2.57989	2.82827	2.60652	2.48582	2.69097	2.69231	2.62197	2.69498	2.883	2.72918	2.59716	2.65648	2.43948	2.51558	2.66243	2.66253	2.68466	2.53629	2.66741	2.72136	2.56423	2.6016	2.87218	2.46267	2.58742	2.6933	2.63024	2.58468	2.69409	2.58249	2.70619	2.65579	2.82779
1552734_at	2.21267	2.20581	2.20115	2.19016	2.22562	2.09876	2.23798	2.26959	2.18796	2.1377	2.24033	2.1949	2.12881	2.23466	2.13973	2.13635	2.215	2.20442	2.18514	2.27897	2.1317	2.20485	2.36136	2.23917	2.17823	2.26678	2.16713	2.20734	2.20185	2.24615	2.19255	2.2066	2.32333	2.18352	2.27067	2.13521	2.18387	2.24716	2.16539	2.17639	2.34684	2.11117	2.15385	2.14737	2.1401	2.20969	2.25526	2.148	2.15241
1552735_at	2.63507	2.72318	2.4539	2.40361	2.42059	2.46261	2.42914	2.487	2.55014	2.55144	2.40313	2.55747	2.45818	2.7142	2.29863	2.52934	3.01194	2.49406	2.68151	2.36963	2.58203	2.60508	2.49707	2.39052	2.46491	2.50804	2.54122	2.54863	2.70508	2.55795	2.29232	2.77707	2.68798	2.4048	2.33423	2.35712	2.54437	2.45827	2.44806	2.43154	2.60009	2.65021	2.40962	2.34589	2.39956	2.43309	2.56635	2.66501	2.35489
1552739_s_at	2.82599	2.79331	2.81912	2.68039	2.96038	2.65603	2.65284	3.09099	2.80209	2.9124	2.74239	2.84112	2.67584	2.79572	2.83308	2.74607	2.77753	2.89149	2.8791	2.81645	2.89837	2.87761	2.60721	2.70161	2.81358	2.8811	2.77074	2.88844	2.89586	2.87216	2.77658	2.74265	2.82635	2.70955	2.96272	2.83869	2.73889	2.72887	2.70844	2.88139	2.88014	2.97322	2.90354	2.67185	2.94195	2.6965	2.70515	2.86568	2.81274
1552740_at	2.56524	2.45833	2.46962	2.69882	2.76523	2.46188	2.63924	2.73566	2.56704	2.53762	2.58595	2.38588	2.36075	2.39744	2.50427	2.5199	2.50887	2.47631	2.3712	2.42881	2.45463	2.58524	2.55174	2.44466	2.47521	2.53428	2.47605	2.49532	2.74924	2.4995	2.60178	2.67649	2.49212	2.51273	2.46376	2.39884	2.56546	2.43468	2.28387	2.7227	2.42981	2.62509	2.52747	2.35874	2.51543	2.61063	2.49524	2.68722	2.64249
1552749_a_at	3.18526	3.18352	3.19642	3.23686	3.13027	3.24711	3.23091	3.12982	3.19344	3.22756	3.20857	3.22069	3.2952	3.22833	3.29388	3.2777	3.13128	3.19171	3.24806	3.19798	3.23683	3.21262	3.26078	3.16605	3.28844	3.22313	3.27027	3.1834	3.16503	3.16554	3.2197	3.16533	3.17192	3.25359	3.17407	3.26655	3.20307	3.1954	3.35512	3.24009	3.17188	3.11781	3.20005	3.25474	3.29804	3.23959	3.20968	3.27278	3.21706
1552755_at	2.50614	2.29091	2.45988	2.1602	2.26878	2.45664	2.38334	2.46355	2.30144	2.36897	2.36335	2.55745	2.48919	2.38068	2.28365	2.28821	2.30561	2.47975	2.39594	2.23074	2.37408	2.40588	2.20751	2.33115	2.34037	2.26611	2.28477	2.34883	2.32082	2.36562	2.38894	2.20039	2.4359	2.41903	2.60161	2.41067	2.34161	2.3718	2.25845	2.43578	2.60636	2.75169	2.22956	2.27674	2.21614	2.47094	2.35232	2.25954	2.26921
1552761_at	2.90093	2.85521	2.80728	3.01182	2.8963	2.86541	2.84879	2.88631	2.80698	2.9053	2.84571	2.89596	2.85549	2.95682	2.90042	2.89069	2.83979	2.79618	2.82947	2.90812	2.86318	2.87254	2.83962	2.85012	3.03628	2.83898	2.89304	2.85689	2.90898	2.81499	2.82309	2.96265	2.93588	2.88853	2.8433	2.86233	2.835	2.8329	2.94923	2.85943	2.79694	2.81872	2.85439	2.8667	2.94658	2.88971	2.82861	2.97942	2.97581
1552765_x_at	2.06114	2.04438	2.12975	2.02545	2.05699	2.01938	2.09464	2.09515	2.09624	2.30965	2.15321	2.09962	2.02972	2.11282	2.05604	2.06068	2.119	1.98527	2.13906	2.0426	2.11642	2.17684	2.10926	2.0688	2.31507	2.28081	2.00222	2.10347	2.21931	2.09819	2.10401	2.1285	2.08172	2.03036	2.27306	2.30326	2.08446	1.985	2.33946	2.19581	2.13186	2.03757	2.15061	2.19922	2.01513	2.15256	2.03435	2.17253	2.18904
1552766_at	1.98937	2.01246	2.04336	2.07704	2.54232	2.13146	2.0545	2.47295	1.96086	2.23472	2.02055	2.16614	2.07317	2.05809	2.09102	2.04727	2.39046	2.1033	2.54657	2.12363	2.07951	2.10913	2.32178	2.15689	2.01161	2.05915	2.02909	2.00009	2.08709	2.08946	2.01427	2.06884	2.07613	1.92382	2.09283	2.20191	2.10512	2.08146	2.07506	1.99144	2.13275	1.97191	2.25993	2.06619	2.06044	1.97604	2.19057	2.02914	2.13005
1552767_a_at	2.85409	2.37671	2.42163	2.74015	3.04419	3.02587	2.44797	2.98005	2.38905	2.84996	2.62489	2.69151	2.28699	2.53606	2.59053	2.18548	3.17508	2.93197	3.26694	2.32455	2.57879	2.4076	3.07893	2.79171	2.57706	2.6041	2.53205	2.31782	2.65544	2.59281	2.50602	2.68075	2.4398	2.46723	2.79871	2.93378	2.43754	2.43217	2.80156	2.49341	2.65226	2.40062	2.85061	2.46095	2.41326	2.28657	2.95381	2.38428	2.83505
1552774_a_at	2.65797	2.6252	2.66246	2.91288	3.13648	2.89152	2.80978	2.81835	2.64549	2.9748	2.88353	2.88063	2.8496	2.90775	2.81729	2.75558	2.80696	2.71372	3.05581	2.69146	2.92199	2.84276	2.87989	2.71642	2.73976	2.69501	2.69446	2.91673	2.64752	2.71728	2.77779	2.79761	2.61422	2.70235	2.78329	3.09014	2.91122	2.65136	2.49722	2.66069	2.78809	2.86331	2.88053	2.69448	3.04692	2.82114	2.65608	2.75958	2.74046
1552785_at	2.03718	2.04314	2.00244	2.06121	1.9818	2.01048	2.00376	2.04391	2.05035	2.04412	1.98394	2.00106	1.96943	2.18931	1.98904	2.04138	2.23716	2.02765	2.02451	2.02503	1.98152	1.97612	2.10844	2.02516	2.13239	2.0744	2.04584	2.06716	2.00115	2.05235	1.99099	2.0374	2.03608	2.02015	2.01521	2.0515	1.98548	2.06858	2.04467	2.00333	2.02827	2.11859	2.02005	2.10915	2.10049	2.03491	1.99662	2.07211	2.05136
1552787_at	2.61951	2.63741	2.58206	2.79735	2.67757	2.48981	2.7006	2.51472	2.59222	2.61922	2.62794	2.48879	2.54963	2.67047	2.61666	2.60833	2.71967	2.57088	2.60943	2.60097	2.60056	2.44211	2.49121	2.47871	2.44624	2.6113	2.65057	2.50374	2.42598	2.6056	2.51731	2.85727	2.51835	2.60604	2.66203	2.55975	2.58931	2.53724	2.63889	2.79387	2.69151	2.7925	2.46428	2.606	2.57629	2.71858	2.42106	2.47238	2.59349
1552788_a_at	2.8603	2.8545	2.86728	2.86255	2.869	2.86416	2.84248	2.82478	2.86627	2.91219	2.85938	2.81535	2.88435	2.86939	2.85244	2.87997	2.85745	2.84056	2.9482	2.89878	2.85098	2.82406	2.68353	2.84387	2.79932	2.85844	2.92525	2.8731	2.85922	2.90304	2.84852	2.93786	2.81513	2.87026	2.90703	2.88587	2.90505	2.85663	2.78463	2.94391	2.84366	2.94558	2.80809	2.83243	2.89372	2.92271	2.78433	2.78441	2.88198
1552789_at	2.31216	2.54122	2.44863	2.25187	2.32563	2.31002	2.13442	2.37569	2.11484	2.26854	2.6132	2.31752	2.26238	2.35114	1.74061	2.03028	2.55394	2.53738	2.24794	2.25477	2.24963	2.53499	2.35451	2.66675	2.42755	2.17124	2.13906	2.3215	2.56753	2.2898	1.92067	2.32212	2.50636	2.30199	2.45683	1.86655	2.32911	2.13901	2.5296	2.36169	2.54324	2.38209	2.34468	2.5485	2.36469	2.28126	2.37198	2.01153	1.91507
1552790_a_at	2.95968	3.08304	3.09303	2.9216	2.95059	3.08804	2.86067	2.9555	2.85521	3.00317	3.15879	3.03947	3.03542	3.00754	2.82106	2.86425	3.04432	3.17177	2.9895	2.91915	2.93076	3.14979	3.01229	3.16833	3.08701	2.90332	2.96601	3.00548	3.10266	2.87967	2.77809	2.96968	3.0352	3.06096	3.03662	2.81438	3.00875	2.97525	3.20882	3.07343	3.14408	3.00198	2.98204	3.1561	3.13648	3.04077	3.00186	2.88989	2.79709
1552794_a_at	2.1501	2.19216	2.14551	2.11215	2.17395	2.14214	2.18357	2.33626	2.09643	2.21632	2.36627	2.15792	2.12345	2.09214	2.0651	2.05514	2.12597	2.27759	2.16093	2.14084	2.11016	2.01246	2.36789	2.17975	2.23189	2.12791	2.08657	2.21252	2.15965	2.12042	2.22282	2.30809	2.0746	2.09974	2.10196	2.24473	2.21433	2.30104	2.13571	2.22027	2.23828	2.43675	2.43241	2.17094	2.1681	2.13054	2.29801	2.0987	2.03435
1552797_s_at	2.85461	3.47757	3.27498	3.34323	3.5271	3.48794	3.3748	2.96475	3.30615	3.43253	3.55907	3.46118	3.42845	2.76848	3.31385	3.4687	2.71375	3.57118	3.54982	3.50054	3.52897	3.2767	3.17888	3.47741	3.53957	3.28893	3.33118	3.22444	3.24708	3.35181	3.50621	3.01009	3.45675	3.33428	3.33546	3.00851	3.34191	2.83369	3.51938	3.42214	3.53485	3.51468	3.47313	3.19504	3.55375	3.37097	3.28038	3.50688	3.31869
1552798_a_at	2.84385	2.97227	3.04744	2.76098	2.78481	2.86381	2.6419	2.94912	2.84893	2.89366	2.92502	2.88739	2.87854	2.91002	2.78779	2.69478	2.82839	2.96924	2.82277	2.93265	2.88205	2.89402	2.83216	3.02327	2.75696	2.66669	2.74735	2.95008	2.77299	2.95159	2.93695	2.88535	3.01654	2.88774	2.78615	2.76696	2.99107	2.91665	2.59463	2.89973	2.90098	2.9604	2.99909	2.90302	2.94417	2.77857	2.81515	2.68502	2.71763
1552800_at	3.15464	3.17731	3.25609	3.18799	3.17208	3.28603	3.20445	3.16562	3.22172	3.25948	3.21485	3.22619	3.30974	3.21765	3.30971	3.27707	3.10084	3.19155	3.25582	3.20168	3.27904	3.18109	3.19756	3.20004	3.19939	3.18687	3.27272	3.20716	3.18017	3.12149	3.24633	3.13006	3.19299	3.2974	3.21288	3.26838	3.24749	3.1983	3.25218	3.27129	3.16272	3.17046	3.26604	3.21102	3.27648	3.30186	3.14558	3.24662	3.27081
1552803_a_at	2.50141	2.42554	2.40911	2.4359	2.34392	2.41042	2.39073	2.48021	2.48224	2.42116	2.48345	2.44801	2.42291	2.39667	2.44664	2.41188	2.49195	2.4106	2.44123	2.37507	2.4392	2.5046	2.30951	2.3735	2.40012	2.53326	2.42012	2.40706	2.42653	2.45317	2.39938	2.35736	2.37503	2.422	2.4017	2.42489	2.41011	2.4647	2.39962	2.40194	2.42897	2.42211	2.41583	2.46221	2.38338	2.46235	2.38386	2.35704	2.43901
1552807_a_at	2.88921	3.07243	3.07317	2.71865	2.72991	2.89557	2.73856	2.96509	2.7076	2.79794	3.00104	2.76228	2.829	2.88394	2.75084	2.77726	2.78479	3.18178	2.70114	2.86018	2.82668	2.83479	2.97652	2.94694	2.92182	2.69207	2.71979	2.80607	2.73168	2.87379	2.89792	3.06116	2.91327	2.83946	2.68469	2.75999	2.87588	2.91515	2.7064	2.83918	2.75558	2.85724	2.82413	2.88826	2.92837	2.77609	2.87641	2.66046	2.78503
1552812_a_at	2.56524	2.62876	2.89333	2.68039	2.99911	2.62598	2.68653	2.80442	2.85244	2.8248	2.63049	2.63198	2.6168	2.90382	2.65399	2.6641	2.74148	2.72857	2.70183	2.69815	2.65818	2.67425	2.59942	2.76055	2.58005	2.66813	2.73986	2.71946	2.86807	2.84526	2.62981	2.85895	2.72891	2.7832	2.74106	2.73766	2.83341	2.68716	2.49318	2.761	2.78722	2.9987	2.71809	2.57902	2.55929	2.79798	2.58372	2.60019	2.71235
1552816_at	2.34324	2.22744	2.2122	2.40867	2.36353	2.34375	2.29082	2.26358	2.22202	2.51317	2.24111	2.301	2.16826	2.18661	2.51096	2.6584	2.22482	2.2833	2.42158	2.5306	2.48846	2.59887	2.21136	2.33731	2.75152	2.13772	2.27561	2.41927	2.29124	2.56733	2.24201	2.24989	2.17444	2.18288	2.42797	2.46465	2.31388	2.16979	2.52744	2.32451	2.31256	2.20337	2.23294	2.46122	2.34205	2.23737	2.3535	2.56054	2.301
1552822_at	2.06471	2.06152	2.03131	2.19592	2.09605	2.00411	2.01902	2.23019	2.09916	2.11311	2.08789	2.05426	2.30877	2.13226	2.10731	2.18455	2.2697	2.08678	2.15589	2.46808	2.12078	2.03887	2.02965	2.03042	2.02848	2.4759	2.02489	2.17412	2.05116	2.25167	2.09362	2.24684	2.06088	2.03726	2.20195	2.03186	2.16198	1.99894	1.98813	2.05418	2.02697	2.53842	2.05456	2.07487	2.06612	2.02712	2.03683	2.40926	2.20479
1552825_at	2.19722	2.19074	2.17513	2.19042	2.29755	2.22022	2.08185	2.25279	2.14475	2.25687	2.21344	2.1668	2.15316	2.21858	2.16074	2.20365	2.16569	2.14021	2.32337	2.13419	2.13516	2.19884	2.22769	2.19266	2.13455	2.26621	2.21906	2.08446	2.22689	2.19133	2.09819	2.30166	2.21231	2.14518	2.1399	2.13756	2.1033	2.27423	2.35797	2.18387	2.12103	2.1436	2.16174	2.27557	2.16494	2.22829	2.10874	2.15196	2.21032
1552829_at	2.74129	2.71766	2.81814	2.75635	2.72021	2.88812	2.79065	2.70045	2.77537	2.75576	2.74581	2.76268	2.89366	2.74207	2.75879	2.87111	2.68264	2.78276	2.78976	2.76531	2.79075	2.72395	2.74377	2.73374	2.77246	2.74415	2.79352	2.71206	2.72464	2.67934	2.80842	2.70302	2.74129	2.80223	2.75059	2.73996	2.80798	2.72527	2.72405	2.79956	2.78692	2.72707	2.71065	2.75461	2.70928	2.80696	2.69551	2.77342	2.74405
1552830_at	2.52658	2.43071	2.57002	2.48919	2.3959	2.42048	2.43736	2.45773	2.45311	2.49296	2.48379	2.45102	2.45511	2.49497	2.54368	2.49143	2.41046	2.37757	2.50346	2.44783	2.47148	2.43493	2.49361	2.4951	2.49897	2.44621	2.5026	2.41188	2.46085	2.49793	2.42821	2.73146	2.42305	2.47442	2.53823	2.48313	2.41515	2.47035	2.38361	2.46725	2.43019	2.45652	2.39694	2.46731	2.49527	2.51013	2.43879	2.45936	2.51046
1552846_s_at	3.06129	3.01046	3.05853	3.03344	2.94992	3.05613	2.99278	2.98609	3.03732	3.03457	3.01596	2.94127	3.02465	2.9703	3.0214	3.05231	3.00493	3.08582	3.02201	3.02106	2.95754	2.97978	3.04964	3.01749	2.9738	2.98609	3.00155	3.07785	2.97533	3.02177	3.06026	2.9691	3.08817	3.05555	2.94153	3.05168	2.99441	2.97847	2.96362	3.02978	3.02072	3.00081	3.02018	3.05281	3.00101	3.00125	2.98837	2.96878	2.97141
1552848_a_at	2.47363	2.44698	2.58309	2.51252	2.48264	2.61512	2.57656	2.45855	2.59151	2.45784	2.46974	2.49411	2.59472	2.50826	2.48269	3.12348	2.48241	2.4662	2.48764	2.44649	2.58621	2.45883	2.53836	2.64317	2.55596	2.48342	2.54809	2.56242	2.70064	2.48602	2.64537	2.43506	3.06127	2.57002	2.63644	2.49672	2.49663	2.66177	2.55833	2.60798	2.43412	2.9578	2.62187	2.48076	2.43664	2.59887	2.47145	2.38588	2.48196
1552849_at	2.36755	2.18514	2.28715	2.65539	2.13587	2.23074	2.27622	2.77872	2.62225	2.13245	2.3438	2.076	2.18677	2.38262	2.31815	2.29665	2.23922	2.27167	2.59527	2.4279	2.21984	2.55991	2.44393	2.0688	2.23952	2.29656	2.42348	2.56834	2.22714	2.52554	2.47421	2.34811	2.43029	2.14057	2.34246	2.29051	2.22865	2.02793	2.11443	2.2892	2.17033	2.75951	2.75359	2.13479	2.35072	2.29232	2.22402	2.15683	2.29364
1552862_at	2.79092	2.73187	2.87702	2.82507	2.98694	2.93573	2.78893	2.95992	2.901	2.89895	2.86237	2.97208	2.87045	2.87099	3.00273	2.86604	2.72906	2.83625	3.15319	2.85165	2.95891	2.81928	2.89863	2.87325	2.92002	2.92302	2.88454	2.84501	2.82626	2.76758	2.92488	2.93257	2.64392	2.8949	2.97034	2.96936	2.87782	2.74544	2.73648	2.93015	2.81802	2.9032	2.8915	2.81727	2.96468	2.94891	2.71151	2.85857	2.97274
1552867_at	2.06237	2.11473	2.26513	2.25069	2.1841	2.0987	2.32443	2.14416	2.13745	2.17455	2.09348	2.12429	2.12719	2.16032	2.2399	2.06003	2.01302	2.09579	2.21217	2.17556	2.13135	2.0922	2.17177	2.05794	2.14374	2.23089	2.20029	2.05996	2.12641	2.07099	2.23712	2.19788	2.0933	2.08959	2.33982	2.21068	2.1513	2.10586	2.09539	2.24453	2.21632	2.09762	2.04473	2.02088	2.17701	2.26388	2.05213	2.42598	2.18224
1552872_at	2.80083	2.87319	2.87268	2.84598	2.7313	2.80859	2.72697	2.76612	2.85425	2.77677	2.78231	2.74854	2.92272	2.80952	2.92042	2.91927	2.79603	2.85882	2.76375	2.81767	2.82353	2.8089	2.8656	2.75079	2.90494	2.79744	2.83479	2.90767	2.76257	2.75082	2.82438	2.7625	2.76996	2.87479	2.77828	2.8095	2.87459	2.80338	3.0038	2.79646	2.68762	2.74256	2.80362	2.83367	2.87709	2.85437	2.83122	2.8149	2.82223
1552882_a_at	2.55188	2.65641	2.46066	2.70461	2.60503	2.67131	2.65087	2.56841	2.45166	2.47995	2.61864	2.5446	2.65802	2.59962	2.53938	2.53023	2.84915	2.52326	2.44211	2.64527	2.55922	2.66624	2.82788	2.57128	2.66071	2.53786	2.5154	2.60505	2.63609	2.64082	2.60923	2.62525	2.6396	2.57731	2.56735	2.56671	2.53708	2.5719	2.62341	2.4329	2.66926	2.59189	2.56297	2.78108	2.65974	2.50476	2.80311	2.62206	2.65926
1552897_a_at	2.58274	2.70545	2.45529	2.47984	2.35068	2.26527	2.49516	2.35648	2.36011	2.33846	2.24285	2.39108	2.39201	2.34292	2.40632	2.65029	2.48553	2.41462	2.27005	2.47989	2.27062	2.29221	2.36335	2.306	2.36495	2.35293	2.35878	2.40713	2.42123	2.27585	2.45722	2.30774	2.73741	2.44856	2.40317	2.30482	2.54583	2.37868	2.36286	2.26093	2.29065	2.66367	2.35829	2.39132	2.29114	2.40354	2.4292	2.35357	2.56737
1552899_at	2.51842	2.57951	2.42294	2.55931	2.59671	2.47026	2.51742	2.50173	2.321	2.51049	2.4728	2.46737	2.44163	2.5267	2.52928	2.475	2.38799	2.55581	2.49103	2.6511	2.47124	2.52957	2.76173	2.53528	2.69631	2.46221	2.4432	2.4627	2.43801	2.51074	2.34914	2.51985	2.55415	2.42773	2.5445	2.45809	2.43617	2.40709	2.5942	2.40582	2.53417	2.42032	2.56798	2.60189	2.72974	2.46398	2.59021	2.57711	2.51502
1552903_at	2.69933	2.6829	2.67115	2.74607	2.6559	2.73733	2.70117	2.66214	2.68769	2.67858	2.68436	2.62045	2.77829	2.60713	2.71222	2.75184	2.6867	2.62823	2.71122	2.70699	2.72527	2.73032	2.70084	2.67128	2.66668	2.70952	2.74033	2.67256	2.65776	2.66275	2.70629	2.61205	2.6783	2.72227	2.68272	2.70977	2.71595	2.7198	2.76088	2.70335	2.63789	2.62497	2.659	2.66226	2.66564	2.68565	2.63226	2.72336	2.69295
1552910_at	2.97952	2.58744	2.54181	2.89526	2.67267	3.11808	2.50304	2.78815	2.50154	2.92851	2.54774	2.76086	2.53677	2.62491	2.75156	2.6068	2.60964	2.68131	2.56331	2.60524	2.57257	2.75191	2.63316	2.51151	2.60715	2.59371	2.76096	2.51144	2.78415	2.58973	2.6136	2.49264	2.53323	2.57069	2.74579	2.57792	2.60015	2.66465	2.74411	2.6196	2.73258	2.52455	2.83711	2.57375	2.64862	2.53931	2.58716	2.64929	3.01157
1552915_at	2.68091	2.67498	2.70262	2.72362	2.63949	2.73464	2.71779	2.69573	2.68546	2.70094	2.63889	2.62195	2.80841	2.64129	2.75497	2.80724	2.63489	2.68135	2.72652	2.73041	2.63971	2.68895	2.70535	2.64034	2.73122	2.664	2.7648	2.63414	2.67447	2.63404	2.6698	2.62049	2.67733	2.73725	2.69958	2.75272	2.68266	2.55941	2.86382	2.6522	2.69595	2.59007	2.71991	2.76091	2.75447	2.72481	2.67567	2.68722	2.65794
1552921_a_at	2.582	2.70122	2.8352	2.88784	3.01547	2.50485	2.78292	2.93627	2.7701	2.7259	2.8431	2.88843	2.86922	2.84563	2.72836	2.624	2.81327	2.70183	2.75385	2.94036	2.80704	2.85463	2.59911	2.77338	2.65909	2.78408	2.77969	2.75173	2.85787	2.87054	2.75489	2.87689	2.99608	2.72362	2.91102	2.77983	2.96024	2.67004	2.54442	2.79964	2.95609	2.98636	2.93095	2.61002	2.69629	2.77065	2.85745	2.72399	2.76114
1552927_at	2.28413	2.26168	2.22027	2.34355	2.64024	2.09007	2.46637	2.37419	2.10915	2.4183	2.3803	2.19479	2.13858	2.25767	2.13751	2.26134	2.36669	2.2954	2.22937	2.48641	2.29087	2.39052	2.61676	2.36039	2.35124	2.26178	2.26859	2.10264	2.40058	2.35941	2.30171	2.52854	2.6944	2.24606	2.41886	2.2678	2.54917	2.30771	2.33834	2.26473	2.51783	2.52689	2.36862	2.15111	2.40109	2.23893	2.37083	2.28257	2.36072
1552928_s_at	2.10586	2.08302	2.4045	2.25167	2.79016	2.19464	2.55587	2.52008	2.33586	2.66079	2.17012	2.34282	2.28849	2.40989	2.43384	1.99826	2.37259	2.47975	2.4874	2.6235	2.39528	2.31196	2.0746	2.52637	2.20175	2.30453	2.41504	2.26954	2.41927	2.46398	2.48373	2.45329	2.70805	2.39509	2.67736	2.56203	2.71616	2.08691	2.16489	2.47949	2.576	2.73194	2.65075	1.91683	2.48814	2.42284	2.11131	2.23813	2.36278
1552930_at	3.09804	2.986	3.11201	2.91484	3.09042	3.03478	3.03783	3.13431	3.07044	3.10092	3.04996	3.26594	2.94409	2.86358	3.21685	3.04074	2.90752	3.0642	3.2184	3.12487	2.96678	3.22052	2.84904	2.98195	2.89666	2.97397	3.01281	2.99255	3.05946	3.04401	3.06072	2.91651	3.12362	3.13743	3.05309	3.01048	2.91598	2.79433	3.08272	3.21611	3.14147	2.99976	2.98314	2.99252	3.02536	3.09541	2.95459	3.1444	2.86348
1552931_a_at	2.67331	2.7319	2.86455	2.81558	2.83156	2.73236	2.87015	2.9391	2.86075	2.92003	2.82391	2.82628	2.83313	2.76219	2.78244	2.71246	2.83603	2.73122	2.83392	2.84228	2.84183	2.87477	2.81814	2.85523	2.83219	2.64603	2.81472	2.91225	2.74017	2.93334	2.86722	2.80582	3.09738	2.85207	2.9463	2.88256	3.01368	2.63865	2.72197	2.6931	2.92868	3.11451	3.12142	2.76626	2.92471	2.83057	2.80785	2.81479	2.79117
1552946_at	2.34933	2.45764	2.3451	2.27292	2.24592	2.19741	2.24934	2.67168	2.34443	2.1292	2.29499	2.38485	2.34814	2.36562	2.38967	2.18154	2.37881	2.17913	2.10117	2.2711	2.31234	2.36429	2.32802	2.26988	2.29805	2.27085	2.30309	2.21445	2.66537	2.31702	2.51543	2.36278	2.30988	2.36987	2.23809	2.23613	2.17695	2.66138	2.52479	2.19021	2.18746	2.23793	2.14221	2.20757	2.2503	2.42557	2.50687	2.2903	2.23401
1552947_x_at	2.38463	2.55894	2.39698	2.36704	2.49992	2.27566	2.40261	2.54256	2.37526	2.3628	2.4233	2.43093	2.41859	2.46158	2.45633	2.42275	2.47949	2.42726	2.37538	2.46671	2.39249	2.42827	2.33386	2.3587	2.37842	2.40361	2.38987	2.39787	2.56143	2.46786	2.49175	2.44695	2.45423	2.46352	2.34084	2.30531	2.44568	2.63681	2.51702	2.33402	2.43306	2.36681	2.38048	2.42563	2.38331	2.46073	2.57571	2.46698	2.38165
1552950_at	2.17037	2.21536	2.041	2.14597	2.09264	1.99346	2.34831	2.06491	2.05286	2.16852	2.16546	2.08511	2.20058	2.18847	2.12515	2.11282	2.08426	2.01286	2.09598	2.18984	2.18394	2.14162	2.20092	2.07036	2.41032	2.08657	2.25026	2.13203	2.16689	2.16447	2.02221	2.119	2.19961	2.05099	2.1101	2.14385	2.05256	2.11722	2.75045	2.07168	2.06504	2.0675	2.01622	2.12791	2.10612	2.05521	2.11935	2.48458	2.14174
1552954_at	2.5554	2.52417	2.49654	2.54819	2.47621	2.51392	2.53262	2.5195	2.56397	2.57922	2.50861	2.51342	2.53699	2.49937	2.53321	2.58572	2.5541	2.53877	2.52465	2.49514	2.52543	2.48476	2.516	2.50771	2.49955	2.43828	2.50742	2.42175	2.54447	2.99996	2.49166	2.50202	2.58391	2.52658	2.46974	2.52088	2.54089	2.50705	2.61551	2.53784	2.50914	2.51288	2.49459	2.52818	2.54624	2.48402	2.55268	2.58319	2.47912
1552955_at	2.5896	2.56753	2.54635	2.54324	2.51722	2.57094	2.52847	2.44738	2.57736	2.55908	2.5404	2.57016	2.64048	2.49576	2.63108	2.55115	2.53979	2.44146	2.57257	2.53613	2.65823	2.53436	2.60025	2.50859	2.59081	2.55387	2.60421	2.49694	2.53712	2.52003	2.54285	2.49025	2.53356	2.62577	2.51758	2.60786	2.50219	2.54236	2.58742	2.52968	2.46743	2.5228	2.53629	2.50432	2.67901	2.53987	2.50352	2.54157	2.56091
1552961_at	2.43182	2.34716	2.21689	2.46385	2.30264	2.20426	2.49473	2.27085	2.22673	2.21622	2.35374	2.24185	2.28375	2.32521	2.20268	2.36615	2.3278	2.207	2.18211	2.53333	2.33274	2.31058	2.62641	2.29387	2.47418	2.39733	2.32738	2.21755	2.34327	2.50112	2.22312	2.484	2.36469	2.15072	2.27265	2.2354	2.30033	2.40069	2.36027	2.20711	2.53801	2.22707	2.25343	2.4349	2.42393	2.20053	2.45794	2.47927	2.43211
1552967_at	2.64764	2.5952	2.68226	2.62891	2.5942	2.74294	2.58986	2.63838	2.70569	2.7028	2.64034	2.65917	2.7397	2.65315	2.74091	2.62211	2.63426	2.66029	2.66977	2.61719	2.74852	2.61	2.61927	2.65279	2.64889	2.66794	2.6537	2.67824	2.6541	2.62787	2.71784	2.53491	2.62092	2.75558	2.62626	2.72271	2.67518	2.65461	2.68696	2.70661	2.56735	2.61078	2.66073	2.69211	2.71915	2.71249	2.59541	2.66116	2.62722
1552975_x_at	1.84176	1.81464	1.71311	1.96221	1.78782	1.73816	1.88891	1.77823	1.71539	1.78906	1.94989	1.80663	1.80577	1.78103	1.75673	1.78121	1.7889	1.74116	1.71811	1.80766	1.81162	1.79857	1.96777	1.77948	1.92963	1.80166	1.77098	1.76766	1.80342	1.97917	1.78163	1.92883	1.8157	1.75552	1.79395	1.6994	1.76289	1.80482	1.85866	1.71488	1.86991	1.76789	1.77276	1.88613	1.8288	1.77425	1.96306	1.82994	1.89721
1552977_a_at	3.02621	3.03301	3.16447	2.98342	3.15162	3.09201	3.07861	3.16492	3.16742	2.99498	3.11523	2.9702	2.84188	3.16968	3.06347	3.02074	3.19948	3.02191	3.07957	3.11935	3.08711	3.215	3.18416	3.10434	2.98972	3.06307	3.138	3.10414	3.123	3.03273	3.08997	3.0361	3.11451	2.99819	3.00106	3.1648	3.08323	3.11086	2.99991	3.01517	3.13239	3.12044	3.24255	3.19448	3.13425	3.14273	3.0732	3.05966	3.02726
1552978_a_at	2.88132	3.05581	3.0356	3.12279	3.33432	3.19384	3.07127	3.16705	3.06033	3.27187	3.09736	2.97623	2.91231	3.18712	3.23439	3.10724	3.00287	2.98711	3.08208	3.33363	3.05996	3.3047	2.97105	3.16012	3.01239	2.98553	2.91534	3.08882	3.19666	3.13468	3.04239	3.09197	3.15332	3.12451	3.21479	3.02833	3.1259	2.9514	3.25951	3.12609	3.20421	3.18291	3.14072	2.97016	3.10224	3.17553	2.98853	3.1528	3.12707
1552980_at	2.45722	2.67409	2.45536	2.36075	2.57021	2.46698	2.50809	2.46286	2.50662	2.49343	2.50205	2.42204	2.40656	2.41744	2.43271	2.50962	2.57636	2.60304	2.47626	2.35451	2.48215	2.49378	2.517	2.50434	2.35747	2.52692	2.50834	2.4823	2.45169	2.62239	2.49105	2.48758	2.43349	2.46943	2.50715	2.56732	2.47665	2.59454	2.51905	2.50041	2.51686	2.49505	2.49083	2.61295	2.53662	2.44908	2.28295	2.51402	2.46327
1552986_at	2.37295	2.40575	2.26129	2.37714	2.323	2.27339	2.457	2.33681	2.31636	2.23967	2.32974	2.25767	2.30605	2.41339	2.40039	2.37838	2.33015	2.52455	2.39641	2.36723	2.28642	2.3057	2.37561	2.32082	2.35933	2.32119	2.25255	2.37463	2.34994	2.46776	2.28647	2.31426	2.32659	2.26257	2.3869	2.52494	2.37116	2.37714	2.34937	2.38245	2.30016	2.28839	2.29582	2.31022	2.3472	2.27819	2.29142	2.45686	2.32186
1553002_at	2.43675	2.40516	2.43029	2.46155	2.29397	2.42372	2.54986	2.37334	2.39524	2.3934	2.42635	2.38513	2.30219	2.35003	2.39063	2.3547	2.27632	2.39267	2.37651	2.37579	2.37881	2.40894	2.57233	2.33644	2.48591	2.37691	2.45419	2.37055	2.38879	2.48679	2.39216	2.36079	2.4647	2.47277	2.36409	2.32115	2.31595	2.40636	2.38403	2.40571	2.44566	2.3585	2.40443	2.41763	2.36991	2.3631	2.41042	2.45075	2.43261
1553015_a_at	3.17056	3.22528	3.26832	3.19407	3.25782	3.18161	3.27387	3.30104	3.22842	3.2048	3.32066	3.30749	3.44126	3.13763	3.28445	3.20881	3.21399	3.17571	3.20298	3.31966	3.16104	3.16824	3.22306	3.12175	3.0886	3.29326	3.2064	3.20424	3.12346	3.16346	3.2629	3.07415	3.167	3.20578	3.3003	3.22498	3.11377	3.14376	3.13679	3.28268	3.2767	3.17139	3.24798	3.23971	3.11776	3.17797	3.13775	3.20518	3.21138
1553034_at	2.59794	2.63423	2.61085	2.6336	2.70685	2.54934	2.66245	2.79138	2.58061	2.51525	2.64406	2.47512	2.47715	2.53948	2.3566	2.5595	2.66558	2.57527	2.46983	2.59173	2.48939	2.77676	2.7542	2.54415	2.7072	2.52555	2.62032	2.6168	2.69961	2.58492	2.58576	2.76224	2.74001	2.46707	2.61264	2.47915	2.49072	2.47638	2.58477	2.52545	2.6363	2.59049	2.70693	2.64651	2.69273	2.56749	2.69068	2.54824	2.43455
1553043_a_at	2.89293	2.95176	3.03383	2.89341	2.84469	2.98519	2.86832	2.84425	2.90419	2.82397	2.91229	2.84443	2.97608	2.94597	2.8937	2.87034	2.84821	3.09587	2.8606	2.89746	2.85239	2.8524	2.84493	2.99295	2.87765	2.74114	2.86286	2.89394	2.71652	2.90291	2.92038	2.92077	2.99391	2.95347	2.77488	2.83788	2.90598	2.94334	2.88406	2.90799	2.83365	2.90247	2.99127	2.94417	2.93231	2.89548	2.86002	2.80662	2.81917
1553055_a_at	2.56064	2.4435	2.75982	2.37885	2.76445	2.39958	2.4913	2.87304	2.50237	2.64377	2.37743	2.08851	2.36774	2.67507	2.42383	1.95429	2.25615	2.65202	2.7072	2.73392	2.34584	2.60515	2.22183	2.88651	2.43722	2.33103	2.17901	2.62966	2.52236	2.45125	2.67043	2.88723	2.60617	2.46417	2.64954	2.59965	2.86083	2.46346	2.62622	2.36654	2.83322	2.8307	2.68747	2.14644	2.50367	2.79655	2.28384	2.3097	2.35945
1553058_at	2.48594	2.47922	2.58147	2.61551	2.47503	2.57989	2.5427	2.51454	2.57928	2.56956	2.57845	2.54256	2.6403	2.51154	2.56352	2.63803	2.49707	2.57581	2.49617	2.5321	2.57772	2.56495	2.47618	2.53857	2.53215	2.57447	2.54526	2.54132	2.52086	2.55243	2.56715	2.48086	2.49548	2.55059	2.49621	2.55631	2.52302	2.49787	2.59094	2.56584	2.43929	2.50945	2.51877	2.50812	2.54274	2.51438	2.57648	2.50819	2.49428
1553064_at	2.66858	2.60678	2.54591	2.54848	2.40418	2.58542	2.62153	2.50487	2.50864	2.48062	2.59247	2.61295	2.58297	2.55688	2.52665	2.61386	2.61465	2.52455	2.5816	2.63152	2.61351	2.6081	2.76902	2.57254	2.68915	2.59212	2.61338	2.52436	2.59002	2.53068	2.51462	2.58369	2.60516	2.58891	2.54458	2.64905	2.53768	2.6024	2.71938	2.52274	2.6404	2.48752	2.539	2.63653	2.62714	2.54272	2.72247	2.6058	2.58987
1553081_at	2.93966	2.98197	3.01023	3.00844	2.92961	3.08368	2.99334	2.91627	3.02228	3.04727	2.97147	3.01934	3.10384	2.96777	3.06388	3.03873	2.96823	2.96571	3.03499	2.99894	3.06074	3.01829	3.00463	2.98035	3.0272	2.97105	3.0639	2.97017	2.97769	2.96215	2.99916	2.93549	3.00242	3.09939	2.92697	3.03436	2.97436	2.93257	3.05898	3.03465	3.00003	2.97516	2.93976	3.02067	3.05424	3.10419	2.9526	3.03657	3.00933
1553082_at	2.5317	2.63775	2.57246	2.54149	2.491	2.64044	2.47455	2.53931	2.55275	2.61821	2.54195	2.61078	2.62072	2.60986	2.58229	2.60312	2.50536	2.63856	2.60713	2.54566	2.52212	2.54097	2.57184	2.60229	2.55896	2.65821	2.63648	2.60501	2.53097	2.60218	2.66805	2.56347	2.60176	2.68007	2.52403	2.59646	2.49105	2.66346	2.61203	2.61193	2.49628	2.58443	2.54314	2.55079	2.55118	2.60991	2.50587	2.50135	2.42723
1553089_a_at	2.80878	2.62076	2.70513	2.63973	3.02255	2.75092	3.08599	2.62571	2.73828	2.81452	2.877	2.78919	2.61063	2.88795	2.86438	2.74575	2.91159	2.93229	2.99748	2.7253	2.85307	2.7155	2.51133	2.72825	2.67187	2.73568	2.83538	2.89289	2.61632	2.81433	2.72958	3.11262	2.53333	2.62577	2.86847	2.63304	2.89958	2.68228	2.67906	2.80636	2.56682	2.60626	2.71187	2.6562	2.60938	3.05753	2.57859	2.76855	2.82089
1553099_at	2.97507	2.86958	2.78259	3.05814	3.11119	2.86672	2.9266	3.0102	3.02735	3.05901	2.96963	3.06611	2.74014	3.01185	2.85045	3.04014	3.10375	2.95033	3.10959	2.99022	3.05003	3.0732	3.07192	2.99223	2.85561	3.14466	3.22495	2.95176	3.06578	2.94369	2.99068	3.08714	2.77092	2.69547	3.00155	3.28854	2.9109	2.98243	2.89052	3.01589	2.84451	3.01187	2.99198	2.84007	2.94055	3.07658	2.95014	3.1134	2.94148
1553102_a_at	2.49566	2.64607	2.43926	2.51662	2.4682	2.60648	2.61851	2.64889	2.23696	2.52258	2.37116	2.47804	2.24989	2.63209	2.44068	2.31581	2.33494	2.6628	2.48498	2.56297	2.2835	2.41332	2.45719	2.51543	2.44661	2.32714	2.46691	3.15551	2.51484	2.61236	2.38508	2.56123	2.69687	2.34835	2.53579	2.2533	2.41729	2.37908	2.9775	2.39598	2.47651	2.62746	2.54699	2.60794	2.50285	2.24944	2.52105	2.46765	2.40477
1553105_s_at	2.94838	3.00088	3.24852	3.22186	3.3668	2.94906	3.31986	3.34054	3.26059	3.30189	3.11299	2.93446	3.2792	3.29213	3.34248	3.17576	3.20322	3.13687	3.2201	3.25401	3.18616	3.28056	3.15178	3.26219	3.20176	2.91155	3.07462	3.02111	3.25164	3.05845	3.12684	3.26822	3.4869	3.2614	3.25273	3.18862	3.41131	2.92528	3.05157	3.34138	3.33761	3.26243	3.35919	3.19495	3.37052	3.3814	2.98814	3.28963	3.36429
1553106_at	2.35052	2.73841	2.60517	2.52765	2.92217	2.37912	2.64026	2.92017	2.66767	2.7327	2.60492	2.45965	2.4637	2.66928	2.44856	2.51336	2.4461	2.57906	2.65996	2.79264	2.76384	2.755	2.44591	2.63977	2.5634	2.53245	2.50317	2.73967	2.41943	2.65751	2.54613	2.46358	2.83549	2.66558	2.7941	2.64507	2.89632	2.36217	2.37521	2.78576	2.3897	2.9393	2.78439	2.36866	2.70172	2.59667	2.55084	2.74728	2.62312
1553107_s_at	2.82886	2.73968	2.75936	2.8434	2.8726	2.81613	2.82161	2.8683	2.80617	2.76436	2.78959	2.74791	2.83653	2.84478	2.79182	2.87121	2.73644	2.8831	2.77288	2.87471	2.81218	2.87213	2.77246	2.83968	2.75225	2.85554	2.77141	2.82361	2.72516	2.83932	2.75564	2.778	2.86922	2.80697	2.82794	2.82154	2.85747	2.82581	2.94501	2.80048	2.77663	2.93674	2.83487	2.81551	2.80148	2.79261	2.79148	2.83184	2.87822
1553108_at	2.49335	2.59189	2.70172	2.56106	2.91152	2.47639	2.67347	2.89956	2.7185	2.77737	2.53202	2.60277	2.55925	2.61459	2.55996	2.58641	2.5762	2.54134	2.66294	2.74101	2.72889	2.81243	2.35374	2.68552	2.53311	2.53179	2.62802	2.69416	2.56087	2.62603	2.65338	2.60528	2.84928	2.63217	2.66888	2.64784	2.89713	2.40684	2.51922	2.66312	2.6132	2.83254	2.71604	2.39755	2.76826	2.6403	2.44794	2.59684	2.62638
1553111_a_at	2.70255	2.73434	2.64539	2.70241	2.78774	2.64309	2.61376	2.88054	2.74265	2.97397	2.80555	2.90721	2.67637	2.84449	2.60813	2.77058	2.7737	2.89475	2.74368	2.72085	2.81037	2.93868	2.8048	2.76264	2.71881	2.98582	2.92212	2.71908	3.07086	2.65873	2.71814	2.61986	2.7208	2.87875	2.89038	2.73272	2.71177	2.85996	2.81924	2.67763	2.68489	2.87306	2.68635	2.6505	2.6993	2.93078	2.70197	2.75655	2.71865
1553112_s_at	2.78076	2.97743	2.8678	2.93182	2.94023	2.66973	3.07216	3.08885	2.83482	2.94807	2.86112	3.02606	2.78601	3.05163	2.87769	2.72102	2.90329	2.84864	2.84008	3.04216	2.88784	2.94648	2.98048	2.93921	2.96384	2.81908	3.07452	2.90995	3.04996	2.94026	2.81252	2.88823	3.07808	2.97891	2.94623	2.95874	2.93682	2.74683	2.75202	2.94123	3.20345	2.86582	2.98323	2.88796	2.91489	3.01601	2.9242	2.89528	2.89339
1553113_s_at	2.99883	3.11984	2.94403	3.05443	2.94101	2.9147	3.0322	3.08613	2.94906	2.99336	2.99802	3.05756	2.6625	2.97654	2.90895	2.8082	3.0115	3.01691	2.88136	2.99866	3.00273	2.91572	2.95661	2.95778	3.00153	3.01792	3.19482	2.94055	3.13258	2.95506	2.95242	2.92903	3.08931	3.02201	3.01262	2.99903	2.98998	2.85716	2.77094	3.03096	3.20295	2.90927	2.98689	2.98923	2.7246	3.06571	2.96006	2.86207	2.93723
1553114_a_at	3.11789	3.04772	3.12467	3.07105	3.04782	3.18451	3.1181	3.0111	3.18294	3.12341	3.16821	3.13923	3.17216	3.06886	3.24954	3.12827	3.02485	3.09282	3.08931	3.07595	3.21628	3.09144	3.03411	3.0556	3.13405	3.10069	3.11763	3.07294	3.05477	3.06987	3.13955	2.99789	3.23969	3.16506	3.05228	3.13617	3.17709	3.04625	3.1521	3.17312	3.10821	3.10326	3.12175	3.11757	3.25221	3.15958	3.03216	3.17808	3.10203
1553117_a_at	2.9937	3.05559	3.16998	2.84862	3.21776	3.01271	3.16509	3.26937	3.09788	3.13487	3.16173	3.16363	2.98782	3.07481	3.05343	2.95918	3.09119	3.12941	3.1487	3.1844	3.0837	3.12687	3.06791	3.28285	3.05715	2.87608	3.0465	3.14579	3.152	3.17097	3.14998	3.13042	3.3699	3.16963	3.03417	3.1643	3.18942	3.03684	3.01949	3.03438	3.24075	3.23473	3.20814	3.08527	3.20705	3.12274	3.12756	2.95288	3.11704
1553118_at	2.86877	2.9279	2.97294	3.09531	3.12507	2.92418	2.93731	3.0843	3.06404	3.10501	2.90611	3.05136	3.03096	3.10019	3.07405	3.04239	3.08037	2.98664	3.01198	2.95046	3.04119	3.08166	3.07236	3.02779	3.02888	3.01936	3.10706	2.9469	2.9986	2.95867	3.04752	3.03516	2.9864	3.09453	3.00508	3.13941	2.93081	2.93984	3.06622	2.91122	2.94849	3.09833	3.15458	2.9436	3.1342	3.062	2.979	3.02343	3.00996
1553122_s_at	2.22188	2.1244	2.47657	2.30269	2.81165	2.23907	2.44293	2.813	2.40062	2.75803	2.1852	2.37916	2.1883	2.36797	2.28431	2.33756	2.22815	2.28817	2.35121	2.30183	2.33419	2.57476	2.05824	2.32295	2.23023	2.25982	2.27115	2.42868	2.70961	2.31122	2.33402	2.41628	2.79564	2.42984	2.51139	2.31362	2.69528	2.23847	2.2271	2.3449	2.39088	2.60285	2.63108	2.10566	2.36828	2.39488	2.22393	2.23754	2.19818
1553123_at	2.5674	2.52912	2.2993	2.65949	2.37274	2.34434	2.46419	2.33565	2.31204	2.23943	2.41813	2.38516	2.35409	2.42755	2.24275	2.50219	2.50892	2.24289	2.27301	2.53431	2.37236	2.45926	2.74599	2.32696	2.60488	2.36852	2.45603	2.23888	2.44895	2.43087	2.31105	2.51755	2.461	2.26494	2.41281	2.28798	2.34922	2.38897	2.58951	2.21663	2.62465	2.22869	2.32742	2.50687	2.45228	2.24906	2.5484	2.54061	2.4697
1553125_x_at	2.67736	2.7829	2.50504	2.75434	2.57242	2.56423	2.66025	2.55437	2.51444	2.47298	2.70126	2.57546	2.62402	2.5914	2.51916	2.68679	2.62023	2.51731	2.47474	2.70407	2.57337	2.57933	2.84429	2.51638	2.76845	2.59074	2.63945	2.49475	2.64837	2.62197	2.51082	2.73536	2.68574	2.53779	2.55749	2.50905	2.47668	2.63513	2.7857	2.51133	2.71488	2.48967	2.55313	2.70692	2.60724	2.46507	2.70459	2.65029	2.68145
1553127_a_at	2.30465	2.31798	2.18227	2.41963	2.41353	2.24959	2.24482	2.2417	2.19597	2.1535	2.34097	2.24659	2.25242	2.32475	2.21022	2.18486	2.3196	2.15072	2.20403	2.28144	2.29639	2.29787	2.3718	2.1745	2.42383	2.22884	2.23737	2.16319	2.30127	2.18796	2.24266	2.42327	2.46114	2.17502	2.34307	2.18558	2.26892	2.22436	2.31538	2.2021	2.22733	2.2149	2.1921	2.31815	2.29034	2.2093	2.30979	2.34933	2.3535
1553129_at	1.8387	1.86059	2.0124	1.80896	1.88571	1.96161	1.86703	1.88238	2.01317	1.94996	1.83194	1.96386	1.92606	1.85284	1.91525	1.91836	1.8772	1.95334	1.92023	1.79157	1.92525	1.89081	1.80896	1.95291	1.80453	1.8833	1.84411	1.95479	1.87774	2.04176	1.98541	1.91273	1.80166	2.0492	1.83271	1.88399	1.89052	1.95145	1.82349	2.02705	1.88485	1.94935	1.88768	1.86406	1.86773	1.92188	1.88028	1.88768	1.89607
1553132_a_at	3.1686	3.16392	2.58061	3.01176	3.00818	2.72734	3.11644	3.06756	2.90154	3.10868	3.29912	3.01804	3.08267	2.71342	3.16231	3.06466	2.84632	2.9954	2.95258	3.27587	3.00961	3.09843	2.88326	3.07234	3.01067	2.88468	3.00122	3.01573	2.8661	2.86495	3.14942	2.98671	3.16544	2.82917	3.14988	2.75243	3.12722	2.84044	3.06068	3.02209	3.10391	3.24018	3.26873	2.8616	3.18244	2.84011	2.93239	3.09797	3.01604
1553133_at	2.65891	2.69365	2.68893	2.64691	2.66608	2.68379	2.90035	2.82087	2.88625	2.58242	2.52375	2.64632	2.63945	2.79665	2.71976	2.59465	2.63028	2.73168	2.47518	2.47975	2.59677	2.73689	2.479	2.67796	2.62142	2.84142	2.65343	2.85065	2.56589	2.66844	2.70168	2.80267	2.69597	2.6031	2.81417	2.76188	2.6101	2.64709	2.73437	2.60117	2.8232	2.66759	2.6181	2.56074	2.42251	2.62241	2.53796	2.57831	2.76925
1553138_a_at	2.64736	2.20158	2.32819	2.46617	2.19282	2.23939	2.44731	2.38773	2.26339	2.25749	2.59984	2.28262	2.26686	2.53351	2.49693	2.6599	2.77271	2.52689	2.6846	2.29209	2.28291	2.36837	2.53179	2.27393	2.18835	2.75145	2.31876	2.34747	2.54309	2.38428	2.58443	2.42369	2.29819	2.18298	2.39499	2.18894	2.27636	2.62754	2.10136	2.36948	2.20246	2.25913	2.17551	2.26546	2.22452	2.6858	2.25654	2.50812	2.4049
1553140_at	2.10136	2.31167	2.06871	2.1623	2.09232	1.96784	2.10182	1.99946	2.00827	2.05271	2.11992	2.10444	2.01975	2.04975	2.00488	2.06371	2.05673	2.1063	1.93263	2.02388	1.97795	2.11404	2.19138	2.2701	2.16766	2.08056	2.10005	2.01743	2.0989	2.18479	1.97129	2.08671	2.07224	2.04957	2.14524	2.02848	2.16511	2.08126	2.19044	2.05801	2.24389	2.10221	1.9524	2.06584	2.17764	2.06263	2.19479	1.99917	2.11488
1553142_at	1.96581	2.12771	2.5106	1.97596	1.97842	1.87443	2.13429	2.2242	2.03182	2.04632	2.27798	1.87374	1.90612	2.07211	1.84759	1.97645	2.09605	2.3621	1.99969	2.07649	2.04749	1.92641	1.96135	2.40944	2.11234	1.78939	2.00031	2.11264	2.09451	2.25039	2.03103	2.38685	2.4436	2.1732	2.18582	1.84544	2.09348	1.99969	1.88372	2.06604	2.36128	2.25556	2.18858	2.01331	2.07793	2.03274	1.96968	1.92291	2.02055
1553148_a_at	2.48287	2.59354	2.7465	2.68039	2.99059	2.64347	2.79824	2.86099	2.6859	3.05318	2.6434	2.82431	2.5981	2.73075	2.52516	2.66301	2.61825	2.6839	2.75361	2.71317	2.74138	2.87767	2.64435	2.74793	2.7383	2.53865	2.57016	2.83607	2.84799	2.66803	2.60246	2.68085	3.08536	2.7177	2.79788	2.57195	2.92079	2.41593	2.68685	2.58238	2.96931	2.94579	2.91894	2.67088	2.81289	2.64451	2.67878	2.68068	2.69051
1553157_at	2.68308	2.67153	2.51913	2.72469	2.45548	2.53134	2.61205	2.50799	2.5163	2.50404	2.58682	2.56277	2.52209	2.56443	2.54765	2.54416	2.57771	2.51954	2.55419	2.62609	2.57333	2.57371	2.64667	2.52747	2.56846	2.58577	2.53359	2.51509	2.61902	2.51467	2.50014	2.58327	2.6324	2.55254	2.54378	2.51144	2.51021	2.61208	2.60772	2.54941	2.58427	2.49623	2.44238	2.58389	2.61922	2.52972	2.57811	2.58036	2.53379
1553158_at	2.86225	2.95395	2.83402	2.87563	2.71766	2.70644	2.88985	2.91213	2.74128	2.80742	3.08951	2.81836	2.83459	2.81611	2.75808	2.77528	2.81827	2.76528	2.98204	2.68446	2.79873	2.91813	2.92733	2.7225	2.8009	3.01538	2.94776	2.66639	2.83504	2.82305	2.74634	2.80764	2.92699	2.76821	2.82756	2.70798	2.74143	2.88585	3.24258	2.67213	2.64228	3.02392	2.94487	2.79169	2.73572	2.79304	2.81855	2.9139	2.85769
1553159_at	2.79199	2.78148	2.7981	2.82025	2.75952	2.78682	2.93099	2.76234	2.81105	2.87128	2.81145	2.81633	2.84767	2.77539	2.83676	2.84774	2.80489	2.77459	2.83919	2.80199	2.78948	2.85893	2.8073	2.79531	2.94356	2.81231	2.88569	2.78073	2.74445	2.74954	2.76773	2.78381	2.81227	2.84733	2.79844	2.93615	2.7892	2.75062	3.13057	2.80025	2.82397	2.76711	2.79842	2.79198	2.82179	2.79925	2.8475	2.85308	2.80769
1553163_at	2.84082	2.87526	2.91085	2.82692	2.87154	2.93566	2.88341	2.8622	2.93136	2.90823	2.82444	2.90644	2.95082	2.89133	3.03149	2.86382	2.85882	2.90461	2.98043	2.87984	2.91667	2.97763	2.88832	2.85728	2.86818	2.85486	2.92884	2.9139	2.87422	2.83707	2.93121	2.85628	2.87325	2.87908	2.90257	2.94967	2.95245	2.83592	2.92302	2.9533	2.81611	2.87649	2.91472	2.94872	3.06663	2.99182	2.86319	2.87518	2.90833
1553165_at	2.57648	2.61405	2.56347	2.48629	2.53149	2.48342	2.57656	2.53907	2.41522	2.42993	2.51676	2.51041	2.5803	2.58209	2.50337	2.61722	2.63299	2.53456	2.6214	2.61369	2.47891	2.57412	2.73257	2.55047	2.55082	2.49166	2.51992	2.42631	2.54704	2.50346	2.43283	2.68143	2.61413	2.48809	2.5324	2.50512	2.55929	2.52795	2.71161	2.55691	2.62592	2.44411	2.50917	2.53984	2.51374	2.53381	2.61111	2.57197	2.5342
1553177_at	2.68277	2.79272	2.77943	2.72746	2.67724	2.71946	2.61656	2.61269	2.72776	2.76738	2.82145	2.66761	2.68151	2.69453	2.73622	2.66261	2.6024	2.84093	2.67323	2.63848	2.65837	2.63846	2.65155	2.68073	2.66085	2.7155	2.71656	2.6551	2.64273	2.65497	2.75307	2.61355	2.72577	2.69559	2.61376	2.72693	2.75101	2.57702	2.64642	2.70036	2.66834	2.66439	2.66976	2.64356	2.63928	2.69475	2.62557	2.59851	2.61815
1553179_at	2.48617	2.4402	2.58066	2.53262	2.60943	2.53503	2.41453	2.45502	2.52362	2.48178	2.4966	2.47876	2.49884	2.93588	2.51985	2.44024	2.70985	2.47871	2.48823	2.52744	2.52558	2.53865	2.58549	2.47162	2.48953	2.83619	2.72889	2.44353	2.48256	2.5264	2.53319	2.51007	2.44628	2.46647	2.52236	2.43217	2.46317	2.51031	2.4183	2.47328	2.47636	2.43336	2.42894	2.51452	2.4954	2.60236	2.46818	2.47801	2.57126
1553180_at	1.76999	1.69815	1.75833	1.74322	1.83657	1.82676	1.71003	1.75055	1.80134	1.752	1.80577	1.78702	1.77782	2.06121	1.70627	1.7447	1.86082	1.74865	1.78403	1.71353	1.74997	1.75267	1.72054	1.70883	1.8012	2.04549	1.93547	1.73281	1.78672	1.82761	1.75503	1.76105	1.731	1.71765	1.76947	1.7545	1.71979	1.82726	1.71723	1.73538	1.71353	1.71122	1.79886	1.70627	1.77914	1.77276	1.70784	1.66986	1.78818
1553185_at	3.08601	3.12451	3.17432	3.12839	3.38836	3.27797	3.14367	3.26209	3.33595	3.26066	2.95057	3.45642	3.28677	3.40916	3.12089	3.0038	3.18504	3.16264	3.3777	3.3823	3.30263	3.24757	3.30601	2.97298	3.25848	3.21655	3.32288	3.19291	3.55018	3.2735	3.23259	3.17486	3.08508	3.36045	3.39298	3.32866	3.10513	3.20875	2.99899	3.47896	3.20122	3.42302	3.03496	2.9953	3.04424	3.23041	3.08424	3.38052	3.18471
1553186_x_at	3.05664	3.08149	3.13722	3.09267	3.33673	3.22201	3.07265	3.20761	3.30085	3.22587	2.87839	3.42566	3.22634	3.34703	3.02538	2.96606	3.17489	3.12651	3.34763	3.34146	3.27234	3.1972	3.31038	2.89492	3.19607	3.24675	3.28498	3.1518	3.50744	3.21976	3.19042	3.14046	3.02199	3.33386	3.33889	3.30066	3.06481	3.18539	2.92949	3.45873	3.13452	3.3858	2.97906	2.91284	2.97151	3.20428	3.02274	3.32945	3.1322
1553192_at	2.20268	2.23939	2.23842	2.18117	2.42051	2.26601	2.24133	2.5465	2.36238	2.52482	2.28564	2.34814	2.27243	2.3829	2.24851	2.14865	2.30975	2.21484	2.3392	2.32244	2.24974	2.59585	2.17406	2.31139	2.30251	2.21657	2.51187	2.34803	2.33045	2.21119	2.34555	2.29912	2.26443	2.21433	2.28679	2.29338	2.367	2.16816	2.22167	2.1624	2.20684	2.46845	2.44683	2.28928	2.41597	2.38963	2.11222	2.21098	2.19922
1553193_at	2.12189	2.06311	1.92446	1.94148	1.95067	2.00396	1.90215	2.12743	2.03814	2.19182	2.02026	2.13048	1.73065	2.21393	1.7627	1.907	2.21887	1.90144	1.84004	1.9307	1.92246	2.33543	1.96112	1.96814	2.22896	2.10874	2.32754	2.00009	2.06095	1.83542	2.04562	1.95721	2.00658	1.8489	1.88461	1.94355	1.7941	1.95772	1.90202	1.76702	1.79087	2.0877	2.07246	2.1845	1.88654	1.98534	1.98645	1.84748	1.85734
1553199_at	1.85468	1.83813	1.71765	2.06899	1.86191	1.79934	1.83953	1.82114	1.6994	1.70832	1.96284	1.74032	1.76329	1.85538	1.67669	1.8029	1.92606	1.78319	1.69652	1.90746	1.75619	1.82712	2.35473	1.74116	1.84623	1.87332	1.76766	1.74363	1.90746	2.05271	1.72175	1.81596	2.0292	1.71979	1.87066	1.71539	1.80866	1.82738	1.92348	1.69815	1.88446	1.79244	1.76004	1.86783	1.869	1.72251	1.97612	1.89883	1.87943
1553202_at	2.33133	2.4224	2.03669	2.71838	2.54342	2.2685	2.51438	2.55673	2.33373	2.31581	2.26153	2.33747	2.10796	2.46383	2.07742	2.49725	2.54981	2.13669	2.31274	2.38871	2.21157	2.2855	2.18969	2.05761	2.27912	2.30767	2.41504	2.20925	2.39077	2.2757	2.15677	2.48547	2.21016	2.32194	2.28409	2.29683	2.41382	2.47852	2.55446	2.25725	2.39969	2.60971	2.42569	2.20909	2.19879	2.41563	2.30783	2.61451	2.52136
1553211_at	2.46605	2.51895	2.53915	2.56495	2.51457	2.56177	2.58908	2.53828	2.51136	2.57706	2.50474	2.51212	2.56765	2.55105	2.50079	2.5551	2.54848	2.47508	2.57309	2.49088	2.51543	2.57794	2.50621	2.5679	2.50386	2.5063	2.52166	2.5769	2.59301	2.54593	2.65474	2.47563	2.51169	2.60376	2.51512	2.51379	2.55975	2.69872	2.63443	2.52587	2.51076	2.54731	2.4389	2.71808	2.48647	2.57842	2.50401	2.5555	2.57437
1553212_at	2.97352	2.89438	2.8945	2.9051	2.7916	2.89079	2.90348	2.89047	3.0226	2.91817	3.02592	2.93725	2.89506	2.88322	2.96835	2.9214	2.91534	2.8838	2.88951	2.9074	2.94256	2.87693	2.89927	2.87115	2.92261	2.94576	2.95836	2.84786	2.96399	2.95744	2.94411	2.88802	2.89277	2.92925	2.87173	2.93994	2.91643	2.89378	2.90292	2.87554	2.95379	2.82903	2.8174	3.013	2.88472	2.83237	2.88368	2.89067	2.88458
1553214_a_at	1.77966	1.77696	1.7393	1.79157	1.7748	1.84447	1.83447	1.72401	1.76589	1.74335	1.76168	1.74142	1.77254	1.78121	1.74686	1.78658	1.72135	1.78036	1.71353	1.72612	1.73666	1.79951	1.82653	1.72363	1.74061	1.93154	1.80281	1.76347	1.77062	1.71811	1.78285	1.7579	1.75647	1.77062	1.78799	1.76149	1.70652	1.78021	1.78253	1.70068	1.80166	1.79607	1.77208	1.77262	1.78939	1.77621	1.81852	1.70627	1.85502
1553216_at	2.58231	2.25605	2.46572	2.35709	2.6089	2.36507	2.42451	2.53512	2.35912	2.4662	2.48788	2.54765	2.41298	2.37495	2.462	2.14392	2.41932	2.44492	2.46385	2.55171	2.50207	2.58595	2.19793	2.46768	2.28049	2.37334	2.42573	2.58595	2.48584	2.48418	2.54908	2.53644	2.61791	2.44883	2.61113	2.36517	2.64082	2.2629	2.18779	2.38093	2.70524	2.56295	2.56042	2.31563	2.50914	2.42981	2.29544	2.37239	2.39287
1553217_s_at	2.63196	2.35293	2.42734	2.38382	2.59831	2.24005	2.42138	2.50782	2.33041	2.43855	2.55002	2.52187	2.34839	2.39605	2.36789	2.28386	2.43472	2.45538	2.34624	2.59214	2.47523	2.5597	2.412	2.41281	2.47174	2.36048	2.42719	2.51327	2.42581	2.46519	2.4444	2.52577	2.61297	2.33626	2.61801	2.30951	2.54334	2.30997	2.26892	2.36213	2.71181	2.53255	2.4816	2.43584	2.50276	2.35732	2.45027	2.4224	2.39979
1553218_a_at	3.2098	3.19571	3.3132	3.32414	3.4287	3.32143	3.39663	3.35859	3.34395	3.36394	3.24779	3.37039	3.31028	3.45331	3.36959	3.25499	3.3408	3.30716	3.43807	3.34399	3.40253	3.39678	3.30877	3.28831	3.39643	3.39025	3.39483	3.36651	3.44973	3.34658	3.26948	3.43073	3.26252	3.36062	3.28886	3.36643	3.2785	3.31008	3.28221	3.34771	3.31639	3.36058	3.3054	3.27334	3.42949	3.4955	3.31209	3.32429	3.28581
1553225_s_at	2.44353	2.46538	2.57714	2.60857	2.95377	2.54112	2.53979	2.76748	2.48445	2.62635	2.50967	2.62968	2.42506	2.54608	2.5297	2.58626	2.52302	2.50574	2.55529	2.64731	2.64681	2.56572	2.55285	2.57725	2.53743	2.28459	2.56165	2.55439	2.62596	2.64328	2.58671	2.66448	2.55762	2.4956	2.63367	2.56223	2.65844	2.42008	2.3349	2.5	2.73383	2.70985	2.5791	2.50005	2.56407	2.50159	2.45387	2.38914	2.6024
1553228_at	2.42884	2.29338	2.13041	2.18921	2.45344	2.20452	2.28172	2.04412	2.43809	2.35945	2.10055	2.37743	2.00404	2.11335	2.17901	2.0673	2.20283	2.11328	2.38749	2.1544	2.30136	2.26457	2.09276	2.26196	2.55118	2.44718	2.2944	2.4996	2.34985	2.30144	2.21098	2.14914	2.10808	2.1178	2.34192	2.39454	2.37259	2.07773	2.40775	2.42369	2.13538	2.56507	2.28637	2.22177	2.12771	2.47266	2.20014	2.41177	2.36199
1553229_at	2.88057	3.0073	3.0037	2.90608	2.87276	2.81475	2.98914	3.05496	2.98984	2.97871	2.95386	3.02177	2.86802	2.94599	3.09419	3.26007	3.02218	2.93149	2.91427	2.98167	2.80739	3.03871	2.92517	2.92718	3.01794	3.02775	3.18017	3.02523	2.94388	2.89147	3.01686	2.89512	2.90082	2.95533	3.02346	3.07254	2.88211	2.99346	2.83839	2.97776	2.93825	2.92203	2.91505	3.05676	2.94237	3.00766	2.94473	2.94438	2.99198
1553243_at	2.81938	2.70292	3.11116	2.5006	2.65761	2.75162	2.77076	2.73941	2.87278	2.55287	2.53907	2.5255	2.38604	2.441	2.41193	2.37079	2.46909	2.81844	2.50777	2.67347	2.48566	2.49805	2.65256	3.17304	2.8221	2.54358	2.55309	2.68823	2.40261	2.67023	2.44245	2.83497	2.50981	2.71554	3.11888	2.71272	2.46798	2.66322	2.44794	3.18035	2.97461	2.53997	2.5317	2.45677	2.44507	2.53247	2.64501	2.93229	3.0092
1553247_a_at	2.78718	2.83916	2.53717	2.59847	2.5127	2.4804	2.43997	2.74559	2.69218	2.71649	2.72252	2.85146	2.32363	2.72519	2.44612	3.04301	3.1281	2.65747	2.69879	2.59969	2.65998	2.88446	2.65187	2.55437	2.55673	3.23523	2.81265	2.76486	2.72746	2.51306	2.7435	2.44476	2.47446	2.48493	2.49036	2.6632	2.63714	2.60486	2.55102	2.42627	2.25222	2.57398	2.40503	2.7401	2.5147	2.73841	2.47554	3.04253	2.53538
1553252_a_at	2.62836	2.63669	2.58103	2.73137	2.73225	2.6954	2.75059	2.74129	2.66584	2.61072	2.63896	2.64708	2.67594	2.69937	2.68032	2.68436	2.62869	2.79103	2.64986	2.64365	2.64851	2.74278	2.66971	2.62155	2.58119	2.84071	2.72331	2.6022	2.69131	2.52217	2.61722	2.74714	2.82101	2.70816	2.82666	2.67611	2.90773	2.64041	2.62628	2.70492	2.67438	2.64417	2.80013	2.69821	2.57363	2.74819	2.68873	2.69671	2.6532
1553265_at	2.36619	2.28916	2.37007	2.5916	2.36611	2.3957	2.46373	2.25343	2.22457	2.3857	2.4019	2.3371	2.28812	2.36347	2.35712	2.46036	2.36339	2.49889	2.48002	2.36318	2.20115	2.30939	2.43929	2.34775	2.40983	2.46542	2.36314	2.26386	2.32141	2.41932	2.38535	2.38769	2.37838	2.24478	2.35782	2.32342	2.54541	2.31006	2.41534	2.45818	2.34127	2.21006	2.37216	2.37721	2.40915	2.2552	2.29759	2.42993	2.43675
1553269_at	2.52135	2.56546	2.84431	2.55628	2.94082	2.25734	2.78957	2.55704	2.50636	2.4105	2.65932	2.92616	2.4673	2.56706	2.55681	2.60421	2.6799	2.65508	2.41506	2.6496	2.26494	2.56803	2.30197	2.28214	2.69831	2.83949	2.38991	2.65537	2.52392	2.69805	2.58621	2.56625	2.15105	2.49755	2.72471	2.80083	2.62519	2.5872	2.37274	2.68242	2.79663	2.61199	2.73408	2.44211	2.54051	2.80793	3.12419	2.27195	2.95057
1553271_at	1.8318	1.85551	1.96882	1.96976	1.93173	1.92465	1.98394	1.96268	1.93926	2.01442	1.78361	1.89411	1.96936	2.00068	1.90075	1.90448	1.96229	1.99604	2.06106	1.91203	1.88362	1.86033	1.88832	2.04458	1.88272	1.94714	1.90467	2.02388	1.92495	1.86861	1.98603	1.93812	1.91224	1.91431	1.93812	2.0553	1.96077	1.93239	1.86916	2.05073	1.90689	1.96976	1.88822	1.88446	1.8833	1.9322	1.89638	1.91167	1.907
1553275_s_at	2.32624	2.19289	2.42251	2.22585	2.24784	2.36934	2.25634	2.23514	2.28844	2.31859	2.23588	2.2572	2.2346	2.27759	2.23495	2.20126	2.34064	2.3327	2.3075	2.17712	2.33756	2.16609	2.21057	2.42638	2.21267	2.217	2.24062	2.28072	2.24767	2.25785	2.39187	2.09713	2.28	2.38023	2.26344	2.28455	2.22621	2.20072	2.16218	2.37699	2.23074	2.21853	2.26375	2.21769	2.22416	2.30166	2.21315	2.2372	2.22288
1553292_s_at	2.47995	2.34209	2.35836	2.68612	2.53336	2.55132	2.53929	2.59638	2.57904	2.26153	2.78274	2.48638	2.5228	2.64556	2.5017	2.577	2.56223	2.59454	2.66148	2.29499	2.31599	2.32459	2.47888	2.45114	2.2501	2.75109	2.39969	2.61088	2.28849	2.78208	2.70124	2.7785	2.46554	2.43093	2.56535	2.4409	2.41482	2.87107	2.22558	2.54085	2.553	2.48984	2.83043	2.68369	2.45647	2.51522	2.4671	2.32547	2.67862
1553297_a_at	3.04331	3.06439	3.11779	2.98938	2.96807	3.12819	3.27064	3.03973	2.97343	3.04328	3.11609	2.97479	3.14161	3.08381	3.18769	3.08193	2.98575	3.28448	3.02833	3.04274	3.05231	3.06602	3.38683	3.05921	3.04471	3.03725	2.97062	3.08842	2.9953	3.03422	3.04483	3.15355	3.076	3.12663	2.97832	3.02909	3.07886	3.09554	2.98174	3.07741	3.14485	3.02978	3.16848	3.04757	3.18815	3.04834	3.03192	3.00689	2.95345
1553298_at	1.98159	1.96318	1.86875	1.92392	1.90796	1.8332	2.00799	1.92023	1.90593	1.89108	1.92756	1.92212	2.00854	1.89127	1.89798	1.92756	1.96306	1.86059	1.88922	1.89571	1.85981	1.87818	1.96917	1.89928	2.0417	2.01721	1.96261	1.87169	1.87244	1.92533	1.89928	1.99453	1.88922	1.86533	1.94444	1.87035	1.87298	1.86047	2.06822	1.853	1.9648	1.89991	1.93852	1.8651	1.91077	1.87254	1.95079	1.92614	1.92515
1553299_at	2.07721	1.96261	2.01274	2.04749	2.18889	2.04749	2.1586	1.98423	2.5946	2.15616	2.0097	2.44341	2.0479	1.98092	2.13822	2.00929	2.00098	2.06665	2.05508	2.03189	2.15706	2.02455	1.88613	2.137	2.11177	1.96968	2.11887	2.29942	1.99794	2.09559	2.34914	2.03787	2.30309	2.06604	2.26453	1.99715	1.94121	2.02894	2.28093	2.05073	1.95266	2.26752	2.19323	2.08539	1.97455	2.05413	2.00841	2.02793	2.21811
1553300_a_at	2.48339	2.54627	2.50757	2.48895	2.44621	2.39958	2.53142	2.50887	2.47549	2.43835	2.518	2.51063	2.45642	2.43244	2.51151	2.51119	2.44453	2.54622	2.42265	2.55678	2.52768	2.43932	2.43848	2.48112	2.50017	2.46331	2.43916	2.47699	2.47168	2.54947	2.56667	2.47378	2.64865	2.55344	2.64849	2.47861	2.58068	2.42408	2.40811	2.51623	2.62473	2.47037	2.50367	2.41863	2.44631	2.46915	2.48728	2.38765	2.54955
1553304_at	2.61134	2.5829	2.56213	2.65646	2.61398	2.62134	2.66456	2.62813	2.69602	2.51057	2.57978	2.51355	2.5814	2.68344	2.63603	2.65218	2.62356	2.58675	2.60312	2.57106	2.60193	2.57643	2.59667	2.60973	2.59927	2.60066	2.59725	2.58041	2.60099	2.47893	2.71766	2.65241	2.55487	2.62557	2.59335	2.79151	2.60323	2.61231	2.66815	2.6526	2.65299	2.58638	2.63838	2.53608	2.63335	2.64623	2.50121	2.70729	2.7028
1553306_at	2.69896	2.65044	2.75203	2.73986	2.67227	2.8102	2.60029	2.56999	2.70867	2.69688	2.66398	2.71317	2.76266	2.6888	2.74637	2.64548	2.70278	2.66883	2.76142	2.58756	2.76582	2.63747	2.5766	2.66743	2.65063	2.70282	2.72936	2.6437	2.68893	2.64927	2.729	2.66776	2.66003	2.7553	2.70753	2.73372	2.62738	2.73518	2.67914	2.71481	2.65362	2.6543	2.59684	2.63255	2.63301	2.75839	2.6107	2.68902	2.67896
1553310_at	2.09916	2.08342	2.11364	2.19464	1.96338	2.03189	2.2064	2.05337	2.05096	2.03503	2.11328	2.04893	2.18883	2.12991	2.04727	2.05109	2.23779	2.06796	2.01968	2.19094	2.11103	2.25398	2.40904	2.06672	2.1733	2.06963	2.07215	2.02845	2.09078	2.09084	2.02868	2.09413	2.12389	2.11981	2.08644	2.07296	2.05496	2.10485	2.13474	2.08497	2.17028	2.02207	2.11906	2.1404	2.1732	2.00267	2.19026	2.29603	2.11276
1553311_at	1.87526	1.93744	1.98152	1.88959	2.10312	1.99969	1.96245	1.87443	1.9353	1.96761	1.91702	1.94302	2.34919	2.06177	2.03503	1.9342	1.94081	2.09073	1.93034	1.87414	1.91817	1.8288	1.82326	1.92928	1.86815	1.91987	1.91193	2.00259	1.82247	1.96299	2.12709	1.89302	2.00915	1.8974	1.87664	1.90398	2.02524	1.74761	1.85479	1.94399	1.88524	2.20039	1.98952	1.83509	1.92631	1.93752	1.90541	1.75267	1.8771
1553313_s_at	2.6985	2.68249	2.65448	2.69926	2.67079	2.72099	2.81155	2.90164	2.72205	2.66632	2.73898	2.75406	2.85352	2.71879	2.79939	2.6852	2.72782	2.71629	2.63914	3.05659	2.60729	3.05453	2.79339	2.61935	2.57251	2.8267	2.5582	2.7171	2.64009	2.60366	2.74777	2.66227	2.97657	2.6385	2.81335	2.95075	2.6098	2.65588	2.71525	2.67451	2.80485	2.96849	2.76408	2.88466	2.65173	2.75781	2.70972	2.93925	2.67876
1553314_a_at	2.3427	2.3555	2.33015	2.39003	2.34498	2.33743	2.45822	2.30051	2.32723	2.35087	2.39006	2.35882	2.43858	2.34101	2.41391	2.41559	2.37048	2.2981	2.31677	2.4008	2.37433	2.35541	2.34463	2.35159	2.37033	2.35592	2.25794	2.34908	2.3922	2.36837	2.36723	2.35557	2.32421	2.34196	2.42807	2.34919	2.34919	2.33279	2.33264	2.36767	2.29736	2.3425	2.24653	2.32863	2.40403	2.3057	2.3369	2.43234	2.36897
1553315_at	2.33718	2.2415	2.23902	2.39439	2.39715	2.32585	2.33445	2.3067	2.28177	2.31686	2.31591	2.2945	2.36233	2.29867	2.36716	2.39618	2.29387	2.32521	2.38489	2.3592	2.26192	2.30441	2.417	2.21563	2.39751	2.36521	2.32236	2.26124	2.32333	2.34733	2.43904	2.39105	2.24389	2.3057	2.43887	2.27288	2.23286	2.35712	2.27234	2.41608	2.28356	2.31979	2.41987	2.30369	2.37014	2.32585	2.33865	2.48547	2.45905
1553321_a_at	2.44987	2.37224	2.40212	2.42032	2.48899	2.51212	2.32087	2.34847	2.5413	2.57069	2.35759	2.53097	2.40249	2.72428	2.64603	2.50101	2.46637	2.37864	2.66312	2.34641	2.4662	2.47292	2.40296	2.38433	2.34013	2.68758	2.7775	2.60503	2.96572	2.32577	2.46379	2.61104	2.39488	2.53028	2.49453	2.50346	2.42744	2.69341	2.34535	2.48436	2.33026	2.40932	2.48623	2.40053	2.40793	2.6639	2.34303	2.40257	2.41715
1553322_s_at	2.62702	2.573	2.55341	2.60641	2.64255	2.54566	2.57513	2.65391	2.6522	2.63146	2.59123	2.57772	2.50604	2.6749	2.62917	2.76662	2.60397	2.70877	2.63236	2.62551	2.55295	2.63119	2.66091	2.59868	2.52709	2.7219	2.58615	2.5907	2.68964	2.68423	2.55934	2.62191	2.57893	2.70961	2.65523	2.56277	2.69958	2.60913	2.62323	2.69172	2.66884	2.48566	2.65797	2.49579	2.58709	2.6918	2.65704	2.62058	2.76081
1553328_a_at	2.61877	2.56565	2.54855	2.78161	2.51885	2.60684	2.57195	2.52553	2.5946	2.61053	2.54963	2.62076	2.66997	2.59021	2.65387	2.5964	2.61501	2.5676	2.54435	2.6419	2.7041	2.58184	2.60721	2.62262	2.60257	2.50093	2.58567	2.59781	2.62312	2.52472	2.56935	2.54314	2.60113	2.60539	2.52923	2.56379	2.60371	2.58057	2.58166	2.56558	2.53396	2.57075	2.66739	2.63108	2.5586	2.60993	2.57165	2.56866	2.58699
1553348_a_at	2.70582	2.69706	2.81599	2.84086	2.97881	2.75772	2.88916	3.03938	2.81861	2.98411	2.86207	2.82389	2.83647	2.8528	2.94411	2.96633	2.83075	2.87923	2.82366	3.05767	2.95101	3.07671	2.772	2.88865	2.82408	2.66898	2.87826	2.83737	2.9106	2.89739	2.9888	2.94857	2.86491	2.69155	2.96811	2.88514	2.63827	2.7336	2.75473	2.83733	2.96582	2.9469	3.06328	2.74059	3.07444	2.89121	2.80717	2.84803	2.85109
1553349_at	2.48868	2.3698	2.5805	2.729	2.6633	2.50754	2.46085	2.41391	2.48717	2.46851	2.34455	2.40694	2.36689	2.71845	2.40883	2.52613	2.50146	2.46024	2.61578	2.25073	2.43113	2.37637	2.46358	2.48728	2.41511	2.7916	2.48166	2.36984	2.33524	2.51755	2.54526	2.66914	2.15334	2.45347	2.59989	2.55179	2.52105	2.58757	2.3956	2.61512	2.39864	2.47228	2.41843	2.34751	2.31451	2.57554	2.43346	2.65269	2.58374
1553352_x_at	2.74708	2.80918	2.84024	2.81877	2.75398	2.87941	2.6942	2.7658	2.80811	2.80411	2.80175	2.78578	2.81749	2.75032	2.81458	2.80449	2.76025	2.79627	2.77166	2.79856	2.7664	2.75111	2.81964	2.78636	2.83538	2.76597	2.7715	2.7586	2.74865	2.88963	2.78969	2.74585	2.87343	2.84222	2.72645	2.83039	2.74711	2.81826	2.77947	2.77753	2.71237	2.754	2.73906	2.80865	2.8696	2.75698	2.78194	2.86028	2.7993
1553354_a_at	2.99278	2.92725	3.09298	3.02839	3.063	3.02305	3.02773	2.96028	3.02265	3.06222	2.95609	3.0736	3.08819	3.05393	3.03922	3.05474	2.96392	2.98449	3.1187	2.98371	3.06564	3.07403	2.97882	2.95506	3.01679	2.99962	2.97618	2.98411	2.99423	2.9448	3.10024	2.94376	2.98694	3.13877	2.99439	3.06684	2.99307	2.95362	3.02169	2.95324	2.96141	2.93846	2.97165	2.98077	3.04014	3.08386	2.97036	2.97592	3.07314
1553365_at	2.01183	2.04424	2.02055	2.01253	2.09362	2.09526	2.01629	2.03373	2.03854	2.00389	2.06217	2.00348	2.10264	2.05915	2.12586	2.0735	2.01309	2.07619	2.05779	2.03587	2.01636	2.06744	2.02936	2.02524	2.05109	2.01048	2.03532	2.02564	2.03909	2.04307	2.13203	2.08004	1.94587	2.07749	2.02126	2.03608	2.10388	2.053	2.14282	2.07099	1.9502	2.0457	2.04521	2.02557	2.10211	2.07356	1.9991	2.10523	2.08459
1553367_a_at	2.89763	2.90973	2.86438	2.93747	2.8673	2.86183	2.93808	2.84192	2.82419	2.87976	2.94789	2.8279	2.93655	2.97248	2.90646	2.95529	2.86224	2.86618	2.83302	2.96404	2.93074	2.94151	2.98202	2.80931	2.99756	2.89592	2.91351	2.87769	2.88227	2.86241	2.80993	2.84772	2.83388	2.88693	2.86816	2.89233	2.90644	2.85685	2.97507	2.89343	2.89268	3.01211	2.85597	2.94603	2.93891	2.83989	2.89386	2.94967	2.90823
1553372_at	2.50602	2.51734	2.35583	2.6315	2.38322	2.34355	2.49651	2.37476	2.39006	2.3215	2.49356	2.40335	2.45276	2.48115	2.3967	2.48493	2.4399	2.38758	2.37284	2.5886	2.43809	2.4697	2.71101	2.38382	2.51609	2.44783	2.47035	2.33928	2.47915	2.42969	2.38678	2.4756	2.47639	2.44797	2.40941	2.39991	2.37564	2.47026	2.56722	2.35286	2.58424	2.34029	2.41084	2.46633	2.51339	2.39664	2.574	2.47206	2.47736
1553386_at	2.68263	2.624	2.7159	2.71213	2.67901	2.6371	2.70027	2.68246	2.72803	2.71521	2.72577	2.66699	2.6729	2.66979	2.67635	2.68632	2.72134	2.73972	2.65383	2.69602	2.6893	2.69845	2.67767	2.67429	2.69218	2.72791	2.71599	2.66253	2.69214	2.6634	2.71826	2.71753	2.69744	2.70464	2.71991	2.68135	2.70782	2.70319	2.73961	2.65945	2.63722	2.72444	2.66284	2.65986	2.67009	2.71624	2.65385	2.68188	2.69551
1553389_at	2.55062	2.61813	2.51449	2.50474	2.5811	2.44841	2.63571	2.52965	2.56064	2.53743	2.53049	2.50536	2.54225	2.59474	2.67211	2.65208	2.44649	2.63416	2.59911	2.60774	2.49475	2.57597	2.60278	2.45945	2.44213	2.61308	2.57989	2.50332	2.47938	2.56146	2.49315	2.59791	2.49177	2.5013	2.59292	2.66811	2.52373	2.48868	2.58009	2.57387	2.57928	2.46671	2.58432	2.59601	2.63474	2.57849	2.49717	2.53164	2.58709
1553392_at	2.12189	2.13576	2.13906	2.14469	2.21841	2.27688	2.88589	2.13054	2.20809	2.16382	2.07945	2.11585	2.12934	2.1843	2.18878	2.17126	2.18497	2.2944	2.27274	2.20426	2.31148	2.06909	2.10592	2.14602	2.04216	2.25596	2.28526	2.20097	2.22926	2.16711	2.16056	2.25954	2.08617	2.21759	2.31405	2.44941	2.11197	2.06796	2.31591	2.28531	2.11385	2.29709	2.11305	2.1639	2.15473	2.11048	2.15733	2.16996	2.1314
1553396_a_at	2.7567	2.78216	2.78109	2.97253	2.83748	2.7313	2.9138	2.811	2.72511	2.90287	2.77854	2.7273	2.76868	2.76706	2.81565	2.95422	2.78712	2.803	2.8197	2.88345	2.84569	2.95801	2.98589	2.67433	2.89742	2.75787	2.94699	2.8596	2.78021	2.84009	2.59591	2.80579	2.78479	2.85545	2.92077	2.9266	2.84495	2.74165	2.98161	2.9032	2.88406	2.90001	2.73619	2.83702	2.96326	2.87863	2.82528	3.00158	2.83343
1553399_a_at	2.86775	2.80255	2.78193	2.86433	2.79865	2.81903	2.8622	2.77505	2.68022	2.82594	2.81488	2.81362	2.89164	2.813	2.7457	2.83494	2.89818	2.68718	2.74097	2.82868	2.84594	2.90331	3.04277	2.78498	2.94563	2.7373	2.78507	2.70652	2.8276	2.80255	2.74998	2.82741	2.81205	2.76937	2.8318	2.77797	2.70083	2.73984	2.85725	2.74658	2.82279	2.76141	2.81005	2.91598	2.91044	2.74895	2.81748	2.91875	2.90061
1553402_a_at	1.97112	2.00996	1.91027	1.91148	2.03131	1.83047	1.94038	2.00841	1.91131	1.93518	2.12472	1.90718	1.95122	1.97276	2.03359	1.94811	1.86237	2.07574	2.00799	1.99589	1.95916	2.00588	2.11492	1.98668	2.11097	1.96936	2.0675	2.01941	2.00777	2.02927	1.91096	1.95655	2.12121	1.95199	2.01968	1.89498	1.94293	2.05685	2.00425	2.05536	2.01902	2.21882	2.02164	1.94256	2.01805	1.9053	2.01491	2.02306	1.89986
1553405_a_at	2.23631	2.31798	2.17731	2.27456	2.65631	2.27085	2.30983	2.2131	2.26143	2.27806	2.26344	2.18112	2.24767	2.26523	2.20315	2.33099	2.60969	2.14512	2.20624	2.28312	2.24133	2.31806	2.41193	2.18636	2.3574	2.2399	2.34089	2.19767	2.27938	2.31139	2.15748	2.3371	2.29293	2.26036	2.17844	2.21862	2.22896	2.31439	2.32563	2.19427	2.40973	2.22611	2.22784	2.33037	2.25073	2.21114	2.32646	2.3231	2.32911
1553407_at	2.42451	2.35528	2.34205	2.36347	2.42824	2.43652	2.48109	2.34811	2.2065	2.30779	2.36318	2.3164	2.41515	2.34953	2.37255	2.35743	2.34316	2.40324	2.46212	2.40026	2.27393	2.30869	2.31977	2.2965	2.33716	2.39982	2.28798	2.26577	2.26145	2.38266	2.42389	2.54672	2.36256	2.34351	2.39766	2.40299	2.40146	2.34555	2.3423	2.39532	2.36455	2.41795	2.33842	2.41702	2.3715	2.2431	2.37786	2.52907	2.31988
1553415_at	1.84226	1.79121	1.78808	1.75738	1.79717	1.70832	1.73509	1.75228	1.7892	1.82627	1.84447	1.78422	1.8081	1.8157	1.75944	1.7975	1.84934	1.78215	1.77117	1.77471	1.74258	1.73816	1.76392	1.79176	1.85588	1.84878	1.86857	1.88372	1.74363	1.86071	1.78952	1.81036	1.76085	1.84321	1.83271	1.78972	1.87076	1.80717	1.85171	1.77644	1.76999	1.78199	1.84934	1.78547	1.82167	1.79381	1.79349	1.801	1.71332
1553423_a_at	2.49024	2.67092	2.77103	2.85141	2.93723	2.54793	2.68384	2.70259	2.63982	2.36221	2.65937	2.43272	2.55996	2.69867	2.56544	2.65463	2.62834	2.55934	2.8568	2.54685	2.46746	2.3663	2.40162	2.63925	2.52965	2.49492	2.48843	2.76457	2.54983	2.52403	2.59074	3.05797	2.73578	2.50019	2.75491	2.57365	2.54517	2.52425	2.62305	2.61674	2.78745	2.81551	2.91454	2.44806	2.39895	2.81115	2.55067	2.58448	3.00123
1553426_at	2.52629	2.52453	2.48375	2.51939	2.51021	2.44034	2.51454	2.46455	2.44047	2.48826	2.52808	2.49767	2.52425	2.50843	2.57685	2.3967	2.51322	2.43887	2.48735	2.51522	2.49383	2.52177	2.63757	2.5069	2.56507	2.46584	2.48299	2.48074	2.45093	2.52482	2.50103	2.52086	2.51161	2.49159	2.48652	2.50633	2.50613	2.43603	2.4951	2.45086	2.50744	2.42155	2.46623	2.4947	2.54564	2.44926	2.54085	2.514	2.51004
1553438_at	3.01493	2.9761	3.16636	3.06429	2.9958	3.14526	3.02876	2.98977	3.12533	3.13863	3.07194	3.0763	3.11384	3.05785	3.14775	3.11252	3.01495	3.04024	3.15049	2.98925	3.09819	3.04032	2.98409	3.04747	3.02518	3.07743	3.11055	3.08008	3.04429	3.00235	3.15686	2.99849	3.01916	3.14703	3.01683	3.10419	3.09102	3.05279	3.09342	3.14652	2.99288	3.00749	3.00602	3.04074	3.08628	3.17201	2.9578	3.051	3.05499
1553462_at	2.12429	2.06333	1.94068	2.06101	1.98449	1.959	2.06237	2.0345	1.87992	1.90483	1.97322	2.02033	1.98342	1.99361	1.96891	1.97528	2.03621	1.93348	1.97316	2.13152	1.95266	2.0338	2.27819	2.00425	2.1169	1.95153	1.99031	1.94753	2.00138	2.11234	1.95248	2.06597	2.0668	1.92829	1.9811	1.96291	2.00662	2.03241	2.01449	1.95948	2.12262	1.97668	1.97463	2.02282	1.9962	1.92495	2.0915	2.12451	2.02434
1553474_at	1.85854	1.86047	1.79531	1.86385	1.86644	1.85455	1.86482	1.93963	1.87169	1.81399	1.83566	1.89204	1.92734	1.79871	1.91585	1.9144	1.96864	1.84482	1.81269	1.89693	1.84411	1.90593	1.97414	1.86113	1.90418	1.88455	1.88404	1.89845	1.86417	1.8387	1.81811	1.88959	1.89854	1.81777	1.87575	1.83835	1.89588	1.95029	1.8288	1.85922	1.8939	1.81892	1.76702	1.92937	1.79995	1.84531	1.86826	1.98018	1.89081
1553493_a_at	2.43313	2.4252	2.51119	2.45357	2.26954	2.54953	2.46504	2.3092	2.53788	2.50822	2.48963	2.39517	2.52166	2.41029	2.46458	2.5256	2.40026	2.43569	2.50754	2.41168	2.5034	2.42496	2.27688	2.5025	2.50101	2.44546	2.5686	2.43251	2.39705	2.46436	2.53484	2.30889	2.36852	2.5287	2.39938	2.4813	2.45326	2.45715	2.50063	2.47354	2.34518	2.40062	2.3606	2.41224	2.44537	2.47351	2.31473	2.51099	2.37868
1553502_a_at	2.26391	2.27968	2.18587	2.26453	2.17546	2.17374	2.26959	2.19712	2.17028	2.20474	2.24564	2.24736	2.25673	2.30378	2.19663	2.16945	2.20462	2.14936	2.15589	2.35774	2.22266	2.26344	2.42988	2.23613	2.42393	2.24746	2.28507	2.21605	2.27608	2.27288	2.17592	2.2419	2.33154	2.27215	2.17497	2.15184	2.19417	2.29315	2.2454	2.15476	2.29881	2.24693	2.18438	2.28022	2.28863	2.24762	2.3042	2.32677	2.22829
1553508_at	2.57056	2.51167	2.48506	2.54629	2.51384	2.47286	2.48726	2.41134	2.47497	2.47849	2.50098	2.48512	2.44011	2.49161	2.44446	2.49456	2.6217	2.4504	2.45139	2.531	2.48761	2.45086	2.60374	2.41315	2.53142	2.42082	2.43556	2.47846	2.4671	2.61045	2.45527	2.49061	2.50032	2.52189	2.51606	2.46892	2.47581	2.50536	2.49576	2.46859	2.50329	2.46286	2.45917	2.55094	2.46494	2.49378	2.50121	2.51201	2.54444
1553510_s_at	2.9967	3.04099	3.05045	3.11741	3.18421	2.93265	3.14846	3.052	3.2831	3.11515	3.08616	3.10708	3.10241	3.02848	3.05819	3.1169	3.07678	3.01929	3.01675	3.15046	3.10002	3.03756	2.98	3.04147	3.00235	3.07202	3.15968	3.16348	3.1187	3.19973	3.14	3.17253	3.10016	3.02959	3.05688	3.08502	3.17822	3.01819	2.87451	3.10951	3.09769	3.31167	3.16592	3.05695	3.15075	2.96127	3.06867	2.98395	3.04103
1553514_a_at	2.50326	2.46311	2.4404	2.50718	2.38657	2.41214	2.93534	2.45656	2.40579	2.41666	2.46301	2.43272	2.40035	2.44153	2.65734	2.51686	2.51558	2.47521	2.51638	2.60947	2.42956	2.46267	2.53469	2.46414	2.57791	2.41339	2.45292	2.45603	2.43812	2.45296	2.3867	2.44417	2.53512	2.40944	2.54011	2.46652	2.3717	2.48074	2.51623	2.47083	2.48221	2.41672	2.51538	2.40039	2.57034	2.45022	2.47518	2.52174	2.45956
1553519_at	1.9596	1.97835	1.87254	2.06525	1.96814	1.95275	1.91556	1.85152	1.97721	1.92059	2.01829	1.97965	1.95473	1.90153	1.87973	1.9322	1.96792	1.80954	1.86023	2.00051	1.9605	1.98628	2.23948	2.00161	2.03787	2.01636	1.93782	1.90377	1.97571	1.91876	1.86364	1.92942	1.94489	1.86417	1.88543	1.85551	1.88911	1.99917	1.98127	1.87275	2.0406	1.95845	1.78235	2.00244	1.87435	1.87353	1.95455	1.93497	1.92203
1553530_a_at	3.26406	3.41779	3.4913	3.40211	3.43652	3.28715	3.48372	3.42489	3.51519	3.43708	3.36215	3.34883	3.41109	3.49522	3.32055	3.39933	3.38057	3.34391	3.3107	3.42642	3.45886	3.4487	3.33921	3.4515	3.2587	3.18244	3.36132	3.41757	3.52055	3.48198	3.44048	3.38586	3.52431	3.5109	3.3566	3.45244	3.52399	3.28788	3.02955	3.41227	3.50135	3.48664	3.42545	3.3984	3.3339	3.46424	3.4601	3.25544	3.34928
1553535_a_at	3.06697	3.05027	3.33684	3.03486	3.13477	3.1131	3.27614	3.23831	3.38249	3.17385	3.20962	2.84273	3.2531	3.11561	3.20877	3.0249	3.07849	3.14545	3.15548	3.23497	3.16162	3.1434	3.02465	3.19099	2.94059	3.01332	3.00782	3.22589	3.11288	2.84629	3.18652	3.15416	3.12436	3.12852	3.21459	3.26705	3.16168	3.1612	3.1283	3.21873	3.27801	3.20724	3.26352	3.15387	3.20249	3.21459	3.01189	3.16503	3.14411
1553540_a_at	2.7716	2.80607	2.76041	2.80349	2.84311	2.8309	2.85912	2.82888	2.90866	2.83793	2.88627	2.79489	2.96476	2.80221	2.9606	2.89438	2.83369	2.74435	2.80832	2.92492	2.83516	2.83372	2.80714	2.77228	2.76424	2.77689	2.83464	2.91329	2.90667	2.74699	2.8466	2.80174	2.82205	2.83776	2.88849	3.00443	2.89374	2.84439	2.83537	2.83427	2.81278	2.79696	2.82772	2.77725	2.82369	2.88819	2.81308	2.87719	2.91927
1553542_at	2.62574	2.611	2.58862	2.75918	2.5292	2.6476	2.57622	2.74143	2.68145	2.55601	2.68853	2.59242	2.59481	2.62643	2.72703	2.67026	2.48865	2.62446	2.63863	2.67648	2.54776	2.66578	2.53255	2.59007	2.54595	2.59529	2.64762	2.56337	2.58432	2.7382	2.6265	2.62101	2.46419	2.59989	2.72432	2.54983	2.57224	2.69209	2.75491	2.66184	2.55275	2.70004	2.62608	2.50765	2.58563	2.55604	2.44984	2.77824	2.53541
1553559_at	2.71457	2.60718	2.75316	2.73541	2.71691	2.78251	2.67086	2.64448	2.76775	2.74181	2.71209	2.69535	2.76078	2.6747	2.74808	2.70752	2.64332	2.72057	2.74613	2.69281	2.69273	2.72487	2.71325	2.66952	2.62111	2.68277	2.68345	2.68292	2.70728	2.70091	2.74683	2.67347	2.7553	2.76688	2.69918	2.6969	2.65545	2.67096	2.65732	2.72567	2.72364	2.66716	2.67709	2.67889	2.66282	2.71417	2.66235	2.65846	2.69723
1553574_at	2.1816	2.31278	2.29491	2.32924	2.32688	2.30197	2.20572	2.26916	2.28466	2.26045	2.31922	2.2464	2.40265	2.17764	2.26868	2.21567	2.23793	2.28595	2.25129	2.20392	2.25453	2.19381	2.29535	2.19803	2.20835	2.30783	2.17907	2.34051	2.19395	2.27067	2.28849	2.13901	2.36429	2.30278	2.19772	2.31979	2.28828	2.24089	2.31503	2.27819	2.30291	2.23726	2.27411	2.27972	2.25408	2.32082	2.24915	2.25516	2.27916
1553575_at	3.04884	3.00163	3.14876	3.01366	2.98397	3.24675	3.0538	2.9953	3.08824	3.11119	3.02586	2.93608	3.0847	3.03287	3.05649	3.08248	3.06695	3.1403	3.04874	3.17395	3.08826	3.09567	3.14149	3.03273	3.17722	3.16653	3.07732	3.05376	2.97741	2.99885	3.22198	3.06479	2.95548	3.10364	3.12846	2.92555	3.06608	3.11776	3.26782	3.20357	2.97802	3.05827	3.16253	3.17679	3.11432	3.10673	3.07811	3.03655	3.25224
1553582_a_at	2.58408	3.05783	2.42581	2.77243	2.63085	2.50046	2.45445	2.79768	2.54519	2.38086	2.51744	3.07747	2.47145	2.59306	2.36417	2.46938	2.52243	2.38485	2.45044	2.69861	2.4674	2.48207	3.19213	2.40392	2.70726	2.41593	2.57659	2.32471	2.56899	2.53747	2.47739	2.50509	2.58484	2.42397	2.72136	2.34596	2.42179	2.57726	2.51462	2.40049	2.68178	2.37395	2.41005	2.5701	2.5076	2.37456	2.47882	2.61455	2.75815
1553583_a_at	2.65603	2.682	2.63247	2.70407	2.60081	2.65538	2.67107	2.62999	2.66937	2.64616	2.70872	2.63498	2.71899	2.6377	2.6131	2.8191	2.63823	2.62348	2.6393	2.76486	2.68167	2.71887	2.82438	2.61643	2.7575	2.64222	2.69704	2.6632	2.69482	2.65236	2.66149	2.64119	2.63701	2.66154	2.62516	2.65539	2.64431	2.64609	2.70103	2.74713	2.94026	2.98571	2.62883	2.67627	2.77921	2.68071	2.64773	2.75999	2.65877
1553585_a_at	2.51867	2.48923	2.53237	2.50649	2.48427	2.53503	2.52302	2.42887	2.51169	2.5231	2.49978	2.45012	2.43441	2.52105	2.4708	2.58096	2.48287	2.4872	2.51141	2.59361	2.44562	2.55577	2.50429	2.51869	2.50587	2.51736	2.49134	2.49338	2.50222	2.50538	2.50095	2.47054	2.50938	2.57086	2.50361	2.48086	2.50358	2.53747	2.52334	2.50229	2.44132	2.48732	2.48709	2.54061	2.4902	2.46548	2.44334	2.55577	2.47258
1553587_a_at	3.19395	3.07451	3.17747	3.2363	3.12984	3.04046	3.25102	3.17037	3.22077	3.18712	3.25317	3.32579	3.30867	3.25023	3.2359	3.15329	3.21104	3.1397	3.06561	3.12795	3.17606	3.05693	3.19457	3.15466	3.15778	3.28592	3.04801	3.12485	3.26357	3.24577	3.28327	3.14598	3.24258	3.09016	3.17684	2.99403	3.25428	3.12388	3.20259	3.11744	3.12626	3.30494	3.26468	3.09841	3.16066	3.10907	3.21142	3.12827	3.15839
1553589_a_at	3.26471	3.21752	3.30805	3.04526	3.23721	3.4273	3.60904	3.11864	2.74767	3.03455	3.33784	3.09402	2.80375	2.92022	3.51582	3.09781	3.05643	3.61591	3.19846	3.44413	3.06196	3.14542	3.24417	3.36371	3.1287	2.72283	2.75039	2.97456	2.75011	3.21508	3.12784	3.44528	3.58968	3.00209	3.22576	2.93219	3.26948	2.94974	3.09822	3.49892	3.40328	3.36386	3.60887	2.96515	3.42786	2.98278	3.30176	3.16845	3.00057
1553599_a_at	2.19138	2.2505	2.22975	2.31855	2.25734	2.32236	2.30729	2.23005	2.27785	2.2486	2.26124	2.19554	2.29558	2.25379	2.2361	2.32031	2.26671	2.28477	2.15771	2.2093	2.24487	2.24831	2.19182	2.27038	2.25319	2.19673	2.16575	2.25098	2.20431	2.19879	2.24473	2.31132	2.3288	2.21548	2.24418	2.28755	2.27248	2.23294	2.30192	2.22393	2.24418	2.32978	2.24423	2.3984	2.36	2.14305	2.26353	2.182	2.19659
1553600_at	2.8034	2.83195	2.80938	2.8852	2.78468	2.76533	2.85697	2.74197	2.72336	2.79029	2.82152	2.75827	2.76845	2.75817	2.75253	2.83017	2.81588	2.69845	2.7218	2.83911	2.79043	2.82078	2.98005	2.77264	2.90205	2.86778	2.74819	2.73411	2.81165	2.83195	2.76358	2.75713	2.81117	2.82966	2.78827	2.78485	3.00295	2.78134	2.79737	2.68452	2.82788	2.75232	2.72514	2.83812	2.80142	2.80465	2.84037	2.92068	2.84609
1553602_at	2.6866	2.64954	2.88496	2.68421	2.82772	2.98392	3.02173	2.75102	2.85363	2.96524	2.77929	2.92906	2.89721	2.75815	2.93952	2.72516	2.79972	2.80646	2.88516	2.84448	2.86406	2.7779	2.57922	2.7969	2.7441	2.75004	2.87554	2.75781	2.85396	2.77412	2.99682	2.74522	2.76987	2.88961	2.8813	2.89973	2.75376	2.88161	2.997	2.83995	2.8003	3.01236	2.78971	2.71646	3.03236	2.87084	2.6854	2.92162	2.77143
1553604_at	1.65787	1.65524	1.7793	1.64021	2.08563	1.72016	2.07427	1.8716	1.71397	1.70627	1.78361	1.86156	1.6283	1.7716	1.79641	1.69686	1.93562	1.82551	1.6862	1.7853	1.80415	1.64021	1.76501	1.84389	1.72233	1.85722	1.74925	1.80261	1.71723	1.89061	1.65524	2.02118	1.77117	1.78454	1.68474	1.72549	1.67613	1.74309	1.80511	1.98559	1.86225	1.77276	1.72936	1.77535	1.86168	1.70958	1.90368	1.6862	1.73728
1553605_a_at	1.74116	1.91479	2.03226	1.82602	2.56079	1.95647	2.27288	2.20468	1.89248	1.91955	2.06672	2.25495	1.77621	1.95795	1.95429	1.75694	2.14925	2.03801	1.85744	1.88345	1.91027	1.88959	1.89411	2.02275	1.94579	2.0477	1.87046	1.98836	1.86123	2.13398	1.82411	2.54399	1.91886	2.12424	1.92455	1.86948	1.96536	1.94399	2.03001	2.23774	2.18415	1.86533	1.95755	1.9179	1.98136	1.89906	2.09377	1.93428	1.93744
1553611_s_at	3.32844	2.9556	2.72351	2.81186	2.72517	2.83363	2.76075	3.26027	2.96955	2.74491	2.87815	2.95394	2.74387	2.91736	2.85818	2.77838	2.9374	3.08208	3.02759	2.68552	2.86533	3.05647	3.26057	2.75232	2.79605	3.20452	2.77374	2.97757	3.0118	2.88278	2.90952	2.7898	3.08206	2.78366	3.05683	2.94027	2.81881	3.06653	2.86742	2.77526	2.77503	2.94585	2.78266	2.84228	2.81205	2.99197	2.82003	2.90072	2.91294
1553612_at	2.92939	2.88651	2.88357	2.8845	2.93089	2.76991	2.82633	2.91434	2.84047	2.89635	2.85634	2.94485	2.87624	2.88606	2.85435	2.88482	2.79694	2.84841	2.88714	2.82481	2.86028	2.86135	2.74109	2.85758	2.87877	2.91027	2.82832	2.84383	2.8538	2.83932	2.87191	2.87953	2.79212	2.79835	2.87457	2.92015	2.98245	2.77653	2.82023	2.83977	2.78157	3.00585	2.86042	2.89154	2.89251	2.82928	2.86522	2.76091	2.79458
1553613_s_at	2.46685	2.49332	2.77514	2.62155	2.93657	2.53793	2.72205	2.58802	2.49527	2.69426	2.79605	2.65827	2.62962	2.35953	2.65406	2.49203	2.69959	3.0642	2.64889	2.56509	2.48569	2.49903	2.60232	2.80822	3.04422	2.56706	2.41429	2.59515	2.37399	2.61745	2.39586	2.47363	2.8664	2.53271	2.53652	2.51204	2.71061	2.74063	2.86421	2.57226	2.43896	2.93444	2.78466	2.63485	2.80739	2.40737	2.75576	2.46972	2.55043
1553618_at	2.47111	2.48062	2.40811	2.56101	2.40407	2.38184	2.51068	2.38375	2.40998	2.41746	2.49596	2.49118	2.42748	2.4397	2.436	2.54029	2.63842	2.36196	2.40453	2.4797	2.42536	2.48876	2.72485	2.41109	2.54648	2.47567	2.49995	2.35988	2.50657	2.50323	2.37991	2.44241	2.48958	2.44146	2.40954	2.40835	2.36993	2.49383	2.49075	2.37599	2.4707	2.42875	2.346	2.49177	2.42843	2.61478	2.45956	2.4899	2.4506
1553627_s_at	2.05083	2.08775	2.39966	2.02039	2.10692	2.13683	2.03874	2.42859	2.29777	2.14288	2.26592	2.19587	2.20689	2.0693	2.14771	2.02705	2.06744	2.56512	2.45225	2.05286	2.34375	2.10796	2.16647	2.18579	2.05761	2.04119	2.04204	2.1883	2.06146	2.04052	2.08845	2.2147	2.10851	2.19074	2.47874	2.11596	2.06063	2.08239	2.16268	2.37391	2.11948	2.08775	2.25993	2.00747	2.02656	2.48854	2.00222	1.95487	2.15418
1553630_at	2.01687	1.96446	1.92678	1.95216	2.02211	1.94515	2.17948	1.93267	2.03726	1.94854	1.90377	2.05879	2.01123	2.04348	2.01928	1.98156	1.97781	1.92392	1.92392	1.91736	2.03691	2.05824	2.05463	2.02068	2.02061	1.9844	2.05006	2.02033	2.33574	1.95639	1.90493	1.86364	1.92624	2.01414	2.05579	1.97353	2.39433	1.94863	2.49131	2.0643	1.88282	1.91313	2.01805	1.98721	2.0457	1.97161	1.97683	2.10851	1.92094
1553633_s_at	2.26016	2.37048	2.25649	2.32754	2.28063	2.38812	2.15881	2.35174	2.36931	2.2906	2.30406	2.27344	2.36995	2.29333	2.32951	2.32822	2.22926	2.25629	2.29627	2.2608	2.31867	2.2811	2.27949	2.34351	2.28441	2.30796	2.3517	2.29424	2.36442	2.30326	2.39484	2.21806	2.27877	2.37176	2.27243	2.29142	2.26413	2.37224	2.39729	2.26691	2.194	2.24299	2.27029	2.24939	2.26785	2.23784	2.22202	2.27903	2.24482
1553635_s_at	2.29445	2.31405	2.29477	2.31349	2.22298	2.23789	2.31239	2.24758	2.27029	2.20881	2.39259	2.24338	2.30291	2.35557	2.3067	2.30437	2.29338	2.29021	2.2398	2.30394	2.29306	2.36371	2.27968	2.32078	2.32455	2.26483	2.23163	2.32295	2.26975	2.38916	2.23631	2.3102	2.31323	2.24886	2.41436	2.28568	2.29405	2.35114	2.74052	2.25193	2.38448	2.18073	2.28045	2.2903	2.28881	2.15943	2.30474	2.41849	2.25078
1553639_a_at	2.98664	2.95373	2.90233	2.95016	2.90408	3.09086	3.22524	2.93889	2.97527	2.92172	2.98968	2.97795	3.12383	2.89329	3.13637	2.98167	2.82966	2.95119	3.04485	3.05921	3.1131	3.02018	2.93036	2.9046	2.98763	3.01421	2.9169	3.01048	2.93395	2.96746	2.88903	2.99536	2.87368	3.00592	3.18984	3.09646	3.04303	2.94131	2.92901	3.01538	2.93678	2.96243	2.92633	3.01038	3.02436	3.02708	2.99846	3.04752	2.88175
1553640_at	2.68966	2.74378	2.70159	2.80926	2.58524	2.75516	2.58732	2.76088	2.71103	2.79572	2.62702	2.78947	2.6706	2.83725	2.66904	2.70232	2.6633	2.69258	2.75543	2.6577	2.81783	2.79979	2.61132	2.71132	2.76293	2.83067	2.66594	2.69706	2.84405	2.64871	2.77297	2.76211	2.70905	2.78361	2.78708	2.77349	2.88914	2.67685	2.68109	2.80217	2.75182	2.70495	2.71392	2.731	2.68854	2.76403	2.67646	2.84571	2.77763
1553641_a_at	2.60589	2.66444	2.54776	2.66398	2.58088	2.59024	2.6499	2.56925	2.5761	2.58253	2.64661	2.53176	2.61072	2.5955	2.57652	2.7237	2.58978	2.54704	2.59308	2.59252	2.58517	2.61031	2.77124	2.53564	2.68	2.62549	2.66508	2.55437	2.63675	2.51944	2.58341	2.60893	2.59785	2.54434	2.54789	2.58059	2.60984	2.59679	2.78413	2.54553	2.57801	2.59171	2.56836	2.61047	2.72498	2.60322	2.67399	2.62806	2.5513
1553645_at	1.98364	2.02126	1.97422	1.92392	2.04131	1.98775	1.99872	2.00187	1.94293	2.00777	2.04246	1.99557	1.9467	1.98729	1.96431	1.92515	2.10289	1.95199	1.92006	1.9348	1.96396	1.89901	2.05042	1.95964	1.9043	1.96674	1.99025	2.03821	2.03821	2.03916	1.96891	1.98334	2.05256	1.9419	1.90893	1.97683	1.96752	2.03868	1.99294	1.98049	1.99961	2.03995	1.94302	2.03131	1.9379	1.96555	1.96268	1.91321	2.01427
1553647_at	2.98294	3.02049	3.04967	3.10741	2.9488	3.05856	3.02939	2.94196	3.03917	3.03596	2.9941	3.05	3.11485	3.01276	3.0832	3.01598	2.988	2.989	2.98643	3.08852	3.06043	3.00101	3.10105	2.96426	3.00377	3.02079	3.0485	2.94438	2.98839	2.98163	3.06966	2.95705	3.03103	3.08682	2.97583	3.02857	3.0298	3.00656	3.05297	3.0013	3.02481	2.96461	2.96056	3.0634	2.99207	3.0485	2.97212	3.03422	3.01809
1553657_at	3.16154	3.19723	3.11345	3.22886	3.15311	3.22546	3.26607	3.11974	3.10564	3.17515	3.12751	3.1524	3.25256	3.19856	3.19453	3.26723	3.1304	3.12142	3.17505	3.1895	3.23468	3.22753	3.3127	3.1071	3.31573	3.1744	3.23318	3.10634	3.1332	3.1188	3.10384	3.18556	3.1466	3.17641	3.12403	3.21499	3.11687	3.11613	3.38891	3.17166	3.16122	3.0529	3.19171	3.22472	3.27159	3.20223	3.2136	3.24487	3.18149
1553660_at	2.55094	2.52678	2.33896	2.4694	2.37116	2.38909	2.39488	2.34324	2.27123	2.31447	2.50843	2.35816	2.34459	2.36199	2.38516	2.43825	2.38604	2.4067	2.34106	2.58723	2.42221	2.42635	2.6557	2.38978	2.53597	2.40568	2.43106	2.32945	2.46909	2.4315	2.40577	2.5096	2.44205	2.41894	2.35064	2.44174	2.29248	2.40793	2.40585	2.39287	2.54855	2.34629	2.36417	2.42436	2.46551	2.34535	2.49092	2.49049	2.36785
1553663_a_at	3.14698	3.13359	3.12333	3.10004	3.02501	3.15329	3.06446	3.05424	3.14099	3.16328	3.07245	3.07966	3.14526	3.13518	3.18605	3.20713	3.10067	3.13551	3.12623	3.03743	3.15548	3.13078	3.16683	3.09666	3.16444	3.11464	3.2014	3.10829	3.08439	3.04794	3.1448	3.02058	3.09841	3.20106	3.0843	3.15556	3.11795	3.09492	3.13926	3.12961	3.00412	3.04204	3.11297	3.16703	3.17418	3.19429	3.11399	3.13962	3.08222
1553666_at	2.32475	2.29504	2.48215	2.49773	2.39647	2.35298	2.42029	2.37932	2.49696	2.47864	2.31686	2.4114	2.58233	2.39556	2.42284	2.54241	2.47831	2.30779	2.52382	2.43556	2.30877	2.45294	2.45302	2.35342	2.30553	2.65019	2.47906	2.46054	2.54085	2.34733	2.3501	2.54627	2.37846	2.42082	2.3829	2.35928	2.4256	2.54955	2.42421	2.36	2.37526	2.51151	2.46148	2.42004	2.72743	2.46003	2.38455	2.39173	2.55336
1553668_at	2.76469	2.7847	2.84455	2.81505	2.80824	2.7676	2.79677	2.78664	2.77169	2.8394	2.79473	2.747	2.79117	2.80294	2.83909	2.79446	2.77002	2.72902	2.84054	2.82034	2.81396	2.81924	2.77789	2.81145	2.80286	2.74158	2.77556	2.7144	2.81139	2.76298	2.75496	2.78832	2.86941	2.7879	2.88753	2.71157	2.8778	2.75363	2.83754	2.80103	2.77295	2.82222	2.92091	2.72973	2.9459	2.84526	2.7465	2.8399	2.77096
1553672_at	2.39975	2.43961	2.34357	2.37819	2.46977	2.34703	2.44847	2.34131	2.43029	2.25725	2.31157	2.45594	2.38074	2.55837	2.29891	2.39509	2.62838	2.41732	2.28794	2.38585	2.36364	2.34731	2.57685	2.38871	2.24597	2.52717	2.29477	2.32563	2.45809	2.43825	2.44775	2.34451	2.60004	2.42496	2.59384	2.27987	2.30518	2.29562	2.27655	2.5199	2.42189	2.46882	2.4153	2.37956	2.24883	2.24878	2.44265	2.25677	2.42004
1553678_a_at	3.4467	3.55779	3.55453	3.48664	3.50837	3.4333	3.56103	3.50591	3.57342	3.49122	3.47057	3.44035	3.48274	3.57144	3.40948	3.51652	3.47361	3.45256	3.41858	3.50063	3.50903	3.52679	3.45851	3.54209	3.39563	3.3642	3.47076	3.51499	3.57444	3.54657	3.52647	3.48502	3.59537	3.56716	3.46125	3.51938	3.56671	3.44211	3.22863	3.50278	3.57921	3.55881	3.49901	3.5065	3.42023	3.53837	3.56661	3.36771	3.43667
1553679_s_at	2.37584	2.42641	2.63584	2.44524	2.82749	2.4431	2.49335	2.68275	2.60754	2.70961	2.44046	2.405	2.39832	2.50205	2.51093	2.4659	2.4845	2.39028	2.49805	2.8142	2.56676	2.43958	2.31992	2.62876	2.3101	2.37259	2.46352	2.57502	2.62946	2.46385	2.46829	2.39454	2.78689	2.53815	2.60754	2.55638	2.82832	2.47995	2.40443	2.61293	2.59182	2.83695	2.79599	2.31896	2.72643	2.50346	2.3614	2.419	2.48865
1553682_at	2.71109	2.64879	2.63485	2.60408	2.62246	2.74542	2.59468	2.59587	2.64038	2.78679	2.58775	2.73999	2.5811	2.68651	2.57875	2.61392	2.55463	2.6825	2.69959	2.49381	2.67093	2.64993	2.59134	2.60015	2.74469	2.73936	2.75173	2.62246	2.69041	2.49832	2.68122	2.51697	2.57195	2.58889	2.62241	2.70264	2.66467	2.6811	2.85949	2.6804	2.61678	2.68066	2.66503	2.55316	2.66884	2.6326	2.54296	2.53222	2.67729
1553683_s_at	2.7344	2.72288	2.57021	2.65029	2.57534	2.76967	2.67951	2.55638	2.59	2.875	2.57657	2.67614	2.53379	2.88033	2.58688	2.59395	2.59254	2.6179	2.69282	2.56495	2.66711	2.74084	2.75095	2.59456	2.85805	2.75408	2.76098	2.6877	2.70396	2.5958	2.63458	2.66441	2.62113	2.57718	2.64954	2.65858	2.66753	2.7316	2.87835	2.67043	2.6766	2.8317	2.68716	2.61453	2.7567	2.6541	2.63813	2.58327	2.79422
1553684_at	2.96639	2.78055	2.87502	2.86433	2.94027	2.9161	3.21857	2.82645	2.82863	2.94127	2.88213	2.7763	2.77893	2.87152	2.95667	2.9185	2.74312	2.89656	3.08003	2.90669	2.94867	2.94853	2.72178	2.80538	3.05771	2.849	2.93994	2.92503	2.79529	2.85554	2.74523	2.79884	2.79718	2.79977	3.03413	2.96075	2.81016	2.86541	3.18701	3.10317	2.89685	2.82739	2.82841	2.81333	2.95728	2.90466	2.84407	2.83381	2.94606
1553685_s_at	2.4739	2.55011	2.84439	2.59494	3.09332	2.64499	2.83006	2.94844	2.85582	3.00226	2.51591	2.52128	2.79823	2.86625	2.67765	2.72126	2.71753	2.74181	2.8007	2.98562	2.81652	2.9516	2.42513	2.90554	2.69838	2.3755	2.63236	2.79348	2.96865	2.66487	2.74702	2.85399	2.84144	2.80887	2.84934	2.74826	3.08051	2.50705	2.79451	2.84047	2.86314	2.99906	2.90121	2.66959	2.87073	2.99209	2.61572	2.76125	2.79234
1553686_at	2.43251	2.3719	2.25874	2.37526	2.43828	2.18073	2.57799	2.56549	2.17309	2.21947	2.55468	2.31062	2.45818	2.32624	2.34943	2.31443	2.15807	2.35976	2.21404	2.62243	2.26168	2.27897	2.54345	2.5107	2.29749	2.24099	2.41356	2.25499	2.42089	2.47354	2.48784	2.29216	2.52375	2.27075	2.42317	2.25874	2.39787	2.29043	2.40227	2.3227	2.59194	2.43214	2.4059	2.45517	2.39297	2.18824	2.4153	2.37771	2.50046
1553688_at	2.883	2.9161	2.84376	2.90803	2.89052	2.85922	2.95224	2.79357	2.78827	2.81348	2.79021	2.86843	2.8825	2.8451	2.83233	2.86472	2.82264	2.7749	2.78783	2.95556	2.88843	2.89121	2.99551	2.81261	2.93823	2.84137	2.88638	2.80215	2.82003	2.85628	2.82136	2.85695	2.86705	2.79617	2.85123	2.8845	2.8096	2.85244	3.00806	2.79482	2.88862	2.79925	2.86883	2.86937	2.87214	2.85342	2.92418	2.90928	2.83046
1553691_at	2.28606	2.23583	2.57361	2.42804	2.82307	2.25198	2.76381	2.7941	2.54566	2.66409	2.41823	2.34526	2.37846	2.38227	2.30451	2.27566	2.36793	2.26686	2.38562	2.89181	2.49634	2.40901	2.48973	2.39458	2.357	2.16234	2.30582	2.52051	2.7248	2.64667	2.48703	2.51044	2.64657	2.32103	2.57581	2.3423	2.70889	2.29129	2.17854	2.44929	2.68171	2.82357	2.69033	2.21605	2.55167	2.47313	2.29477	2.36462	2.33394
1553693_s_at	2.74613	2.40279	2.70349	2.62053	2.82663	2.53948	2.55019	2.59998	2.60283	2.58468	2.73828	2.48193	2.58749	2.7556	2.62551	2.79296	2.67757	2.5049	2.84371	2.49867	2.54458	2.50713	2.67122	2.43943	2.64825	2.71048	2.49862	2.61463	2.51452	2.65358	2.68629	2.80262	2.30557	2.31951	2.72958	2.65126	2.61724	2.61616	2.19182	2.63916	2.54776	2.49072	2.44132	2.55084	2.41342	2.53149	2.55982	2.77957	2.60953
1553694_a_at	2.77328	2.76367	3.1349	3.05045	3.18584	2.84094	3.10626	3.19179	3.03746	3.20653	2.75373	2.94204	2.8842	3.10726	2.95198	3.0247	2.9097	3.01738	3.13285	3.0362	2.85754	3.11386	2.90016	3.01048	2.8037	2.68446	3.01501	3.04718	3.21565	2.94499	2.93627	3.08287	3.08892	3.11545	3.13548	3.04466	3.18595	2.73418	2.76484	3.00317	3.128	3.12264	3.18189	2.75707	3.11807	3.24544	2.82111	3.05433	3.06481
1553695_a_at	2.87645	2.88744	3.02796	2.89544	2.86826	2.92077	2.95581	2.95403	2.98468	2.92064	3.00744	2.91911	2.90839	2.89674	2.93269	2.90086	2.84594	2.91924	2.914	3.00565	2.97719	2.91604	2.86705	2.97851	2.9396	2.85685	2.97507	2.95131	2.93201	2.9509	2.91852	2.87911	3.03764	2.92914	2.96202	2.91944	2.92989	2.95598	2.89719	2.93593	2.87843	2.92492	2.97151	2.92371	2.98715	2.94766	2.92752	2.98243	2.92379
1553696_s_at	2.79231	2.72152	2.82743	2.77681	2.56509	2.58242	2.3963	2.83962	3.02958	2.64319	2.6134	2.86151	2.49475	3.03422	2.52023	2.69501	3.26332	2.77963	2.48424	2.66227	2.54218	2.73285	2.72419	2.73457	2.74298	2.72298	2.80667	2.75721	2.6731	2.65362	2.71094	2.81941	2.69507	2.5814	2.73757	2.59747	2.61193	2.77561	2.70563	2.40613	2.54285	2.90016	2.64354	2.92621	2.40571	2.66774	2.61242	2.57328	2.57098
1553697_at	2.04727	1.93963	2.10965	2.04993	2.0158	1.95095	1.98328	2.50361	2.147	2.04341	1.96077	2.02894	2.40043	2.03771	1.85361	1.98156	1.97587	1.98745	1.96688	2.38068	1.97717	1.90448	1.86905	2.00834	2.11822	2.12289	2.05049	1.88968	2.31434	2.16511	2.0849	2.1845	2.37757	1.95664	2.25303	1.97112	2.56753	1.95464	1.77549	1.98654	2.16647	2.70188	2.22527	1.95845	2.03698	2.01629	1.82827	1.98904	2.09948
1553702_at	2.65399	2.65644	2.54578	2.63907	2.63433	2.60053	2.67761	2.597	2.63472	2.62483	2.70697	2.59202	2.58559	2.68928	2.54934	2.71839	2.6666	2.54635	2.55378	2.7449	2.63833	2.73527	2.75743	2.58513	2.6823	2.65212	2.63089	2.62163	2.72944	2.67509	2.57643	2.62921	2.77244	2.59066	2.59454	2.56066	2.57906	2.69442	2.70442	2.54412	2.67516	2.61104	2.64698	2.70728	2.65699	2.59044	2.73302	2.63733	2.67449
1553706_at	2.65927	2.67189	2.748	2.67002	2.60869	2.72849	2.5743	2.64493	2.75159	2.73438	2.65448	2.64942	2.7061	2.76167	2.6869	2.70513	2.65996	2.85305	2.77612	2.67075	2.84995	2.63437	2.5612	2.76255	2.66539	2.61726	2.70363	2.70768	2.62927	2.69397	2.76536	2.67899	2.79127	2.71061	2.62877	2.65962	2.69942	2.70483	2.69788	2.71846	2.62331	2.67983	2.62738	2.69255	2.62944	2.74601	2.6578	2.63066	2.59655
1553709_a_at	3.32418	3.29783	3.11942	3.37578	3.38433	3.27464	3.3059	3.27357	3.29124	3.27357	3.27943	3.34608	3.30328	3.27515	3.32483	3.31404	3.35142	3.29692	3.24339	3.35389	3.20817	3.35778	3.40356	3.15607	3.32037	3.39047	3.37052	3.29558	3.37535	3.36963	3.32726	3.29277	3.30921	3.34626	3.38513	3.30766	3.28271	3.3099	3.26329	3.27969	3.32343	3.41258	3.3405	3.26199	3.31978	3.23457	3.40431	3.35028	3.37752
1553718_at	3.25561	3.29905	3.26183	3.30349	3.27972	3.29589	3.34112	3.2283	3.2736	3.37869	3.26986	3.29615	3.36149	3.33099	3.28167	3.33076	3.22016	3.27384	3.29984	3.26681	3.30402	3.33964	3.32109	3.21761	3.36114	3.27797	3.40986	3.26381	3.29946	3.24025	3.29922	3.27013	3.24438	3.27737	3.28445	3.36097	3.30389	3.23148	3.48624	3.32753	3.30302	3.24224	3.36317	3.31617	3.40338	3.33877	3.34675	3.35595	3.27272
1553721_at	2.05653	2.17152	2.12396	2.06051	2.04984	2.02745	1.99756	2.30526	2.2715	2.04798	2.0938	2.09339	2.19464	2.0142	2.03139	1.99412	2.08959	2.08665	2.0259	2.27075	2.09579	2.18441	2.17969	2.12445	1.97377	2.04638	2.07215	2.13176	2.08778	2.14501	2.22328	2.02597	2.3434	2.11865	2.13576	2.03704	2.49983	2.07087	1.96347	2.08678	2.03909	2.17668	2.07899	2.04562	2.06346	2.16956	2.0902	2.00411	1.99557
1553722_s_at	2.50628	2.54439	2.51068	2.45423	2.44624	2.45176	2.47303	2.72378	2.5884	2.45836	2.45861	2.52637	2.73401	2.44919	2.47554	2.4199	2.50859	2.46753	2.47363	2.57515	2.65726	2.61851	2.41274	2.45971	2.37239	2.44268	2.49332	2.56758	2.48682	2.64795	2.56923	2.46336	2.68617	2.53005	2.59773	2.45238	2.90609	2.44393	2.44638	2.47718	2.42759	2.56502	2.4246	2.41725	2.46373	2.66025	2.49508	2.5342	2.43572
1553725_s_at	2.93312	2.99062	3.15052	3.01478	3.3297	3.10878	3.28578	3.29274	3.14448	3.19495	3.05574	3.16976	3.09211	3.13551	3.16302	2.96853	3.12053	3.05127	3.10227	3.30572	3.11104	3.33955	3.00578	3.08782	2.97897	3.09544	3.23536	3.11209	3.27217	3.12159	3.17053	3.14036	3.25436	3.136	3.21585	3.15185	3.22353	2.91547	2.91251	3.1317	3.19923	3.3088	3.1772	2.92026	3.14058	3.19407	3.06041	3.08488	3.10642
1553726_s_at	2.15066	2.11209	2.11786	2.26864	2.14686	2.02403	2.14857	2.25414	2.19246	2.08979	2.05879	2.15607	1.87829	2.24707	2.03212	2.02251	2.1841	2.08483	2.42769	2.05035	2.19815	2.39722	2.09007	2.10586	2.17335	2.182	2.04131	2.29074	2.25705	2.11385	2.09445	2.26114	2.03601	2.13346	2.42821	2.30233	2.18182	2.12289	2.01586	2.09676	2.11514	2.20607	2.02557	2.11986	2.06968	2.09308	2.21567	2.14051	2.19912
1553727_at	2.90945	2.87982	2.94031	2.93884	2.88862	2.93123	2.86443	2.87075	2.9471	3.00101	2.95045	2.92782	2.95051	2.88505	2.93926	2.96117	2.8466	2.9177	2.8842	2.8903	2.90825	2.87995	2.90223	2.85803	2.91919	2.93015	2.92599	2.94401	2.94012	2.8887	2.94291	2.82722	2.86483	2.96658	2.88429	3.03776	3.01886	2.9046	2.99567	2.99189	2.88108	2.88049	2.94337	2.85502	3.00625	3.00794	2.84887	2.97371	2.95506
1553734_at	2.73574	2.67712	2.57034	2.58598	2.86025	2.55295	2.96942	2.80536	2.67326	2.89542	2.76093	2.70184	2.6643	2.75765	2.85561	2.74454	2.60578	2.59897	2.85551	3.03256	2.80726	2.70473	2.69262	2.77198	2.88351	2.60472	3.05267	2.91966	2.65594	2.86259	2.54332	2.69725	2.58066	2.67102	2.78807	2.70044	2.59406	2.591	3.2723	2.65132	2.68444	2.66091	2.69111	2.6829	2.7061	2.62867	2.79309	3.00066	2.64521
1553736_at	2.15539	2.20684	2.09038	2.19638	2.02469	2.08355	2.17136	2.05456	2.17668	2.08322	2.10169	2.15321	2.14191	2.15362	2.16044	2.08225	2.45399	2.11246	2.07567	2.06665	2.11941	2.07718	2.12823	2.12146	2.0515	2.21225	2.09863	2.10535	2.16322	2.16816	2.11215	2.20762	2.03485	2.12543	2.09439	2.10874	2.1458	2.0952	2.19237	2.1404	1.99722	2.06075	2.14021	2.08739	2.05547	2.10851	2.08557	2.11345	2.22177
1553741_at	2.47436	2.60546	2.47515	2.54142	2.47442	2.43255	2.53791	2.48501	2.4626	2.40756	2.4032	2.4902	2.47503	2.48104	2.4637	2.60314	2.47837	2.47316	2.39966	2.55886	2.47557	2.49207	2.5811	2.39545	2.49593	2.51939	2.54397	2.418	2.55329	2.48016	2.3935	2.51776	2.50008	2.43322	2.45474	2.43038	2.4668	2.39	2.51376	2.4953	2.53102	2.49224	2.50138	2.5261	2.52765	2.46026	2.55658	2.50495	2.46235
1553743_at	2.88139	2.89355	3.0353	2.97736	2.95819	2.77654	2.78039	2.79612	2.92842	3.26658	2.84444	2.9772	2.82478	2.86056	2.84528	3.15833	2.97038	2.86321	2.92818	2.83367	2.8838	2.99967	2.93166	2.8946	2.80786	3.15339	2.99135	2.96727	3.03239	2.89131	2.93682	2.96805	2.91686	2.83785	2.85266	3.17804	2.69482	3.04907	2.79802	2.87173	2.83921	2.87493	2.93614	2.97129	2.9702	2.82401	2.83702	2.64519	2.80425
1553749_at	2.84281	2.79423	2.94151	2.81817	2.99392	2.94895	3.0455	2.92722	3.0474	3.12296	2.81727	2.94188	2.9616	3.06926	2.96719	2.81431	3.26674	2.90542	3.01557	2.89302	2.97909	2.85121	2.9044	2.95859	2.91076	2.88046	2.72962	2.97235	2.97842	3.0969	3.15393	3.02729	2.98929	3.0742	3.11555	3.09065	3.03803	2.85244	2.7716	2.94017	2.9318	3.06491	2.89657	3.06332	2.78206	3.02608	2.82038	3.11817	3.04858
1553750_a_at	2.22755	2.2452	2.41474	2.34106	2.85308	2.23793	2.79858	2.83733	2.44847	2.4314	2.42129	2.91204	2.44103	2.64636	2.55329	2.34238	2.7318	2.42138	2.53976	2.65962	2.48834	2.59806	2.49083	2.53164	2.33012	2.51407	2.63787	2.54049	2.6984	2.59873	2.52411	2.54747	2.66805	2.46941	2.63552	2.63653	2.62258	2.40908	1.89009	2.64005	2.45532	2.90775	2.69998	2.19405	2.64082	2.72229	2.40983	2.4902	2.47812
1553755_at	2.9642	2.93676	3.01508	2.99777	2.87254	3.05883	2.94146	2.91578	3.01234	3.0064	2.99297	2.95667	3.01058	2.92361	3.06768	3.03323	2.91994	2.98507	3.06203	2.93331	3.01135	2.95716	2.8725	2.95774	2.98499	2.99673	3.0695	2.97174	2.91841	2.9246	3.03363	2.84818	2.93678	3.00722	2.92362	3.05673	3.00806	3.00183	3.05589	3.02625	2.9085	2.91454	2.93411	2.93792	2.9521	3.04464	2.88194	3.00782	2.92612
1553759_at	1.94795	2.01267	2.01714	2.23241	2.10312	1.91692	2.03311	2.06783	1.98864	2.06604	2.21288	1.98275	1.87639	2.03235	2.02215	2.11542	2.05747	2.01643	2.09153	1.98084	2.09102	2.05572	2.04438	2.07964	2.12182	1.85265	2.00915	2.08056	1.95513	2.08665	2.02753	2.06184	1.98912	1.95923	2.42748	2.48461	2.14296	1.8535	2.01378	1.98475	2.01442	2.13865	2.01922	2.0714	2.56648	2.02807	2.10782	1.95622	2.08158
1553765_a_at	1.83405	1.73598	1.8387	1.73373	1.95688	1.79966	1.86577	1.75124	1.77262	1.87752	1.76085	1.91377	1.75124	1.91844	1.80531	1.68034	1.98519	1.71438	2.08406	1.71897	1.98065	1.97621	1.84796	1.74497	1.96577	1.81162	2.13576	1.87308	2.64597	1.75814	1.77566	1.76028	1.83724	1.88189	1.8978	1.78036	1.7889	1.80371	2.25845	2.24549	1.77245	2.00869	1.87425	1.87325	1.97401	2.00244	1.76865	1.84519	1.83307
1553768_a_at	2.64427	2.7625	2.98677	2.68099	2.78272	2.85336	2.72031	2.86142	2.9129	2.8141	2.74131	2.7292	2.82992	2.90484	2.83218	2.72801	2.82121	2.8564	2.90219	2.92435	2.8852	2.83725	2.62393	2.97376	2.73815	2.69505	2.75984	3.08958	2.75534	2.82676	2.99716	2.89366	2.9829	3.04399	2.97227	2.70066	2.93363	2.84929	2.66205	2.88468	2.76815	3.00259	2.8799	2.86256	2.89627	2.85554	2.90534	2.658	2.77312
1553772_at	2.16885	2.13751	2.12714	2.22719	2.21878	2.12843	2.1317	2.21674	2.093	2.17094	2.33026	2.16794	2.16441	2.1251	2.19232	2.29718	2.11149	2.33065	2.18565	2.15821	2.12414	2.1436	2.10388	2.11467	2.08698	2.15196	2.15425	2.20635	2.20468	2.21502	2.23731	2.19747	2.18751	2.12737	2.11457	2.18377	2.16677	2.16996	2.11048	2.212	2.16862	2.32119	2.20809	2.17913	2.22965	2.14777	2.14185	2.09725	2.11715
1553778_at	2.8975	2.84387	2.89475	2.84858	2.98848	3.06668	2.8261	2.8477	3.04628	2.93928	3.07568	3.012	3.01559	2.91199	3.19077	2.96188	2.88102	2.92356	2.99392	3.06746	2.8776	2.93233	3.11682	2.95031	2.98659	2.93263	3.12908	2.97276	2.93579	2.97768	2.87387	2.78592	2.93617	3.06087	3.01423	2.97212	2.89546	3.08532	3.13402	2.88254	2.86127	2.82968	3.02583	2.93398	3.01623	3.08902	2.77719	2.94898	2.98729
1553787_at	2.67427	2.70934	2.6114	2.59585	2.59209	2.6457	2.68275	2.69799	2.58459	2.60481	2.82493	2.83601	2.59829	2.62421	2.61885	2.78883	2.62919	2.65444	2.50596	2.6478	2.56572	2.57906	2.77656	2.7142	2.70905	2.54166	2.53268	2.73213	2.50361	2.75746	2.65263	2.68338	2.64288	2.66703	2.55901	2.61682	2.658	2.67155	2.67576	2.68722	2.70953	2.73285	2.82034	2.55067	2.62954	2.73981	2.76116	2.61194	2.82474
1553789_a_at	2.67131	2.67292	2.68343	2.72549	2.69896	2.72019	2.78511	2.73163	2.75115	2.6747	2.68319	2.71796	2.73847	2.69509	2.75607	2.75898	2.66087	2.72195	2.74026	2.68862	2.68783	2.78248	2.61682	2.68263	2.6767	2.73679	2.74267	2.69339	2.67592	2.68762	2.74538	2.70834	2.62016	2.74742	2.7602	2.73064	2.65996	2.65523	2.98417	2.6744	2.73838	2.73885	2.73546	2.65622	2.63885	2.75949	2.66248	2.81667	2.7145
1553793_a_at	2.59137	2.553	2.46551	2.52575	2.66657	2.51728	2.59686	2.47771	2.59363	2.58036	2.53484	2.45833	2.50466	2.60429	2.47497	2.57652	2.58057	2.52685	2.46856	2.66355	2.50432	2.59889	2.62157	2.46631	2.64239	2.53639	2.49232	2.50026	2.59162	2.55954	2.53245	2.4475	2.59677	2.53615	2.55954	2.5342	2.47893	2.52831	2.60675	2.54522	2.63483	2.5604	2.50829	2.56702	2.54503	2.48465	2.50687	2.56565	2.53634
1553796_at	2.45083	2.47111	2.49895	2.5499	2.61167	2.54294	2.46578	2.48439	2.50455	2.50066	2.52595	2.58457	2.59651	2.73024	2.61749	2.4855	2.52129	2.55793	2.49897	2.51849	2.57417	2.55371	2.53516	2.51944	2.45971	2.51872	2.57145	2.50506	2.47976	2.59089	2.54586	2.46161	2.54282	2.5428	2.52212	2.56938	2.49201	2.53538	2.56215	2.4922	2.47105	2.5141	2.46212	2.60193	2.51161	2.49913	2.52728	2.53388	2.50074
1553801_a_at	2.61088	2.67839	2.42344	2.69939	2.82895	2.60997	2.4728	2.49775	2.78172	2.88524	2.723	2.6984	2.67648	2.61672	2.71545	2.8801	2.72947	2.6475	2.5237	2.75034	2.88283	2.63986	2.67047	2.56186	2.70581	2.64786	2.71535	2.73752	2.68967	2.76657	2.85305	2.64379	2.71529	2.43543	2.78841	2.8396	2.80985	2.55394	2.67346	2.61431	2.43077	2.916	2.74635	2.77049	2.59956	2.49481	2.70373	2.70673	2.62778
1553803_at	3.2327	3.2131	3.32001	3.2929	3.17841	3.36058	3.25613	3.17382	3.31515	3.34305	3.26319	3.28178	3.351	3.25045	3.36322	3.28844	3.16104	3.28801	3.33217	3.23506	3.33824	3.27964	3.24054	3.2648	3.28265	3.26906	3.34912	3.29495	3.23114	3.19864	3.30997	3.18689	3.20174	3.35859	3.21393	3.30367	3.27397	3.26239	3.31751	3.33626	3.18872	3.22806	3.24079	3.26287	3.35532	3.35724	3.22007	3.2752	3.22679
1553809_a_at	2.4189	2.41511	2.40292	2.4397	2.41914	2.44524	2.50087	2.47328	2.43352	2.51625	2.38799	2.39733	2.38924	2.33174	2.37695	2.50242	2.37116	2.38588	2.43513	2.43684	2.44806	2.41849	2.48538	2.40551	2.48299	2.36708	2.49835	2.37573	2.42818	2.3908	2.46531	2.373	2.40515	2.51174	2.41137	2.46082	2.44952	2.31109	2.50673	2.44631	2.33974	2.40932	2.36956	2.47168	2.5654	2.45158	2.43788	2.45899	2.42457
1553823_a_at	2.29891	2.31534	2.28844	2.39384	2.23583	2.33221	2.28361	2.26228	2.22142	2.3042	2.41566	2.32928	2.32021	2.37912	2.31367	2.30636	2.22402	2.26739	2.27134	2.30461	2.38007	2.30406	2.30979	2.30495	2.48579	2.30118	2.36294	2.30759	2.32535	2.35162	2.31353	2.25232	2.24771	2.27393	2.28144	2.37322	2.2064	2.35221	2.3982	2.36318	2.32222	2.30282	2.25785	2.33274	2.39938	2.28209	2.28149	2.28891	2.30073
1553852_at	2.1544	2.25026	2.40446	2.15594	2.28794	2.21525	2.19454	2.31161	2.47198	2.4301	2.21605	2.17645	2.25034	2.1779	2.26892	2.22595	2.18923	2.30641	2.25896	2.31426	2.25265	2.22213	2.25836	2.32751	2.20097	2.20552	2.16208	2.26601	2.2961	2.16345	2.54739	2.12914	2.40663	2.30348	2.36566	2.26277	2.34692	2.22251	2.20287	2.3529	2.31109	2.56076	2.33896	2.10863	2.59656	2.25959	2.20722	2.19037	2.41439
1553857_at	2.82751	2.76998	2.78973	2.79635	2.77251	2.83365	2.92284	2.84674	2.79001	2.81035	2.90396	2.81493	2.78415	2.78601	2.79667	2.85989	2.78275	2.8083	2.74097	2.88858	2.82805	2.83466	2.88376	2.80011	2.84187	2.79523	2.87736	2.83451	2.83369	2.87691	2.77353	2.75723	2.84329	2.81995	2.87813	2.81585	2.79325	2.84231	2.8685	2.78837	2.84026	2.83464	2.79534	2.84795	2.83874	2.81786	2.90423	2.75562	2.8321
1553864_at	2.22151	2.12109	1.99445	2.20105	2.07105	2.00747	2.17782	2.03541	1.92901	2.02516	2.20525	2.1317	2.02516	2.09458	2.0599	2.08668	2.19581	1.83576	2.0714	2.25379	2.11981	2.22236	2.54583	2.04356	2.27494	2.09689	2.11611	2.04542	2.19767	2.14574	2.00929	2.21184	2.25044	2.0292	2.11209	2.06444	2.05109	2.06851	2.11519	2.01191	2.31239	2.00464	1.99742	2.27938	2.12401	2.04672	2.2993	2.21695	2.2467
1553868_a_at	1.72054	1.7704	1.73848	1.75814	1.85841	1.78578	1.80384	1.78253	1.75647	1.85756	1.80023	1.75526	1.71353	1.72035	1.69815	1.71397	1.7545	1.75857	1.74116	1.68788	1.71681	1.81503	1.70935	1.76478	1.7545	1.78609	1.75765	1.71488	1.75673	1.78609	1.79121	1.80495	1.73408	1.69263	1.80298	1.76105	1.85118	1.73728	1.73902	1.81839	1.70627	1.82712	1.7708	1.77368	1.69815	1.7164	1.73195	1.85778	1.76904
1553878_at	2.20246	2.25771	2.17885	2.267	2.22322	2.16536	2.16778	2.19199	2.20206	2.20315	2.14137	2.19884	2.17439	2.20387	2.14551	2.19576	2.20321	2.13829	2.20646	2.21475	2.17673	2.22517	2.45883	2.20365	2.27741	2.25481	2.26509	2.16174	2.27005	2.18661	2.35685	2.16897	2.26008	2.15677	2.13917	2.16945	2.18904	2.12802	2.25078	2.17012	2.23306	2.21355	2.18762	2.25566	2.19193	2.22502	2.28675	2.16345	2.13751
1553882_at	2.23962	2.26299	2.23009	2.213	2.23631	2.3337	2.26696	2.15155	2.14567	2.24929	2.29301	2.30783	2.27566	2.26599	2.3101	2.26864	2.2638	2.2344	2.30961	2.26163	2.36202	2.24443	2.29787	2.26509	2.40396	2.2209	2.21931	2.19922	2.22616	2.29191	2.19016	2.19592	2.25939	2.22779	2.2388	2.24094	2.19144	2.27029	2.18741	2.21862	2.20452	2.2334	2.2131	2.34612	2.30144	2.19932	2.23742	2.34139	2.2426
1553890_s_at	2.412	2.36068	2.28808	2.32999	2.28241	2.41686	2.37357	2.45374	2.31188	2.52983	2.33081	2.41453	2.49436	2.34176	2.44136	2.36591	2.3256	2.44543	2.43913	2.24736	2.38828	2.32581	2.33842	2.3288	2.44136	2.38158	2.35209	2.42969	2.32598	2.29401	2.41449	2.32258	2.29553	2.33394	2.39294	2.37228	2.31184	2.30242	2.37975	2.3889	2.33547	2.29293	2.30322	2.32521	2.45686	2.38657	2.32999	2.38626	2.43637
1553901_x_at	2.30487	2.25753	2.25124	2.28545	2.24227	2.23194	2.47518	2.21093	2.23157	2.18996	2.19051	2.2478	2.22911	2.20556	2.24207	2.25443	2.19783	2.26555	2.42963	2.22652	2.20447	2.25119	2.33103	2.24333	2.25467	2.32199	2.27353	2.38983	2.30251	2.22457	2.25358	2.30903	2.27958	2.25763	2.31319	2.29368	2.36511	2.29387	2.21984	2.22999	2.25447	2.17302	2.24119	2.24492	2.24716	2.30934	2.28018	2.45157	2.27279
1553906_s_at	3.41008	3.34722	3.46673	3.3469	3.38384	3.51264	3.3571	3.35117	3.39737	3.41655	3.45836	3.36004	3.41644	3.38237	3.48672	3.40724	3.30484	3.40389	3.48886	3.35552	3.40808	3.35903	3.37005	3.40927	3.33693	3.36382	3.37101	3.42851	3.31707	3.38561	3.46467	3.34499	3.32252	3.43117	3.30092	3.42453	3.37309	3.42265	3.41137	3.42243	3.29877	3.34217	3.41632	3.38158	3.45555	3.43336	3.3165	3.39444	3.38785
1553909_x_at	2.78306	2.75375	2.80283	2.87722	2.71991	2.85552	2.73889	2.75107	2.77955	2.7866	2.81452	2.75316	2.84967	2.76488	2.75898	2.83809	2.76575	2.81222	2.86449	2.72489	2.78066	2.73574	2.66844	2.76086	2.7644	2.8264	2.81402	2.72788	2.67767	2.78703	2.79972	2.7902	2.77207	2.79769	2.82915	2.82785	2.81624	2.87479	2.6345	2.77029	2.68765	2.72713	2.73559	2.76435	2.69262	2.79397	2.78611	2.80165	2.72002
1553929_at	2.54096	2.54212	2.55809	2.54824	2.4153	2.60563	2.50217	2.49092	2.57895	2.52059	2.53882	2.52054	2.55996	2.55843	2.48396	2.63887	2.54932	2.56678	2.53969	2.5922	2.54836	2.54205	2.6401	2.50098	2.59299	2.53504	2.58105	2.53765	2.51041	2.56935	2.54071	2.44495	2.59274	2.56609	2.52728	2.47674	2.49551	2.5049	2.60276	2.47119	2.5091	2.47264	2.49911	2.52953	2.52023	2.56245	2.55982	2.53929	2.56414
1553947_at	2.97565	2.90552	2.88957	2.82254	2.88198	2.83592	2.98856	2.96222	2.98653	2.82662	2.94959	2.86836	2.83857	3.02833	2.96443	2.88381	2.90329	2.91722	2.91538	2.93145	2.96436	2.83056	3.10983	2.9302	2.84662	2.82626	2.81861	3.01523	2.88604	2.92886	3.10134	3.13525	2.76696	2.93301	2.94405	3.04886	2.87731	2.87137	2.77636	2.98043	2.83776	2.92747	2.90573	2.77553	2.88079	2.85655	2.81466	2.84037	3.00925
1553956_at	3.11558	3.17684	3.14119	3.23865	3.21121	2.91384	3.11674	3.09527	3.23825	3.35586	3.16663	3.08343	3.23345	3.15422	3.03042	3.25032	3.19696	3.13573	3.12414	3.1371	3.13344	3.09344	3.18474	3.02752	3.04	3.31063	3.17532	3.14595	3.24046	3.10959	3.26692	3.19636	3.1173	3.17367	3.07593	3.08502	3.1483	3.12616	3.09034	3.1861	3.13541	3.26519	3.12165	3.13661	3.0761	3.15172	3.19581	3.10668	3.17897
1553962_s_at	2.66083	2.72652	2.86949	2.80442	3.11198	2.91591	3.04899	2.91913	2.9961	2.91443	2.79198	2.67672	3.12563	3.09285	2.91804	2.77629	2.79715	2.86731	2.88713	2.88117	3.13279	2.88711	2.66959	3.02848	2.79817	2.74205	2.8142	3.14499	2.90863	2.72161	2.94098	2.82984	2.87391	3.12185	2.95705	2.9038	3.09921	2.70414	2.80898	2.83049	3.00666	3.08739	2.97187	2.82832	2.9701	3.07021	2.79208	2.73036	3.12082
1553970_s_at	2.88065	2.64619	2.91459	2.978	3.24773	2.7527	2.92445	2.78852	2.9536	3.36228	2.79471	3.13086	2.72417	2.78203	2.84137	2.80219	2.80344	2.85321	3.03167	2.69221	2.6265	2.73967	2.58606	2.75601	2.69278	3.1366	2.96001	2.76843	2.80767	2.9311	2.77942	3.09627	2.6702	2.89948	2.78045	2.83406	2.74265	2.77728	2.89536	2.92757	2.72413	2.82366	2.90235	2.68845	3.11356	2.83607	2.76369	2.82533	3.05781
1553972_a_at	3.49718	3.37175	3.35181	3.23361	3.08267	3.28378	3.4733	3.49838	3.48946	3.22131	3.57593	3.28488	3.2449	3.28552	3.52729	3.49857	3.21374	3.46863	3.34452	3.52512	3.23542	3.57118	3.55401	3.35829	3.21084	3.40541	3.02857	3.29762	3.12047	3.28375	3.56078	3.05269	3.29765	3.21831	3.37811	3.5254	3.27933	3.46301	3.40261	3.31917	3.34799	3.13954	3.45481	3.32296	3.21711	3.44994	3.50365	3.5255	3.5346
1553974_at	3.01875	3.19931	3.03429	2.99812	3.07292	2.86257	2.99998	3.16105	2.79767	2.91435	3.14881	3.13623	2.86425	2.80612	2.96706	2.83603	2.8967	2.96752	3.07691	2.95228	2.96448	2.97952	3.05283	3.00121	3.15555	2.7359	3.07165	3.09114	2.89702	2.97246	2.87997	2.90943	3.1151	2.84692	2.96012	3.15287	2.75931	2.95756	3.04752	2.97241	3.10056	2.91008	3.12238	3.10297	2.99608	3.11469	3.14482	2.99273	2.89095
1553976_a_at	3.24649	3.32737	3.3219	3.33681	3.27581	3.18429	3.27517	3.29067	3.43259	3.34977	3.21919	3.24072	3.2619	3.37116	3.23468	3.36789	3.36341	3.14041	3.34391	3.30399	3.17609	3.36675	3.34859	3.32436	3.35637	3.37296	3.38827	3.22531	3.34851	3.32999	3.10375	3.29863	3.13055	3.31191	3.3736	3.35786	3.28355	3.40591	3.46489	3.22397	3.25654	3.1713	3.32359	3.33669	3.12259	3.26362	3.25803	3.39328	3.27498
1553977_a_at	2.84902	2.92117	2.87911	2.923	2.94116	2.919	2.86202	2.90509	2.89025	2.95614	3.04074	2.93193	2.86604	2.92345	2.87405	2.97608	2.83589	2.9207	2.97503	2.78869	3.01213	2.93457	2.99259	2.84512	2.90352	2.80453	2.92333	3.04501	2.9338	2.91924	2.88808	2.90561	2.90669	2.99359	2.88025	2.98287	2.91126	2.93131	2.92469	2.86286	2.99283	2.99428	2.9689	2.97989	2.85747	2.914	2.94499	2.90888	2.87558
1553982_a_at	2.60617	2.73153	2.71502	2.82826	2.53931	2.73031	2.61433	2.65448	2.7248	2.63314	2.71938	2.65293	2.6286	2.63798	2.69502	2.61561	2.65208	2.70429	2.7296	2.65401	2.64929	2.58358	2.60186	2.73689	2.69894	2.61817	2.65726	2.70404	2.55025	2.62772	2.67906	2.65301	2.73505	2.70275	2.58666	2.60479	2.65641	2.7145	2.61849	2.68464	2.71048	2.98285	2.66273	2.65879	2.59104	2.66562	2.64261	2.57422	2.75549
1553986_at	3.02688	3.05024	3.07593	3.01606	3.30409	2.97931	3.16122	3.00587	3.11066	3.18621	3.19776	3.03941	2.95701	2.93655	3.03192	3.30096	3.1053	3.09044	3.10092	3.02184	3.10758	2.90303	2.6494	2.91517	2.98314	3.09171	3.16981	2.68139	3.02683	3.04816	2.77276	3.1001	3.03366	3.08016	2.88223	3.21711	3.23801	3.08945	3.16437	2.94532	3.2777	3.17081	2.92742	2.9548	2.76304	3.12287	3.07496	3.06625	3.24336
1553989_a_at	2.79899	2.74866	2.98043	3.25118	3.14963	3.1015	3.12676	2.84893	2.8891	2.99793	2.81697	2.94539	3.12698	2.83112	2.99924	3.11409	2.91433	2.96656	2.8949	3.04101	3.01891	2.92321	3.05916	3.00465	3.09121	2.83677	2.87506	2.91913	2.87107	2.96704	2.90791	2.77588	3.28823	2.90722	3.04074	3.08643	2.96034	2.88991	2.90752	2.90166	3.36189	2.85058	2.8503	2.92681	3.00668	2.8895	2.79964	2.92561	2.96517
1553990_at	2.97019	2.91718	2.93076	2.90528	2.96342	3.00522	2.91277	2.8503	3.03721	2.87835	2.99673	2.93444	2.96113	2.98444	3.0585	3.03803	2.83404	2.98468	2.97335	2.93904	2.98227	2.85502	2.76857	2.90063	2.90102	3.04718	2.97876	2.94573	2.92008	2.9497	2.898	2.95909	2.86353	3.00463	2.93386	2.95767	3.0166	2.96643	2.92087	3.01008	2.85494	2.84569	2.92555	2.9253	2.9362	2.96261	2.91926	2.9214	2.98379
1553991_s_at	2.66142	2.65863	2.65175	2.87634	2.82389	2.62986	2.68835	2.69317	2.70941	2.71275	2.7049	2.59944	2.55963	2.5624	2.52648	2.66572	2.72004	2.65351	2.64065	2.722	2.80112	2.64577	2.6089	2.66404	2.51196	2.68742	2.61722	2.66896	2.66729	2.66075	2.5597	2.7164	2.73383	2.66629	2.64758	2.58281	2.89859	2.65293	2.665	2.5489	2.88567	2.80362	2.69354	2.58581	2.79338	2.76338	2.70298	2.60814	3.01295
1553992_s_at	3.00121	2.91359	3.0145	2.95201	2.85943	3.06649	3.06349	2.96457	3.04385	2.99547	3.06439	3.10765	2.9427	3.09374	3.12074	2.99695	2.95554	3.07451	3.22901	3.02418	3.05129	3.12596	3.03068	2.99538	3.14629	2.94918	3.17463	2.89452	2.92414	2.98857	3.03968	3.07846	3.00248	3.02656	3.283	3.18096	2.9839	2.96805	2.99478	3.13677	2.8255	2.9622	3.11393	2.94135	3.07363	3.14859	3.10601	2.99621	3.03504
1553993_s_at	3.42153	3.2476	3.2769	3.26375	3.21831	3.30801	3.38262	3.36639	3.30317	3.38047	3.23342	3.22933	3.36403	3.41691	3.41206	3.35578	3.26454	3.38428	3.32658	3.35007	3.21743	3.35983	3.41359	3.25184	3.30647	3.35371	3.27053	3.27501	3.48205	3.31385	3.29523	3.31425	3.27808	3.29034	3.33622	3.29319	3.50562	3.35459	3.39203	3.44911	3.37971	3.20295	3.27308	3.31881	3.31256	3.34779	3.27549	3.42483	3.30273
1553994_at	2.41998	2.9917	2.70083	2.26483	2.58846	2.55719	2.51054	2.73409	2.5811	2.45659	2.67661	2.44017	2.38588	2.54287	2.4935	2.70476	2.67364	2.63934	2.48788	2.6154	2.93816	2.49235	2.64319	2.94251	2.93693	2.36924	2.40775	2.67965	2.40227	2.68266	2.78016	2.56843	2.80906	2.66463	2.51014	2.53801	2.64849	2.56964	2.59158	2.57344	2.72958	2.66154	2.46114	2.62688	2.32275	2.40483	2.68075	2.31901	2.52018
1553995_a_at	2.35512	2.9837	2.82792	2.30136	2.67701	2.54685	2.562	2.83482	2.68609	2.53028	2.70184	2.39458	2.27229	2.62793	2.38513	2.67569	2.70023	2.66934	2.57008	2.94438	3.0234	2.44253	2.60378	3.08391	3.21309	2.35369	2.36162	2.80592	2.32044	2.7815	2.9897	2.75127	2.99498	2.7521	2.51983	2.65326	2.95305	2.54826	2.66535	2.69577	2.86375	2.89176	2.73715	2.65196	2.39127	2.30687	2.75447	2.3284	2.49132
1553998_at	2.4766	2.37679	2.50972	2.52046	2.51459	2.57939	2.27576	2.57603	2.44667	2.52653	2.35228	2.47521	2.41856	2.3985	2.48024	2.46396	2.27844	2.38812	2.3744	2.32611	2.38191	2.48035	2.32459	2.42814	2.65171	2.42849	2.4467	2.47301	2.57849	2.39433	2.3687	2.46599	2.38545	2.43974	2.46131	2.38538	2.56001	2.41686	2.41786	2.34547	2.43951	2.39336	2.57314	2.39787	2.45311	2.53423	2.45683	2.34209	2.53328
1554001_at	2.6981	2.72435	2.67053	2.56575	2.56106	2.51143	2.66442	2.82917	2.73753	2.52497	2.89029	2.73779	2.6077	2.55529	2.46155	2.51697	2.64319	2.73689	2.55062	2.49835	2.66305	2.67404	2.82005	2.69214	2.66596	2.52075	2.68128	2.65057	2.64541	2.6283	2.61738	2.62889	2.66424	2.63207	2.77572	2.45266	2.67157	2.56641	2.78664	2.71993	2.78745	2.56263	2.71566	2.61184	2.6144	2.60462	2.69688	2.70834	2.53675
1554003_at	3.28167	3.10255	3.0879	3.25107	3.11053	3.28915	3.08874	3.00717	3.08648	3.12294	3.23739	3.03899	3.06786	3.16288	3.30653	3.25344	3.19157	3.09091	3.11525	3.18366	3.00307	3.22812	3.15227	3.02703	3.18793	3.25677	3.13673	2.98344	3.08837	3.12398	3.16829	3.05645	3.02741	3.13661	3.02929	3.07054	3.14777	3.11343	3.14017	3.10663	3.06886	3.02477	3.06031	3.13349	3.09738	3.11427	3.10933	3.32256	3.16871
1554004_a_at	3.00865	2.72485	2.75727	2.95067	2.99703	3.00319	2.69018	2.7061	2.6918	2.89761	2.96333	2.76883	2.58581	2.78643	3.00671	3.07185	2.89865	2.80615	2.7639	2.90348	2.64282	3.02874	2.67135	2.69054	2.8294	2.93103	2.70487	2.65329	2.77986	2.91437	2.84569	2.72809	2.85954	2.75289	2.77828	2.66346	2.88096	2.70687	2.99491	2.74001	2.81624	2.81444	2.81622	2.75331	2.81343	2.77918	2.83337	3.15188	2.89899
1554006_a_at	2.77915	2.71289	2.83026	2.80947	2.84644	2.87866	2.81556	2.9557	2.96243	2.77184	2.79014	2.79001	2.90509	2.81113	2.98542	2.82444	2.75231	2.87763	2.94953	2.76298	2.97486	2.90991	2.75621	2.89596	2.81577	2.81102	2.95004	2.83447	3.01861	2.86748	2.84671	2.88042	3.02911	2.9469	2.98918	2.80764	3.13248	2.80061	2.75876	2.93024	2.82318	2.78573	3.06459	2.82456	3.13851	2.99334	2.80588	2.88336	2.84542
1554007_at	3.0872	2.93111	2.85098	2.81569	3.23551	3.19467	3.05906	2.96591	2.62724	3.0412	2.69961	3.08269	2.766	3.03469	2.76117	2.91236	3.11757	2.74195	2.85799	2.74251	2.79819	3.03075	2.69917	2.91251	3.26275	3.12252	3.21786	3.20128	2.97643	2.94575	2.90314	2.93437	2.8068	2.86832	2.9702	2.75902	2.68997	2.92026	3.30611	2.77137	2.7522	3.07137	2.92261	3.13808	2.87719	2.97827	3.1506	3.0361	3.00426
1554008_at	2.997	2.89948	2.93622	2.86847	2.9423	2.83116	3.13544	2.83141	3.08082	2.87576	2.97138	2.83992	2.92418	2.81043	3.04197	2.92128	2.88894	3.04723	2.90575	3.06474	2.81955	2.76273	2.89553	2.88581	2.82972	2.912	2.88551	3.02005	2.75383	3.05921	2.89824	2.84303	3.14657	2.94789	3.05647	2.83374	3.21092	2.86637	3.02895	3.00083	2.91877	3.01641	2.84797	2.99204	2.92782	2.82372	2.93857	2.75037	2.9986
1554010_at	2.95577	3.10661	3.06279	2.895	2.98481	2.99377	2.93573	2.91637	3.08168	2.99245	2.93583	2.99885	3.013	2.93705	2.96572	2.88587	3.05063	2.94508	2.90812	2.88713	3.02184	2.91911	2.81928	3.02085	2.92462	2.94585	3.0329	2.92172	3.02331	2.99283	2.97615	2.94082	3.02303	2.97539	3.04801	2.92948	3.01278	2.91861	2.9689	2.97373	2.91649	3.07126	2.97541	2.95552	2.89318	3.01269	2.93508	2.88841	2.96121
1554014_at	2.88324	2.96127	2.89757	2.78453	2.88136	2.80424	2.87218	2.99689	3.04852	2.81097	2.92921	2.95094	2.86378	2.99967	2.86688	2.67445	2.88608	2.92249	2.7628	2.86627	2.90791	2.65592	2.86483	2.87294	2.83374	2.64592	3.02452	2.92085	2.70796	3.02799	2.97253	2.85258	2.88643	2.7568	3.06312	3.06604	2.99252	2.87477	2.76405	3.00331	2.82905	2.94307	2.87675	2.88633	2.86371	2.72485	2.83241	2.83977	2.84629
1554015_a_at	2.7357	2.79784	2.80152	2.75484	2.88621	2.77911	2.79527	2.91635	2.89596	2.85628	2.80619	2.79672	2.65842	2.93966	2.77999	2.68886	2.80444	2.79364	2.74491	2.85707	2.72318	2.75211	2.74723	2.78104	2.74222	2.60826	2.87893	2.78554	2.80945	2.88668	2.85545	2.74751	2.83505	2.78657	2.91753	2.91081	2.91377	2.76608	2.63466	2.87023	2.8321	2.91048	2.84958	2.7778	2.83459	2.73692	2.6981	2.75778	2.77047
1554016_a_at	3.20886	3.13011	3.24028	3.08409	3.10536	3.20011	3.09514	3.09451	3.14198	3.06588	3.16219	3.00099	3.08198	3.08093	3.06377	2.99705	3.07821	3.17679	3.13525	3.11599	3.17556	3.00001	3.16877	3.10642	3.03073	3.07535	3.17075	3.13525	3.07859	3.11945	3.16274	3.12276	3.08608	3.10666	2.97383	3.0358	3.13405	3.18956	3.08076	3.21628	3.08011	3.07068	3.09131	3.08227	3.0906	2.99365	3.1217	2.9419	3.1444
1554018_at	2.55643	3.04444	3.18915	2.86805	2.71754	2.7962	2.84508	2.95603	2.91236	2.64713	2.71508	2.46274	2.93259	2.8051	2.64693	2.80774	2.92714	3.17331	2.56829	3.05329	2.76381	2.42339	2.82152	3.00906	2.25418	2.3126	2.75156	2.96546	2.41793	2.86594	2.9178	2.90137	3.3063	3.10397	2.69741	2.09787	2.8418	2.94847	2.29074	2.92646	3.14819	3.04116	2.80391	3.0521	2.73302	2.63118	2.8635	2.38949	2.50082
1554020_at	3.12467	3.0633	2.96721	2.91572	3.07398	2.90151	2.92458	3.12887	3.19473	3.10663	2.88662	3.03866	2.92855	3.02747	3.0898	2.76866	3.3143	2.98064	3.02515	2.93043	3.19317	2.84506	3.25729	3.21294	2.85357	3.06519	2.98127	3.07628	3.12854	3.18144	2.90968	3.23353	3.00787	3.07962	3.15937	3.13501	2.84772	3.05134	2.89917	3.18056	2.86615	2.87604	3.00365	3.12425	2.98178	3.24315	3.20103	3.01178	3.02093
1554026_a_at	2.54668	2.79784	2.74693	2.56514	2.63548	2.59325	2.53541	2.669	2.68318	2.61022	2.6785	2.60081	2.56087	2.55948	2.59884	2.66876	2.66734	2.73032	2.53509	2.56662	2.67653	2.52665	2.66896	2.68066	2.6071	2.60662	2.64937	2.57051	2.58372	2.81497	2.63176	2.5201	2.67312	2.60374	2.76623	2.6218	2.93777	2.6811	2.66192	2.64908	2.60145	2.74913	2.54674	2.59413	2.58526	2.71478	2.53902	2.61535	2.62555
1554029_a_at	2.2898	2.24798	2.40998	2.35209	3.00031	2.37483	2.53396	2.74402	2.51005	2.91617	2.41025	2.41312	2.38136	2.54227	2.58018	2.34494	2.20072	2.3929	2.66622	2.75732	2.41872	2.80183	2.16828	2.5476	2.37988	2.29017	2.33099	2.45541	2.67701	2.57158	2.50774	2.54365	2.87172	2.55524	2.59993	2.67361	2.99444	2.33735	2.43412	2.63381	2.54526	2.80975	2.72101	2.24896	2.79277	2.64582	2.22328	2.48024	2.42025
1554030_at	2.4485	2.53883	2.57193	2.49749	2.46479	2.32015	2.4513	2.42926	2.57671	2.49069	2.52968	2.48253	2.52774	2.43528	2.52778	2.4443	2.57695	2.5878	2.40049	2.54868	2.45411	2.44844	2.65525	2.48785	2.51877	2.52025	2.47298	2.42673	2.43281	2.48458	2.46628	2.49121	2.48424	2.52028	2.47436	2.38812	2.47011	2.47967	2.43241	2.49361	2.46227	2.43147	2.45917	2.47852	2.45002	2.41046	2.50273	2.43658	2.527
1554033_at	2.67388	2.60871	2.47439	2.62112	2.51869	2.47341	2.56806	2.54519	2.46425	2.52728	2.54063	2.56507	2.55407	2.54027	2.53056	2.58133	2.6493	2.45474	2.51552	2.62865	2.59815	2.59196	2.72835	2.53646	2.62817	2.56245	2.57524	2.45642	2.60169	2.58675	2.50731	2.58809	2.57629	2.54061	2.53675	2.50288	2.55927	2.57748	2.6733	2.40904	2.65038	2.5178	2.52965	2.59601	2.59689	2.48834	2.62499	2.63848	2.56503
1554036_at	2.36521	2.34514	2.23521	2.4313	2.4034	2.24165	2.47992	2.2066	2.2941	2.11131	2.23095	2.23779	2.26642	2.40935	2.17517	2.45493	2.34616	2.27402	2.12061	2.32711	2.48076	2.1586	2.53	2.37198	2.31105	2.29087	2.32479	2.15764	2.32814	2.42029	2.30504	2.31689	2.40793	2.26936	2.43812	2.1586	2.32577	2.28295	2.26299	2.34307	2.34539	2.27773	2.06835	2.26209	2.13083	2.24721	2.36433	2.24029	2.34359
1554037_a_at	2.20662	2.24984	2.13939	2.17953	2.45248	2.13404	2.23246	2.11404	2.19617	2.01094	2.1544	1.97604	1.9447	2.26941	2.09962	2.38327	2.26067	2.23967	2.11611	2.34682	2.25696	2.29039	2.22177	2.10124	2.2453	2.0902	2.18002	2.07892	2.23435	2.37956	2.18818	2.21979	2.25246	2.20939	2.45142	2.03337	2.36429	2.10535	2.07761	2.24587	2.10019	2.43292	2.21509	2.1111	2.28647	2.34779	2.05679	2.03305	2.17401
1554038_at	2.60986	2.60755	2.56928	2.5027	2.67978	2.49992	2.42878	2.65057	2.60023	2.58508	2.54941	2.54657	2.60343	2.49827	2.57124	2.66469	2.68109	2.60526	2.54183	2.59452	2.66566	2.5887	2.50547	2.49353	2.49745	2.50329	2.53374	2.50054	2.58413	2.60847	2.58122	2.59216	2.54272	2.60788	2.65235	2.50434	2.58782	2.54953	2.62376	2.58539	2.63813	2.53371	2.50474	2.54239	2.56292	2.58761	2.56584	2.52941	2.56033
1554039_at	3.0334	3.03909	3.02642	3.12466	2.95208	3.14179	3.00976	2.98605	3.1172	2.98961	3.01768	3.09051	3.15781	3.03282	3.1506	3.1079	2.97686	2.9766	3.03981	3.07179	3.1188	3.0505	3.04152	3.02857	3.1086	3.0703	3.18027	3.00638	3.06434	3.00003	3.02858	2.97859	3.00005	3.10341	3.01776	3.10178	3.04014	3.03605	3.1676	3.08757	3.00097	2.95228	3.02625	3.02688	3.07238	3.04039	3.01234	3.10645	3.02303
1554041_at	2.24831	2.31303	2.15753	2.22457	2.05175	2.10388	2.21062	2.15571	2.11702	2.13099	2.24939	2.14168	2.18134	2.20039	2.12726	2.31135	2.17874	2.11635	2.0989	2.20436	2.14433	2.19074	2.28531	2.14299	2.2464	2.18367	2.23813	2.12521	2.24083	2.22626	2.06692	2.12166	2.24826	2.12166	2.18134	2.17406	2.18112	2.16705	2.28054	2.09883	2.20283	2.15594	2.10325	2.26642	2.19111	2.13094	2.30576	2.28925	2.33644
1554045_at	2.67813	2.51995	2.54073	2.48121	2.52179	2.50248	2.43719	2.72517	2.49707	2.53708	2.52514	2.41856	2.6364	2.54819	2.52177	2.67351	2.5181	2.50994	2.5465	2.55057	2.41642	2.45942	2.46701	2.45883	2.46685	2.61284	2.39532	2.36797	2.49604	2.52083	2.58171	2.57513	2.582	2.475	2.78693	2.45968	2.54929	2.48253	2.40282	2.51462	2.5372	2.52151	2.52057	2.531	2.61424	2.48594	2.38663	2.50256	2.67994
1554047_at	2.79871	2.79993	2.62543	2.72065	2.70979	2.54575	2.598	2.70888	2.69426	2.50739	2.59508	2.68214	2.5715	2.66902	2.60374	2.82373	2.69855	2.63511	2.36113	2.69859	2.42646	2.67068	2.7041	2.52436	2.61	2.71599	2.78429	2.48811	2.72807	2.66021	2.57882	2.59916	2.60316	2.57774	2.62828	2.43812	2.73663	2.60395	2.57237	2.66134	2.58402	2.76731	2.67301	2.6184	2.53943	2.58303	2.52931	2.61947	2.58083
1554049_s_at	2.62217	2.56419	2.66695	2.51193	2.61767	2.46349	2.63242	2.78318	2.75409	2.60675	2.63211	2.72153	2.64267	2.63615	2.62925	2.5966	2.58341	2.68493	2.63515	2.56891	2.71298	2.64685	2.6429	2.61082	2.5859	2.61588	2.59212	2.56492	2.63988	2.65236	2.69713	2.65214	2.6018	2.52388	2.85075	2.56118	2.64584	2.60276	2.53343	2.77854	2.60206	2.59806	2.58951	2.69095	2.6151	2.8174	2.55392	2.74173	2.5942
1554052_at	2.72906	2.74812	2.77831	2.72817	2.89256	2.84114	2.82101	2.94108	2.80874	2.87971	2.86485	2.79716	2.84922	2.82879	2.83667	2.78718	2.74458	2.78578	2.86361	2.86193	2.96678	2.78771	2.68427	2.77779	2.69205	2.7868	2.69516	2.90821	2.84403	2.78179	3.01198	2.80023	3.00935	2.82842	2.80438	2.92757	2.90336	2.62283	2.81126	2.94545	2.90623	2.90589	2.91489	2.62594	2.85083	2.67224	2.65746	2.72979	2.85237
1554053_at	2.8028	2.71626	2.64375	2.5558	2.3216	2.51484	2.6893	2.60021	2.87221	2.55545	2.72215	2.83098	2.54016	2.48791	2.78525	3.18638	2.55871	2.56565	2.48107	2.34439	2.30809	2.46012	2.57365	2.70624	2.45818	2.65639	2.48831	2.61847	2.43774	2.72732	2.68501	2.4059	2.58666	2.4291	2.63312	2.5887	2.71869	2.66373	2.47083	2.73692	2.66287	2.76048	2.62702	2.57016	2.56898	2.56726	2.60794	2.64159	2.41123
1554060_s_at	2.78176	2.86416	2.77368	2.68971	3.00619	2.70499	2.71298	2.68664	2.74052	2.73913	2.77215	2.77108	2.67249	2.88469	2.74023	2.71251	2.81769	2.70053	2.90581	2.72991	2.75095	2.89099	2.77636	2.77137	2.79371	2.73112	2.75298	2.81567	2.77276	2.69193	2.8092	2.78115	2.79792	2.70603	2.80124	2.93906	2.71305	2.64937	2.75601	2.7044	2.71678	2.73653	2.86664	2.71377	2.67227	2.7782	2.89099	2.84808	2.6526
1554062_at	2.34522	2.53033	2.7751	2.42244	2.37514	2.40848	2.47001	2.40265	2.64496	2.43157	2.46512	2.38143	2.44658	2.40503	2.48021	2.38074	2.6456	2.33996	2.56702	2.46679	2.6869	2.33015	2.47154	2.91048	2.29464	2.40842	2.33421	3.04548	2.4773	2.56811	2.45691	2.61883	2.69347	2.48758	2.51805	2.4979	2.817	2.56257	2.3113	2.45824	2.35916	2.91884	2.86937	2.59479	2.49296	2.55132	2.52783	2.4191	2.3785
1554063_at	2.94318	2.90515	3.00984	3.00026	2.90644	2.93352	2.95253	2.9504	2.97129	3.03873	2.99836	3.00044	3.08121	2.87632	3.13088	3.1058	3.00434	2.93085	2.93779	3.05374	3.00054	2.8994	2.96575	3.02158	2.83265	2.96326	3.12852	2.92418	2.98379	2.94358	3.05845	2.86606	3.11361	3.00891	3.09081	2.97055	2.8995	2.91363	2.81157	3.03	3.01713	3.02768	2.88351	3.05876	2.99213	2.93595	2.85884	3.00121	2.96947
1554076_s_at	3.05549	3.06369	3.15077	3.08905	3.01426	3.06576	3.09089	3.11693	3.12867	3.04644	3.0813	3.01871	3.16039	3.08394	3.16947	2.9565	3.01935	3.04632	3.08671	3.10889	3.15817	3.056	3.20589	3.02343	3.02791	3.07594	3.18349	3.14542	3.0415	3.07563	3.11249	2.96218	3.04037	3.09533	3.06229	3.07966	3.05558	3.0373	2.91273	3.08902	2.99417	3.14852	3.03249	3.0614	3.07816	3.12472	3.04115	3.02594	3.02923
1554079_at	2.97204	3.01641	2.84239	3.3135	2.78835	3.07446	3.13484	2.97681	2.86709	3.03087	3.02872	2.95262	2.89254	2.92816	3.11321	2.75494	3.07122	2.90791	2.9722	3.12036	2.94252	2.89555	3.22607	3.0144	3.11469	2.958	2.95802	2.9145	2.9669	3.06773	3.03697	2.90502	2.98007	2.97509	3.05919	3.03617	3.01458	3.11659	2.88029	2.93958	2.92338	2.90276	3.25669	2.87862	3.04218	3.04133	3.03746	3.02948	3.1199
1554080_at	2.87893	3.02705	2.98273	3.01535	3.06967	2.79331	3.01442	2.9001	3.17545	3.01317	3.00153	3.01297	2.85437	2.7681	2.95339	3.06788	3.01604	2.94131	2.8729	2.91238	3.02007	2.85582	2.69656	2.92452	2.70537	3.00947	3.05047	3.06188	3.03922	3.03691	3.10069	3.05318	3.01384	2.86707	2.86652	2.9407	3.02574	2.88046	2.69293	3.01563	2.96119	3.20718	3.00246	2.84394	2.86853	2.80887	2.96723	2.79117	2.90082
1554084_a_at	3.00523	2.88482	2.97465	2.99389	2.99806	2.99493	3.01292	2.93842	3.01401	3.05778	2.98745	2.92302	2.96986	2.9955	3.0356	3.06424	2.89083	2.98683	2.99948	2.85351	2.98479	2.95215	2.77777	2.93188	2.84737	3.02147	2.917	2.98558	2.97253	2.92701	3.03662	2.89248	2.87728	2.95312	2.92571	2.9945	2.95388	2.94592	2.86099	3.04242	2.93606	2.99491	2.91133	2.88237	2.94759	3.05414	2.83311	2.99327	3.06244
1554086_at	2.58682	2.53215	2.80762	2.55604	2.56607	2.65691	2.55275	2.73388	2.69141	2.55638	2.55431	2.62921	2.65491	2.61074	2.65712	2.58804	2.53456	2.72608	2.65183	2.5896	2.69732	2.60401	2.50231	2.5709	2.44917	2.61779	2.65091	2.55046	2.79393	2.63646	2.69685	2.57112	2.81601	2.64007	2.69611	2.60513	2.65962	2.59658	2.52955	2.83332	2.53152	2.71875	2.69892	2.62493	2.53573	2.71321	2.57997	2.50158	2.84652
1554089_s_at	3.07292	3.09034	3.25314	3.06229	3.2706	3.15239	3.1884	3.20985	3.22558	3.23629	3.09591	3.22965	3.14555	3.10359	3.17356	3.12496	3.17996	3.154	3.05913	3.24776	3.22052	3.01704	3.16082	3.31114	3.23394	3.00372	3.04161	3.22098	3.23736	3.22128	3.15765	3.16636	3.39355	3.23052	3.21588	3.13027	3.27473	3.095	3.06851	3.17616	3.16042	3.29483	3.2897	3.1307	3.2739	3.04065	3.23284	3.16047	3.24969
1554094_at	2.87738	2.86799	2.84295	2.79765	2.75772	2.86879	2.72821	2.78427	2.86875	2.84754	2.8558	2.8364	2.82485	2.86503	2.95654	2.79302	2.78004	2.87485	2.85158	2.77232	2.79596	2.81468	2.67666	2.81579	2.77108	2.8606	2.8525	2.84132	2.82457	2.79248	2.87095	2.7701	2.82016	2.81402	2.81508	2.85986	2.79127	2.81014	2.81002	2.86404	2.76033	2.80444	2.78009	2.81511	2.83228	2.8092	2.72756	2.72083	2.81929
1554095_at	2.86145	2.74178	2.83216	2.70206	2.89586	2.61962	2.70943	2.74706	2.65555	2.70254	2.75923	2.69869	2.90968	2.81553	2.63174	2.71094	2.95916	2.80502	2.5996	2.85539	2.66554	2.70192	2.78973	2.72016	2.68619	2.77378	2.76177	2.74174	2.69959	2.89215	2.76569	2.85559	2.85859	2.64213	2.92155	2.62277	2.68565	2.64615	2.91587	2.73511	2.85367	2.86703	2.79793	2.85621	2.79798	2.65289	2.73661	2.71649	2.68667
1554096_a_at	2.28236	2.04269	2.13508	1.93007	2.33858	1.99677	1.97191	2.06659	1.90559	2.03902	2.04321	1.98683	2.08361	2.07147	1.87214	2.02215	2.43384	2.07018	1.92249	2.24216	1.8489	1.9114	1.94507	2.06757	2.02733	2.08368	2.06237	1.99756	2.07389	2.27234	2.15854	2.15797	2.21016	1.98879	2.26775	1.97965	1.91144	2.01573	2.03726	2.0947	2.27837	2.21901	2.07567	2.08483	2.06294	1.83343	1.97207	1.90125	2.04713
1554097_a_at	2.72746	3.13496	2.85137	2.70124	2.93834	2.84617	2.75184	2.81749	2.82446	2.7802	3.00319	2.72847	2.80165	2.75691	2.80346	2.76209	2.70105	2.83657	2.83195	2.6207	2.92802	2.69533	2.83365	2.99363	2.70117	3.03764	2.97763	2.84274	2.70584	2.85691	2.97804	2.7567	3.10629	2.92206	2.75623	2.97053	2.8185	2.94706	2.90881	2.82008	2.7669	2.88705	2.97533	2.8861	2.67414	2.74339	2.84052	2.79098	3.02031
1554101_a_at	2.71008	2.72747	2.90307	2.78488	2.95538	2.65393	2.8475	3.04199	2.88281	2.89835	2.84976	2.91023	2.69471	2.90098	2.80839	2.88061	2.85809	2.90234	2.93695	3.09787	2.90205	3.09495	2.85262	2.80269	2.61755	2.75504	2.93396	2.83955	3.1567	2.91427	2.74311	2.90121	3.17242	2.74827	2.91909	2.6853	2.96158	2.74134	2.577	2.94989	2.98229	2.98307	3.0399	2.99777	3.10096	3.04004	2.86608	2.681	2.95805
1554102_a_at	2.94055	2.91221	3.0668	3.00094	3.05024	3.03527	3.02781	3.10501	3.03349	3.06462	3.02536	3.02314	2.98963	3.05792	2.9739	3.07006	2.98521	2.9833	3.1306	3.2058	3.05924	3.19048	3.07317	2.94167	2.95129	2.95133	3.14094	2.99889	3.2197	3.04249	2.95782	3.0289	3.23414	2.97138	3.06227	2.97736	3.08175	2.93889	2.91357	3.08754	3.12482	3.06009	3.14186	3.0865	3.23224	3.20373	2.96127	2.97703	3.10666
1554103_at	2.60855	2.62661	2.56347	2.60495	2.55825	2.73548	2.6999	2.75284	2.76566	2.51397	2.69768	2.66428	2.61261	2.66739	2.71178	2.71025	2.72364	2.60423	2.64797	2.70277	2.73497	2.67501	2.57353	2.72202	2.66862	2.68253	2.64744	2.58073	2.67735	2.75682	2.57342	2.65469	2.60417	2.63053	2.63803	2.63952	2.68657	2.6154	2.71759	2.6433	2.52365	2.63374	2.65646	2.58933	2.71032	2.61862	2.7199	2.67397	2.68232
1554106_at	2.65347	2.6876	2.67596	2.78727	2.89771	2.6902	2.74145	2.74138	2.8653	2.95531	2.58553	2.69739	2.7197	2.67195	2.63774	2.81152	2.55218	2.83034	2.78278	2.65503	2.71865	2.59196	2.87469	2.71502	2.5046	2.57962	2.60949	2.76799	2.67966	2.718	2.8215	2.73655	2.70149	2.66981	2.86891	2.73068	2.83471	2.73629	2.44926	2.80197	2.71191	2.83008	2.74944	2.70888	2.63774	2.65036	2.62358	2.66569	2.65854
1554108_at	2.08094	2.12857	2.2416	2.14214	2.19501	2.14506	1.99248	2.2192	2.11177	2.443	2.23445	2.19576	2.10535	2.16773	2.12621	2.04473	2.03212	2.11421	2.20241	2.20581	2.16952	2.16739	2.07268	2.11443	2.19277	2.19412	2.01833	2.22363	2.22393	2.08349	2.15722	2.17497	2.09246	2.10485	2.18471	2.20974	2.17284	2.17473	2.01767	2.25109	1.94063	2.0788	2.10624	2.11917	2.13786	2.35174	2.19032	2.13455	2.05572
1554110_at	2.65968	2.57573	2.70462	2.64448	2.58179	2.59501	2.67043	2.69863	2.65541	2.57933	2.61365	2.62688	2.60182	2.63501	2.61203	2.62722	2.65091	2.61618	2.60969	2.6323	2.57469	2.58384	2.52734	2.59561	2.5874	2.58162	2.50682	2.50622	2.62448	2.64153	2.60318	2.61866	2.99716	2.60244	2.65706	2.6254	2.66179	2.54292	2.41914	2.6184	2.63908	2.58025	2.51922	2.71023	2.46734	2.6062	2.59587	2.61815	2.66177
1554112_a_at	3.03876	2.69236	2.71931	2.93939	2.79644	2.71033	2.63781	3.03356	2.83259	2.72871	3.08645	2.91776	2.79667	2.84141	2.64286	2.78066	2.75411	2.78967	2.67986	2.79572	2.72409	2.80822	2.81391	2.78731	2.74924	2.66884	2.68565	2.88079	2.68075	2.78903	2.70273	2.76156	2.87978	2.73	2.9622	2.75341	2.85135	2.68842	2.72925	2.73364	2.88312	2.97075	3.04578	2.95073	2.81268	2.69354	2.76347	2.722	2.76918
1554117_at	3.05732	3.02713	3.05971	3.08309	2.98312	3.05292	3.0584	2.99152	3.06549	3.14887	3.04691	3.0587	3.10573	3.04617	3.12533	3.08174	2.97145	3.04163	3.0337	3.0487	3.095	3.11351	3.13439	3.0039	3.08653	3.02303	3.09706	3.0633	3.04821	2.98123	3.09214	3.00064	3.04022	3.11773	3.02939	3.11525	3.06198	3.02775	3.25169	3.05424	3.04964	2.99545	3.01287	3.05797	3.06203	3.11233	3.03311	3.06163	3.04488
1554119_at	2.46977	2.54306	2.46455	2.48166	2.42917	2.4419	2.43096	2.35808	2.50955	2.36392	2.53453	2.46501	2.43649	2.45066	2.36797	2.39567	2.44169	2.38545	2.41732	2.47546	2.52044	2.48193	2.597	2.44664	2.42148	2.39347	2.41332	2.47384	2.46798	2.46048	2.42038	2.55227	2.49366	2.41433	2.42814	2.40331	2.45757	2.38595	2.41188	2.44689	2.53028	2.40146	2.33731	2.50782	2.47663	2.37526	2.44074	2.48518	2.42015
1554122_a_at	2.50479	2.37342	2.34629	2.60347	2.40883	2.46566	2.4312	2.56803	2.42535	2.39802	2.43835	2.3143	2.41639	2.42464	2.57257	2.70461	2.43362	2.33805	2.82401	2.50295	2.38559	2.46587	2.53293	2.37495	2.42566	2.45225	2.41193	2.4803	2.37044	2.38529	2.32295	2.5723	2.4801	2.43691	2.39877	2.37243	2.7053	2.35306	2.45285	2.51231	2.37007	2.31831	2.51252	2.45051	2.48717	2.40883	2.42734	2.42248	2.45426
1554125_a_at	2.10762	2.13254	2.07574	2.13884	2.09922	2.01286	2.14574	2.09049	2.03169	2.0188	2.19063	2.08412	2.18073	2.10461	2.03518	2.03718	2.13209	2.03762	2.04653	2.10238	2.05983	2.20646	2.38412	2.06744	2.17969	2.07542	2.03566	2.00009	2.14392	2.22126	2.00682	2.19901	2.21584	2.0952	2.09064	2.0104	2.09941	2.13252	2.12289	2.07005	2.18154	2.05957	2.04321	2.11438	2.11137	2.02821	2.11066	2.19649	2.09067
1554126_at	3.12817	3.18085	3.20953	3.18322	3.04972	3.2333	3.14767	3.08394	3.21857	3.22163	3.15342	3.14006	3.21892	3.21341	3.23488	3.19093	3.11935	3.11304	3.20895	3.14739	3.19691	3.1551	3.13695	3.19278	3.20153	3.15805	3.20122	3.20956	3.16112	3.16156	3.22025	3.09461	3.15087	3.27161	3.134	3.19686	3.16156	3.1895	3.1469	3.21351	3.12944	3.28915	3.14966	3.18434	3.23399	3.19937	3.16593	3.2472	3.16427
1554127_s_at	2.62663	2.93388	2.85081	2.66941	2.63182	2.83386	2.60813	2.79627	2.83781	2.82959	2.5988	2.72978	2.80523	2.95665	2.71819	2.59939	2.80281	2.72624	2.6433	2.69245	2.79644	2.64328	2.63747	2.98796	2.76107	2.6278	2.66479	2.94046	2.77005	2.84172	2.87698	2.79031	2.94338	2.97511	2.84137	2.59979	2.8199	2.8879	2.54506	2.80553	2.71563	3.12296	2.8538	2.97902	2.51472	2.70952	2.97324	2.65782	2.70829
1554128_at	2.88884	2.85223	2.93265	2.93979	2.82169	2.92673	2.96236	2.80297	2.85705	2.89486	2.91591	2.94934	2.98076	2.87935	2.92922	2.85924	2.84674	2.8089	2.88833	2.89994	2.95603	2.89656	3.04015	2.84743	2.89256	2.91085	2.88819	2.79523	2.92751	2.91194	2.9287	2.87769	2.88875	2.86503	2.86371	2.8833	2.84904	2.84957	2.87591	2.89942	2.95239	2.79304	2.8383	2.8883	2.81079	2.90433	2.87693	2.87579	2.94779
1554129_a_at	2.99462	2.97316	2.99047	3.03044	2.97122	2.99991	3.03732	2.92642	2.99259	3.05388	2.95687	2.96586	3.02828	2.98752	2.94541	3.07051	2.99142	2.92539	2.94751	3.02941	3.06591	3.05455	3.17589	2.94137	3.10453	3.00723	3.06312	2.95124	2.979	2.92906	2.94916	2.98667	2.98213	3.03352	2.9547	3.01643	3.01493	2.97318	3.10017	2.94036	2.99109	2.94893	2.98167	3.04391	3.11212	3.0051	3.05756	3.04478	3.00602
1554132_a_at	2.95048	2.76093	2.75255	2.65006	2.83777	2.64772	2.731	2.90093	2.90136	2.7263	2.58358	2.60652	2.72067	2.87714	2.74478	2.68533	2.77328	2.87885	2.69097	2.87002	2.6891	2.73462	2.62535	2.79578	2.54687	2.60927	2.70078	2.85834	2.86419	2.69026	2.68754	2.67841	2.88055	2.83684	2.85526	2.72514	2.94038	2.70755	2.4724	2.71373	2.69851	2.91663	2.81259	2.76088	2.76817	2.77449	2.75408	2.62241	2.81222
1554140_at	2.4476	2.32744	2.33917	2.34185	2.7278	2.52607	2.76156	2.43929	2.52883	2.63244	2.25817	2.42093	2.34168	2.16373	2.69502	2.06587	2.23567	2.77773	2.48973	2.29946	2.46874	2.49398	2.32479	2.43224	2.76653	2.32312	2.74643	2.42427	2.37507	2.46241	2.36044	2.31132	2.2957	2.52519	2.83733	2.55308	2.15066	2.55394	2.95189	2.61755	2.65459	2.42362	2.52651	2.26344	2.6084	2.27632	2.64354	2.65497	2.32726
1554143_a_at	2.18038	2.19633	2.15838	2.16163	2.21036	2.24375	2.24482	2.19237	2.22884	2.52868	2.12177	2.50409	2.21711	2.12035	2.32475	2.21679	2.18537	2.27437	2.25232	2.14992	2.27702	2.42852	2.18894	2.22606	2.12153	2.21736	2.19778	2.15577	2.34266	2.17613	2.23294	2.13467	2.19809	2.26897	2.2719	2.19335	2.14613	2.16533	2.10024	2.24078	2.16127	2.20849	2.16539	2.19182	2.17198	2.33635	2.19587	2.2604	2.13552
1554147_s_at	2.558	2.48728	2.55181	2.6	2.90562	2.61119	2.83487	2.62891	2.5053	2.71821	2.53918	2.60035	2.56389	2.71417	2.72496	2.5711	2.69951	2.55459	2.85152	2.57922	2.53065	2.86777	2.54258	2.54687	2.72311	2.60617	2.78417	2.47753	2.55494	2.59487	2.56263	2.75779	2.46835	2.4837	2.70349	2.74994	2.41378	2.46366	3.01918	2.51514	2.65863	2.5279	2.67058	2.63511	2.49365	2.73648	2.55815	2.84203	2.74046
1554159_a_at	2.69524	2.75603	2.81233	2.87426	2.87351	2.73149	2.86216	2.93884	2.99089	3.01557	2.77614	2.83745	2.86632	2.9382	2.91922	2.95648	2.71742	2.85951	2.78045	3.03494	2.93946	2.84648	2.77112	2.93506	2.78585	2.66182	2.88853	2.93265	2.8812	2.85818	2.89553	2.82282	3.07867	2.80675	2.93575	2.831	2.97708	2.72942	2.64856	2.85569	3.09335	3.023	2.93906	2.73903	2.88073	2.93779	2.73378	2.75757	2.8952
1554161_at	2.5966	2.20969	2.44993	2.6265	2.95684	2.72242	2.48779	2.65243	2.39962	2.74753	2.701	2.60763	2.57899	2.67393	2.60524	2.51947	2.71612	2.51566	2.9288	2.35254	2.72012	2.65652	2.73797	2.46628	2.42887	2.61899	2.45387	2.75459	2.4051	2.41098	2.70981	2.6079	2.43797	2.38338	2.6426	2.90795	2.8118	2.40174	2.28781	2.40131	2.491	2.65757	2.68204	2.52514	2.89528	2.64556	2.5109	2.51558	2.5437
1554168_a_at	3.07573	3.20098	3.26682	3.19636	3.23646	3.2075	2.96647	3.16339	3.28351	3.07384	3.10847	3.09759	3.2107	3.2603	3.14013	2.93141	3.24264	3.25304	3.24839	3.19353	3.21717	3.20753	3.10387	3.19714	3.06205	3.18347	3.33776	3.26024	3.08815	3.29801	3.14841	3.28883	3.21556	3.26033	3.25023	3.11533	3.06561	3.29502	3.07165	3.13245	2.99728	3.33608	3.18136	3.37658	3.14791	3.2381	3.17247	2.98745	3.0639
1554177_a_at	2.61263	2.64038	2.59773	2.78961	2.64462	2.59	2.57339	2.62808	2.658	2.68603	2.63914	2.64381	2.49353	2.63704	2.62964	2.66832	2.65508	2.6668	2.61167	2.62149	2.7093	2.73322	2.78083	2.66854	2.65366	2.62796	2.67324	2.63464	2.68194	2.57317	2.67744	2.60565	2.8283	2.58575	2.65467	2.66186	2.59764	2.62339	2.65092	2.59517	2.69284	2.82666	2.56678	2.58924	2.55492	2.65906	2.67903	2.72949	2.74559
1554179_s_at	3.06613	3.05233	3.05645	3.02528	3.27118	3.1935	2.963	2.95665	2.99793	3.31746	3.17671	3.21908	3.06727	2.97313	3.1064	3.13954	2.95375	3.2178	3.01647	3.22134	3.49885	3.00194	3.20185	3.48332	3.21774	2.97516	3.0606	3.06215	3.0381	3.05224	3.23402	2.83094	3.76672	3.33455	3.39593	3.04904	3.1625	2.98977	3.3301	3.20916	3.15914	2.99526	3.45609	3.0521	3.35881	3.34146	3.20438	3.20345	3.07826
1554182_at	2.65711	2.11097	2.35829	2.12591	2.17433	2.36019	2.51164	2.62527	2.31876	2.36511	2.24646	2.40197	2.34895	2.35904	2.44017	2.18878	2.24271	2.45323	2.65539	2.13718	2.26931	2.22424	2.50343	2.29526	2.37711	2.15689	2.34425	2.49944	2.2953	2.1381	2.13896	2.46818	2.14567	2.16316	2.3956	2.31964	2.07036	2.20601	2.14975	2.24655	2.07343	2.65586	2.15111	2.10819	2.38765	2.39086	2.34977	2.19767	2.3329
1554185_at	2.53552	2.59976	2.4343	2.36044	2.54573	2.41177	2.57731	2.57774	2.52494	2.44453	2.48146	2.5841	2.44051	2.48207	2.53235	2.46691	2.52129	2.47354	2.67761	2.43661	2.49262	2.4807	2.59631	2.54517	2.49551	2.53987	2.45176	2.64886	2.5879	2.51591	2.6807	2.5653	2.36525	2.43287	2.652	2.65761	2.42527	2.48373	2.46704	2.53696	2.48774	2.41863	2.38499	2.57042	2.39136	2.50926	2.57527	2.47999	2.5446
1554190_s_at	2.1146	2.31274	2.16441	2.03642	2.80861	2.17406	2.57158	2.05983	1.90796	2.70796	2.81734	2.05801	1.94611	1.93339	2.02388	2.40453	2.05337	3.08821	1.97741	2.1015	2.04287	2.28863	1.9897	2.13078	2.96587	2.00747	2.00183	2.04455	1.96186	2.93279	2.09782	2.0621	2.34049	2.01736	2.10566	2.07246	2.16823	2.03311	3.08941	1.98042	2.03226	2.20185	3.0118	2.27806	2.15965	1.95908	2.4443	2.57398	2.05102
1554193_s_at	2.33796	2.36355	2.49966	2.35627	2.59958	2.40368	2.28583	2.38074	2.44841	2.44126	2.31409	2.3472	2.22383	2.44803	2.32924	2.3912	2.27684	2.3712	2.38448	2.38393	2.51776	2.43322	2.18309	2.34987	2.26391	2.42894	2.46317	2.41224	2.66328	2.41897	2.32734	2.37812	2.50314	2.39748	2.43476	2.34883	2.46525	2.29508	2.24285	2.51874	2.30183	2.61184	2.52553	2.30975	2.48007	2.49478	2.21001	2.22276	2.37303
1554195_a_at	2.81521	3.10201	2.84106	2.7722	2.6541	2.66033	2.6599	2.63573	2.75322	2.74294	2.74349	2.76948	2.78568	2.97479	2.7381	2.86153	3.08698	2.74094	2.68807	2.75911	2.83246	2.80739	2.77349	2.90779	2.80394	2.77725	2.80023	2.7861	2.75354	3.00271	2.8635	2.98465	3.16033	3.05773	2.78964	2.81376	2.81356	3.04293	2.76795	2.7973	2.68452	2.80704	2.72527	3.11187	2.73091	2.6309	3.16176	2.71008	2.67602
1554203_at	2.4391	2.43964	2.3712	2.46542	2.37395	2.37161	2.47216	2.40204	2.34372	2.38191	2.49686	2.48399	2.34526	2.37816	2.36558	2.44062	2.4588	2.3434	2.37106	2.46105	2.42265	2.47128	2.57639	2.40425	2.51201	2.45335	2.37069	2.34355	2.47976	2.58068	2.39083	2.3606	2.49881	2.42389	2.43182	2.35676	2.34486	2.47295	2.42543	2.35405	2.55996	2.4048	2.40621	2.527	2.46889	2.419	2.50501	2.49326	2.51151
1554206_at	2.64013	2.54657	2.51317	2.51662	2.48324	2.45354	2.55527	2.58242	2.5264	2.49745	2.61606	2.53576	2.46209	2.48157	2.52897	2.50138	2.55524	2.58493	2.52499	2.46525	2.42404	2.43636	2.42523	2.47331	2.43613	2.42872	2.49989	2.47608	2.61043	2.51085	2.48834	2.59062	2.71798	2.5436	2.35992	2.49997	2.74549	2.50374	2.65465	2.58732	2.51671	2.51903	2.52107	2.52123	2.53149	2.44691	2.51934	2.53127	2.49321
1554212_s_at	2.95986	2.97633	2.92816	2.99017	2.92117	2.98458	3.00194	2.89909	2.94213	2.93143	2.99243	2.90498	3.01261	3.0001	2.94356	2.99216	2.93954	2.8629	2.92761	2.9694	2.95716	2.95189	3.0825	2.90524	2.97733	2.93452	2.98133	2.89248	2.9547	2.90933	2.95732	2.89546	2.94734	2.94513	2.91202	2.91882	2.91345	2.89145	3.04404	2.94585	2.91349	2.84372	2.97055	3.01289	2.95282	2.93794	2.99368	3.00472	3.11888
1554217_a_at	2.00488	2.18558	2.18148	2.33664	2.63077	2.15781	2.24886	2.43528	2.15493	2.40894	1.99136	1.99136	2.09297	2.26266	2.14602	2.0537	2.24222	2.2527	2.11611	2.20201	2.12314	2.19001	2.0668	2.3427	2.15989	2.13416	1.95103	2.26153	2.54736	2.14422	2.16968	2.24886	2.50655	2.13901	2.34479	2.20945	2.48779	2.19037	2.10124	2.26062	2.3562	2.52092	2.5836	2.18979	2.38905	2.09916	2.13392	2.2068	2.26551
1554219_at	2.91524	2.97661	2.83311	2.95794	2.91266	2.80955	2.95705	2.89925	2.78466	2.91776	2.83164	2.88733	2.98698	2.89839	2.9946	2.96536	2.83675	2.89509	2.84002	2.9699	2.95629	2.98402	3.10797	2.81276	3.05367	2.92595	3.02058	2.83103	2.89802	2.82699	2.77423	2.88349	2.90579	2.87728	2.8316	2.96788	2.88751	2.80394	3.09692	2.89901	2.90544	2.8099	2.88215	2.9274	3.05959	2.9316	2.94906	2.94006	2.91286
1554224_at	2.23996	2.33561	2.1054	2.29087	2.18415	2.10624	2.16145	2.20776	2.0972	2.07454	2.19857	2.11261	2.12463	2.15304	1.99475	2.24693	2.24487	2.04847	1.98805	2.19094	2.08526	2.26841	2.49083	2.18089	2.35554	2.20105	2.25581	2.15261	2.1758	2.19901	2.07005	2.13767	2.15207	2.05366	2.18394	2.06692	2.17926	2.11742	2.36462	2.04223	2.20514	2.03757	2.27053	2.33555	2.28954	2.10869	2.28773	2.22077	2.10252
1554234_at	2.89201	2.79439	2.8063	2.95665	2.83599	2.84971	2.82129	2.77436	2.89711	2.89586	2.9832	2.90155	2.91621	2.78206	2.99237	2.87336	2.76046	2.78737	2.91684	2.80432	2.86367	2.84519	2.84228	2.81781	2.7194	3.01124	3.11409	2.76448	2.93878	2.80985	2.78554	2.83466	2.66246	2.78208	2.86106	2.86025	2.78193	2.84829	2.80607	2.80968	2.81052	2.85895	2.93511	2.96155	2.98725	2.92559	2.75041	2.93312	2.92096
1554235_at	2.04499	2.01866	1.91468	2.00259	2.05235	1.96864	1.93923	2.09108	1.99339	1.95561	1.99756	1.94722	1.91329	2.06223	1.97874	2.08668	1.95655	2.01989	1.90828	1.99628	1.93393	2.02965	1.99294	2.01954	2.01529	1.96178	2.13352	1.928	2.00341	1.93688	1.91683	1.96204	1.92742	1.9241	1.94722	1.93863	2.00535	1.93142	2.05794	1.95973	1.94063	1.97763	2.02793	2.05413	2.04939	1.97554	2.02868	2.09591	1.96101
1554237_at	2.24035	2.26647	2.26647	2.44911	2.25629	2.20115	2.15637	2.34344	2.25969	2.18455	2.35155	2.16935	2.19308	2.2065	2.09831	2.31118	2.39495	2.36689	2.18746	2.21979	2.12407	2.26323	2.48843	2.16897	2.09707	2.36731	2.14267	2.25546	2.39813	2.25069	2.22621	2.26747	2.31311	2.16962	2.20442	2.19809	2.34416	2.22655	2.13374	2.11616	2.00543	2.25403	2.3395	2.35575	2.42008	2.29653	2.34676	2.19182	2.22719
1554239_s_at	3.21379	3.11588	2.98651	3.1424	3.26108	3.09126	3.10978	3.09674	3.1098	3.19674	3.21	3.14443	3.18826	3.17301	3.23533	3.21243	3.32316	3.12089	3.08343	3.26512	3.16918	3.10672	3.02688	3.13372	3.07552	3.2429	3.27376	3.04695	3.0834	3.16392	3.04705	3.14613	3.06906	3.14698	3.16452	3.06616	3.17099	3.23008	3.09293	3.03841	3.12222	3.11009	3.15205	3.02368	3.22201	3.21268	3.08968	3.22679	3.29765
1554240_a_at	2.68714	3.04163	2.9946	2.44908	2.82708	2.76692	2.71252	2.86369	2.6597	2.68681	3.00291	2.59315	2.75409	2.98732	2.77986	2.4565	2.67037	3.05171	2.77117	2.81601	2.75145	2.79244	2.79962	2.92559	2.82668	2.47616	2.50146	2.83268	2.47238	2.91053	2.9258	2.91673	2.91466	2.81783	2.65476	2.6764	2.85709	2.92906	2.56456	2.85887	2.76973	2.91585	2.9704	2.93466	2.84328	2.70882	2.86012	2.65637	2.70271
1554241_at	3.19694	3.41329	3.11611	3.39658	3.31665	3.26928	3.23847	3.166	3.30753	3.15914	3.24992	3.16312	2.95293	3.28288	3.25049	3.4565	3.29502	3.15424	3.13088	3.2965	3.28012	3.25998	3.34647	3.21314	3.29364	3.46588	3.27632	3.16703	3.23273	3.22639	3.23844	3.2525	3.28131	3.17919	3.22706	3.30325	3.33757	3.4592	3.33534	3.18499	3.22435	3.17307	3.3135	3.2392	3.18504	3.24036	3.24784	3.2644	3.26607
1554245_x_at	2.98636	2.95256	2.981	2.93428	2.89374	2.90341	2.88217	2.90088	3.03311	2.92754	3.0508	2.95492	2.95189	2.79299	3.07142	3.00175	2.86936	2.98842	2.94979	2.78388	2.95027	2.94836	2.82166	2.92517	2.85653	2.96954	3.09987	2.95968	2.95466	2.95036	2.92036	2.86475	2.83662	2.9661	2.95603	3.03087	2.96174	2.93093	3.09528	3.063	2.88273	2.92089	2.95623	2.90855	2.99864	2.96965	2.92962	2.96651	2.88194
1554246_at	3.05304	3.05539	2.87523	3.01445	3.23339	3.03841	3.09764	3.10147	3.0402	2.91139	3.05966	3.07656	2.83421	2.8796	3.07384	2.94366	2.92482	3.0505	2.91	3.11292	2.76651	3.1459	3.15617	2.93693	3.02574	3.01155	3.06724	2.94663	3.10419	3.0068	3.13084	3.01846	3.05693	2.93125	3.09239	2.90565	2.95165	2.89909	3.05055	3.11034	3.09313	3.09191	3.11088	3.02936	3.08046	3.00083	2.99433	3.1148	3.03625
1554249_a_at	2.8477	2.97867	3.04037	3.03761	3.25256	2.89711	2.99802	3.05224	3.00918	3.15953	2.85515	3.01239	2.78911	3.1333	2.93591	2.92513	2.94511	3.0064	2.96304	3.02162	2.90911	3.07561	3.00125	2.96287	2.82818	3.01889	2.90128	2.92028	3.22922	2.99441	2.97594	3.01336	3.17415	3.02811	3.11796	3.07451	3.26721	2.87552	2.87183	3.09482	3.10361	3.24075	3.23718	2.84581	3.12271	3.10539	2.8333	2.96994	2.98569
1554250_s_at	2.69426	2.7405	2.79654	2.59511	2.95	2.84752	3.07581	2.95587	2.65216	3.23695	2.84993	2.79901	2.61656	2.97447	2.90275	2.7118	2.80482	2.97048	2.86337	2.5878	2.717	2.54617	2.67633	2.81553	2.97684	2.81369	2.75035	2.83553	2.72613	2.78943	2.72514	2.86849	2.58652	2.62193	2.93069	2.73477	2.64653	2.73905	2.69464	2.90162	2.56959	2.62254	2.74107	2.72334	2.77107	2.69396	2.89027	2.78256	2.8156
1554251_at	2.97335	2.96202	2.86828	3.17722	2.85504	2.90746	3.03617	2.96878	3.03935	2.98049	2.9702	3.03445	2.95033	2.99196	2.99851	3.17201	3.07216	2.90306	2.79733	2.91528	2.82135	2.79676	2.75834	2.77501	2.64625	3.23139	2.9008	2.89826	3.04416	3.02962	3.01593	3.00094	2.86305	2.88908	3.04279	3.00187	2.99257	3.13484	2.71261	2.86342	2.87387	3.12704	2.87341	2.82546	2.63526	2.87919	2.68941	2.7396	3.19731
1554256_a_at	2.72734	2.73462	2.77228	2.71621	2.77036	2.74356	2.75281	2.9235	2.9097	2.78095	2.72475	2.80704	2.88389	2.82105	2.83712	2.81912	2.67899	2.83878	2.78422	2.8127	2.79814	2.83337	2.71401	2.76053	2.71451	2.77691	2.9288	2.87256	2.90581	2.83747	2.85503	2.78264	2.74558	2.725	2.76989	2.78186	2.86737	2.78219	2.85735	2.82788	2.81011	2.90431	2.8503	2.82798	2.81544	2.78427	2.76055	2.86038	2.84144
1554260_a_at	2.85054	2.90579	2.993	2.71895	2.91627	2.82202	2.95265	2.95082	2.97049	2.97684	2.85932	3.00149	2.9048	2.88979	2.91399	2.78948	2.95137	2.92592	2.88392	3.07041	2.81049	2.8397	2.72756	2.98823	2.79449	2.844	2.73271	2.8367	2.88248	2.9984	2.92558	2.96744	2.96392	2.97959	2.97767	2.92505	2.98585	2.8008	2.70133	2.91113	3.1469	2.95029	2.89757	2.96088	2.73503	2.72922	2.96517	2.9492	2.88312
1554264_at	2.23554	2.26129	2.28554	2.35891	2.26652	2.11773	2.23874	2.35862	2.31938	2.28587	2.3093	2.39272	2.24062	2.28666	2.21715	2.28623	2.42878	2.26979	2.21169	2.25203	2.3002	2.29051	2.3102	2.23622	2.25319	2.28067	2.32919	2.20236	2.28886	2.29263	2.29175	2.35236	2.37176	2.28276	2.45784	2.32607	2.26318	2.21175	2.18648	2.37103	2.30961	2.45254	2.31764	2.26532	2.17002	2.25113	2.24196	2.23126	2.48671
1554268_at	2.48427	2.68798	2.53984	2.51798	2.45884	2.64155	2.55716	2.52811	2.51776	2.59773	2.52936	2.49773	2.57026	2.54267	2.55024	2.63665	2.47037	2.54605	2.49557	2.48154	2.58138	2.52059	2.52051	2.52717	2.58308	2.5438	2.66819	2.57417	2.48814	2.44202	2.46261	2.46717	2.49843	2.60484	2.55929	2.57608	2.52392	2.58784	2.75502	2.54924	2.51641	2.44747	2.49222	2.51877	2.59395	2.51689	2.4843	2.53011	2.49566
1554271_a_at	2.86615	2.88229	2.98987	3.10703	3.11888	2.91018	2.85	3.09119	3.06641	2.77767	2.9484	2.83723	2.93792	2.9194	2.87784	2.96181	2.94534	2.89234	2.80335	2.97959	2.84176	2.95045	2.79348	2.80493	2.62497	2.91388	2.92827	2.68819	2.99368	2.93367	3.0459	2.941	2.91698	2.98722	2.98369	3.04429	2.98266	2.84761	2.62659	3.00851	3.00406	3.08211	2.97116	2.81004	2.68198	2.99032	2.81049	2.89883	2.9432
1554273_a_at	2.56886	2.79124	2.86949	2.99125	3.38561	2.80665	2.60727	2.98012	2.74019	2.75492	2.56326	2.65081	2.5768	2.80463	2.91104	2.64282	2.66977	2.74538	2.59756	3.07036	2.65233	2.67553	2.51942	2.8344	2.85632	2.58606	2.5499	2.53021	2.52215	2.57878	2.59358	2.97712	2.88224	2.79507	2.60044	2.73637	2.74316	2.60778	2.66664	3.07775	2.79021	3.11623	2.75035	2.85707	2.57077	2.68742	2.66737	3.00675	2.69591
1554274_a_at	2.42032	2.46021	2.48016	2.53035	2.38974	2.44174	2.4643	2.3896	2.48782	2.42536	2.51088	2.45416	2.47482	2.4546	2.46983	2.46221	2.46152	2.44222	2.4437	2.47833	2.50374	2.43942	2.41622	2.51013	2.50419	2.50617	2.4639	2.43742	2.5148	2.54963	2.4628	2.50802	2.51082	2.43825	2.44652	2.52918	2.59877	2.52968	2.47503	2.43551	2.57669	2.44417	2.4408	2.53581	2.47131	2.48947	2.47289	2.4461	2.56428
1554279_a_at	2.62806	2.69666	2.80664	2.71995	2.75459	2.74124	2.65714	2.76435	2.7606	2.70728	2.70587	2.68214	2.71057	2.6756	2.78608	2.70619	2.59684	2.74076	2.67849	2.65255	2.71986	2.63362	2.64782	2.70541	2.58675	2.64921	2.65525	2.70701	2.60425	2.78814	2.7854	2.72097	2.75434	2.7219	2.74507	2.73505	2.76401	2.66253	2.65622	2.76188	2.6485	2.86265	2.74667	2.7383	2.72061	2.73066	2.64204	2.69295	2.71979
1554283_at	2.42868	2.2573	2.12556	2.23009	2.10529	1.99238	2.26488	2.18141	2.19335	2.02193	2.25208	2.00404	2.01274	1.96347	2.07446	2.27155	2.10124	2.28647	2.10786	2.22161	2.11827	2.08056	2.07742	2.14482	1.9981	2.00622	2.12506	2.12239	2.00854	2.35409	2.13654	2.31559	2.25677	2.18624	2.29326	2.07284	2.04734	2.12005	2.13176	2.03155	2.04993	2.16539	2.0082	2.14367	2.03059	2.0657	2.11755	2.05953	1.95664
1554287_at	2.69994	2.65121	2.56125	2.83497	3.09615	2.79798	2.7568	2.59539	2.67337	2.70652	2.60755	2.66604	2.47474	2.92625	2.39221	2.92362	2.77576	2.64941	2.65588	2.67996	2.8178	2.60225	2.65547	2.76156	2.63182	2.57983	2.72207	2.802	2.62667	2.78477	2.49456	2.50614	2.77248	2.64387	2.55589	2.72451	2.98986	2.58464	2.86995	2.33944	2.60238	2.82276	2.8124	2.68221	2.95545	2.40331	2.80762	2.71756	2.69777
1554290_at	2.08309	2.13767	2.08459	2.21439	2.04686	2.15673	2.20216	2.03182	2.09657	2.09182	2.09497	2.00607	1.99231	2.1454	2.03962	2.09032	2.148	2.10061	2.10029	2.11616	2.09559	2.08152	2.23157	2.10257	2.14597	2.11941	2.14086	2.03389	2.15362	2.13718	2.10719	2.22567	2.22411	2.10518	2.20854	2.0778	2.03305	1.97121	1.97795	2.16251	2.20925	2.04265	2.06564	2.16133	2.04613	2.04672	2.15515	2.12857	2.15027
1554291_at	2.28154	2.35489	2.32726	2.36905	2.37472	2.34624	2.29582	2.33366	2.36956	2.3718	2.41879	2.34787	2.52527	2.34225	2.32619	2.37384	2.35369	2.33969	2.29619	2.29859	2.3988	2.33961	2.21247	2.37972	2.35609	2.32577	2.34238	2.39454	2.34168	2.36233	2.46128	2.34238	2.34989	2.37048	2.33846	2.35562	2.46336	2.39698	2.31608	2.3764	2.34604	2.64754	2.32186	2.33961	2.52682	2.41659	2.32407	2.30939	2.39399
1554292_a_at	2.24216	2.29342	2.221	2.34794	2.31152	2.24266	2.27972	2.30734	2.32427	2.31968	2.27576	2.21963	2.44655	2.26599	2.22183	2.22896	2.31171	2.25692	2.24463	2.22271	2.29482	2.31511	2.19412	2.22917	2.24089	2.25255	2.31934	2.28768	2.32581	2.29491	2.23406	2.3566	2.31595	2.24559	2.34868	2.33901	2.45587	2.2147	2.32279	2.257	2.34093	2.44036	2.36442	2.18688	2.44414	2.13853	2.23754	2.23174	2.29096
1554296_at	1.84974	1.86134	1.79811	1.86012	2.00138	1.7625	1.92658	1.81324	1.77386	1.76825	1.81009	1.76523	1.89864	1.80944	1.87192	1.92246	1.80881	1.76105	1.81022	1.82842	1.81209	1.88929	1.84568	1.76004	1.81983	1.81388	1.98872	1.90418	1.90568	1.76417	1.80564	1.79157	1.84165	1.82932	1.76687	1.90418	1.73848	1.80621	2.09458	1.80482	1.76329	1.86353	1.84482	1.89348	1.85561	1.80224	1.89302	1.77804	1.78086
1554298_a_at	1.82565	1.81324	1.79349	1.82102	2.10433	1.82701	2.66842	1.87536	1.85361	2.27925	1.80401	1.89302	2.01502	2.01191	2.34943	1.83823	1.80853	1.82589	2.57977	2.32759	2.03969	2.22161	2.01805	1.95569	2.07639	2.04914	2.40636	2.42427	1.83823	2.03621	1.86577	2.0076	1.75267	1.90511	2.38578	2.1789	1.80621	1.81209	2.96245	2.04002	1.91096	1.78658	1.86959	2.53268	1.89519	1.84632	1.80968	2.49596	1.83592
1554301_at	2.05741	2.17651	2.07147	2.12357	2.14914	2.03373	2.14147	2.0488	2.06177	2.04045	2.10756	2.02149	2.08368	2.08946	2.01499	2.10523	2.12228	2.11282	2.0977	2.14854	2.02047	2.14094	2.30903	2.06633	2.13216	2.11103	2.15027	2.03801	2.14771	2.13939	2.05553	2.01947	2.13073	2.08361	2.04092	2.076	1.96396	2.1166	2.26691	2.06138	2.15141	2.12484	2.07856	2.22077	2.11762	2.04646	2.20097	2.12881	2.16081
1554306_at	2.39612	2.32792	2.54405	2.29926	2.56069	2.39177	2.31067	2.49464	2.64704	2.52712	2.47452	2.46339	2.54329	2.47014	2.3579	2.41819	2.47139	2.47975	2.42284	2.54405	2.42155	2.52189	2.38463	2.56235	2.23262	2.64661	2.46324	2.63194	2.50326	2.50822	2.58034	2.46531	2.20624	2.53311	2.49983	2.48509	2.26098	2.46194	2.42375	2.42852	2.24564	2.52816	2.47238	2.33029	2.4482	2.58599	2.46967	2.49672	2.36649
1554309_at	2.11317	1.93432	2.04176	2.01895	2.05337	2.07499	2.0788	2.06647	2.15821	2.09605	2.08017	2.09776	2.08979	2.06121	2.1225	2.09392	2.16671	2.11016	2.08172	1.98752	1.99722	2.06152	1.86298	2.07594	1.89539	2.09934	2.01614	2.02965	2.41946	1.94063	2.14535	2.07218	2.06057	2.12472	2.04052	2.0714	2.15412	1.92749	1.86201	2.12591	2.0128	2.13939	1.97827	2.0229	1.96745	2.05787	2.01402	2.04431	2.06757
1554314_at	1.75335	1.65144	1.78235	1.69425	1.86082	1.76626	1.72135	1.81799	1.74391	1.74415	1.74032	1.78782	1.84748	1.7281	1.95087	1.7331	1.76085	1.79591	1.83787	1.84796	1.94355	1.81892	1.70522	1.74974	1.70583	1.74787	1.71938	1.79562	1.74167	1.78334	1.87332	1.80981	1.70832	1.80511	2.00016	1.79381	1.7853	1.79381	1.80298	1.82279	1.72054	1.84004	2.28834	1.85246	1.75245	1.88547	1.95095	1.74142	1.78869
1554316_at	2.76396	2.75534	2.797	2.72492	2.80354	2.7893	2.82992	2.8209	2.83019	2.76014	2.77107	2.74057	2.84409	2.90873	2.90072	2.78368	2.74872	2.85362	2.91381	2.75161	2.80861	2.81992	2.68983	2.75157	2.7405	2.85549	2.83088	2.75311	2.66448	2.72252	2.9044	2.83962	2.7064	2.66737	2.81877	2.89324	2.82925	2.75346	2.61386	2.87286	2.72728	2.74643	2.843	2.79334	2.80061	2.96431	2.68999	2.88871	2.81339
1554321_a_at	2.78815	2.77884	2.8329	2.95371	2.97978	2.83278	2.91333	3.07591	3.01366	2.97206	2.88658	2.90133	3.03018	2.92878	3.00317	2.77181	2.90471	2.80658	3.0846	2.86543	2.9396	3.16468	2.97998	2.95589	2.88634	2.8098	2.78126	2.95791	2.94885	2.85165	2.96883	2.93457	3.17527	2.88224	3.10054	3.06886	2.97589	2.78799	2.87519	2.95071	3.07651	3.09091	2.91639	2.88987	2.92931	3.02362	2.72909	2.96903	2.95829
1554324_s_at	2.04045	2.08698	2.10264	2.18293	2.23706	1.99383	2.06816	2.31581	2.4704	2.11276	2.10886	2.12586	2.03962	2.54321	2.13544	2.1111	2.2011	2.14385	2.22477	2.05936	2.00447	2.07819	2.04496	2.16797	2.06829	2.4116	2.07081	2.11611	2.33909	2.20502	2.06504	2.22789	2.33858	2.25472	2.09643	2.13936	2.51145	2.1015	1.9962	2.20216	2.02944	2.28149	2.05181	1.99992	2.02834	2.28045	2.05263	2.17444	2.12927
1554333_at	2.02483	1.9578	2.42436	1.97153	2.49257	1.97781	2.17782	2.61632	2.67616	2.3889	2.07384	2.29926	2.56923	2.17879	1.90893	1.9438	2.34708	2.10586	1.90438	2.811	2.14015	2.39517	1.94121	2.36248	2.01902	2.15677	2.5733	2.34468	2.63386	2.65236	2.29674	2.16575	3.05681	2.36019	2.85172	2.30755	2.85067	1.97408	2.13549	2.26072	2.2697	2.75865	2.68802	2.06333	2.20053	2.12023	2.08497	2.58572	2.26084
1554335_at	2.70092	2.6731	2.78673	2.70213	2.68911	2.76103	2.68774	2.70875	2.81138	2.79025	2.80693	2.75982	2.82565	2.69428	2.82431	2.78429	2.76496	2.8578	2.79308	2.62704	2.78748	2.70938	2.61065	2.77918	2.65244	2.78157	2.81216	2.7867	2.69967	2.74668	2.83037	2.7003	2.69544	2.82444	2.70652	2.76568	2.80354	2.78673	2.71022	2.8115	2.7097	2.7252	2.72305	2.74161	2.75505	2.80395	2.70053	2.70731	2.61964
1554339_a_at	2.04721	2.18636	2.35736	2.14158	2.72033	2.11438	2.08239	2.79637	2.4626	2.65818	2.32986	2.43387	2.20293	2.43556	2.2463	2.04619	2.27252	2.74538	2.38945	2.53512	2.43587	2.58191	2.18532	2.37683	2.22183	2.08158	2.39628	2.37212	2.90695	2.35797	2.45839	2.43387	2.59487	2.64081	2.67362	2.54517	2.64756	2.22236	2.02557	2.37511	2.72889	2.69398	2.65119	2.12909	2.64952	2.64233	2.10749	2.29156	2.33539
1554341_a_at	2.83278	2.67707	2.51872	2.60114	2.83631	2.59718	2.63569	2.75082	2.54865	2.59274	2.78601	2.51689	2.54112	2.65222	2.47479	2.74553	2.70174	2.57631	2.64138	2.77459	2.60248	2.65743	2.72133	2.62444	2.61717	2.7771	2.73034	2.64255	2.73799	2.62514	2.6171	2.59459	2.58799	2.59958	2.73252	2.65759	2.71888	2.73852	2.52852	2.49492	2.7557	2.65059	2.62101	2.64913	2.47936	2.53366	2.56693	2.64347	2.59483
1554343_a_at	2.39392	2.4565	2.46802	2.34274	2.34731	2.32707	2.33993	2.41946	2.37166	2.39361	2.4184	2.34876	2.46488	2.33608	2.37961	2.38812	2.36658	2.3941	2.44466	2.42744	2.38389	2.30214	2.37224	2.35928	2.32999	2.31732	2.34045	2.3582	2.24651	2.40649	2.4998	2.42101	2.39985	2.39051	2.33874	2.40741	2.44213	2.38916	2.41248	2.42265	2.33946	2.46346	2.40197	2.39677	2.38238	2.36542	2.28531	2.37736	2.33626
1554346_at	2.90111	2.88691	2.96249	2.94161	2.83369	2.97488	2.83951	2.85871	3.0087	2.93319	2.98169	2.95075	3.01826	2.86416	3.03816	2.92567	2.91005	2.89909	2.98698	2.8732	2.93982	2.93215	2.81115	2.91043	2.93413	2.92379	2.95577	2.93055	2.87753	2.94569	2.97068	2.84353	2.88892	2.97949	2.89139	2.95189	2.916	2.93706	2.92168	2.95802	2.86413	2.88597	2.89179	2.94424	2.94131	2.95504	2.84567	2.9597	2.91651
1554348_s_at	2.73915	2.80134	2.87377	2.84895	2.95774	2.85296	2.85161	2.86714	2.90478	2.91398	2.78115	2.98163	2.8563	2.7894	2.93727	2.83398	2.82539	2.85197	2.94997	2.80446	2.86965	2.88359	2.75445	2.89386	2.85232	2.79925	2.86267	2.89615	2.74398	2.80838	2.86276	2.80498	2.83141	2.79291	2.84776	3.03284	2.7585	2.7224	2.7898	2.84178	2.75581	2.84867	2.88213	2.87312	2.88498	2.89182	2.84414	2.7877	2.67004
1554352_s_at	2.97429	2.94268	2.85794	2.84263	2.97686	2.9599	2.96816	2.92104	2.92284	2.99621	3.03358	2.96579	3.03788	2.96141	2.92458	2.91696	2.90132	2.95545	2.89166	3.03567	2.961	2.99895	2.91012	2.98842	2.92057	2.80531	2.94083	3.00268	2.9076	3.01357	3.01542	2.89737	3.17267	2.94804	3.10144	2.94312	2.96204	2.87941	2.94266	2.88297	2.99549	3.02909	3.09257	2.94135	3.07558	2.77834	2.98671	2.98825	2.9306
1554356_at	2.46314	2.45185	2.54407	2.4516	2.40734	2.42132	2.50847	2.52723	2.45221	2.31942	2.36359	2.55029	2.4998	2.51815	2.4823	2.39524	2.44835	2.42849	2.5344	2.38599	2.45988	2.38475	2.48247	2.43569	2.48148	2.8004	2.45311	2.42936	2.47303	2.49527	2.47532	2.57804	2.408	2.45121	2.51893	2.46759	2.50824	2.45474	2.39325	2.46868	2.3896	2.40465	2.40497	2.51301	2.32876	2.55757	2.39132	2.37373	2.44966
1554360_at	2.88053	2.79242	2.90405	2.83425	2.84065	2.76373	2.79533	2.83719	2.90197	2.82908	2.76317	2.82859	2.86042	2.81936	2.83747	2.82961	2.94266	2.85382	2.83781	2.84465	2.82384	2.77872	2.81497	2.77744	2.81319	2.90282	2.90296	2.86434	2.89496	2.84551	2.87557	2.73929	2.88664	2.87548	2.93761	2.84484	2.87381	2.74706	2.7647	2.92903	2.801	2.9075	2.87831	2.85088	2.71848	2.85714	2.75085	2.80309	2.80259
1554365_a_at	3.17794	3.18542	3.11707	3.38359	3.23405	3.08346	3.13653	3.21026	3.25579	3.28343	3.20152	3.29476	3.15416	3.15574	3.22636	3.27846	3.24678	3.11104	3.08257	3.37215	3.23273	3.07078	3.04895	3.2359	3.15762	3.15686	3.31114	3.18496	3.26024	3.27371	3.2446	3.15038	3.23318	3.17873	3.1806	3.11039	3.18689	3.1371	3.11329	3.20728	3.21198	3.23707	3.28254	3.09178	3.29264	3.1495	3.1315	3.12207	3.22706
1554377_a_at	2.53743	2.44772	2.52005	2.51662	2.42781	2.50845	2.53005	2.40186	2.50864	2.49471	2.5212	2.50297	2.56345	2.519	2.47062	2.52563	2.55463	2.53215	2.44728	2.53433	2.56285	2.51306	2.65612	2.51159	2.52365	2.52653	2.51835	2.46643	2.51691	2.53557	2.49986	2.52512	2.491	2.50991	2.48856	2.44213	2.49445	2.47382	2.48944	2.4632	2.55769	2.44786	2.46006	2.49212	2.51301	2.51504	2.57356	2.54936	2.52553
1554385_a_at	2.87955	2.87846	2.99088	2.872	2.8614	2.97661	2.85242	2.85724	2.95825	3.01886	2.93074	2.90967	2.97602	2.89157	2.95038	2.92933	2.86455	2.9334	2.93697	2.89029	2.94491	2.91705	2.77874	2.9456	2.87582	2.88112	2.90736	2.94774	2.93303	2.92831	3.01359	2.84164	2.92255	2.98105	2.93587	2.93063	3.1122	2.90384	2.93496	3.01308	2.87539	2.93713	2.95214	2.94345	2.95025	2.9948	2.87325	2.91029	2.88843
1554390_s_at	3.10666	3.12392	3.16404	3.10969	3.43639	3.13701	3.27333	3.19566	3.31635	3.27016	3.14041	3.14849	3.13584	3.21591	3.25484	3.14363	3.00875	3.16509	3.12645	3.36228	3.32579	3.19636	3.15171	3.18093	2.99573	3.08262	3.1643	3.15303	3.27043	3.2086	3.25719	3.19146	3.31661	3.27473	3.3085	3.22004	3.37649	3.06244	3.02691	3.28134	3.31277	3.34819	3.17056	3.00752	3.32105	3.32518	3.05479	3.20119	3.16639
1554393_a_at	2.89136	2.97399	2.98855	2.95119	2.91392	3.06489	3.06916	2.99365	2.96555	3.01612	2.92249	2.86342	3.00287	2.95897	3.00616	2.97904	2.95872	2.96194	3.00766	2.91236	2.9907	3.04737	2.89777	3.07919	3.0096	2.96662	2.93809	3.04494	2.9518	2.893	2.99149	2.91694	2.95293	3.0299	3.03213	3.04404	2.9469	3.02663	3.0564	2.9492	2.92906	2.93986	2.97475	3.01794	3.00954	2.9723	2.92235	2.93055	2.93924
1554394_at	2.02033	2.11354	1.96042	2.15849	2.01947	2.03189	2.21999	1.95145	1.97153	1.9975	2.09078	2.11261	2.06162	2.04528	2.04562	2.12765	2.22167	1.95908	1.96425	2.14147	2.04092	2.11276	2.25447	1.98813	2.14256	2.12239	2.05263	2.04384	2.13997	2.00152	1.97596	2.19733	2.11702	2.05754	2.00732	1.97512	1.96528	1.99309	2.11252	1.98559	2.05824	1.94171	1.95647	2.07415	2.12857	2.07632	2.1505	2.12808	2.13305
1554396_at	3.02123	3.01085	3.10392	3.02905	3.00224	3.1105	3.03027	2.9996	3.10234	3.11747	3.05299	3.04647	3.13508	3.0322	3.16979	3.07238	3.01858	3.12047	3.11279	3.04214	3.06602	3.0214	3.01005	3.02756	3.04823	3.06891	3.09042	3.04348	3.03516	2.98778	3.10642	2.99853	2.99412	3.1273	3.03702	3.09622	3.06824	3.02348	3.07663	3.13865	3.03083	3.04199	3.00719	3.03372	3.04444	3.14703	2.99131	3.03826	3.01336
1554397_s_at	2.82433	2.81553	3.07371	2.99113	3.06173	2.79517	2.99984	3.09287	2.93944	3.13289	2.8713	2.92015	2.97893	2.96086	2.95986	2.8462	2.89634	2.91642	2.98307	3.17925	2.89754	3.08458	2.69746	2.97992	2.89443	2.72224	2.82197	2.96723	3.02674	3.00984	2.91277	2.94812	3.04223	2.99925	3.04794	2.90648	3.12655	2.75898	2.86857	2.94674	3.09505	3.20875	3.07403	2.95122	2.98247	3.04727	2.79869	2.95726	2.9701
1554406_a_at	2.90101	2.98031	3.0607	2.94033	2.92914	3.03638	3.00088	2.95114	2.94869	3.01108	3.00844	2.89761	3.01213	3.01388	2.98767	2.93466	2.97748	3.04138	2.90052	3.05434	2.97787	3.01	2.96261	3.01794	2.92771	2.86314	2.90259	3.02113	2.90695	3.02983	3.09114	3.02679	3.10907	3.01694	2.90456	3.00153	3.03968	2.90803	2.88784	3.04376	2.96371	3.08399	3.0298	2.98707	3.05361	2.90712	2.9339	2.89223	2.91317
1554408_a_at	3.25169	3.36873	3.2887	3.05197	3.19174	3.28626	3.27099	3.37902	3.33849	3.03139	3.34799	3.18748	3.42736	3.0707	3.35307	3.33689	3.19004	3.23139	3.26243	3.43813	3.26152	3.13921	3.18023	3.20682	3.01139	3.13729	3.31877	3.25579	3.22714	3.27915	3.31344	3.30548	3.25404	3.40442	3.36732	3.21096	3.3027	3.1369	3.01635	3.37948	3.44884	3.26503	3.36154	3.19691	3.09174	3.29845	3.21845	3.25185	3.21911
1554409_at	2.25649	2.2067	2.12697	2.13997	2.06484	2.11827	2.24974	2.15716	2.06091	2.12281	2.13245	2.22937	2.14355	2.22541	2.13248	2.12549	2.07337	2.18055	2.10074	2.28554	2.08576	2.23397	2.41669	2.19994	2.24929	2.1261	2.15476	2.15925	2.16816	2.20541	2.10474	2.18481	2.30432	2.08471	2.17259	2.17551	2.14812	2.1534	2.30796	2.09974	2.17044	2.12814	2.1694	2.18073	2.16773	2.0735	2.23789	2.2146	2.13945
1554410_a_at	3.03175	2.93825	3.09567	3.08376	3.18426	3.12108	3.12859	3.12946	3.14621	3.11674	3.08138	2.93334	3.16205	3.15218	3.10387	3.12346	3.09104	2.96106	3.0729	3.20196	3.0809	3.09141	2.95008	3.13447	3.05783	2.99562	2.96104	3.16736	3.13679	2.86052	3.05523	3.07013	3.17376	3.12814	3.14395	3.13011	3.05122	3.07405	3.07343	3.09146	3.10604	3.19227	3.24566	3.01462	3.15934	3.09544	2.99946	3.10544	3.128
1554411_at	2.79449	2.96853	3.00956	2.93022	2.85852	2.96579	3.01552	2.86509	2.90172	2.90417	2.90109	2.88434	2.82583	3.21351	2.94774	2.97329	2.95708	2.9055	3.19937	2.86822	2.77156	2.91242	2.84414	3.07238	3.10442	3.02111	2.98525	2.89963	2.93749	3.19832	2.9073	2.85284	2.92937	3.29385	3.09387	2.8047	2.93872	3.18613	3.19345	2.84731	2.80887	2.86056	2.92709	2.91608	2.87123	2.86066	2.84146	2.92494	2.86002
1554413_s_at	2.2454	2.15612	2.03518	2.10518	1.95067	2.04741	2.12549	2.03139	1.94533	1.92705	2.08158	2.02894	1.9497	2.08029	2.0082	2.13829	2.07446	2.03464	1.93562	1.97238	2.02419	2.0698	2.39473	2.04659	2.17742	2.01708	2.04183	2.06409	2.05447	2.12549	2.01551	2.07938	2.05794	2.01614	2.11305	1.9413	2.0023	2.06075	2.06044	1.96665	2.20024	2.0668	1.97691	2.16306	2.05929	2.01643	2.13955	2.19193	2.14506
1554414_a_at	3.05024	3.02929	3.38384	3.1307	3.16099	2.96771	3.12408	3.15079	3.18831	3.27734	3.09994	3.1071	3.05581	3.02538	3.20977	3.02018	2.99168	3.12113	3.01871	3.13579	3.08754	3.00633	3.11292	3.20741	3.12857	2.97057	2.83487	3.05551	3.04799	3.1399	3.14968	3.13268	3.26712	3.14919	3.22126	3.22277	3.17017	2.95909	2.87911	3.18717	3.23752	3.13477	3.21663	2.97089	3.08039	3.16176	3.01333	3.04516	3.33893
1554417_s_at	3.0571	3.05661	3.30129	3.1828	3.29637	3.41137	3.2602	3.35121	3.36767	3.39792	3.15329	3.04209	3.31489	3.35485	3.39334	3.24597	3.21819	3.20868	3.32611	3.28397	3.24889	3.32995	3.14545	3.32304	3.19296	3.14649	3.13692	3.27653	3.33173	3.02244	3.37737	3.22019	3.17499	3.40797	3.40109	3.39818	3.31595	3.311	3.16233	3.3552	3.30321	3.32583	3.48356	3.32726	3.34555	3.4234	3.21146	3.22667	3.36986
1554424_at	2.21605	2.43126	2.21104	2.36396	2.61895	2.212	2.35528	2.81423	2.38939	2.41959	2.38697	2.26323	2.21479	2.4008	2.24119	2.37456	2.55463	2.39421	2.27288	2.50117	2.23691	2.36817	2.56704	2.44181	2.23874	2.35882	2.23334	2.32111	2.60399	2.49884	2.38279	2.5362	2.40453	2.24845	2.55369	2.38599	2.3427	2.25363	2.01302	2.48109	2.60189	2.56662	2.4917	2.28503	2.29747	2.29499	2.25902	2.38914	2.37687
1554428_s_at	3.03686	3.03803	3.16256	3.01245	3.02038	3.11435	3.04265	3.02976	3.11802	3.1444	3.04526	3.04336	3.10954	3.06259	3.17007	3.11908	2.99629	3.06354	3.13548	3.07336	3.09781	3.05378	2.97548	3.05961	3.01751	3.07095	3.12772	3.08613	3.07863	3.0083	3.14094	3.01804	3.06297	3.13264	3.05783	3.11932	3.12357	3.03347	3.14295	3.16132	2.9996	3.03218	3.04496	3.06145	3.14695	3.16498	3.01045	3.06371	3.10805
1554433_a_at	3.22411	3.1599	3.27003	3.26699	3.22795	3.15128	3.27457	3.2714	3.18271	3.33083	3.10687	3.2899	3.27737	3.40216	3.33994	3.30186	3.47313	3.17813	3.16698	3.33595	3.22455	3.21254	3.32499	3.22186	3.23853	3.13128	3.23978	3.25883	3.28863	3.28092	3.29692	3.25055	3.28677	3.31566	3.33228	3.32696	3.28952	3.33471	3.02012	3.32741	3.27621	3.30112	3.25976	3.29622	3.24422	3.3635	3.1686	3.30572	3.23783
1554441_a_at	3.0353	3.1134	3.15063	3.13677	3.27099	2.96364	3.16671	3.22495	3.29932	3.1799	3.03821	3.07628	3.21565	3.16104	3.02436	3.18912	3.13843	3.08041	3.08862	3.21765	3.06429	3.22503	3.134	3.1383	3.04581	2.99836	3.23026	3.13954	3.28788	3.20348	3.11013	3.10695	3.15057	3.20744	3.18136	3.17009	3.26708	3.1016	2.99104	3.13465	3.14919	3.24687	3.21666	3.10821	3.25195	3.1851	3.14142	3.1788	3.12341
1554445_at	2.89919	3.03328	3.00493	2.87962	2.90403	2.68279	2.61684	2.95156	3.02149	2.96248	3.10956	2.8917	3.02134	2.91821	2.87758	2.7901	2.96165	2.68034	2.90925	3.13946	2.78702	2.78496	2.96446	2.8831	2.88281	3.07964	2.82204	2.72613	2.95339	2.88872	2.86963	2.83149	2.93801	2.84174	3.01433	2.7104	2.89083	2.75444	2.70886	2.68688	2.88385	2.98095	2.81769	2.86904	2.74504	2.8581	2.89883	2.8163	2.79565
1554447_at	2.74897	2.85803	2.78933	2.70369	2.95552	2.74491	2.59914	2.81923	2.5391	2.785	2.83822	2.79006	2.78241	2.70006	2.64422	2.87321	2.75949	2.77935	2.80548	2.89117	2.58147	2.72401	2.66156	2.73183	2.72798	2.83625	2.80016	2.67689	2.95545	2.63532	2.74868	2.71467	2.75644	2.67839	2.75028	2.85716	2.64082	2.6556	2.73168	2.55931	2.73887	2.88815	2.76819	2.68011	2.75505	2.5663	2.73185	2.617	2.69146
1554449_at	1.79225	2.01837	2.28312	1.95593	2.54014	1.85234	1.89331	2.27397	2.00841	2.44437	1.98579	1.9605	1.8332	2.07174	1.83405	1.8927	2.19717	1.95438	1.84568	2.29474	1.9291	2.2281	1.87332	2.11999	2.05181	1.96511	1.8534	2.04067	2.34459	2.00281	2.07105	2.0492	2.19513	2.16654	2.05685	1.93488	2.39567	1.79395	1.87807	1.99864	2.06896	2.18915	2.05884	1.88311	2.04287	2.06525	1.88791	2.02881	1.9919
1554450_s_at	2.65124	2.82195	2.97235	2.80595	3.04925	2.63108	2.67151	2.86634	2.82382	2.98643	2.78466	2.89925	2.72012	2.82174	2.64247	2.70614	2.88209	2.69189	2.62463	2.98785	2.73785	2.98347	2.56386	2.823	2.87758	2.733	2.72587	2.85661	2.95433	2.86594	2.77209	2.82434	2.93367	2.89009	2.78283	2.71138	2.95289	2.60569	2.76084	2.69155	2.85506	2.88627	2.81446	2.54876	2.70316	2.83209	2.71415	2.77153	2.81646
1554451_s_at	2.81245	2.95405	3.0373	2.98187	3.04092	2.9455	3.02145	2.99996	3.18227	2.90482	3.01144	2.80318	3.02621	3.10575	2.87413	3.02273	3.08536	2.99387	3.02368	3.08527	2.96034	3.10399	2.99319	3.04863	2.96555	2.92764	2.97812	2.99478	3.12695	2.93496	2.90727	3.09065	2.93051	2.99631	3.07334	2.8616	3.05422	2.9794	2.83522	3.10458	2.94766	3.09241	2.99144	2.88703	2.91392	3.10513	2.95667	3.0817	3.10488
1554452_a_at	3.17595	3.18158	3.09313	3.1861	3.23542	3.19306	3.59036	3.09976	3.10341	3.16918	3.09659	3.13413	3.25936	3.15607	3.27414	3.24995	3.21256	3.11041	3.25976	3.35103	3.20568	3.04655	3.23889	3.14545	3.03203	3.20699	3.08161	3.18921	3.18398	3.20713	3.05117	3.28764	3.16568	3.30769	3.27625	3.34194	3.06234	3.21182	3.06545	3.20667	3.12753	3.33188	3.18678	3.32803	3.18195	3.13692	3.1499	3.28873	3.21731
1554455_at	2.42793	2.83798	2.65399	2.52494	2.8891	2.55072	2.50552	2.57827	2.59198	2.62748	2.61035	2.68802	2.46	2.577	2.5097	2.5723	2.77264	2.75289	2.69951	2.82136	2.71964	2.47094	2.44303	2.58915	2.40639	2.59077	2.56196	2.65387	2.2501	2.69083	2.72296	2.66856	2.4604	2.59709	2.76845	2.53629	2.72226	2.60099	2.50522	2.78407	2.39698	2.80011	2.69076	2.48163	2.57471	2.51282	2.37314	2.55686	2.52344
1554462_a_at	3.10144	3.13938	3.2553	3.11958	3.19596	3.18049	3.17885	3.26287	3.16341	3.27642	3.16073	3.16261	3.03058	3.11531	3.02005	3.18829	3.17074	3.1689	3.18431	3.14048	3.17247	3.09091	3.10918	3.24151	3.14666	3.12319	3.20643	3.17676	3.13792	3.12145	3.09112	3.06608	3.32664	3.25517	3.10168	3.14721	3.2525	3.00715	3.05304	3.20257	3.15757	3.23356	3.15466	3.26268	3.2457	3.16915	3.12467	3.16125	3.2996
1554464_a_at	3.07856	3.15095	3.2952	3.19865	3.23256	3.19884	3.29217	3.24085	3.23445	3.37365	3.13364	3.0356	3.19082	3.29618	3.30484	3.26717	3.13445	3.16475	3.27873	3.26275	3.251	3.27679	2.95426	3.34859	3.35829	2.83695	3.07046	3.31496	3.1287	3.15403	3.25428	3.1935	3.27635	3.28818	3.20775	3.18037	3.33877	3.11164	3.25908	3.11819	3.07501	3.20249	3.26004	3.18655	3.36053	3.16372	3.08794	3.32799	3.33301
1554465_s_at	2.55487	2.60526	2.67524	2.76103	2.81659	2.6086	2.70807	2.69737	2.59831	2.65038	2.75061	2.7034	2.58887	2.63581	2.67002	2.59492	2.87194	2.69693	2.71252	2.74079	2.57918	2.61636	2.70317	2.62999	2.67274	2.65687	2.6908	2.88516	2.67157	2.73075	2.70168	2.77861	2.68318	2.57581	2.91371	2.59993	2.63273	2.52897	2.52392	2.52031	2.6063	2.8846	2.72804	2.74458	2.78177	2.47964	2.70163	2.58356	2.74148
1554468_s_at	3.00749	2.97741	2.99088	3.03366	2.98946	3.09598	3.03702	3.01327	3.12254	3.01514	2.98752	3.03246	3.14461	3.05553	3.1621	3.07363	2.96351	2.97267	3.09222	3.07575	3.03513	3.07859	2.92597	3.06077	2.99209	3.0606	3.05906	3.0274	3.052	2.9981	3.04014	3.01533	3.02361	3.05393	3.0417	3.06063	3.05374	2.99283	3.09405	3.04473	3.03469	2.99221	3.05207	3.04092	3.12859	3.08571	3.01761	3.05651	3.0333
1554470_s_at	2.75936	2.80257	3.03321	3.04877	2.93446	2.95064	3.06682	3.14892	2.97436	2.93897	2.99336	3.05274	2.76937	2.9883	3.00078	2.95849	2.98021	2.9749	3.00863	3.17783	2.83772	2.97149	3.05107	2.98049	3.0353	2.82618	2.97411	3.00403	3.06324	2.9828	2.93852	2.94378	2.98743	2.91242	3.10138	3.02132	3.09629	2.7867	2.85636	3.01234	3.05459	2.92952	3.22768	2.95368	3.0024	3.08485	2.95008	3.03954	2.9574
1554472_a_at	2.71919	2.79446	2.72388	3.02049	3.10404	2.79465	3.0084	2.77867	3.1144	2.92946	2.80107	2.93511	2.81808	3.05015	2.9468	3.15839	2.81317	2.77232	2.79284	2.84786	2.74109	2.83951	2.79468	2.87949	2.56961	3.01698	3.05628	2.86686	2.97482	2.8494	2.8932	2.72938	3.0495	2.83235	2.89441	2.90738	3.12647	2.91145	2.63811	2.9793	2.76435	2.9688	2.87115	2.75218	2.78441	2.9082	2.62979	2.74205	3.15937
1554473_at	2.28839	2.16695	2.30166	2.23157	2.2965	2.53426	2.22219	2.09974	2.14836	2.25908	2.26396	2.14221	2.07174	2.10991	2.157	2.32283	2.09458	2.25934	2.36252	2.14374	2.1678	2.31756	2.02275	2.14681	2.24615	2.22907	2.16505	2.09624	2.08465	2.12357	2.26309	2.31045	2.06217	2.05099	2.12332	2.11257	2.31358	2.42076	2.23564	2.22527	2.24736	2.2153	2.12103	2.14545	2.03712	2.23598	2.18352	2.24037	2.03182
1554474_a_at	2.5063	3.0704	2.93667	2.65256	2.74131	2.76476	2.70488	2.90399	2.76373	2.81883	2.71719	2.68806	2.74936	2.95672	2.62098	2.67431	3.01797	3.04945	2.79941	2.7568	2.72021	2.57259	2.67755	3.26108	2.91796	2.60617	2.73454	3.09082	2.64646	3.1144	2.85292	2.97462	3.03496	3.07107	2.60486	2.71224	2.7441	3.14887	2.46034	2.75995	2.64482	3.13414	2.89506	3.04982	2.71814	2.70999	3.12137	2.57513	2.91587
1554478_a_at	2.26652	2.18604	2.36027	2.29482	2.60569	2.24299	2.32367	2.35382	2.32455	2.15016	2.26652	2.08198	2.23842	2.21278	2.16828	2.18672	2.09236	2.34045	2.28574	2.18532	2.27234	2.098	2.19767	2.19683	2.14451	2.24564	2.21355	2.29373	2.24939	2.15677	2.42849	2.46921	2.34372	2.30696	2.32039	2.27159	2.54142	2.08973	2.09392	2.45968	2.283	2.56519	2.31591	2.19204	2.17158	2.1441	2.11041	2.25203	2.31319
1554485_s_at	2.81351	2.89931	2.88973	2.82678	2.79442	2.82514	2.70914	2.87322	2.85699	2.71779	2.8982	3.0045	3.1087	2.89582	2.77156	2.77149	2.76496	2.78542	2.87927	2.78611	2.73883	2.80413	3.18429	2.88975	2.63924	2.5677	2.76204	2.85154	2.77885	2.84776	2.75528	2.76389	2.93157	2.78073	2.73702	2.72036	2.77193	2.85452	2.70983	2.74079	2.99468	3.21659	3.03127	2.79451	2.73489	2.66934	2.84561	2.699	2.78129
1554486_a_at	2.59281	3.01114	2.34033	2.19046	2.471	2.38396	2.12014	2.6376	2.73199	2.26309	2.92553	2.29833	2.30457	2.30264	2.33507	2.19895	2.60902	2.61449	2.4041	2.31752	2.71153	2.31388	2.8659	2.71841	2.27613	2.15821	2.44718	2.5	2.14262	2.56715	2.58956	2.31744	2.35676	2.49793	2.51063	2.45142	2.52907	2.53232	2.30411	2.49369	2.40149	2.40062	2.444	2.35409	2.26309	2.4737	2.54104	2.29881	2.30565
1554487_a_at	2.28	2.20457	2.45383	2.30242	2.40392	2.46188	2.42656	2.75082	2.4931	2.43926	2.35767	2.3792	2.43726	2.41819	2.40867	2.35536	2.35131	2.47828	2.47307	2.40932	2.44259	2.444	2.28781	2.62855	2.35114	2.31464	2.40532	2.53285	2.48109	2.39508	2.44914	2.53412	2.35933	2.49246	2.60252	2.61065	2.48983	2.42947	2.34847	2.47833	2.36751	2.60204	2.60198	2.39369	2.4552	2.51057	2.282	2.36515	2.35567
1554488_at	2.72771	2.83245	2.80021	2.78253	2.73015	2.70101	2.87306	2.75093	2.79049	2.75798	2.78419	2.74728	2.76317	2.73019	2.74597	2.75162	2.77036	2.83555	2.75693	2.80134	2.69825	2.80299	2.78113	2.72688	2.77891	2.75459	2.77601	2.77514	2.8432	2.74566	2.81353	2.78167	2.75676	2.79562	2.7944	2.75281	2.83025	2.72732	2.71979	2.74066	2.87391	2.78862	2.85339	2.77585	2.82972	2.73343	2.76865	2.7788	2.82528
1554489_a_at	2.73903	3.07843	2.87539	3.09634	2.92766	2.70539	3.02518	2.95678	2.90462	2.88666	2.88802	2.91698	2.97804	2.81132	2.87953	2.93103	2.84638	2.93868	2.91018	2.95538	2.68038	3.03506	2.81182	2.80021	2.80728	2.78206	2.90263	2.84698	3.13022	2.8776	2.91778	2.96867	2.81594	2.93998	2.89553	2.92108	3.00448	2.70007	2.8199	2.74086	3.12044	3.16074	3.26505	2.76885	3.1684	2.88845	2.7419	2.88361	2.92081
1554493_s_at	2.62049	2.75476	2.69869	2.95761	3.02824	2.61922	2.69262	2.90902	2.81359	2.90265	2.69393	2.64505	2.81551	2.89162	2.67124	2.64986	2.84104	2.71739	2.80897	2.83808	2.70996	2.74451	2.69051	2.72388	2.68552	2.73421	2.71254	2.79207	2.93693	2.81744	2.76678	2.69103	2.94659	2.78848	2.77762	2.79238	3.08496	2.61459	2.76748	2.71266	2.80649	2.95055	2.78785	2.65871	2.80724	2.8046	2.71527	2.67388	2.72368
1554494_at	2.23939	2.21747	1.96425	2.41615	2.11379	2.00633	2.16213	2.09759	1.97571	1.99565	2.17231	2.08146	1.972	2.04253	2.01139	2.14305	2.20136	1.95932	1.94811	2.27702	2.04356	2.13979	2.57935	2.03241	2.24924	2.12171	2.07951	1.99857	2.27128	2.09962	2.04204	2.25807	2.12035	2.00389	2.18277	2.02275	1.98699	2.15088	2.06723	2.01701	2.20397	2.20824	2.00689	2.23329	2.18455	1.91614	2.22293	2.18757	2.14501
1554496_at	2.32663	2.37746	2.29591	2.4079	2.3352	2.28999	2.37542	2.31015	2.28365	2.33221	2.35353	2.38604	2.39947	2.31509	2.35039	2.28031	2.30238	2.32809	2.32835	2.39864	2.44863	2.33154	2.38855	2.30087	2.34514	2.35039	2.39116	2.29078	2.32371	2.37521	2.2673	2.3663	2.39975	2.33012	2.32963	2.35477	2.29101	2.34818	2.29156	2.26358	2.39952	2.267	2.33722	2.34798	2.32771	2.33154	2.38276	2.30988	2.30123
1554500_a_at	2.01363	2.03198	1.97855	1.97612	1.99942	2.16828	2.04493	2.14003	2.02096	2.00754	1.9652	2.12185	2.04534	1.99331	1.99939	2.03747	2.01197	2.00952	2.02334	2.05921	1.97039	2.01392	2.02388	2.02793	1.99547	2.06844	2.01701	2.06275	2.10874	1.96614	2.0158	2.05142	1.99742	1.93258	2.03895	2.00675	2.03949	2.02894	2.04922	2.03337	2.08665	1.99903	2.11923	2.05089	2.0488	1.94479	2.06138	2.1101	2.00362
1554501_at	2.75393	2.63114	2.68468	2.69941	2.9291	2.7935	2.82776	2.78152	2.52865	2.71174	2.60035	2.56593	2.65286	2.72494	2.80484	2.73786	2.70608	2.78384	2.83872	2.7169	2.64543	2.673	2.63631	2.63494	2.76142	2.68806	2.55309	2.70838	2.60366	2.6577	2.69268	2.74802	2.59508	2.52876	2.76006	2.83318	2.9031	2.74175	2.60335	2.83629	2.75011	2.70814	2.84705	2.74114	2.92864	2.60774	2.68386	2.69949	2.69732
1554509_a_at	2.90249	2.94451	2.89381	2.92759	2.932	2.84407	3.02309	2.9814	3.07169	2.98332	2.87237	2.94766	2.97668	3.0319	2.95496	2.85701	2.88406	2.97574	2.90251	3.04441	2.99264	2.95322	2.93329	2.98312	2.92742	2.82633	2.91509	3.00169	3.04163	2.85045	2.97546	2.92884	3.01643	2.83533	3.06347	2.96368	3.04841	2.83761	2.92619	2.95949	3.10168	3.0399	3.00769	2.939	2.99881	2.98082	2.92355	2.90065	3.02051
1554512_a_at	2.25794	2.30317	2.15771	2.22411	2.46191	2.16536	2.32475	2.58924	2.20497	2.17374	2.34189	2.00667	2.13233	2.28785	2.08862	2.27353	2.38471	2.17422	2.18188	2.29464	2.04112	2.20576	2.3486	2.17223	2.3345	2.18441	2.23676	2.05976	2.36144	2.11131	2.16677	2.25913	2.32589	2.15395	2.25874	2.24062	2.32371	2.21262	2.21262	2.21984	2.32513	2.31358	2.24578	2.29752	2.20786	2.25472	2.21617	2.26832	2.29277
1554513_s_at	2.61125	2.53065	2.48715	2.48224	2.79853	2.37557	2.53745	2.99621	2.76287	2.51146	2.76072	2.35425	2.19706	2.57711	2.43261	2.45873	2.73999	2.51944	2.58621	2.51783	2.23748	2.43961	2.40555	2.50326	2.38129	2.53388	2.51244	2.50855	2.73448	2.52998	2.56096	2.50754	2.5849	2.52836	2.61569	2.59165	2.85327	2.42468	2.25348	2.62076	2.61221	2.79684	2.67693	2.49663	2.23868	2.66284	2.22407	2.66118	2.56042
1554520_at	3.0046	2.81821	2.69569	2.5666	2.71207	2.84822	2.58645	2.77434	2.85308	2.71025	2.92385	2.91974	2.50784	2.78437	2.759	2.71261	2.54042	2.83982	3.14579	2.62189	2.77527	2.73312	2.76792	2.7979	2.66414	2.91794	2.83505	2.90732	2.89891	2.79341	2.99454	2.74111	2.61608	2.61188	2.8628	2.86629	2.68458	2.75759	2.77665	2.8216	2.64455	2.93986	2.74201	2.75272	2.70012	2.7983	2.70053	2.64463	2.82146
1554522_at	1.93954	2.15977	2.31455	2.14045	2.16056	1.9035	2.01694	2.13549	2.18125	2.07562	2.16285	1.91799	2.01502	2.02476	1.94768	2.13816	2.14883	2.03001	2.01721	2.05767	2.03573	2.0826	2.04238	2.41983	2.13078	2.00333	2.05667	2.04521	2.2566	2.14963	1.98683	2.01108	2.1401	1.92998	2.16026	2.12562	2.31879	1.91464	1.99078	2.0235	1.93181	2.0991	2.16614	2.01101	2.05394	2.09896	2.14981	2.22869	2.15716
1554524_a_at	2.1418	2.09752	3.01075	2.10991	2.07951	2.10572	2.15689	2.09189	2.38707	2.154	2.07798	2.34933	2.07679	2.10958	2.18587	2.07211	2.07081	2.09849	2.14143	2.13677	2.49312	2.37838	2.19592	2.0343	2.07174	2.18009	2.10196	2.09584	2.12843	2.12134	2.11379	2.07224	2.05127	2.29347	2.5309	2.08716	2.07761	2.10559	2.13422	2.33669	2.16595	2.95046	2.07277	2.22999	2.06963	2.25536	2.07512	2.18618	2.06659
1554526_at	1.82803	1.72092	2.86049	1.73848	1.81338	1.74552	1.79069	1.8498	2.03296	1.80968	1.74091	2.05089	1.73509	1.80779	1.89487	1.78782	1.69425	1.7873	1.89835	1.78036	2.44062	1.87443	1.99323	1.80577	1.75335	1.80823	1.79811	1.90282	1.74552	1.83365	1.81128	1.70464	1.73065	1.84507	2.38386	1.77117	1.8352	1.88901	1.79101	1.80709	1.76523	2.82859	1.75481	1.8975	1.74631	1.92756	1.76608	1.82273	1.76004
1554528_at	2.40691	2.38353	2.47776	2.45569	2.70298	2.50978	2.70999	2.43664	2.52598	2.62612	2.51128	2.51436	2.55492	2.71938	2.56999	2.4849	2.50563	2.43048	2.86827	2.44652	2.48498	2.74603	2.44621	2.4935	2.79603	2.61762	2.71017	2.49403	2.45812	2.47588	2.56285	2.6283	2.37835	2.52512	2.51464	2.65481	2.46829	2.45691	2.98587	2.51669	2.51588	2.44216	2.48728	2.56475	2.47595	2.67364	2.4114	2.67574	2.58572
1554531_at	2.80206	2.76235	2.83063	2.7999	2.84422	2.89835	2.77392	2.92704	2.86967	2.91857	2.85469	2.87645	2.86945	2.81041	2.93844	2.89452	2.74605	2.85435	2.89954	2.76338	2.86087	2.83717	2.79672	2.81161	2.89424	2.85365	2.93269	2.84561	2.84551	2.81532	2.87229	2.76327	2.77189	2.85676	2.82905	2.8894	2.85306	2.80669	2.85382	2.83783	2.78279	2.82717	2.79865	2.82116	2.92408	2.87831	2.78692	2.86763	2.84457
1554533_at	2.161	2.18043	2.03235	2.14168	2.516	2.13041	2.19144	2.55167	2.10449	1.96649	2.3555	2.32776	2.06095	2.3278	2.30818	2.17416	2.22081	2.17948	2.0515	2.75068	2.12679	2.24029	2.52033	2.27934	2.20895	2.00214	2.14686	2.35143	2.10893	2.27736	2.26691	2.22457	2.25477	2.09252	2.48351	2.02894	2.06551	2.24994	2.23851	2.21841	2.53346	2.57847	2.43858	2.62051	2.22398	2.10312	2.29096	2.41008	2.24655
1554539_a_at	3.02848	3.1614	3.19381	2.92488	2.89818	2.97354	2.93432	2.95457	3.20868	2.93464	3.15347	2.94337	3.12036	2.91143	2.99408	3.02627	2.91027	3.05715	3.11644	2.9466	3.22753	3.08496	2.97587	3.2319	3.24493	2.95986	3.06645	2.98041	3.0047	3.04237	3.06984	2.96236	2.98472	3.03892	3.23468	2.87177	3.45244	3.01778	3.13284	3.17874	3.12312	2.92122	2.93588	2.94369	3.11029	3.10336	3.04409	3.09129	2.87862
1554543_at	2.52995	2.48509	2.62296	2.56906	2.52324	2.54264	2.62406	2.56783	2.54164	2.52103	2.49475	2.52637	2.60902	2.53039	2.59021	2.51803	2.49731	2.55204	2.62939	2.47654	2.59612	2.39755	2.46027	2.48324	2.48335	2.60585	2.51154	2.5545	2.50226	2.49226	2.54892	2.59972	2.54225	2.57985	2.52174	2.57824	2.58501	2.46352	2.41897	2.54992	2.52765	2.45597	2.51662	2.5049	2.45133	2.53281	2.51646	2.58025	2.48387
1554544_a_at	3.06282	3.15419	3.15311	3.24148	3.3155	3.19343	3.10188	3.10527	3.17287	3.34478	3.16784	3.03758	3.14887	3.14022	3.2325	3.28854	2.93435	3.12217	3.10279	3.23065	3.1079	3.14827	3.02542	3.26499	3.19677	3.0729	3.11902	3.10092	3.11251	3.05337	3.09506	3.12977	3.12935	3.1504	3.16645	3.17307	3.36189	3.18389	3.3326	3.13669	3.06916	3.18641	3.28744	3.20624	3.3042	3.21311	3.19185	3.21243	3.3707
1554545_at	2.68574	2.74001	2.71899	2.74258	2.77016	2.77321	2.90249	2.70427	2.7676	2.7604	2.71444	2.78073	2.79103	2.72331	2.84261	2.7186	2.66701	2.68347	2.87137	2.75461	2.84885	2.80776	2.68999	2.70661	2.80215	2.71953	2.88378	2.72705	2.74972	2.72311	2.72468	2.72873	2.75459	2.74544	2.77891	2.74447	2.71969	2.6774	3.08565	2.73536	2.7112	2.68338	2.76388	2.72478	2.83493	2.75993	2.80853	2.88654	2.70369
1554547_at	2.81439	2.72238	2.48092	3.06616	2.63715	2.90306	2.65315	2.72332	2.72569	2.97404	2.5049	2.76046	2.54416	3.01466	2.89424	2.31521	2.51031	2.60956	2.66057	2.67852	2.70492	2.58898	2.68712	2.7296	2.59207	2.91841	2.73958	3.10544	2.62215	2.68058	2.66894	2.65858	2.55948	2.65138	2.9189	3.17075	2.55364	2.63877	2.94206	2.62648	2.80112	3.02951	3.02997	2.49047	3.15914	2.46995	2.71126	2.72154	2.79077
1554553_s_at	3.24585	3.20071	3.18216	3.14947	3.00535	3.11076	3.16971	3.24594	3.37953	3.06954	3.1141	3.13385	3.25381	3.37153	3.25604	3.30818	3.43413	3.17442	3.03996	3.18244	3.05122	3.11367	3.2174	3.1704	3.06931	3.13447	3.21617	3.21962	3.14295	3.15077	3.21768	3.2038	3.20616	3.20586	3.24917	3.1806	3.13926	3.26955	3.14695	3.17102	3.29851	3.17972	3.20802	3.29516	3.055	3.20152	3.10509	3.15607	3.24825
1554555_a_at	3.1099	2.92251	2.89644	3.00631	3.21841	3.15655	2.99712	3.11751	3.07509	2.97705	3.05348	3.03029	3.11968	3.05725	3.01623	3.10844	3.10198	3.07964	3.13656	3.0286	3.2036	2.94023	3.08178	2.9918	2.92059	3.02237	3.13908	3.12013	2.9837	3.01764	3.10368	3.06364	2.94866	2.95936	3.03785	3.25845	3.15778	3.00941	3.01934	3.09448	3.0071	2.93248	3.00762	2.98546	3.00153	2.9362	3.10716	2.91809	3.14305
1554556_a_at	3.02383	3.03544	3.09354	3.09139	2.99089	3.07105	3.12215	3.02445	3.14343	3.01478	3.09186	3.04512	3.03887	3.0245	3.01334	3.09207	3.06179	3.08815	2.92699	3.05417	3.08338	3.04272	3.08463	2.96582	3.06648	3.00099	3.08852	3.01357	3.02558	3.04383	3.06604	3.04103	3.16358	3.13535	3.03643	2.99316	3.02969	2.98	3.10706	3.12182	3.09171	3.07326	3.08948	3.04744	3.07097	2.98961	3.07838	3.03575	3.03216
1554557_at	2.69256	2.66932	2.68985	2.50972	2.62665	2.61973	2.68816	2.77725	2.91575	2.49086	2.88894	2.76922	2.6024	2.77648	2.58983	2.39245	2.85141	2.81169	2.38496	2.62574	2.63238	2.56134	2.63187	2.67414	2.47194	2.36052	2.5342	2.71862	2.67767	2.76447	2.83474	2.67388	3.02821	2.69968	2.8147	2.44504	2.55886	2.59175	2.46264	2.7817	2.61031	2.96873	2.8255	2.55005	2.58995	2.40208	2.68012	2.32432	2.57939
1554558_at	2.03498	2.13538	2.0013	2.27727	1.9035	2.03189	1.98676	2.13216	2.12061	2.08814	2.07691	2.08126	2.08839	1.98026	2.09707	1.99389	1.95908	2.11421	2.09765	1.97557	2.08993	1.95529	1.92123	2.11348	1.98075	2.07356	2.04487	2.10202	2.10307	2.00309	2.20158	2.13583	2.11438	2.01529	2.10325	2.02244	2.12814	2.26396	2.12778	2.11616	1.98297	1.92188	2.03359	2.053	1.94872	2.02441	2.11048	2.1539	2.09903
1554564_a_at	2.39718	2.34192	2.23106	2.42649	2.30605	2.28144	2.37714	2.35716	2.26897	2.27636	2.43303	2.29886	2.27806	2.32495	2.21393	2.3982	2.37691	2.26109	2.28384	2.41499	2.29828	2.2883	2.62421	2.38143	2.38016	2.39035	2.30378	2.28985	2.35462	2.29012	2.26247	2.48504	2.35159	2.26148	2.34298	2.3193	2.34053	2.41509	2.39931	2.26205	2.476	2.33094	2.27075	2.37644	2.367	2.27897	2.44153	2.45508	2.40897
1554572_a_at	3.28784	3.18607	3.17081	3.29986	3.15604	2.98145	3.21118	3.16637	3.23503	3.13	3.17284	3.1365	3.21574	3.21135	3.1378	3.31469	3.15054	3.18897	3.1377	3.23213	3.06633	3.12495	3.12642	3.08799	3.04378	3.20383	3.26937	3.17128	3.27734	3.1206	3.15403	3.20188	3.20289	3.03547	3.23512	3.30096	3.13131	3.12786	2.95067	3.22237	3.19245	3.25995	3.22567	3.08188	2.74854	3.19129	3.08757	3.0753	3.18678
1554574_a_at	3.08727	3.05827	3.38744	3.15578	3.34718	3.25969	3.38891	3.34763	3.28258	3.34353	3.16402	3.03356	3.27721	3.33575	3.29088	3.17017	3.05445	3.25967	3.31012	3.23399	3.29473	3.23807	3.14388	3.37383	3.15159	3.07653	3.14641	3.37897	3.29688	3.10236	3.29111	3.26941	3.25611	3.33889	3.34487	3.3408	3.33684	3.1868	3.20558	3.27774	3.29297	3.35619	3.33046	3.26763	3.33585	3.30679	3.12531	3.30335	3.24253
1554575_a_at	3.00727	2.97176	3.11157	3.03824	3.00356	3.01731	3.07483	2.98468	3.07872	3.06416	3.00008	2.94867	3.00508	3.02	3.01499	2.96631	2.96956	3.02738	3.01586	2.99127	3.01215	3.04777	2.87453	3.00322	2.92048	2.97979	2.90716	3.09976	3.05551	2.93483	2.99517	3.03144	3.01826	3.06834	3.04821	2.98386	3.06569	2.95953	2.8937	2.97599	3.00515	3.13452	3.07481	2.95262	3.04173	3.06574	2.90061	3.05479	3.01635
1554577_a_at	3.15234	3.29884	3.34213	3.35169	3.37328	3.22137	3.31554	3.33173	3.30456	3.33836	3.29797	3.37305	3.36425	3.30993	3.36211	3.31317	3.34642	3.24936	3.34743	3.39238	3.37628	3.32459	3.34883	3.29814	3.26265	3.19602	3.33697	3.27368	3.36448	3.32278	3.34573	3.36754	3.39113	3.35928	3.38074	3.35602	3.34061	3.16862	3.23847	3.35545	3.3241	3.42364	3.34191	3.32734	3.34088	3.27134	3.28179	3.25356	3.35859
1554582_a_at	2.7155	2.67002	2.55671	2.5595	2.60184	2.62883	2.60508	2.71749	2.68904	2.6556	2.72461	2.77083	2.61565	2.76909	2.75213	2.58855	2.57842	2.72268	2.62022	2.57298	2.64543	2.65279	2.65584	2.67672	2.65681	2.72215	2.69979	2.67887	2.70254	2.67665	2.69598	2.71228	2.61757	2.67072	2.79735	2.57636	2.73061	2.72405	2.64932	2.62357	2.56497	2.71395	2.65004	2.57891	2.62467	2.67795	2.54145	2.64435	2.65662
1554586_a_at	2.83032	2.9046	2.90325	2.87312	2.88774	2.93615	2.78306	2.82094	2.91453	2.89308	2.84934	2.88404	2.91976	2.89496	2.86016	2.86021	2.79622	2.83379	2.92433	2.88273	2.93229	2.79867	2.82195	2.96347	2.92935	2.90077	2.88796	2.9212	2.92189	2.83677	2.92553	2.8306	2.80103	2.9676	2.87124	2.86259	2.89085	2.86224	2.89458	2.8674	2.86947	2.8903	2.89075	2.91793	2.87316	2.90769	2.88185	2.8371	2.89879
1554588_a_at	3.07137	2.80677	2.75783	2.67043	3.03686	2.54731	2.87485	2.89036	2.93257	3.19648	2.67141	2.98	2.46436	3.01877	2.6851	2.68679	2.96515	2.7382	2.90887	2.86495	2.803	2.92333	2.73925	2.77797	2.83823	2.986	3.03187	2.89228	2.98409	2.74953	2.84257	2.91764	2.53822	2.61016	2.84969	2.89723	2.6578	2.79471	2.9229	2.79879	2.91585	3.10258	2.88881	2.75052	2.79758	2.94987	2.63793	2.8572	2.88396
1554589_at	2.74226	2.65455	2.57796	2.65226	2.66817	2.74635	2.80124	2.65277	2.64359	2.66386	2.68036	2.63644	2.6238	2.59038	2.64638	2.68962	2.65002	2.73131	2.61971	2.66678	2.61471	2.65032	2.71479	2.57405	2.777	2.70706	2.64422	2.62951	2.64123	2.647	2.60513	2.67382	2.59005	2.64415	2.69688	2.73105	2.6393	2.71301	2.98095	2.72254	2.60761	2.59068	2.61251	2.77071	2.75898	2.61749	2.72227	2.76843	2.63677
1554593_s_at	1.96665	2.02781	2.06744	1.99677	2.23274	2.03001	1.97756	2.0619	2.07509	2.0892	1.92401	2.00309	2.05042	2.1935	2.08232	1.91977	2.0099	2.10921	2.08933	1.98921	2.0448	2.09689	1.97503	2.14841	2.02306	1.9331	1.94479	2.13479	1.99119	1.97047	2.08557	2.25261	3.28412	2.11103	2.09824	1.97638	2.02951	2.20819	2.03922	2.04112	2.08471	2.08733	1.99302	2.01212	2.04833	2.04862	2.09377	2.04106	1.99644
1554594_at	2.36885	2.40911	2.43065	2.05286	2.21858	2.35953	2.27509	2.58295	2.62887	2.31521	2.49717	2.35413	2.62949	2.24924	2.24328	2.34416	2.27053	2.60384	2.26611	2.38939	2.2386	2.24784	2.35099	2.62359	2.47488	2.30136	2.34714	2.29959	2.29908	2.30386	2.44621	2.35039	2.53139	2.29641	2.4773	2.307	2.41646	2.25615	2.40285	2.29065	2.35258	2.50234	2.47494	2.48638	2.37904	2.44937	2.29138	2.40839	2.38173
1554595_at	3.04272	2.91593	3.00479	3.07942	2.99011	3.09897	3.12388	2.97795	3.13431	3.03412	2.97992	3.03841	3.10824	3.06043	3.02258	3.11667	3.05456	3.0639	3.04464	2.97422	3.0486	3.02893	3.04855	2.96637	3.06386	3.08138	3.04485	3.01586	3.00358	2.98907	3.10244	3.00228	2.96894	3.0047	3.04374	3.03596	3.04911	3.21046	2.98942	3.10273	3.08826	2.96347	2.98375	3.10426	3.00727	3.04665	3.00867	3.09556	3.04907
1554600_s_at	3.17141	3.39405	3.35944	3.14094	3.37944	3.3625	3.29319	3.38033	3.33432	3.37189	3.30224	3.15244	3.23141	3.27869	3.30978	3.20466	3.26128	3.36386	3.24306	3.36869	3.35282	3.34802	3.22965	3.39717	3.34483	3.10253	3.12304	3.2947	3.23506	3.2325	3.47503	3.38182	3.37732	3.3582	3.43684	3.4485	3.3971	3.33681	3.3442	3.35391	3.46317	3.33928	3.47267	3.32918	3.3668	3.24869	3.314	3.2697	3.2667
1554602_at	2.87508	2.84261	2.94116	2.90734	3.00929	2.89439	2.9528	2.94302	2.93524	2.97915	2.91892	2.98895	2.96311	2.91292	2.97604	2.90132	2.98972	2.934	2.98625	2.95972	2.98418	2.88567	2.93659	2.91873	2.94068	2.90958	2.9365	2.89507	2.95235	2.92255	2.96551	2.99627	2.88564	2.92714	3.04737	3.02806	2.92974	2.87951	2.852	2.91766	2.94716	2.91659	2.94637	2.89693	2.90183	3.00825	2.92372	2.83229	2.95269
1554606_at	2.28314	2.46346	2.5056	2.59367	2.89869	2.39684	2.63697	2.72165	2.59979	2.67053	2.51382	2.56874	2.40976	2.614	2.43684	2.46974	2.61518	2.46952	2.6317	2.79264	2.49003	2.7687	2.58386	2.55944	2.62749	2.33652	2.58166	2.48764	2.59802	2.64687	2.47849	2.61514	2.77454	2.47858	2.51961	2.55604	2.6493	2.43313	2.52734	2.54487	2.55641	2.74063	2.67224	2.43887	2.45744	2.49061	2.46494	2.33751	2.48415
1554608_at	2.88977	2.82788	2.95502	2.59729	2.5013	3.14913	2.77905	2.87957	2.75037	2.99247	2.9419	2.87017	2.87999	2.92397	2.99455	2.80247	2.74688	2.9765	3.21522	2.79663	2.75889	3.0216	2.90448	2.95424	2.97239	2.94874	2.81899	2.852	2.93976	2.79662	2.70903	2.57529	2.90386	2.87653	3.07378	3.07453	3.00214	2.87679	2.69681	3.0697	2.96285	2.7462	2.89745	2.79113	3.09437	2.91507	2.91641	3.02881	2.89351
1554612_at	2.23179	2.15612	2.14214	2.13275	2.0645	2.1048	2.20953	2.09348	2.1476	2.05279	2.18346	2.04887	2.21605	2.17657	2.1747	2.25015	2.14632	2.12478	2.12351	2.27279	2.13034	2.1825	2.43306	2.09831	2.20092	2.17932	2.00206	2.12363	2.18341	2.25078	2.14272	2.13484	2.29659	2.11409	2.27529	2.01219	2.07304	2.09078	2.1722	2.09545	2.29459	2.15893	2.11684	2.15167	2.11034	2.15637	2.21791	2.11755	2.16736
1554614_a_at	2.49928	2.53304	2.63352	2.689	3.02426	2.68827	3.07265	2.70738	2.71751	2.73945	2.58427	2.62083	2.5927	3.04818	2.67131	2.71097	2.99717	2.6479	2.67085	2.78957	2.67592	2.97897	2.43313	2.68943	2.51457	2.9704	2.85496	2.74977	3.14653	2.87457	2.78659	3.01566	2.68598	2.66402	2.79102	2.64486	2.68498	2.69676	2.5792	2.68401	2.72927	3.15336	2.76303	2.76037	2.68692	2.98415	2.62465	2.73508	2.83489
1554616_at	3.03671	3.01082	3.08499	3.08589	3.00882	3.09153	3.07957	2.98326	3.08682	3.09477	3.01643	3.06402	3.15728	3.02764	3.11152	3.07499	3.01227	3.00687	3.08427	3.05555	3.10374	3.07398	3.10894	2.97719	3.1732	3.05615	3.13985	2.99936	3.03185	2.99008	3.06594	2.99962	3.02182	3.11525	3.00526	3.09541	3.06942	2.99614	3.17857	3.0941	3.01882	2.96119	3.01617	3.08336	3.16975	3.12269	3.03063	3.13344	3.06066
1554619_at	1.87362	1.90005	1.7941	1.90253	1.97988	1.89442	1.93015	2.18812	1.88282	2.1106	1.9388	1.90628	1.81135	1.89194	1.9825	1.94952	1.93699	1.90202	1.88005	1.97571	1.8332	2.07837	1.83017	1.98978	1.87881	1.85042	1.83234	1.91517	2.00244	1.97973	1.92533	1.84114	1.99129	1.90568	1.95095	1.92641	2.25055	1.81654	1.91624	1.94121	1.9205	1.95446	1.87066	1.90857	1.97748	1.93505	1.80134	2.01317	1.82602
1554621_at	2.3423	2.32262	2.22357	2.42004	2.18466	2.18948	2.48617	2.22733	2.20814	2.08826	2.29755	2.14162	2.10196	2.21011	2.09987	2.31336	2.43535	2.05996	2.06551	2.37579	2.18818	2.24573	2.75387	2.17223	2.50144	2.18688	2.18266	2.18878	2.42109	2.17231	2.12268	2.37521	2.38403	2.13516	2.2326	2.01721	2.09062	2.22956	2.16074	2.157	2.62058	2.15407	2.15235	2.32855	2.27499	2.06101	2.54597	2.3582	2.30398
1554623_x_at	2.23907	2.22407	2.19051	2.3722	2.25845	2.17226	2.21327	2.23255	2.34274	2.16722	2.21646	2.17363	2.20497	2.20607	2.2224	2.26799	2.34176	2.11648	2.1745	2.23306	2.20942	2.32308	2.18688	2.24492	2.32696	2.18211	2.2785	2.16466	2.30246	2.24196	2.24587	2.18841	2.26988	2.25817	2.24707	2.19101	2.18405	2.20029	2.20195	2.17809	2.20995	2.25504	2.27953	2.24175	2.20201	2.2285	2.21695	2.24564	2.21404
1554624_a_at	2.44689	2.52436	2.56556	2.4862	2.57046	2.51988	2.52294	2.62592	2.53392	2.46957	2.49731	2.52389	2.5238	2.51776	2.61442	2.55931	2.45617	2.78665	2.60302	2.56191	2.50861	2.49105	2.56693	2.51101	2.46188	2.47962	2.51117	2.55628	2.47936	2.60376	2.5878	2.55387	2.59853	2.58673	2.50498	2.52083	2.56225	2.49014	2.63132	2.5041	2.43869	2.48065	2.52143	2.58813	2.64646	2.5311	2.52389	2.5172	2.48917
1554627_a_at	3.31457	3.34559	3.23804	3.34313	3.3335	3.21204	3.27707	3.29776	3.42364	3.28903	3.30206	3.37084	3.22592	3.36711	3.3561	3.40328	3.26152	3.22915	3.29247	3.32058	3.32925	3.35657	3.34995	3.26486	3.36167	3.20806	3.35983	3.3706	3.40383	3.314	3.33634	3.21121	3.24658	3.34241	3.23084	3.33994	3.29037	3.24106	3.28569	3.38043	3.30939	3.38177	3.27584	3.2176	3.30839	3.38502	3.23485	3.34746	3.26171
1554629_at	2.03198	2.0484	1.9497	1.94819	2.06822	2.02321	2.15082	1.97756	1.98328	1.92561	2.0101	2.00009	2.06101	2.20739	1.93761	2.194	2.06999	1.93248	2.02149	2.14902	1.99092	2.06963	1.99092	1.92242	1.98541	2.02765	2.08722	2.09	2.09392	2.12159	2.00978	2.10158	2.09713	1.96581	2.06159	1.97571	1.93726	2.05921	2.11768	1.93108	1.99946	1.92343	1.94293	2.01915	1.99445	2.0374	2.12628	2.03698	2.09439
1554631_at	2.66533	2.60534	2.72547	2.66097	2.62516	2.74493	2.54429	2.66257	2.78459	2.80074	2.71057	2.72456	2.72601	2.6637	2.75698	2.70593	2.56877	2.78053	2.76972	2.62838	2.74346	2.64022	2.51812	2.68533	2.64009	2.69748	2.68171	2.74258	2.66771	2.69386	2.76188	2.54465	2.58281	2.76457	2.70244	2.72389	2.74358	2.65582	2.58413	2.70924	2.58129	2.70103	2.68694	2.63509	2.70934	2.77838	2.57442	2.69477	2.64875
1554634_at	1.96077	1.94603	1.91047	1.97353	1.90612	1.91728	1.97082	1.89081	1.88978	1.85621	1.94627	1.91857	1.88664	1.91224	1.97112	1.92525	1.91697	1.90652	1.91303	1.89977	1.93786	1.94763	1.93709	1.89402	2.03525	1.98633	1.95011	1.84226	1.90974	1.84152	1.92133	1.83787	1.93462	1.9257	1.87545	1.99412	1.93142	1.89108	2.10074	1.90493	1.91912	1.89071	1.93852	1.88485	2.08857	1.90643	1.89962	2.00237	1.91366
1554636_at	1.91059	2.00996	1.86225	1.87796	1.86179	2.03662	1.83432	1.93699	1.86625	1.83246	2.44283	1.80384	1.7817	2.12991	1.82326	1.80577	1.96221	1.96769	1.85631	1.88922	1.86815	1.86341	2.08433	2.03827	1.89996	1.8513	1.8571	1.95948	1.86905	1.93939	1.94104	1.977	2.0082	1.81224	2.12166	1.89248	1.94138	1.90621	1.90035	1.95455	1.82399	1.94981	2.01711	2.01003	1.86826	1.84076	2.08375	1.88524	1.87463
1554638_at	2.33094	2.34703	2.38375	2.74034	2.70408	2.20431	2.47198	2.32405	2.23005	2.25083	2.41329	2.31608	2.17126	2.49423	2.24015	2.39623	2.308	2.33503	2.39071	2.34539	2.26076	2.37003	2.39674	2.34835	2.32321	2.49889	2.26859	2.17191	2.21098	2.41356	2.28469	2.61544	2.28942	2.18331	2.61415	2.31152	2.25917	2.40268	2.25845	2.26413	2.31836	2.32124	2.29368	2.11473	2.29619	2.32616	2.23985	2.50449	2.44313
1554648_a_at	2.75347	2.69713	2.76794	2.72732	2.65981	2.72699	2.73146	2.71331	2.7763	2.73258	2.71846	2.77508	2.81945	2.69898	2.7941	2.74793	2.70409	2.77049	2.73847	2.65073	2.77143	2.69631	2.66971	2.78959	2.72584	2.70217	2.79507	2.72722	2.70785	2.66572	2.75839	2.63126	2.78629	2.79481	2.70513	2.7764	2.75961	2.80639	2.69231	2.73262	2.66582	2.76566	2.72894	2.65741	2.76436	2.84157	2.78797	2.72964	2.69253
1554655_a_at	2.39038	2.36665	2.32835	2.34692	2.22248	2.30934	2.47978	2.33531	2.38657	2.31845	2.45914	2.29777	2.39817	2.42076	2.32585	2.45451	2.44911	2.32236	2.35425	2.45933	2.35968	2.48307	2.5512	2.38327	2.40272	2.31992	2.34274	2.40894	2.3801	2.39913	2.43135	2.47117	2.41462	2.37687	2.32455	2.41005	2.33751	2.48198	2.60022	2.34459	2.40632	2.41693	2.34925	2.4301	2.37216	2.28196	2.52329	2.4107	2.56191
1554660_a_at	2.50152	2.45287	2.62889	2.47683	2.59363	2.34904	2.47922	2.6966	2.54073	2.48941	2.34811	2.50895	2.48079	2.49028	2.47947	2.49366	2.52548	2.49453	2.40399	2.60291	2.48598	2.54107	2.60393	2.45118	2.39373	2.53379	2.48438	2.47972	2.68609	2.51333	2.59857	2.50763	2.60453	2.45393	2.66494	2.42956	2.51558	2.36529	2.46947	2.38697	2.54644	2.78014	2.64493	2.49755	2.39173	2.47393	2.40039	2.48465	2.52083
1554663_a_at	2.26551	2.33294	2.32236	2.29955	2.28321	2.75257	2.3592	2.32535	2.34434	2.34156	2.28507	2.31206	2.29782	2.28633	2.37069	2.38052	2.51808	2.37322	2.33184	2.3345	2.33158	2.29605	2.31491	2.73215	2.25902	2.33578	2.32337	2.33531	2.30042	2.24767	2.34213	2.21811	2.29338	2.38201	2.77005	2.39644	2.32688	2.77638	2.45083	2.3574	2.30499	2.32971	2.28031	2.23809	2.37651	2.33702	2.78832	2.31586	2.92269
1554665_at	2.16074	2.13416	2.18446	2.13917	2.2242	2.19255	2.15099	2.3235	2.22085	2.26936	2.23174	2.16044	2.22095	2.14427	2.19719	2.10252	2.17231	2.19793	2.21816	2.04223	2.02018	2.08716	1.95495	2.26223	2.25982	2.19644	2.11859	2.14214	2.14529	2.31196	2.22142	2.1282	2.06944	2.14475	2.20191	2.27397	2.24712	2.13467	2.23874	2.23535	2.12061	2.21247	2.3294	2.19668	2.12445	2.122	2.21231	2.24883	2.1774
1554670_at	2.33669	2.43563	2.57442	2.32013	2.549	2.20798	2.76186	2.8122	2.58825	2.49426	2.40138	2.32797	2.41662	2.48895	2.57197	2.34657	2.28245	2.89657	2.7715	2.45938	2.43739	2.26912	2.5857	2.53597	2.3555	2.48588	2.38765	2.63967	2.125	2.33681	2.54326	2.75413	2.27456	2.47151	2.70955	2.97309	2.70273	2.52955	2.07793	2.71624	2.47148	2.31681	2.63211	2.296	2.52253	2.82646	2.53354	2.54929	2.38657
1554675_a_at	2.19836	2.07707	2.07018	2.1292	2.89739	2.10712	2.17706	2.11715	2.0619	2.08459	2.14585	2.16868	2.13099	2.46679	2.14262	2.14795	2.23095	2.08882	2.09752	2.14119	2.15463	2.12451	2.22251	2.10227	2.27486	2.12194	2.14416	2.03169	2.16828	2.15027	2.0902	2.13	2.2209	2.10523	2.07766	2.0924	2.05972	2.17473	2.49414	2.10819	2.1732	2.08158	2.05741	2.16632	2.20236	2.12749	2.18266	2.19758	2.18194
1554676_at	2.31841	2.26875	2.33557	2.1936	2.26954	2.21429	2.2122	2.51105	2.11827	2.25297	2.29297	2.24062	2.25682	2.46707	2.34791	2.25908	2.18492	2.72811	2.2758	2.26921	2.32103	2.24665	2.18741	2.30627	2.23842	2.16728	2.25572	2.40087	2.2093	2.36488	2.18405	2.38581	2.27804	2.33511	2.25398	2.28232	2.2775	2.19339	2.23014	2.24124	2.18719	2.2306	2.32342	2.28477	2.26022	2.32767	2.26457	2.16133	2.31144
1554677_s_at	2.83106	2.78916	2.72798	2.78302	2.80577	2.77401	2.744	2.81393	2.84949	2.84241	2.76393	2.76538	2.85517	2.77587	2.75746	2.74259	2.78132	2.77614	2.81446	2.76764	2.75411	2.73019	2.69688	2.77863	2.69604	2.68598	2.84237	2.78938	2.80292	2.75357	2.79554	2.75268	2.75482	2.79141	2.79481	2.81794	2.87965	2.71764	2.80614	2.7403	2.7021	2.79157	2.75903	2.74718	2.77802	2.74294	2.79051	2.68352	2.83374
1554678_s_at	3.18726	3.32226	3.23948	3.36585	3.37149	3.27003	3.34805	3.32761	3.34456	3.37811	3.35261	3.29591	3.27605	3.41831	3.25234	3.42204	3.39488	3.17752	3.28788	3.35561	3.26613	3.35715	3.40771	3.23655	3.35536	3.2741	3.31481	3.30389	3.36577	3.38394	3.37746	3.32386	3.29891	3.30647	3.36305	3.36025	3.30234	3.23828	3.24839	3.24869	3.33482	3.29441	3.26866	3.24454	3.22379	3.33529	3.24075	3.34879	3.36816
1554679_a_at	3.37022	3.60044	3.7094	3.57921	3.58843	3.53618	3.60339	3.676	3.68228	3.6771	3.58857	3.62605	3.63617	3.63959	3.66206	3.5045	3.37129	3.44839	3.60616	3.67123	3.62282	3.59067	3.58938	3.64059	3.5706	3.41238	3.41846	3.65315	3.63879	3.65599	3.66746	3.55067	3.61367	3.64927	3.67279	3.6902	3.66466	3.34542	3.42539	3.68977	3.70418	3.56007	3.66466	3.55652	3.61776	3.67565	3.53688	3.61413	3.64138
1554686_at	2.05102	2.06525	2.06269	2.11539	2.09451	1.99954	2.06223	2.03698	2.13386	2.00083	2.05444	2.04925	1.9703	2.05685	2.01941	1.95696	2.05293	1.98828	1.92685	2.11038	2.02282	2.0107	2.19289	2.0566	1.92317	1.97638	1.95351	2.01395	2.00106	2.02157	2.02321	2.05069	2.19966	1.99628	2.04549	2.02178	2.09707	2.07304	2.05996	1.93538	2.10042	2.0545	1.94696	2.06146	1.97039	2.00512	2.2941	1.96565	2.05809
1554689_a_at	2.70089	2.66883	2.7222	2.77142	2.99508	2.81801	2.70749	2.68182	2.72156	2.79479	2.69496	2.80612	2.63136	2.81243	2.68319	2.68167	2.85887	2.61392	2.69908	2.70994	2.75294	2.69569	2.76476	2.70973	2.89235	2.74482	2.73425	2.76224	2.94364	2.80309	2.66896	2.76762	2.76476	2.72894	2.71256	2.71321	2.92882	2.68897	2.79092	2.64715	2.7648	2.65046	2.83256	2.73895	2.72483	2.79439	2.70453	2.68266	2.81908
1554690_a_at	2.5935	2.76127	2.63427	2.89814	2.79252	2.87268	2.88433	2.85302	2.51817	2.56874	2.51845	2.57955	2.52105	2.72376	2.71928	2.5371	2.52616	2.91053	2.54988	2.66531	2.56656	2.58792	2.45231	2.88971	2.69692	2.5421	2.49035	2.92831	2.5693	2.58844	2.75216	2.61947	2.79941	2.74009	2.53971	2.88245	2.68512	2.73558	2.78503	2.60857	2.67522	2.66385	3.11192	2.84971	2.99758	2.48834	2.9248	2.4416	2.85927
1554696_s_at	3.08582	3.18254	3.22351	3.44574	3.37296	2.98236	3.23628	3.1076	3.1846	3.00762	3.31343	3.17874	3.30263	3.00929	3.27883	3.22942	3.32296	3.11389	3.02423	3.19734	3.02912	3.03243	3.2406	2.99415	3.04411	3.00562	3.11999	2.98447	3.07145	3.17342	3.14765	3.28778	3.13327	3.24403	3.27996	3.28715	3.1899	3.02306	2.92981	3.16733	3.29854	3.24696	3.30651	3.2753	2.89314	3.18867	3.13434	3.05053	3.37569
1554699_at	2.77976	2.75982	2.79537	2.75387	2.75202	2.7832	2.74464	2.71157	2.77878	2.7004	2.68915	2.79612	2.86188	2.78811	2.85482	2.73265	2.7256	2.69915	2.81702	2.7493	2.81167	2.73556	2.67292	2.66828	2.76419	2.74369	2.78695	2.712	2.67846	2.60747	2.78716	2.67567	2.67922	2.78026	2.7515	2.80792	2.78405	2.63852	2.89555	2.79164	2.62096	2.71163	2.74777	2.76773	2.80798	2.77337	2.74949	2.73431	2.72783
1554703_at	2.71275	2.81995	2.63327	2.77429	2.87921	2.55439	2.7766	2.6796	2.52046	2.61374	2.78422	2.60862	2.5006	2.69611	2.73094	2.68285	2.47097	2.73064	2.81953	2.566	2.7397	2.68025	2.64699	2.77744	3.05292	2.80093	2.6505	2.74473	2.75715	2.61647	2.72839	2.80292	2.658	2.68811	2.67222	2.68873	2.8261	2.83445	2.8223	2.81972	2.68255	2.63716	2.46425	2.53831	2.75687	2.72259	2.69727	2.75141	2.78422
1554707_at	2.41927	2.47984	2.20343	2.36984	2.23636	2.1639	2.47479	2.18352	2.1246	2.15649	2.38931	2.30947	2.20175	2.32711	2.25193	2.324	2.38038	2.1718	2.07343	2.48846	2.23397	2.39213	2.71732	2.27848	2.4159	2.25251	2.2895	2.20739	2.37736	2.37342	2.1857	2.32672	2.44718	2.21536	2.21801	2.1399	2.17764	2.26621	2.30038	2.18969	2.42884	2.23595	2.18818	2.41478	2.40062	2.30068	2.34604	2.39597	2.28223
1554708_s_at	2.7777	2.72773	2.70425	2.74577	2.79893	2.74778	2.80389	2.72927	2.70255	2.68261	2.80936	2.73427	2.70603	2.8483	2.87399	2.7379	2.74785	2.71618	2.76184	2.75657	2.73102	2.83995	2.80561	2.68379	2.81973	2.70864	2.76781	2.8017	2.77239	2.75655	2.78752	2.82163	2.72527	2.73976	2.79069	2.80175	2.64956	2.68592	2.83839	2.75684	2.77069	2.73871	2.75335	2.77014	2.74735	2.747	2.79339	2.80305	2.71004
1554710_at	2.52107	2.58526	2.63603	2.5216	2.49761	2.55915	2.56523	2.54092	2.50693	2.49281	2.5142	2.52357	2.53855	2.55996	2.47535	2.56167	2.44238	2.68975	2.5216	2.48506	2.5297	2.54152	2.57246	2.54066	2.61121	2.53172	2.53466	2.50029	2.46575	2.41903	2.52582	2.53499	2.55899	2.48506	2.49003	2.50372	2.59125	2.53202	2.53773	2.56285	2.48785	2.52902	2.6082	2.60641	2.52241	2.52749	2.57692	2.48005	2.49778
1554711_at	2.57394	2.74796	2.74001	2.58011	2.62688	2.64478	2.59534	2.54097	2.63836	2.76891	2.53137	2.6065	2.66295	2.61953	2.58835	2.54811	2.60053	2.54487	2.55626	2.70861	2.71344	2.68664	2.54786	2.63604	2.61238	2.60658	2.58437	2.64841	2.62233	2.7928	2.69723	2.56765	2.73009	2.7399	2.58846	2.70165	2.54717	2.72163	2.5549	2.58768	2.69972	2.56064	2.57706	2.65275	2.71931	2.63414	2.65974	2.6098	2.54725
1554712_a_at	2.71852	2.74806	2.739	2.72695	2.67716	2.78105	2.64412	2.66341	2.71961	2.70425	2.69001	2.74968	3.51371	2.6614	2.70669	2.69143	2.72887	2.69345	2.6966	2.89559	2.76659	2.7792	2.79537	2.69662	2.91443	2.66383	2.73832	2.74174	2.69748	2.65957	2.76438	2.70738	2.75888	2.71226	2.69877	2.78365	2.84984	2.66902	2.81654	2.65481	2.70051	3.18035	2.65432	2.68584	2.66774	2.70627	2.69666	2.71626	2.69459
1554726_at	2.31992	2.17379	2.4972	2.5147	3.08951	2.33722	2.87073	2.7327	2.3185	2.81887	2.13884	2.07674	2.1602	2.64586	2.46355	2.01829	2.14404	2.35275	2.71094	2.30596	2.77479	2.34925	2.07773	2.72843	2.16517	2.0947	2.26757	2.55601	2.63673	2.58885	2.34053	2.56132	2.3896	2.45569	2.79837	2.78854	2.69642	2.17473	2.38592	2.63281	2.46512	2.74432	2.93695	2.05773	2.92625	2.47677	2.19282	2.6086	2.51635
1554736_at	2.55417	2.60549	2.55149	2.54936	2.53538	2.58303	2.57656	2.4987	2.51662	2.48706	2.49069	2.52764	2.55266	2.59087	2.47616	2.57319	2.57023	2.46076	2.46623	2.59259	2.60289	2.56058	2.65789	2.43629	2.60604	2.51528	2.55278	2.47944	2.5372	2.55513	2.52103	2.55711	2.52891	2.48362	2.5738	2.50819	2.45332	2.48703	2.62527	2.4935	2.55099	2.50079	2.55367	2.52365	2.46479	2.49951	2.60169	2.54051	2.54071
1554740_a_at	2.89735	2.92939	2.9011	3.04471	3.17075	2.92356	2.88999	3.05681	3.00619	3.05746	2.91185	2.94876	2.92059	2.94898	3.07196	2.87453	2.851	2.916	2.92126	3.01113	2.89733	2.97335	2.98614	2.96825	2.8715	2.91766	2.91379	2.96608	3.02507	2.94906	3.01064	2.92476	3.00762	2.9669	3.07748	2.93981	2.93745	2.89387	2.84769	3.01972	3.05292	3.20109	3.05693	2.88608	3.02115	2.95581	2.91386	2.86908	3.01391
1554741_s_at	2.36642	2.90267	2.95693	2.60355	2.79263	2.96349	2.61702	2.9916	2.92861	2.91549	2.75536	2.68662	2.56374	2.83427	2.21769	2.55412	2.84364	2.89366	2.78136	2.61078	2.87826	2.93327	2.6972	3.05299	2.94508	2.9557	3.02389	2.90799	2.80288	2.83469	3.00889	2.9101	3.00221	3.03452	2.99368	2.63582	2.99853	3.04831	2.90521	2.76279	2.49554	2.87702	2.90433	3.13125	3.04399	2.68802	3.03813	2.5595	2.94381
1554742_at	2.18599	1.97973	2.20525	2.06899	2.05243	2.00488	1.98586	1.93258	1.95673	2.08439	1.94346	2.03131	2.21057	1.98563	2.15622	2.00959	2.12309	1.93301	1.99215	1.91604	2.00411	1.94072	1.87629	1.9946	1.92981	1.98707	2.08551	2.1551	2.28291	2.01499	2.00543	1.92631	1.99057	2.02251	1.96363	2.10307	1.9904	2.03435	1.84076	2.02861	1.9832	2.01123	2.0147	1.99412	1.9832	2.10612	1.96769	2.00841	2.07194
1554743_x_at	2.47727	2.37943	2.54845	2.44357	2.53315	2.42106	2.41604	2.34989	2.37557	2.48987	2.32619	2.44898	2.6299	2.38205	2.51689	2.39473	2.54595	2.3531	2.47668	2.36083	2.37988	2.29619	2.39263	2.41084	2.36199	2.36344	2.40331	2.52873	2.6895	2.40497	2.39969	2.36177	2.40253	2.42193	2.38212	2.51233	2.34791	2.43007	2.296	2.44287	2.34327	2.41632	2.39776	2.36144	2.39059	2.47602	2.32403	2.38566	2.46811
1554748_at	3.05222	3.01137	2.84756	2.80644	2.8276	2.98763	2.93538	2.88247	2.91373	2.77822	2.94476	3.10458	2.85547	2.93396	2.86316	2.88192	2.90039	2.87325	2.8109	2.90712	2.8789	2.88652	3.183	2.8199	2.90829	2.97309	2.90428	2.81458	2.958	2.89654	2.89374	2.88492	2.90895	2.92068	2.87353	2.92614	2.82223	3.01514	2.77762	2.92919	2.92494	2.87493	2.84747	2.9259	2.83134	2.94424	2.87717	2.91076	2.92718
1554752_a_at	2.96612	2.9821	3.0112	2.96809	2.93119	3.00085	2.98012	2.93832	2.99839	2.99941	2.99689	3.02423	3.10171	2.98225	3.12784	3.04011	2.90298	2.95631	3.05316	2.98614	3.06998	3.01025	2.97469	2.99382	3.06645	2.99417	3.11822	3.00785	2.95542	2.97311	3.013	2.90382	2.9581	3.10886	2.96931	3.08311	3.07542	2.97792	3.08576	3.02683	2.91343	2.92687	2.94206	2.98613	3.05771	3.06277	2.90119	3.05338	2.96206
1554755_a_at	2.66077	2.63813	2.60248	2.65765	2.58164	2.69322	2.57126	2.55946	2.57044	2.67828	2.65165	2.67232	2.64921	2.59689	2.6318	2.64377	2.58122	2.62826	2.57566	2.58662	2.6316	2.54733	2.64319	2.58281	2.55864	2.57931	2.60973	2.56597	2.74136	2.61533	2.64001	2.49601	2.58482	2.67899	2.64454	2.61096	2.51366	2.61947	2.67689	2.61988	2.71851	2.78379	2.69284	2.58902	2.64459	2.60688	2.60759	2.65639	2.62231
1554761_a_at	2.75389	2.79796	2.81167	2.88591	3.00113	2.65604	2.9913	2.9762	2.87499	2.8343	2.80517	2.91718	2.60783	2.83774	2.66127	2.95663	2.88079	2.82061	2.84022	2.91918	2.82001	3.03058	3.09759	2.79224	2.83072	2.83256	2.71332	2.85699	2.98512	2.88468	2.71083	2.92081	3.06469	2.87166	2.97594	2.76523	2.94637	2.75346	2.88762	2.66642	2.95453	2.78157	3.21967	2.74219	2.73497	2.74421	2.8715	2.96245	2.8352
1554762_a_at	3.0388	2.97822	3.0505	3.00285	2.97136	3.04277	2.99996	3.03922	3.07521	3.02777	3.02674	2.96422	3.04681	3.04466	3.02864	3.06462	2.92087	3.03923	2.97048	3.03071	3.0829	2.96444	2.96873	3.00614	2.98426	3.04496	2.98395	3.06163	2.97404	2.9879	3.04233	3.02177	3.01591	3.06003	3.00377	3.0095	3.03809	3.03048	3.04314	3.05297	2.9794	2.97915	3.04101	3.04662	3.05705	3.00522	3.00021	2.97369	3.04834
1554766_s_at	2.32031	2.44209	2.13129	2.23212	2.27771	2.22095	2.41462	2.26775	2.33381	2.35102	2.31955	2.32145	2.39088	2.29261	2.26143	2.27627	2.32093	2.14925	2.05521	2.35345	2.33702	2.34213	2.3227	2.3171	2.36627	2.24114	2.34714	2.13078	2.29377	2.28404	2.13835	2.34368	2.2814	2.28154	2.23397	2.24771	2.28218	2.31529	2.39329	2.30242	2.32767	2.14244	2.22167	2.28126	2.22077	2.26912	2.3908	2.40815	2.50404
1554767_s_at	2.65566	2.72529	2.65685	3.00943	2.85618	2.7547	2.76486	2.97091	2.87084	2.84058	2.8725	2.82901	2.67058	2.86654	2.75076	2.82133	2.81962	2.67918	2.77762	2.81097	2.71023	3.01262	2.61123	2.7469	2.90189	2.84617	2.78602	2.77872	2.83783	2.86759	2.79887	2.77438	2.97733	2.77371	2.88841	2.93827	2.83149	2.67705	2.63406	2.7585	2.89498	2.93543	2.91285	2.82536	2.95749	2.86007	2.73279	2.9557	2.8318
1554768_a_at	3.06514	3.20827	3.27683	3.15319	3.33502	3.01841	3.17996	3.24324	3.27016	3.18283	3.27963	3.31284	3.23599	3.1459	3.20857	3.40356	3.33404	3.01118	3.2178	3.40547	3.15846	3.062	3.07076	2.97156	2.97585	3.17154	3.16913	3.17081	3.23704	3.35429	3.17965	3.25688	3.13346	3.2095	3.34134	3.1649	3.2163	3.05598	2.90322	3.20814	3.28188	3.26092	3.17067	3.08907	2.89191	3.19619	3.02197	3.18098	3.22629
1554769_at	2.00376	2.15515	2.19464	1.9605	2.47503	2.0972	2.04903	1.92972	1.92014	1.86093	1.91385	2.06777	1.73728	1.87435	2.25874	2.11391	2.10738	2.31595	2.20722	2.14501	2.01183	2.17662	2.04619	2.02577	2.12635	2.24592	2.09026	2.1873	2.12864	2.08638	2.13979	2.29401	2.02126	1.93428	2.20508	2.40357	2.09056	2.10814	1.92195	2.28218	1.90541	1.93034	1.96276	2.08511	2.05089	2.28689	2.07205	2.29526	1.98864
1554770_x_at	1.99786	2.17121	2.16912	1.8823	2.4254	1.97949	1.96229	2.02039	1.96178	1.97859	1.86773	2.03365	1.83991	1.96799	2.20115	2.08253	2.12621	2.24256	2.25705	1.96386	2.04855	2.07218	2.02861	2.10049	2.13364	2.36934	2.09981	2.09115	2.07859	2.0338	2.09526	2.30073	1.95232	1.98136	2.28499	2.40493	2.18425	2.21445	1.92348	2.23868	1.86911	1.92701	2.06156	2.02936	2.01078	2.18492	2.07304	2.12302	2.0351
1554771_at	2.56623	2.4974	2.61109	2.65044	2.66465	2.67914	2.57426	2.68409	2.62774	2.62875	2.60427	2.64407	2.61161	2.70886	2.63286	2.57138	2.70892	2.62357	2.84598	2.58303	2.54251	2.6486	2.50872	2.55774	2.57432	2.70174	2.65945	2.58173	2.6038	2.5076	2.60077	2.62189	2.48342	2.50734	2.52432	2.73158	2.64505	2.69113	2.53073	2.65459	2.55135	2.6184	2.61632	2.57771	2.53199	2.67681	2.49892	2.65111	2.50352
1554774_at	3.00844	2.91472	2.80083	2.9774	2.97902	2.82256	2.91606	2.89952	2.97066	2.97008	2.88784	2.89622	3.04967	2.91528	3.08389	2.92113	2.86575	2.93845	3.04427	2.92513	2.82286	3.01866	2.97109	2.97208	2.76821	2.91185	2.88629	2.89378	2.94112	3.0365	3.01412	2.89783	2.99485	3.00145	3.07155	2.97539	2.98685	2.89145	2.91294	2.90575	2.82311	3.11244	2.97	2.87455	3.08872	2.9702	2.76469	2.90115	2.91175
1554778_at	1.88591	1.80068	1.74655	1.83117	1.78103	1.76807	1.84411	1.83039	1.80495	1.7969	1.81937	1.75149	1.78215	1.80224	1.85171	1.75526	1.88853	1.7975	1.73848	1.82701	1.74854	1.83447	2.11708	1.77878	1.81983	1.83058	1.78156	1.70135	1.86644	1.80981	1.7853	1.82577	1.8112	1.73281	1.77098	1.78334	1.82511	1.84531	1.80537	1.79599	1.7969	1.80564	1.80709	1.8674	1.81224	1.74309	1.84126	1.81432	1.77621
1554779_s_at	2.54936	2.63603	2.65762	2.60382	2.57497	2.52444	2.54742	2.57671	2.6134	2.61	2.54517	2.59561	2.59085	2.56954	2.63152	2.56856	2.60103	2.68137	2.62949	2.55762	2.60598	2.55502	2.55822	2.58747	2.56311	2.64799	2.61827	2.60382	2.63621	2.52736	2.65232	2.5647	2.60419	2.60302	2.53504	2.63683	2.56265	2.57888	2.77643	2.59871	2.49849	2.58705	2.62949	2.61893	2.56938	2.58935	2.56125	2.59823	2.61616
1554780_a_at	2.7891	2.84124	2.8634	2.85264	2.96436	2.80203	2.80519	2.90577	2.91183	2.80414	2.79953	2.76264	2.75999	2.79583	2.81205	2.91538	2.83647	2.78806	2.70606	2.88804	2.77503	2.76202	2.71708	2.79794	2.74954	2.79167	2.82112	2.82514	2.83846	2.81304	2.75978	2.77682	2.95435	2.88144	2.81348	2.77193	2.89727	2.83311	2.84536	2.82979	2.7864	2.96532	2.95022	2.80489	2.75505	2.80311	2.71944	2.80126	2.82152
1554783_s_at	2.4951	2.37172	2.49992	2.41956	2.7199	2.4896	2.45575	2.58209	2.51322	2.54251	2.44975	2.40131	2.50991	2.53164	2.55062	2.47114	2.36267	2.61531	2.57518	2.62575	2.45908	2.66908	2.26572	2.52566	2.36275	2.34072	2.38622	2.54908	2.59674	2.44024	2.74304	2.58565	2.48641	2.5863	2.63154	2.64307	2.63207	2.55046	2.44199	2.53745	2.57563	2.61988	2.69725	2.40771	2.5769	2.5922	2.29921	2.55316	2.5189
1554784_at	2.14147	2.09515	2.05929	2.10775	2.07118	2.28102	2.13067	2.23212	2.10383	2.22132	2.13803	2.31947	2.0343	2.10081	2.10762	2.07577	2.19144	2.13398	2.04549	2.19737	2.06903	2.13521	2.40557	2.11335	2.19836	2.09896	2.13054	2.18117	2.1292	2.27389	1.97284	2.08355	2.09934	2.0894	2.18038	2.04798	2.07805	2.11642	2.07377	2.0673	2.13088	2.13252	2.19129	2.08465	2.13565	2.08539	2.14343	2.07646	2.11028
1554789_a_at	2.25004	2.25649	2.25182	2.53081	2.3818	2.43713	2.29359	2.39396	2.28684	2.34429	2.25198	2.35771	2.33225	2.37041	2.3235	2.29582	2.2838	2.20075	2.65575	2.29656	2.31631	2.32776	2.23985	2.33535	2.36525	2.35194	2.42051	2.26304	2.45347	2.16935	2.27447	2.26286	2.2793	2.34958	2.2757	2.40282	2.27613	2.27038	2.48647	2.27941	2.16184	2.37771	2.32637	2.28886	2.24856	2.45099	2.32704	2.25934	2.35613
1554793_at	1.81388	1.79672	1.80469	1.78036	1.82326	1.78029	1.85142	1.84623	1.80053	1.82221	1.74415	1.78138	1.82906	1.71681	1.79035	1.86644	1.76209	1.76329	1.7704	1.79381	1.75425	1.72135	1.72778	1.81269	1.66233	1.76724	1.70883	1.75335	1.77443	1.80746	1.82627	1.74902	1.752	1.76289	2.0547	1.74865	1.83129	1.79279	1.79591	1.88929	1.77688	1.81361	1.80281	1.77443	1.83378	1.74142	1.76825	1.79539	1.74787
1554794_a_at	2.53035	2.51	2.64539	2.5136	2.87728	2.48984	2.77061	2.77667	2.69734	2.88643	2.54229	2.46528	2.8319	2.51379	2.6364	2.52939	2.56116	2.48267	2.59325	2.95716	2.5184	2.52046	2.44306	2.63653	2.39067	2.38847	2.37029	2.49159	2.64341	2.6324	2.67876	2.52423	2.69756	2.58025	3.01643	2.62863	2.73631	2.38403	2.43777	2.70733	2.7369	3.06016	2.83216	2.48925	2.89946	2.5049	2.39	2.64758	2.50676
1554795_a_at	2.92458	2.95972	2.81788	2.7408	2.83979	2.86296	2.93788	2.7864	2.82166	2.80119	2.8674	2.72411	2.65945	2.88944	2.7212	2.69141	2.77932	3.08295	2.78627	2.79203	2.79469	2.7928	2.83982	2.87636	2.79895	2.8726	2.80778	2.79466	2.84731	2.69282	2.87298	2.88948	2.7909	2.85789	2.8013	2.70771	2.86868	2.89145	2.78857	2.90791	2.8014	2.86114	2.84489	2.76628	2.67422	2.86305	2.7786	2.64099	2.7329
1554804_a_at	3.12639	3.0983	3.14033	3.17177	3.07721	3.17532	3.11034	3.01797	3.15833	3.12572	3.06175	3.11242	3.2	3.11501	3.17587	3.18429	3.13074	3.07581	3.13142	3.07427	3.15896	3.23741	3.37671	3.09191	3.21456	3.13062	3.22414	3.08263	3.16441	3.10483	3.11335	3.05947	3.09208	3.24293	3.08239	3.13522	3.11617	3.06549	3.23094	3.15906	3.11372	3.06638	3.13115	3.13407	3.14607	3.20738	3.10728	3.14334	3.11593
1554806_a_at	3.1266	3.11572	3.23861	2.90521	3.15702	2.98263	2.9703	3.23318	3.16221	3.19734	3.19087	3.18486	3.08775	3.07507	2.93003	3.18283	3.09948	3.08493	3.11391	3.18219	3.16536	3.08562	3.07493	3.12398	3.13581	3.07499	3.00251	3.10059	3.12601	3.12738	3.27353	3.07866	3.14009	3.02158	3.13157	3.05122	3.11704	3.09129	3.15792	3.04296	3.10993	3.1144	3.14811	3.06794	3.10954	2.88402	3.04889	3.14635	3.05419
1554807_a_at	3.01285	2.88923	2.97717	3.05241	2.78525	2.823	2.95819	2.9407	2.95449	2.9862	2.93382	2.70981	2.92263	2.84743	2.72424	2.68495	2.93678	2.93747	2.50932	2.95256	2.81699	2.66772	2.68404	3.00217	2.87913	2.77173	2.69118	2.88542	2.85656	2.93457	2.95861	2.94682	3.11794	2.88029	3.05678	2.89798	3.01724	2.68358	2.79932	2.85174	2.86334	2.95555	3.02543	2.95046	2.98875	2.79084	2.78635	2.85381	2.96245
1554810_at	2.39938	2.32463	2.18937	2.37561	2.2281	2.21163	2.31884	2.27837	2.18969	2.21418	2.29656	2.36475	2.28531	2.2701	2.13729	2.29232	2.30851	2.21806	2.1722	2.37491	2.24564	2.24463	2.47191	2.29747	2.42365	2.26233	2.23142	2.08043	2.25615	2.29634	2.26802	2.40249	2.23294	2.23531	2.22999	2.22865	2.08216	2.23411	2.27599	2.14262	2.40541	2.20762	2.26854	2.29743	2.32358	2.17839	2.43671	2.36693	2.30903
1554818_s_at	2.70179	2.77134	2.71427	2.75287	2.77665	2.70135	2.80778	2.77392	2.6672	2.71289	2.67594	2.65438	2.78309	2.85312	2.69549	2.72773	2.75903	2.64433	2.70587	2.7326	2.66873	2.84151	2.69106	2.67904	2.90995	2.70922	2.72371	2.65816	2.75855	2.65978	2.70646	2.73945	2.74389	2.70442	2.75109	2.70522	2.66477	2.73876	2.79953	2.72136	2.70903	2.75902	2.71277	2.75821	2.7047	2.74161	2.78558	2.68979	2.69004
1554821_a_at	2.82089	2.62847	2.87915	2.71802	3.02971	2.68607	2.76662	2.93966	2.81836	2.87377	2.72273	2.49198	2.51436	2.95805	2.68321	2.59993	2.7728	3.01681	2.70659	2.82844	2.75389	2.77632	2.34192	3.00014	2.4003	2.61799	2.61208	2.99978	2.87396	2.46897	2.8691	2.98532	2.86688	2.80262	2.8852	2.74555	2.8017	2.83692	2.69501	2.85242	2.84213	2.94164	2.95839	2.70217	2.92389	2.77682	2.64588	2.47054	2.89458
1554824_at	2.57195	2.34122	2.31045	2.45511	2.53283	2.34868	2.48723	2.6892	2.3312	2.3628	2.33057	2.42123	2.35519	2.602	2.3429	2.38879	2.7559	2.43096	2.44591	2.40465	2.37334	2.43636	2.48635	2.35473	2.39127	2.56409	2.46662	2.42897	2.43845	2.36813	2.40929	2.59689	2.42248	2.36181	2.56384	2.43306	2.35072	2.68636	2.43828	2.38216	2.46955	2.41795	2.43732	2.45527	2.42255	2.60376	2.38407	2.46725	2.42683
1554825_at	2.43538	2.52747	2.44163	2.48831	2.44658	2.53417	2.46959	2.35812	2.43328	2.38812	2.44568	2.40066	2.43106	2.42804	2.47938	2.51581	2.39402	2.39159	2.38136	2.42653	2.41876	2.47424	2.48715	2.34987	2.54816	2.47008	2.43198	2.41088	2.40941	2.48218	2.38753	2.43681	2.38078	2.46018	2.42878	2.40911	2.4224	2.46795	2.52118	2.41952	2.46998	2.3935	2.43955	2.41836	2.50845	2.44652	2.50409	2.47188	2.44595
1554826_at	2.73939	2.7342	2.74052	2.76347	2.66087	2.84486	2.70685	2.64736	2.76367	2.77609	2.69949	2.69595	2.82121	2.70859	2.77824	2.7788	2.7664	2.666	2.69383	2.759	2.79873	2.71124	2.8125	2.70423	2.78762	2.69163	2.80348	2.72796	2.71901	2.65673	2.73158	2.66825	2.68922	2.79514	2.66201	2.75018	2.76721	2.67949	2.80639	2.70955	2.73421	2.68169	2.71219	2.68012	2.74441	2.72318	2.69356	2.77898	2.74203
1554828_at	2.60804	2.60813	2.64431	2.60902	2.54353	2.71514	2.51957	2.5805	2.62331	2.59225	2.60578	2.68027	2.7336	2.6171	2.69606	2.6052	2.597	2.61085	2.6741	2.53088	2.63228	2.54526	2.44661	2.61013	2.56156	2.59906	2.6203	2.57808	2.56146	2.62083	2.66152	2.53364	2.58971	2.73974	2.58184	2.63152	2.5442	2.54497	2.55165	2.62187	2.54239	2.56981	2.65612	2.64191	2.55704	2.65356	2.54692	2.57183	2.54117
1554830_a_at	2.55183	2.54506	2.61929	2.44996	2.90742	2.50782	2.83733	2.48542	2.42379	2.77567	2.65707	2.27085	2.48396	2.25682	2.68338	2.56951	2.44238	2.73245	2.72419	2.54874	2.68323	2.57792	2.53581	2.85056	2.42588	2.40407	2.29787	2.6329	2.26541	2.43277	2.8329	2.54399	2.69662	2.2765	2.62927	2.50771	2.80013	2.3325	2.83004	2.61958	2.48697	2.95312	3.02016	2.35797	2.88511	2.31777	2.38433	2.50652	2.45005
1554834_a_at	2.84911	2.91068	2.88466	2.78747	2.93363	2.94356	2.88733	2.85008	2.83096	2.95994	2.96912	2.80065	2.98585	2.9597	2.87833	2.99255	2.86756	2.92731	2.90206	2.93672	2.91679	3.06569	2.85413	2.99056	2.95189	2.83237	2.88806	2.93583	2.8321	2.77942	2.92393	2.91935	3.07142	2.91643	2.8227	2.9018	2.98176	2.84567	3.01531	2.89441	2.91319	3.03686	3.1064	2.89416	3.12987	2.8713	2.87608	2.85048	2.81427
1554835_a_at	2.53875	2.5955	2.72558	2.70616	2.78802	2.69924	2.72099	2.66582	2.68116	2.74473	2.64187	2.62623	2.69779	2.70598	2.64028	2.62183	2.77005	2.68649	2.64707	2.70773	2.67844	2.63947	2.52805	2.69022	2.6536	2.61403	2.72474	2.66705	2.76273	2.63877	2.73665	2.66186	3.07257	2.70178	2.67037	2.68816	2.63988	2.50895	2.70156	2.6716	2.62618	2.91768	2.83325	2.66156	2.68681	2.6836	2.66828	2.60882	2.6559
1554841_at	2.23636	2.3524	2.26661	2.40164	2.45009	2.24463	2.25986	2.34479	2.4626	2.35216	2.26468	2.34404	2.20077	2.30729	2.28436	2.33402	2.27098	2.45855	2.33405	2.26616	2.27802	2.27015	2.24817	2.34307	2.21104	2.3349	2.48438	2.36429	2.30574	2.18741	2.20058	2.28872	2.3785	2.23482	2.3072	2.3106	2.38242	2.24196	2.26358	2.23005	2.226	2.21278	2.30152	2.21684	2.25165	2.29993	2.18134	2.21439	2.2585
1554842_at	2.74849	2.564	2.44293	2.61275	2.53278	2.47491	2.6807	2.54021	2.3984	2.44679	2.67066	2.53396	2.55807	2.55389	2.50026	2.55273	2.59768	2.44396	2.45911	2.62592	2.55643	2.5826	2.79302	2.48018	2.68537	2.54773	2.50872	2.48038	2.5391	2.58415	2.42032	2.57987	2.60376	2.45266	2.48611	2.48115	2.44044	2.51577	2.76175	2.46108	2.59409	2.49978	2.49215	2.64973	2.62995	2.46317	2.62592	2.68116	2.58203
1554864_a_at	2.62376	2.67092	2.67357	2.652	2.74192	2.57669	2.64361	2.66125	2.65153	2.62598	2.65376	2.53847	2.6038	2.64326	2.63441	2.66821	2.64463	2.58027	2.62062	2.70495	2.6763	2.66404	2.74454	2.6063	2.60372	2.64323	2.57774	2.59841	2.62632	2.62569	2.63943	2.6791	2.69782	2.67551	2.68629	2.61344	2.7319	2.66129	2.59927	2.64913	2.64685	2.75156	2.67609	2.68464	2.74495	2.66218	2.63637	2.6543	2.68895
1554867_a_at	2.6324	2.74814	2.72141	2.60953	2.62549	2.6621	2.69904	2.70392	2.72051	2.69796	2.66709	2.75246	2.69606	2.67862	2.68068	2.70774	2.7744	2.80484	2.68852	2.7408	2.69003	2.70247	2.52682	2.72305	2.69812	2.68334	2.70999	2.83763	2.76486	2.81515	2.72925	2.64772	2.70515	2.752	2.75064	2.69949	2.76831	2.69312	2.69967	2.69939	2.59658	2.90629	2.72616	2.67903	2.6543	2.71483	2.76318	3.24696	2.60988
1554873_at	2.43929	2.45591	2.58443	2.52347	2.73326	2.37892	2.70141	2.69728	2.44552	2.71319	2.4981	2.37503	2.44251	2.50721	2.33373	2.38165	2.36298	2.3718	2.50552	2.69131	2.36495	2.57941	2.45245	2.41081	2.52059	2.38843	2.33662	2.46746	2.56989	2.53305	2.30202	2.52403	2.5475	2.35716	2.69328	2.76453	2.46188	2.4136	2.55719	2.55623	2.55825	2.46941	2.57102	2.37048	2.45463	2.42372	2.46173	2.55043	2.57244
1554878_a_at	2.43636	2.65709	2.71087	2.72789	3.03172	2.53346	2.69243	3.03162	2.8641	2.93872	2.59716	2.65036	2.58568	2.66351	2.65982	2.53623	2.74105	2.55072	2.63408	2.91106	2.72519	2.91347	2.55584	2.78615	2.58353	2.42096	2.54092	2.86078	2.95912	2.76369	2.81152	2.83451	3.11852	2.74783	2.88198	2.61013	2.99709	2.45885	2.42926	2.73007	3.00419	3.15197	3.06362	2.40793	2.71206	2.71809	2.53849	2.5802	2.81373
1554883_a_at	2.66186	2.77932	2.76341	2.99215	2.97608	2.66011	2.65627	2.77612	2.86978	2.71888	2.79542	2.77017	2.60462	2.83578	2.85396	2.75946	2.83928	2.64454	2.70914	2.85799	2.7151	2.8248	2.58883	2.74867	2.64433	2.67581	2.64725	2.87923	2.91423	2.89544	2.69488	2.79387	2.91869	2.66229	2.77027	2.59658	2.85882	2.62352	2.68135	2.69886	2.73197	2.79378	2.8425	2.60854	2.69028	2.7111	2.65485	2.68479	2.71305
1554885_a_at	2.46802	2.54944	2.79598	2.75298	2.79456	2.48304	2.46411	2.79693	2.66639	2.58935	2.49532	2.54181	2.45773	2.56836	2.56487	2.45709	2.59898	2.42656	2.66751	2.80395	2.48427	2.59882	2.20581	2.55793	2.39454	2.5044	2.59942	2.67771	2.75641	2.59079	2.6459	2.61303	2.67372	2.66367	2.74402	2.55087	2.71756	2.3959	2.09837	2.72132	2.51954	2.76953	2.77461	2.48384	2.53699	2.68167	2.58039	2.61604	2.42193
1554889_at	2.39612	2.43544	2.40527	2.41196	2.63431	2.33694	2.47986	2.52783	2.44196	2.38448	2.3207	2.36789	2.28689	2.55485	2.40159	2.42258	2.38513	2.40709	2.45354	2.38375	2.39762	2.40745	2.40691	2.30763	2.42138	2.52454	2.45591	2.34653	2.5242	2.364	2.40216	2.47191	2.41478	2.37699	2.46358	2.44106	2.51507	2.43675	2.50843	2.55328	2.30344	2.38987	2.58844	2.2957	2.40897	2.57424	2.29324	2.42375	2.34387
1554895_a_at	2.69291	2.64478	2.62463	2.72686	2.80762	2.70963	2.85873	2.7019	2.62003	2.64823	2.72042	2.6368	2.67318	2.60964	2.65232	2.73858	2.66095	2.76013	2.63696	2.71285	2.67771	2.71546	2.71334	2.73314	2.69648	2.66956	2.68015	2.65555	2.73112	2.66547	2.65467	2.73052	2.97098	2.75314	2.7993	2.65937	2.60741	2.6622	2.6737	2.73537	2.94026	2.83771	2.87511	2.64011	2.79551	2.59942	2.70704	2.75143	2.69537
1554897_s_at	2.64789	2.72029	2.65277	2.81966	2.87951	2.64062	2.94532	2.82922	2.53501	2.75438	2.87914	2.68694	2.7293	2.58459	2.63947	2.718	2.64713	2.93209	2.59591	2.68774	2.70793	2.78975	2.81236	2.83094	2.76397	2.56584	2.69942	2.79012	2.66093	2.75985	2.64159	2.82057	3.13303	2.81654	2.93307	2.60167	2.69714	2.62785	2.73079	2.83505	3.00358	2.93028	3.02836	2.73269	2.90203	2.59653	2.60295	2.8135	2.70437
1554899_s_at	3.09362	3.36959	3.3232	3.12416	3.14003	3.22271	3.13125	3.21953	3.08565	3.18618	3.35156	3.09492	3.20183	3.2952	3.23752	2.97883	3.25886	3.42562	3.09606	3.29835	3.15024	3.26057	3.26258	3.3157	3.15803	2.69666	2.93701	3.24091	2.8628	3.32324	3.3253	3.34416	3.38281	3.24018	3.07257	2.9775	3.27056	3.24836	2.7337	3.29589	3.2557	3.16804	3.34525	3.40911	3.23959	3.06271	3.25741	2.71078	3.04108
1554903_at	3.02574	3.06404	3.16161	3.10124	3.05024	3.2078	3.07813	3.07919	3.16901	3.15871	3.09102	3.15191	3.19625	3.06547	3.1828	3.09812	3.05715	3.06175	3.14046	3.08539	3.12792	3.0829	3.07475	3.06489	3.03123	3.11741	3.12712	3.10647	3.08193	3.08265	3.20016	2.98929	3.0633	3.17502	3.09114	3.13592	3.10522	3.05536	2.97839	3.14329	3.07158	3.05404	3.0634	3.1059	3.06565	3.17847	3.02995	3.11853	3.10797
1554906_a_at	2.41109	2.12568	2.02346	2.1079	2.09689	2.02496	2.03988	2.67494	2.46728	2.02388	2.05713	2.1306	2.1513	2.09643	2.10221	2.20043	2.0583	2.10958	2.02827	2.12604	2.06803	2.03014	2.16505	2.12893	2.01845	2.03834	2.11604	2.28196	2.12121	2.31892	2.21465	2.22192	2.29078	1.97292	2.12424	2.14795	2.50292	2.03662	2.10661	2.04798	2.04933	2.29171	2.10024	2.06282	2.00715	2.01529	2.15612	2.03155	2.11328
1554907_a_at	2.57013	2.45951	2.61652	2.55927	2.5495	2.62363	2.48895	2.56181	2.60259	2.56411	2.56568	2.53281	2.63561	2.7225	2.63056	2.51201	2.57226	2.58721	2.65499	2.53991	2.64261	2.56603	2.61279	2.55186	2.55752	2.67331	2.58198	2.50802	2.59629	2.5222	2.54993	2.53127	2.50514	2.63597	2.59539	2.59979	2.51104	2.60105	2.59716	2.6031	2.53518	2.54762	2.56108	2.46327	2.50668	2.60686	2.50547	2.53021	2.56365
1554916_a_at	2.51079	2.46494	2.57899	2.50401	2.56609	2.58645	2.55789	2.5555	2.6192	2.59534	2.6158	2.58772	2.59149	2.58475	2.66229	2.53642	2.53724	2.59682	2.56035	2.52978	2.61953	2.56623	2.51606	2.62465	2.47376	2.46145	2.57665	2.55434	2.50242	2.57026	2.60433	2.46298	2.59391	2.65284	2.65553	2.62718	2.5507	2.49081	2.55287	2.5555	2.52179	2.54059	2.59627	2.49121	2.63374	2.58954	2.48118	2.52728	2.43476
1554918_a_at	2.77237	2.57034	2.8731	3.04211	3.10318	3.00367	2.66029	3.07952	3.03786	3.13213	2.63047	2.88838	2.69149	2.9364	3.1923	3.21416	2.95498	3.09769	3.16112	3.23208	2.64829	3.42041	2.81415	2.80785	2.56989	2.9869	2.72605	3.02343	2.92926	2.9278	3.05175	2.97514	3.09244	3.08864	3.10996	2.92312	2.79248	2.823	2.67725	3.13988	2.65955	3.13312	3.34456	3.27431	3.24183	2.9502	2.72875	3.16447	2.90183
1554919_s_at	2.78141	2.82373	2.81076	2.79299	3.18992	2.91048	3.14303	2.87947	2.83797	3.15043	2.8312	2.75465	2.82277	3.03932	2.86843	2.8603	2.76816	2.85154	3.02661	2.80832	2.82638	2.90059	2.81513	2.87843	3.0711	2.78109	2.91589	2.92189	2.87602	2.83807	2.76103	2.86099	2.7072	2.79422	2.94211	2.97195	2.8621	2.84219	3.12525	3.02523	2.91307	2.80911	2.95663	2.85205	2.93699	2.85396	2.785	3.03826	2.88636
1554921_a_at	2.39144	2.22467	2.30997	2.03949	2.35786	2.07786	1.97772	2.23868	2.27089	2.40861	2.16291	2.44964	2.08089	2.22246	2.13532	2.07632	2.12319	2.25383	2.09102	2.11786	2.12737	2.06896	2.04907	2.2478	2.0082	2.13922	2.32507	2.03669	2.9139	2.15105	2.09062	2.00206	3.17681	2.5874	2.42786	2.34637	2.85094	2.0675	2.19345	2.51209	2.77805	2.12166	2.1659	1.94089	2.19329	2.47503	2.1136	2.28777	2.06686
1554930_a_at	3.17822	3.1362	3.11009	3.26851	3.06756	3.12183	3.23224	3.0547	3.16898	3.05484	3.12817	3.12981	2.91639	3.13482	3.34622	2.84799	3.01423	2.95874	3.31246	3.42064	3.21911	3.27549	3.03074	3.17914	3.00558	3.29034	3.17534	3.27275	3.21605	3.13965	2.99307	3.35683	2.99514	3.21113	3.2293	3.19027	2.98208	3.17442	3.02064	3.28185	3.14163	3.04494	3.05246	3.30775	3.24798	3.235	3.16093	3.23376	3.06225
1554933_at	2.303	2.2608	2.24856	2.3715	2.27324	2.35588	2.34017	2.2224	2.20689	2.24413	2.3224	2.30835	2.39406	2.25078	2.33145	2.25536	2.24299	2.29288	2.27585	2.22859	2.22663	2.26642	2.2883	2.26098	2.20457	2.24869	2.40194	2.25279	2.23084	2.33842	2.35283	2.36105	2.2883	2.25353	2.26827	2.39003	2.25083	2.19051	2.21937	2.25973	2.28854	2.36931	2.30683	2.34526	2.23387	2.24099	2.29946	2.41155	2.25218
1554938_a_at	2.77974	2.71879	2.70619	2.78407	2.75508	2.77802	2.78239	2.72951	2.75164	2.62946	2.77194	2.77449	2.79105	2.73553	2.72254	3.01593	2.73897	2.70257	2.72608	2.81252	2.79205	2.76285	2.74239	2.71483	2.79776	2.72906	2.77351	2.67284	2.73318	2.67644	2.6748	2.77342	2.86475	2.72979	2.76082	2.738	2.7668	2.75122	2.85701	2.71682	2.82922	2.7692	2.77218	2.76863	2.81699	2.73733	2.78191	2.80754	2.80954
1554941_at	1.97557	2.00348	1.99272	2.04981	1.79279	1.94836	2.00527	1.9738	1.86082	1.9832	2.06783	2.00296	1.9598	2.0142	2.00341	2.00168	2.02306	1.90493	2.0044	2.17958	1.94819	2.01902	2.2354	1.9825	2.1317	1.97676	2.00437	2.03028	2.01286	2.0023	1.94935	1.96093	2.02282	1.9988	1.93291	1.96143	1.96454	1.96674	1.9598	1.96792	2.01078	1.93428	1.87873	2.09759	2.0653	1.99613	2.00558	2.03726	1.99547
1554946_at	2.12743	2.10979	2.1935	2.22578	1.99942	2.06184	2.04189	2.00996	2.15711	2.07048	2.14914	2.12661	2.08426	2.10586	2.10061	2.17556	2.12981	2.12023	2.1587	2.20397	2.0987	2.07718	2.20225	2.13094	2.24836	2.11797	2.13984	2.16891	2.11323	2.19928	2.10341	2.10163	2.18277	2.1523	2.01294	2.10826	2.08452	2.14221	2.16418	2.28205	2.17309	2.17829	2.07018	2.09355	2.20716	2.1476	2.17281	2.26116	2.24848
1554948_at	2.40073	2.29227	2.49715	2.61244	2.37569	2.36404	2.36963	2.44689	2.38238	2.38365	2.36173	2.38155	2.43038	2.5447	2.43157	2.28858	2.42277	2.41518	2.54538	2.30369	2.34999	2.43559	2.31293	2.40058	2.24448	2.56011	2.29039	2.31782	2.35039	2.40797	2.42055	2.54059	2.25156	2.47683	2.43652	2.64695	2.4032	2.42543	2.17997	2.53538	2.40807	2.40212	2.40351	2.39392	2.21974	2.29544	2.38707	2.4398	2.48074
1554951_at	1.90302	1.87861	2.072	1.9928	1.90621	2.06177	1.99708	2.01941	1.99573	2.09121	2.03718	2.01414	2.00952	2.0653	1.98328	1.94199	1.94935	1.9928	2.02012	2.02469	2.14942	2.03642	1.91564	2.08966	1.8902	1.96276	1.99302	1.9467	2.00274	1.96891	1.98904	2.01175	1.98092	2.09503	1.95505	2.02483	1.9598	2.0415	1.93829	2.01743	1.99071	1.9991	1.99872	1.94418	1.98921	1.99946	1.95342	2.06822	2.01055
1554963_at	1.94275	1.9066	1.8012	1.94854	1.88692	1.92685	2.11311	1.9099	1.82639	1.91754	1.85821	1.81438	1.88861	1.89359	1.92542	1.92133	1.93007	2.03415	1.9366	1.90282	1.83017	1.87035	1.95513	1.89561	1.92299	1.84089	1.92734	1.96143	1.83669	1.96299	1.88125	1.93926	1.79827	1.82919	1.89617	1.93752	1.89571	1.94293	1.95358	1.91564	1.96025	1.91675	1.96573	1.88768	1.97276	1.84039	1.93267	1.89498	1.80023
1554964_x_at	1.92032	1.88999	1.83835	1.92085	1.90377	1.93765	2.03426	1.91313	1.87362	1.8597	1.89475	1.8326	1.88861	1.8903	1.90292	1.88282	1.93923	1.97144	2.00396	1.90398	1.90233	1.91977	1.92624	1.89492	2.00092	1.9342	1.88351	1.94112	1.89411	1.93522	1.93181	2.00376	1.84934	1.88843	1.90541	2.03073	1.88664	1.91968	1.88757	1.98127	1.9388	1.92474	1.91185	1.93718	1.92485	1.82038	2.00651	1.89901	1.85744
1554966_a_at	2.98456	3.19227	3.20881	2.95371	2.81702	3.19825	2.99878	3.05462	3.16333	3.12898	2.97887	3.1019	2.7644	2.97529	2.96864	2.55367	3.22498	3.05563	2.94927	3.10795	3.18297	2.86547	2.992	3.24054	2.76628	2.79446	2.99703	3.02416	2.94567	3.25388	3.09794	3.0824	3.1728	3.31991	3.01283	2.9866	3.14796	3.08759	2.61244	3.16525	3.12987	3.10255	3.16531	3.129	2.89917	2.93386	3.2736	2.65368	2.89921
1554973_a_at	2.8597	2.73494	2.683	2.73057	2.92814	2.64229	3.01623	2.79653	2.79266	2.95958	2.75804	2.81257	2.55429	2.84936	2.75612	2.70901	2.78115	2.66097	2.7005	2.8278	2.88687	2.78892	2.69416	2.81083	2.80694	2.75936	2.82145	2.80806	2.94278	2.92919	2.90693	2.83156	2.77905	2.74467	2.87523	2.79406	2.81135	2.68684	2.88183	2.76538	2.72292	2.90346	2.87863	2.75046	2.93153	2.79844	2.78599	2.83502	2.88227
1554974_at	2.54345	2.54056	2.54752	2.66832	2.69411	2.57836	2.59711	2.59317	2.57217	2.57629	2.7241	2.5617	2.634	2.59766	2.60281	2.64034	2.55778	2.55453	2.61949	2.66761	2.58833	2.56394	2.51344	2.56342	2.6965	2.56084	2.6819	2.58664	2.55197	2.55241	2.57897	2.5861	2.565	2.54619	2.66956	2.59068	2.57497	2.58129	2.58965	2.56603	2.55757	2.56433	2.56639	2.69782	2.64945	2.60582	2.53192	2.72209	2.54256
1554980_a_at	3.00458	3.00169	3.10287	2.9929	3.03095	3.05304	3.1134	3.14716	3.07493	3.06173	2.9788	2.98007	3.01032	3.14502	3.09245	3.03469	3.0586	2.97103	3.11399	3.08676	3.08837	3.04157	2.94897	3.16176	3.20919	3.04042	3.06284	3.18023	2.99423	2.987	2.95027	3.06252	3.14356	3.22016	3.08362	3.12113	3.01126	2.95945	3.0698	3.01497	3.08098	3.05037	3.13062	3.02985	3.01936	3.1013	2.972	3.06011	3.42972
1554986_a_at	2.59882	2.55482	2.82822	2.61759	2.74316	2.6767	2.83953	2.88689	2.7554	2.81863	2.67458	2.6315	2.75255	2.79877	2.74428	2.68947	2.62023	2.67494	2.68412	2.87596	2.67822	2.67776	2.62408	2.74046	2.62798	2.59196	2.75389	2.78417	2.79412	2.66109	2.77988	2.73708	2.81069	2.73204	2.77357	2.75476	2.82854	2.55894	2.72659	2.73594	2.85131	2.78302	2.82186	2.74099	2.87902	2.82245	2.63324	2.74484	2.75359
1554992_at	2.80029	2.86288	2.80597	2.87819	2.87707	2.76983	2.86166	2.74428	2.78154	2.76285	2.75759	2.77438	2.81343	2.76536	2.81058	2.91242	2.75413	2.81145	2.76776	2.89915	2.77112	2.7944	3.07378	2.6855	2.92718	2.80278	2.85455	2.76726	2.78916	2.76975	2.83205	2.77732	2.76776	2.76013	2.71944	2.75283	2.7273	2.75628	2.97133	2.76756	2.81815	2.72173	2.7532	2.87105	2.86311	2.85025	2.77558	2.85043	2.75727
1554997_a_at	2.2147	2.33905	2.28568	2.46701	2.33726	2.20009	2.98794	2.3001	2.37268	2.28574	2.24227	2.1936	2.34684	2.39194	2.29232	2.21971	2.40022	2.85194	2.23005	2.36384	2.40731	2.19793	2.26062	2.36455	2.23262	2.2345	2.31727	2.5625	2.35102	2.22411	2.29727	2.58568	2.84733	2.63967	2.39737	2.18937	2.30903	2.36661	2.33264	2.41477	2.33283	2.33485	2.30381	2.28063	2.217	2.45248	2.38467	2.26601	2.62252
1555003_at	2.30822	2.35747	2.22282	2.36693	2.37939	2.17823	2.30373	2.33438	2.26564	2.24752	2.29101	2.1936	2.24201	2.35489	2.2428	2.39067	2.28113	2.26582	2.27702	2.31054	2.26762	2.38393	2.53762	2.21882	2.28751	2.34977	2.36173	2.34127	2.2722	2.27205	2.12832	2.28427	2.30256	2.20751	2.29637	2.31914	2.30787	2.19728	2.41126	2.3021	2.31888	2.23595	2.32589	2.35854	2.39013	2.26681	2.31311	2.25949	2.25753
1555004_a_at	2.53202	2.69535	2.56319	2.58057	2.72123	2.50715	2.56881	2.6276	2.57593	2.57897	2.58297	2.5551	2.61323	2.5815	2.64438	2.64546	2.64296	2.54405	2.57863	2.5967	2.58446	2.61858	2.59055	2.5643	2.53262	2.52354	2.60306	2.52105	2.49049	2.61569	2.60869	2.61201	2.61791	2.55188	2.69948	2.60156	2.56793	2.54392	2.63642	2.57405	2.65226	2.67733	2.59466	2.58989	2.57376	2.60737	2.52658	2.57449	2.63761
1555007_s_at	2.63058	2.53164	2.64558	2.47674	2.41967	2.57086	3.04581	2.76701	2.52674	2.81321	2.65635	2.51074	2.51927	2.51438	2.49554	2.4839	2.47576	2.63658	2.94094	2.44486	2.79422	2.43103	2.61838	2.55047	2.43645	2.59051	2.80698	2.74958	2.64213	2.72601	2.55628	2.79916	2.41796	2.67659	2.87367	2.7339	2.55236	2.5738	3.20027	2.5225	2.63433	2.56585	2.52078	2.51826	2.51268	2.74881	2.7869	2.49072	2.59481
1555014_x_at	2.51314	2.32427	2.28308	2.43468	2.12256	2.41849	2.28	2.21305	2.25138	2.22056	2.26762	2.27982	2.35635	2.20452	2.39641	2.26488	2.27195	2.33503	2.49086	2.35767	2.34298	2.2679	2.27201	2.18959	2.3776	2.34787	2.29345	2.20354	2.28579	2.29034	2.45363	2.18182	2.24831	2.26921	2.32805	2.36735	2.17731	2.38109	2.34699	2.38361	2.22038	2.1789	2.1778	2.27949	2.25481	2.30482	2.26541	2.56879	2.30286
1555019_at	2.54096	2.53951	2.5079	2.51594	2.3979	2.59783	2.49903	2.49066	2.53506	2.51339	2.45369	2.69082	2.56051	2.48118	2.61236	2.52805	2.47959	2.47051	2.526	2.47715	2.51744	2.45086	2.58669	2.73619	2.51024	2.44499	2.42769	2.39712	2.45849	2.55316	2.56263	2.35984	2.41555	2.52752	2.74226	2.54895	2.53784	2.48796	2.53882	2.53599	2.53836	2.53318	2.55242	2.49557	2.61922	2.45231	2.43572	2.46018	2.41268
1555022_at	2.17524	2.38198	2.24665	2.19129	2.1711	2.16224	2.43664	2.2067	2.26072	2.28781	2.26569	2.221	2.22332	2.14731	2.1042	2.24078	2.23567	2.30152	2.10624	2.1792	2.20629	2.09121	2.37904	2.26926	2.2892	2.29995	2.20969	2.26582	2.31968	2.30411	2.30278	2.23681	2.19182	2.19469	2.14416	2.1916	2.22121	2.16087	2.2911	2.30335	2.48166	2.17191	2.16968	2.12969	2.22462	2.19772	2.2153	2.35313	2.48201
1555027_at	2.40418	2.41823	2.36685	2.35588	2.27159	2.34711	2.43907	2.36286	2.35477	2.31015	2.41499	2.43303	2.39517	2.36103	2.31054	2.36056	2.44109	2.29355	2.28186	2.47587	2.39538	2.36302	2.42933	2.36259	2.4193	2.3712	2.32563	2.36322	2.3196	2.41449	2.31451	2.41704	2.43248	2.37499	2.32928	2.2604	2.31381	2.31859	2.35778	2.32207	2.37255	2.32577	2.31362	2.37975	2.37334	2.27991	2.44747	2.33309	2.37842
1555037_a_at	3.38408	3.35181	3.39488	3.48656	3.44515	3.37415	3.43459	3.39213	3.5112	3.59526	3.44278	3.44393	3.33784	3.27137	3.44782	3.45377	3.32796	3.40885	3.44684	3.51371	3.44642	3.49761	3.3303	3.34711	3.11948	3.48929	3.49946	3.42517	3.56195	3.4902	3.44755	3.45049	3.38249	3.41364	3.41131	3.44994	3.52921	3.38636	3.23878	3.47539	3.39433	3.49383	3.41148	3.38855	3.48143	3.48511	3.35679	3.42255	3.30389
1555039_a_at	2.65913	2.66085	2.72819	2.88879	2.95949	2.8156	2.67451	2.96933	2.94316	3.07465	2.69585	2.86596	2.79916	2.84265	3.09374	3.0071	2.81983	2.90931	3.00818	3.11071	2.65206	3.24442	2.76035	2.74579	2.5654	2.82877	2.77344	2.9249	2.85805	2.81618	2.91246	2.87647	2.96506	2.95221	2.95751	2.79266	2.79357	2.70243	2.73572	2.98424	2.66757	3.03733	3.20325	3.05034	3.1181	2.84996	2.67511	3.0019	2.80582
1555041_a_at	3.26412	3.3639	3.3971	3.17188	3.25895	3.31441	3.2714	3.31408	3.23368	3.24752	3.39454	3.32681	3.32328	3.26057	3.29919	3.153	3.21418	3.31869	3.287	3.2902	3.31749	3.27964	3.32278	3.37833	3.28225	3.12725	3.23841	3.36215	3.1528	3.33228	3.26287	3.2487	3.3001	3.33173	3.28781	3.27387	3.29221	3.29526	3.27767	3.27489	3.22607	3.27734	3.34822	3.36918	3.32256	3.2128	3.25911	3.26271	3.14682
1555049_at	2.39233	2.33978	2.29904	2.42494	2.31777	2.3533	2.36931	2.32797	2.34331	2.31925	2.46458	2.41669	2.33789	2.32986	2.39444	2.40636	2.32275	2.33433	2.34413	2.41725	2.38732	2.36929	2.47833	2.35554	2.34307	2.36917	2.39931	2.36101	2.34425	2.42268	2.33241	2.21439	2.21433	2.4049	2.3113	2.3395	2.31327	2.35704	2.32039	2.36591	2.36562	2.31079	2.27311	2.40357	2.39077	2.39844	2.31744	2.39083	2.40951
1555052_a_at	2.65057	2.69205	2.60269	2.75168	2.54529	2.65275	2.65218	2.61167	2.5547	2.57605	2.63977	2.64208	2.68544	2.56561	2.59339	2.68371	2.62744	2.55827	2.56867	2.68443	2.63735	2.68477	2.69535	2.51944	2.75966	2.58136	2.64696	2.54439	2.63071	2.70055	2.63166	2.56881	2.57692	2.6009	2.58338	2.60902	2.54667	2.58027	2.6839	2.57018	2.6168	2.55561	2.60829	2.62142	2.68535	2.58802	2.66347	2.69363	2.63591
1555057_at	2.38475	2.27164	2.3663	2.37231	2.33402	2.34351	2.29499	2.26163	2.35936	2.37774	2.33381	2.34336	2.45105	2.37538	2.35321	2.3728	2.42698	2.35369	2.37311	2.33041	2.31148	2.4009	2.3429	2.31209	2.48207	2.35933	2.32607	2.28912	2.33986	2.3986	2.2679	2.27265	2.24929	2.33669	2.43569	2.39038	2.30662	2.33389	2.35644	2.3755	2.29637	2.27702	2.31028	2.29142	2.34584	2.36495	2.36864	2.47786	2.32082
1555058_a_at	2.84122	2.86672	2.84782	3.00675	3.16998	3.0631	2.99544	2.97987	2.98456	2.86619	2.92164	2.70581	2.68888	2.9525	2.88492	2.86594	2.78156	3.10491	2.88446	2.88725	2.93011	2.89456	2.79124	2.90476	2.64752	2.89833	2.67002	2.9279	2.94944	2.85966	2.76341	2.99981	3.00468	2.92061	2.89244	2.75204	3.01602	2.89065	2.94006	2.67663	2.79248	3.05015	3.10965	2.77312	2.8339	2.95424	2.89095	2.59328	2.94766
1555062_s_at	2.79199	2.86949	2.86842	2.76105	2.73019	2.7278	2.79014	2.888	2.99187	2.87369	2.81851	2.81608	2.86012	2.92083	2.97509	2.81615	2.92208	2.79051	2.95362	2.83634	2.81949	2.85571	2.72716	2.84967	2.69216	2.89987	2.81637	2.87831	2.81808	2.79299	2.88092	2.78183	2.80215	2.83332	2.82491	2.89398	2.87895	2.75989	2.73597	2.92921	2.65185	2.82478	2.78321	2.78617	2.73783	2.9338	2.8208	2.94102	2.77949
1555068_at	2.1505	2.26364	2.28482	2.1778	2.19673	2.27429	2.22303	2.25208	2.34234	2.24924	2.18696	2.22874	2.35313	2.26348	2.2271	2.14597	2.24175	2.29134	2.21344	2.24423	2.25321	2.17717	2.21047	2.29656	2.21826	2.19037	2.23666	2.26979	2.25577	2.26717	2.34624	2.21484	2.24423	2.23774	2.40069	2.22318	2.28036	2.23789	2.13239	2.3728	2.23554	2.38532	2.33578	2.22789	2.18014	2.13745	2.11917	2.24333	2.18894
1555082_a_at	2.67115	2.76367	2.69913	2.6348	2.86083	2.61757	2.81617	2.77876	2.65776	2.82199	2.64222	2.80117	2.778	2.85844	2.80359	2.67287	2.77576	2.69444	2.89871	2.74362	2.62585	2.96065	2.74015	2.72271	2.87792	2.71953	2.76119	2.68085	2.79856	2.69199	2.71415	2.76995	2.70431	2.69987	2.77196	2.8099	2.67442	2.70814	3.02976	2.74487	2.81517	2.69278	2.87479	2.7123	2.77645	2.74228	2.67954	2.8079	2.74326
1555084_at	2.72808	2.72605	2.69948	2.81363	2.664	2.75393	2.68345	2.66827	2.69505	2.70368	2.6803	2.73274	2.69242	2.65424	2.69826	2.79118	2.69318	2.69303	2.68852	2.67325	2.72958	2.77949	2.77983	2.71308	2.79318	2.70302	2.77387	2.64804	2.71399	2.68099	2.66537	2.64512	2.71427	2.73592	2.63518	2.69494	2.64572	2.75445	2.82012	2.70702	2.68686	2.65702	2.67355	2.73352	2.73733	2.74405	2.81161	2.72468	2.70305
1555086_at	3.03305	2.99825	3.11146	3.11656	2.99523	3.15447	3.0633	3.00414	3.06501	3.11182	3.06514	3.06113	3.16932	3.04844	3.13239	3.09349	3.0093	3.08152	3.12343	3.07542	3.12348	3.09907	3.05079	2.99777	3.05793	3.07412	3.09268	3.04756	3.08066	3.00981	3.08235	3.03344	3.02976	3.11061	3.04967	3.10588	3.06383	3.02869	3.05141	3.10343	3.06561	3.01512	3.07269	3.07488	3.07501	3.14606	3.02487	3.09728	3.0764
1555095_at	2.60095	2.5408	2.58588	2.49436	2.55535	2.63142	2.48324	2.68005	2.66381	3.07444	2.45374	2.63354	2.72161	2.52406	2.68635	2.61405	2.43509	2.49623	2.8259	2.46731	2.72834	2.78289	2.56575	2.57936	2.7493	2.57997	2.52187	2.65906	2.49092	2.54431	2.74697	2.49121	2.5258	2.64256	2.55641	3.00785	2.73442	2.54541	2.85976	2.58277	2.6575	2.67758	2.98438	2.52497	3.00969	2.61378	2.51908	2.67711	2.54239
1555103_s_at	1.97763	1.97781	1.973	2.02451	2.05263	1.92631	1.98152	2.05366	2.04493	2.01583	1.97384	2.00805	2.00747	2.13516	2.00708	2.00813	1.97184	1.9991	1.98212	2.03995	1.99547	1.98509	2.16297	2.10674	2.09032	1.92014	1.97253	2.12159	1.94587	2.02781	2.00754	1.97292	2.10158	2.14644	1.92874	1.95216	2.04515	1.977	2.18205	2.06371	1.97596	2.05849	1.99779	2.11034	1.93624	1.95429	2.07945	1.93586	1.99011
1555105_a_at	2.70363	2.68508	2.56648	2.50641	2.64328	2.42546	2.62885	2.78969	2.75989	2.5445	2.55991	2.51407	2.53584	2.55952	2.4677	2.58684	2.65941	2.70938	2.52067	2.63898	2.46114	2.51223	2.51099	2.53384	2.58415	2.54485	2.54682	2.65886	2.52907	2.67447	2.67395	2.64429	2.74487	2.55592	2.80144	2.5832	2.74377	2.68416	2.33652	2.59104	2.60301	2.85777	2.62406	2.59313	2.51507	2.46355	2.5034	2.70156	2.51038
1555107_a_at	2.62507	2.63609	2.6158	2.48439	2.606	2.51815	2.83034	2.66156	2.61177	2.64795	2.6313	2.64476	2.63083	2.66864	2.63228	2.64486	2.55026	2.62066	2.76139	2.50398	2.64233	2.62228	2.56018	2.6163	2.56254	2.56886	2.57833	2.65414	2.6326	2.61722	2.72141	2.6797	2.65932	2.65303	2.71222	2.71704	2.66137	2.58927	2.6078	2.80719	2.75162	2.63743	2.72059	2.5693	2.67161	2.74241	2.62309	2.7333	2.89089
1555118_at	1.98004	2.09922	2.14591	1.98235	1.98136	2.07174	2.01915	2.06044	2.11137	2.08709	2.0503	2.05556	2.07619	2.08004	2.13917	2.03902	1.97337	2.10985	2.08465	2.00546	2.08478	2.05401	1.94611	2.07971	2.01331	2.03241	2.12714	2.07766	1.99589	2.0915	2.12556	2.05181	2.07709	2.19323	2.00142	2.0564	2.05315	2.00945	2.11702	2.11941	2.0124	2.02597	2.00376	2.07721	2.02012	2.08023	2.06396	2.04301	1.9962
1555120_at	2.11246	2.51445	2.20185	2.14854	2.29437	2.21388	2.10282	2.21332	2.20082	2.11509	2.25649	2.20273	2.11379	2.34941	2.22328	2.15184	2.10074	2.46507	2.1535	2.15356	2.17759	2.09257	2.16928	2.29319	2.19106	2.10169	2.1441	2.28196	2.13841	2.25083	2.26196	2.19313	2.21016	2.14463	2.09579	2.19111	2.18062	2.25566	2.16291	2.28241	2.23574	2.28031	2.26762	2.22922	2.15748	2.18205	2.11596	2.15246	2.13352
1555122_at	2.31176	2.25232	2.379	2.32802	2.58042	2.321	2.42683	2.59927	2.50864	2.55589	2.27274	2.44948	2.4019	2.46428	2.44166	2.27627	2.47727	2.34225	2.45363	2.48978	2.3633	2.40265	2.39001	2.37671	2.24592	2.31372	2.28473	2.299	2.55631	2.43825	2.30474	2.58039	2.40548	2.63581	2.37058	2.62557	2.56345	2.25467	2.25326	2.48407	2.70327	2.45652	2.43099	2.33677	2.41608	2.48415	2.24821	2.29368	2.40302
1555123_at	2.23383	2.63925	2.28	2.2721	2.26271	2.35353	2.20392	2.34751	2.29342	2.29548	2.25408	2.34911	2.3508	2.93519	2.3265	2.5207	2.61353	2.27891	2.21759	2.20585	2.38819	2.25638	3.01157	2.52521	2.2845	2.94411	2.65087	2.55922	2.38674	2.2467	2.55116	2.27823	2.4419	2.33414	2.28499	2.3738	2.19417	3.09833	2.78012	2.82396	2.61753	2.46188	2.26726	2.3518	2.27627	2.33846	2.38109	2.2833	2.74941
1555125_at	2.54096	2.61444	2.68851	2.63881	2.72288	2.66402	2.71405	2.77537	2.73472	2.73897	2.60347	2.6662	2.72861	2.80103	2.76262	2.76762	2.57242	2.64408	2.71368	2.71232	2.70834	2.61664	2.50647	2.58098	2.5886	2.66487	2.70006	2.71732	2.73322	2.63206	2.67755	2.64737	2.72405	2.76014	2.76032	2.78881	2.73675	2.59222	2.61962	2.77463	2.63922	2.69754	2.71355	2.54316	2.766	2.77459	2.52357	2.59087	2.67527
1555127_at	2.2838	2.49524	2.39579	2.39884	2.34228	2.37276	2.42073	2.42216	2.46458	2.36093	2.51101	2.39105	2.35087	2.35656	2.41217	2.45541	2.46452	2.34053	2.46811	2.47122	2.38459	2.40815	2.39384	2.44303	2.37136	2.33858	2.47051	2.36068	2.37463	2.44624	2.30877	2.42649	2.43103	2.38618	2.44975	2.31167	2.39402	2.36344	2.36466	2.35763	2.43923	2.33418	2.40524	2.37448	2.43684	2.39913	2.41826	2.40106	2.336
1555131_a_at	2.75281	2.82946	2.86805	2.83283	2.80335	2.83267	2.74312	2.88788	2.90762	2.93786	2.77362	2.82964	2.85904	2.82249	2.92547	2.90263	2.7204	2.78572	2.90061	2.72195	2.78386	2.85227	2.76967	2.7932	2.76742	2.79289	2.81102	2.83129	2.82649	2.75021	2.86941	2.717	2.80032	2.78987	2.79131	2.82074	2.89191	2.76582	2.75156	2.82706	2.85218	2.7246	2.80887	2.8185	2.85265	2.87956	2.71582	2.77744	2.88703
1555136_at	2.04833	2.16454	2.325	2.25799	2.16466	2.24285	2.16968	2.12268	2.28938	2.25803	2.21931	2.1523	2.12281	2.18055	2.18937	2.17877	2.19722	2.25758	2.15038	2.13067	2.22502	2.22891	2.00267	2.20068	2.11986	2.21646	2.13922	2.12591	2.24251	2.1505	2.19815	2.2954	2.25481	2.17668	2.23092	2.10383	2.24285	2.11882	2.06311	2.21195	2.17136	2.19862	2.12262	2.13565	2.08845	2.22699	2.05235	2.17879	2.17823
1555137_a_at	2.39725	2.61336	2.73527	2.43701	2.79354	2.45449	2.54353	2.74491	2.79308	2.61017	2.35882	2.38622	2.4692	2.71546	2.33722	2.37773	2.68381	2.77512	2.46173	2.69569	2.5992	2.47485	2.37029	2.81975	2.40457	2.47418	2.58828	2.64512	2.64636	2.77789	2.50248	2.82972	3.01573	2.68566	2.70709	2.27641	2.93801	2.53065	2.44698	2.61319	2.74017	2.66138	2.67474	2.41573	2.3986	2.61132	2.59028	2.40929	2.41813
1555141_a_at	1.9596	1.92495	1.98519	1.86071	1.93025	1.91525	1.87138	2.27397	2.07265	1.85991	2.00092	1.91366	1.9053	2.02781	1.87796	1.9287	1.81638	1.92382	1.98334	1.9068	1.87679	1.9279	2.02649	2.01175	1.85422	1.89311	1.90796	2.0421	2.2098	1.87275	2.0074	1.87203	1.97542	1.92067	1.95291	1.98944	1.9053	1.91545	1.94962	2.02951	1.90836	1.84963	1.92317	1.85766	1.86082	1.90046	1.89238	1.91556	1.81425
1555153_s_at	2.14427	2.20033	2.24394	2.21109	2.26954	2.21969	2.14469	2.21821	2.13623	2.2478	2.24665	2.06963	2.13618	2.20885	2.12506	2.18785	2.19517	2.29124	2.14506	2.39284	2.14946	2.36158	2.20915	2.13263	2.22699	2.14469	2.11204	2.03103	2.31234	2.22522	2.18461	2.21796	2.36248	2.18134	2.21109	2.07549	2.31075	2.22567	2.26129	2.19649	2.27972	2.24338	2.23174	2.23241	2.27288	2.1433	2.14227	2.15116	2.22839
1555154_a_at	2.86295	2.93172	3.03388	2.93796	3.00707	2.93444	3.07142	2.99557	3.02435	3.02548	2.85674	2.96371	3.06417	3.08559	3.01322	2.90031	2.99927	3.12814	3.01778	3.08772	3.0364	3.01754	2.91946	3.13102	2.88894	2.84929	2.91559	3.08447	2.98503	2.98943	3.08594	3.03633	3.09624	3.15644	2.97804	3.07828	2.98573	2.90892	2.90048	3.04803	3.07826	3.03494	3.03463	3.0736	3.07748	2.91675	3.01545	2.83777	3.04786
1555167_s_at	2.92437	3.01759	3.13846	3.09687	3.22195	2.82767	3.36184	3.0703	2.89538	3.1383	2.8894	2.99327	2.80757	2.96404	3.11091	2.91279	3.15461	3.09342	3.03282	3.25964	2.97458	2.92614	2.87075	3.08999	2.92406	2.77151	2.93049	2.99055	2.94547	3.0764	2.93376	3.17811	3.2888	3.04715	3.04543	3.02334	2.98206	2.72636	2.76199	2.97978	3.17891	3.04681	3.16562	3.05032	3.16708	2.89938	2.89555	2.91386	3.17922
1555173_at	3.34521	2.82001	2.90448	3.16567	2.88239	2.72878	3.15858	2.55688	3.1454	2.75028	3.20595	2.60988	2.75828	2.61658	2.60878	3.26122	2.56189	2.61808	2.77559	2.84365	2.92974	2.60967	2.59427	2.90327	3.05727	2.73583	2.86212	2.58967	2.76941	2.76854	2.66554	2.6171	2.88881	2.64617	2.852	3.12764	3.29533	2.90487	2.73715	3.16218	3.10652	3.06734	3.05385	2.62577	2.93825	2.73638	3.00461	3.24693	3.20471
1555180_at	2.6326	2.67742	2.6037	2.63124	2.5692	2.64717	2.68159	2.53185	2.62327	2.58734	2.60693	2.66057	2.77029	2.69985	2.68147	2.72004	2.55036	2.6203	2.60724	2.66584	2.66418	2.65295	2.69848	2.55883	2.6949	2.60763	2.67934	2.64184	2.55154	2.64036	2.61092	2.59222	2.58806	2.62726	2.58542	2.67942	2.56028	2.56184	2.685	2.64519	2.64359	2.54871	2.61182	2.64939	2.66924	2.64383	2.64344	2.69965	2.64206
1555181_a_at	3.3107	3.279	3.43503	3.33305	3.28608	3.44458	3.31738	3.28768	3.42706	3.44684	3.35332	3.35679	3.44272	3.34937	3.43509	3.37578	3.25195	3.34826	3.44819	3.31092	3.40937	3.33877	3.26294	3.34138	3.33482	3.36484	3.39192	3.37915	3.34349	3.29257	3.44911	3.25858	3.29869	3.43748	3.32626	3.42382	3.36367	3.35058	3.37658	3.41493	3.28435	3.31595	3.33721	3.32776	3.38215	3.46293	3.2562	3.35979	3.35674
1555188_at	2.56826	2.53304	2.57353	2.72914	2.47871	2.592	2.57902	2.50278	2.53453	2.53872	2.59349	2.57183	2.64782	2.56621	2.62168	2.5996	2.5557	2.49524	2.53689	2.68268	2.62471	2.59731	2.74109	2.53696	2.66057	2.54437	2.62005	2.51063	2.58175	2.56368	2.50409	2.53793	2.54553	2.61483	2.50713	2.56662	2.53728	2.58279	2.74012	2.56713	2.56404	2.51285	2.51507	2.58907	2.64288	2.57275	2.61403	2.63815	2.67934
1555193_a_at	2.67147	2.79527	2.70939	2.91079	2.99768	2.59787	2.86304	2.93564	2.75807	2.86195	2.60009	2.62453	2.40673	2.72558	2.727	2.73026	2.77817	2.70638	2.90633	2.92458	2.87237	2.6301	2.6514	2.96477	2.97257	2.59285	2.83822	2.70342	2.91279	2.8113	2.52143	2.6391	2.66207	2.66021	2.92168	2.72686	2.84571	2.56194	2.71481	2.92151	2.83847	2.85807	2.888	2.61702	2.94074	2.63234	2.65198	2.84361	2.60451
1555194_at	2.12134	2.04301	2.23593	2.10407	2.04749	2.18038	2.04164	2.02388	2.10388	2.14251	2.08913	2.1551	2.1662	2.13233	2.18609	2.15162	2.0292	2.16682	2.15827	2.09941	2.12641	2.08644	2.00106	2.13	2.14089	2.1341	2.03274	2.15748	2.0922	2.08198	2.16546	2.14953	2.11865	2.12726	2.0403	2.15515	2.11803	2.08887	2.16858	2.17849	2.12797	2.1015	2.089	2.09657	2.13672	2.11906	2.05373	2.22714	2.13962
1555196_at	2.71019	2.74304	2.71116	2.74319	2.69823	2.73294	2.7257	2.68897	2.72932	2.74672	2.75691	2.71246	2.74451	2.68433	2.66375	2.71109	2.73362	2.6766	2.7047	2.78259	2.74959	2.70028	2.86737	2.72556	2.79698	2.67494	2.74628	2.68479	2.73267	2.70996	2.73396	2.73279	2.73274	2.71226	2.71691	2.68677	2.75138	2.74643	2.8059	2.71409	2.74046	2.65652	2.61481	2.79143	2.77265	2.73213	2.65941	2.80936	2.72362
1555198_x_at	2.80446	2.72794	2.95466	2.79709	2.723	2.81542	2.74197	2.84772	2.93808	2.89191	2.8255	2.78148	2.80863	2.8306	2.90684	2.80938	2.70409	2.83087	2.83559	2.7841	2.9061	2.81829	2.70612	2.85844	2.8316	2.79036	2.76584	2.83593	2.76496	2.76341	2.85895	2.72946	2.75251	2.87084	2.85233	2.88795	2.83735	2.81373	2.90495	2.81528	2.82792	2.81579	2.8184	2.77372	2.77826	2.88836	2.77942	2.95265	2.80966
1555199_at	1.80239	1.77621	1.83391	1.86937	1.81298	1.82589	1.81376	1.79562	1.81892	1.78989	1.82027	1.85042	1.77966	1.86875	1.88167	1.88292	1.79139	1.77843	1.89607	1.82059	1.83566	1.78702	1.85225	1.8012	1.82954	1.87597	1.87098	1.83566	1.90636	1.90511	1.86501	1.90636	1.78906	1.81412	1.87046	1.89928	1.89411	1.83669	1.7716	1.85085	1.80342	1.82664	1.78235	1.82195	1.83459	1.8631	1.79459	1.90493	1.80166
1555201_a_at	2.96464	2.97241	3.05329	3.29131	3.14643	3.07068	2.97506	3.08984	3.01909	3.11859	3.0231	3.00334	3.04732	3.12294	3.09916	3.15208	3.07041	3.01716	3.10698	3.06494	3.02618	3.20008	3.11653	3.00825	3.16571	3.01552	3.06266	3.04388	3.1265	3.04955	3.01281	3.11247	3.10114	3.12751	3.06732	3.16159	3.11669	2.99144	3.09819	3.08056	3.22963	3.02093	3.10046	3.08936	3.31253	3.02255	2.99302	3.04441	3.25231
1555202_a_at	2.56287	2.60172	2.64467	2.74936	2.99958	2.60097	2.62652	2.91137	2.58319	2.79911	2.64058	2.63809	2.59436	2.70911	2.72205	2.71429	2.5439	2.44251	2.80841	2.91282	2.55566	2.71903	2.73733	2.64074	2.61955	2.54531	2.69756	2.56806	2.7619	2.65383	2.64594	2.73461	2.80868	2.64286	2.8118	2.75821	2.74028	2.46523	2.57143	2.63889	2.75727	2.7624	2.84326	2.64889	2.79684	2.78888	2.60287	2.71448	2.78797
1555203_s_at	2.71779	2.6025	3.07221	2.79352	3.44153	3.04471	3.20243	3.36071	2.83394	3.05743	2.96318	2.70998	2.69904	2.90648	3.31309	2.84224	2.84355	2.94388	3.04494	3.45709	2.98907	3.34953	2.71496	3.10588	2.89942	2.72262	2.74033	3.29117	3.03712	2.73608	3.10488	3.28254	3.14876	3.00145	3.01626	2.83136	2.91986	2.74197	3.06266	2.95631	3.16307	2.98669	3.39653	3.02072	3.11128	3.16633	2.73848	3.21638	2.72857
1555216_a_at	2.76207	2.7687	2.9001	2.6717	2.67425	2.94904	2.65618	3.24886	2.78355	2.898	2.64499	2.79594	2.77739	2.93255	2.78511	2.67016	3.02796	2.77507	3.26563	3.18697	2.7577	2.99501	2.64319	2.99325	2.60593	2.98989	3.11273	3.25142	3.24234	2.92087	2.94136	2.8366	2.66165	2.85014	2.83776	2.73508	2.71189	3.07432	2.7083	2.87709	2.60988	2.7978	2.73262	3.03048	2.72502	3.24655	2.87777	3.14953	2.69077
1555225_at	2.63887	2.70558	2.80236	3.05834	2.68801	2.51327	2.6434	2.80019	3.07078	2.64968	2.70035	2.86522	2.71015	2.8244	2.62352	2.75176	3.06722	2.85881	2.60833	2.62832	2.69579	2.73726	2.84409	2.69229	2.49516	2.58838	2.62853	2.5512	2.84375	2.82029	2.71588	2.86321	2.70911	2.70255	2.896	2.82103	3.27495	2.6096	2.44581	2.78278	2.84573	3.01688	2.89362	2.72525	2.57172	2.71462	2.67931	2.82758	2.50098
1555226_s_at	3.31991	3.40144	3.5297	3.52521	3.55007	3.45282	3.49247	3.54982	3.53957	3.60373	3.45	3.5665	3.5274	3.50063	3.48794	3.50968	3.49838	3.40986	3.46224	3.54157	3.50581	3.58752	3.4634	3.50198	3.50847	3.38207	3.53565	3.45355	3.55779	3.50382	3.54689	3.47424	3.53826	3.56127	3.55241	3.56432	3.55639	3.35341	3.43017	3.51303	3.55463	3.58541	3.66713	3.43701	3.5687	3.53472	3.43813	3.51519	3.51734
1555240_s_at	2.58143	2.72109	2.51428	2.5342	2.80686	2.55552	2.74697	2.66937	2.68401	2.7749	2.58908	2.49522	2.5375	2.59242	2.67619	2.55845	2.54485	2.7165	2.40265	2.86239	2.59987	2.66177	2.55793	2.74457	2.65844	2.58027	2.61413	2.6559	2.68645	2.60962	2.70416	2.58492	3.00133	2.58563	2.66887	2.58316	2.96723	2.63607	2.72358	2.69853	2.93007	3.08161	2.8277	2.50729	2.76745	2.5716	2.62283	2.58556	2.63201
1555241_at	2.55527	2.61522	2.95765	3.01877	2.95612	2.77286	2.7654	2.85037	2.91145	3.10054	2.83358	2.93764	3.09736	2.8691	2.69906	2.76305	2.84514	2.81178	2.89248	2.87529	2.88931	2.80285	2.70206	2.87775	2.84067	2.86177	2.82743	2.80781	2.81446	2.86472	2.71544	2.8393	2.86002	2.64115	3.03806	2.86969	2.55994	2.73019	2.49686	2.77151	2.63515	2.8044	3.08048	2.90002	2.91913	2.86131	2.82903	2.9794	2.77031
1555243_x_at	2.59212	2.64865	2.90004	2.89394	2.95464	2.81292	2.87126	2.88098	2.87804	3.06799	2.85023	2.93661	3.08905	2.86014	2.70269	2.72938	2.80859	2.83634	2.87019	2.88766	2.94226	2.82842	2.69153	2.90075	2.89824	2.85978	2.83767	2.70048	2.85319	2.85417	2.7371	2.85879	2.91703	2.64501	3.04501	2.91679	2.71149	2.73525	2.51244	2.75548	2.73749	2.79018	2.98994	2.87164	2.89286	2.8396	2.79531	2.89325	2.7915
1555247_a_at	2.50248	2.52169	2.54922	2.83464	2.79632	2.48086	2.60055	2.59894	2.70151	2.67828	2.46482	2.8145	2.71642	2.52051	2.60733	2.4476	2.86512	2.65169	2.64326	2.83657	2.72483	2.73165	2.46783	2.6792	2.65523	2.52775	2.37947	2.71381	2.50757	2.8484	2.64632	2.51402	2.80148	2.69029	2.56819	2.60429	2.78487	2.38626	2.45555	2.6198	2.61104	2.7047	2.75249	2.56362	2.4716	2.43071	2.61102	2.76687	2.41659
1555248_a_at	2.55394	2.64058	2.50504	2.62694	2.62808	2.59313	2.54104	2.64706	2.58408	2.51954	2.54425	2.53808	2.56272	2.57831	2.55087	2.65057	2.53831	2.53722	2.54578	2.51467	2.55837	2.5574	2.58542	2.52963	2.62275	2.59325	2.65226	2.51932	2.56035	2.61889	2.57873	2.50824	2.58413	2.6065	2.61915	2.58352	2.56509	2.5254	2.6173	2.48253	2.57018	2.55477	2.51299	2.63356	2.59987	2.55936	2.58374	2.56877	2.51791
1555250_a_at	2.41856	2.47906	2.46449	2.47918	2.4971	2.46188	2.308	2.5859	2.69245	2.48335	2.49516	2.46753	2.46818	2.46461	2.4532	2.6235	2.40403	2.39867	2.48109	2.69178	2.31358	2.53197	2.47756	2.51723	2.52184	2.35201	2.48802	2.60988	2.54571	2.47882	2.48115	2.45294	2.62479	2.54207	2.68816	2.51306	2.78152	2.45093	2.39365	2.46802	2.55809	2.4899	2.55641	2.47959	2.42447	2.47243	2.55878	2.82758	2.5242
1555255_a_at	2.76724	2.88951	2.82697	2.83736	2.9734	2.86056	2.96121	2.87622	2.88677	2.86032	2.80993	2.96218	2.91536	2.81355	2.82333	2.83361	2.79787	2.8137	2.76852	2.83338	2.83502	2.97922	2.74134	2.89011	2.90892	2.87777	2.89045	2.95872	2.80786	2.96127	2.90119	2.84648	2.85269	2.826	2.93823	2.80325	2.86915	2.8904	3.04557	2.85107	2.89275	2.97204	2.97922	2.71918	2.75783	2.81934	2.87899	2.81203	2.94802
1555259_at	2.48569	2.30424	2.37011	2.60401	2.28689	2.35003	2.50679	2.37618	2.41011	2.36553	2.37231	2.31184	2.54032	2.32637	2.27561	2.65919	2.4224	2.44367	2.37095	2.36015	2.30038	2.31836	2.29051	2.289	2.34246	2.48473	2.42468	2.42248	2.36278	2.3493	2.49383	2.37376	2.38269	2.34739	2.37538	2.40938	2.53549	2.55954	2.17208	2.28018	2.37782	2.61031	2.42546	2.40831	2.27814	2.29218	2.36282	2.43281	2.42411
1555261_at	2.21897	2.09458	2.24089	2.13767	2.21689	2.18298	2.41859	2.28499	2.13745	2.27015	2.26691	2.18969	2.18532	2.32704	2.3057	2.38216	2.21969	2.27407	2.34429	2.08767	2.20068	2.12975	2.09526	2.17879	2.13648	2.34839	2.17849	2.31859	2.18904	2.17551	2.27261	2.36596	2.14208	2.23009	2.36064	2.36162	2.25261	2.34375	2.31636	2.37746	2.21034	2.2066	2.26168	2.24389	2.18154	2.32948	2.22411	2.27201	2.4931
1555268_a_at	2.7316	2.6213	2.56521	2.46889	2.45985	2.6206	2.47912	2.55174	2.62819	2.58025	2.549	2.53405	2.55556	2.63308	2.49911	2.50361	2.79637	2.56477	2.57432	2.49275	2.55201	2.50369	2.82323	2.79053	2.92002	2.60759	2.52436	2.58427	2.50434	2.58455	2.58987	2.52241	2.59642	2.61522	2.5344	2.49862	2.56811	2.5549	2.56928	2.60107	2.43832	2.59021	2.61057	2.64615	2.60993	2.67247	2.52163	2.50493	2.5326
1555274_a_at	3.04816	2.93585	2.81194	3.00893	3.14819	2.87036	3.11751	3.08511	3.19807	2.96714	2.94798	3.00847	3.00403	3.11577	3.11233	2.99335	3.08879	3.02954	3.04496	3.23548	3.2933	2.8685	2.99831	2.94621	2.9397	3.11707	3.05361	3.10419	3.12392	3.29374	2.98748	2.98694	3.10219	3.10808	3.06036	3.10786	3.1397	2.9221	2.73353	3.04237	2.91221	3.12493	2.84062	2.67534	2.80671	2.96823	3.04343	3.10305	3.07561
1555278_a_at	3.26844	3.22356	3.35528	3.36452	3.43905	3.27184	3.33571	3.36702	3.34383	3.3303	3.2722	3.26824	3.40437	3.29261	3.28857	3.34791	3.39339	3.20925	3.4226	3.40041	3.24662	3.29685	3.25271	3.18915	3.19542	3.00842	3.28151	3.28442	3.41913	3.34771	3.289	3.3706	3.35358	3.35295	3.33244	3.21749	3.37614	3.20325	3.18474	3.31343	3.38167	3.40701	3.33123	3.22183	3.31543	3.28038	3.26983	3.30375	3.30409
1555279_at	2.78011	2.85182	2.49335	2.68997	2.54287	2.51999	2.61055	2.64069	2.93504	2.44344	2.50485	2.53257	2.55699	2.91365	2.59841	2.59689	2.86318	2.59877	2.52302	2.6181	2.45827	2.50956	2.55016	2.61492	2.41409	2.91647	2.63371	2.58325	2.78852	2.72632	2.65664	2.74522	2.6405	2.73283	2.58951	2.57122	2.79823	2.56558	2.52329	2.63938	2.60969	2.58083	2.64584	2.49963	2.59894	2.57152	2.57133	2.36392	2.67155
1555281_x_at	2.79889	2.88965	2.5216	2.70188	2.56763	2.52655	2.68451	2.79974	2.9516	2.46461	2.47289	2.53197	2.58671	2.99955	2.61342	2.63973	2.87051	2.69488	2.50234	2.63113	2.38636	2.50186	2.3834	2.63131	2.38365	2.94739	2.65945	2.62233	2.82066	2.74239	2.56777	2.83256	2.73677	2.77686	2.55278	2.59311	2.8622	2.64211	2.52477	2.6818	2.58721	2.60141	2.68048	2.56042	2.63745	2.59531	2.54903	2.27038	2.77179
1555282_a_at	2.81417	2.76127	2.71347	2.68601	2.72755	2.93536	3.03575	2.82867	2.73826	2.72076	2.82794	2.76698	2.97657	2.70316	2.97662	2.8659	2.69161	2.79516	2.86271	2.8679	2.83507	2.97459	2.6262	2.7317	2.79193	2.7559	2.73046	2.81152	2.73647	2.66811	2.74496	2.85367	2.66364	2.82336	3.02316	2.92317	2.86212	2.78098	2.90484	2.85092	2.92024	2.83887	2.80575	2.8472	2.90622	2.86375	2.81047	2.93906	2.70733
1555288_s_at	2.94723	2.9713	2.97136	2.92908	2.87207	2.96038	2.97017	3.00732	2.94974	2.9477	2.95981	2.90825	2.99149	2.9396	2.99207	2.90756	2.84823	2.98571	3.02153	2.92571	3.00198	2.94276	2.94116	2.89642	2.96261	2.97283	3.10821	2.9616	2.89256	2.99998	3.00003	3.03007	2.9223	2.95867	2.98507	2.87704	2.90989	2.92201	2.93472	2.93571	2.92176	2.89683	2.91873	3.04826	3.02265	2.99247	3.03612	2.97934	2.98812
1555294_a_at	2.77957	2.7701	2.74792	2.79612	3.00331	2.80895	2.79489	2.78104	2.81734	2.87574	2.79286	2.72938	2.7972	2.86857	2.80337	2.90743	2.65244	2.80756	2.82928	2.80453	2.76955	2.86969	2.74963	2.74963	2.82375	2.76762	2.82169	2.80083	2.9013	2.7835	2.6997	2.83835	2.71864	2.88518	2.75682	2.77861	2.92849	2.79075	2.8173	2.82606	2.86618	2.97229	2.86497	2.7853	2.90219	2.83862	2.77428	2.8427	2.76009
1555298_a_at	2.42185	2.46915	2.46241	2.46634	2.55646	2.52868	2.55532	2.39893	2.45741	2.53793	2.43143	2.44403	2.48178	2.44459	2.50021	2.5274	2.42563	2.39373	2.46105	2.50649	2.43578	2.47922	2.37095	2.42351	2.51154	2.39583	2.51306	2.32738	2.50978	2.38256	2.42217	2.38739	2.44424	2.39303	2.41281	2.45176	2.3957	2.43758	2.68306	2.43433	2.48566	2.40932	2.40102	2.43621	2.4485	2.42478	2.45125	2.60002	2.44047
1555301_a_at	2.63971	2.60871	2.47703	2.41165	2.63402	2.51566	2.53779	2.70541	2.68153	2.40243	2.51231	2.57204	2.64362	2.67155	2.50112	2.4663	2.7047	2.60105	2.25758	2.63908	2.42966	2.71873	2.70659	2.72376	2.60982	2.565	2.48834	2.39397	2.42536	2.65662	2.50644	2.51187	2.84587	2.51187	2.7585	2.50449	2.41952	2.67985	2.48393	2.54037	2.7423	2.77243	2.77005	2.57473	2.47736	2.50625	2.48473	2.59922	2.55686
1555303_at	2.44964	2.40285	2.40983	2.39579	2.45487	2.37979	2.55225	2.33658	2.35394	2.3309	2.41742	2.34443	2.55691	2.36537	2.4775	2.82606	2.36948	2.50538	2.41806	2.40053	2.38809	2.39959	2.34872	2.38357	2.39521	2.42769	2.4565	2.33543	2.28499	2.34868	2.45812	2.43719	2.28834	2.44679	2.41281	2.44337	2.78679	2.44562	2.28172	2.50349	2.35904	2.30269	2.36488	2.35631	2.29191	2.42025	2.42624	2.46467	2.42475
1555304_a_at	2.10376	2.10926	2.1395	2.11443	2.04542	2.08004	2.15539	2.09922	2.1178	2.08361	2.12228	2.07343	2.07985	2.10535	2.13248	2.17986	2.15948	2.06121	2.0922	2.1639	2.08382	2.13928	2.24944	2.11854	2.14239	2.04507	2.053	2.11834	2.08043	2.17345	2.13527	2.04279	2.03337	2.14529	2.07274	2.14871	2.01048	2.09108	2.15261	2.07073	2.10712	2.08239	2.03768	2.12414	2.15738	2.10105	2.09108	2.07174	2.07409
1555317_at	1.69111	1.70251	1.79577	1.73759	1.89127	1.87597	1.72778	1.7545	1.82792	1.78952	1.73629	1.72285	1.79157	1.75323	1.80195	1.8029	1.858	1.71122	1.83295	1.74061	1.74032	1.88362	1.81269	1.71979	1.84215	1.78472	1.75401	1.7393	1.75765	1.75425	1.7545	1.79641	1.74229	1.73447	1.7627	1.84579	1.78253	1.78547	1.80709	1.82027	1.83284	1.71897	1.87319	1.70883	1.81179	1.80592	1.7545	2.00558	1.7704
1555318_at	2.09657	1.94872	1.86783	2.00098	2.2462	2.02388	1.91096	1.90115	1.9919	1.82097	1.87818	1.90966	1.83284	2.14931	1.87839	1.88968	2.00622	2.18362	2.03656	1.84126	1.89204	1.8806	2.38305	1.83284	1.92141	2.1436	2.01434	1.83	2.50604	1.99259	1.82868	2.22755	1.925	1.8967	1.83271	1.79225	1.81921	1.96268	1.82602	2.25874	2.13688	1.83669	1.78642	1.94022	1.91148	2.10674	2.0653	1.89731	1.88939
1555323_at	2.58615	2.64465	2.55123	2.70224	2.61205	2.54355	2.71723	2.6075	2.55213	2.48148	2.60869	2.49417	2.56268	2.59226	2.54119	2.68163	2.57437	2.60169	2.55561	2.61102	2.53276	2.66288	2.66446	2.51588	2.82672	2.62718	2.70961	2.50133	2.54437	2.57447	2.53755	2.65194	2.60427	2.57622	2.61792	2.59761	2.58809	2.55807	2.82533	2.55809	2.60573	2.49548	2.57244	2.62273	2.65155	2.57098	2.69636	2.68654	2.61374
1555325_s_at	2.47549	2.5246	2.34904	2.82765	2.76299	2.44268	2.67966	2.60066	2.65926	2.63126	2.71733	2.479	2.5237	2.66697	2.38033	2.69674	3.01041	2.68714	2.70964	2.52013	2.78841	2.66414	2.82861	2.68973	2.73	2.71627	2.74097	2.53926	2.83911	2.55961	2.59175	2.86832	2.59445	2.52179	2.73484	2.55222	2.59354	2.6222	2.46385	2.42966	2.58645	2.61749	2.5826	2.53271	2.62045	2.69396	2.9175	2.79113	3.01923
1555326_a_at	2.73302	3.00244	3.08208	2.96488	3.14161	2.97077	3.19948	3.14147	3.11437	3.13482	3.02225	3.12351	3.01407	3.11179	3.07132	2.80868	3.01873	3.15858	3.03635	3.27879	3.12751	3.06661	2.90389	3.268	3.20406	2.94719	2.91113	3.24375	3.13745	3.12873	3.06876	3.16698	3.4362	3.25265	3.11687	3.07444	3.18247	2.82501	2.65057	3.17646	3.17788	3.15329	3.21051	3.11254	3.12557	3.09029	3.05792	2.74445	3.07555
1555334_s_at	2.9597	3.07292	3.2013	3.13131	3.20069	3.03385	3.10401	3.1364	3.18386	3.22374	3.16441	3.25256	3.11471	3.15844	3.15433	3.16827	3.13463	3.02513	3.00303	3.31226	3.19127	3.32182	3.08768	3.11859	3.15917	2.89368	3.03311	3.089	3.17158	3.22509	3.09308	3.11379	3.18778	3.18781	3.21226	3.04647	3.20134	2.95807	3.14595	3.05477	3.15015	3.24451	3.14223	3.01103	3.17508	3.11396	3.10772	3.25092	3.11768
1555347_at	2.37139	2.33793	2.25303	2.27732	2.36202	2.32867	2.21804	2.31914	2.22457	2.2296	2.30582	2.36859	2.32963	2.21077	2.32797	2.27024	2.30394	2.30269	2.36131	2.36825	2.34021	2.29999	2.22129	2.29017	2.21377	2.23345	2.25124	2.20776	2.30662	2.3086	2.29166	2.40246	2.31706	2.20706	2.44926	2.22151	2.36888	2.32319	2.2702	2.36976	2.1949	2.42093	2.2399	2.28093	2.2551	2.14147	2.22553	2.29297	2.2656
1555349_a_at	3.08013	3.28066	3.2904	3.04821	3.17651	3.29357	3.15993	3.23927	3.124	3.20311	3.31595	2.99735	3.1702	3.32422	3.24867	3.03378	3.24843	3.48128	3.05401	3.17048	3.16726	3.22237	3.32894	3.40932	3.26011	2.84134	2.85822	3.23518	2.85614	3.2216	3.2739	3.35532	3.28883	3.27577	3.02485	2.95038	3.24262	3.26105	3.17722	3.34491	3.26876	3.21204	3.32822	3.37288	3.38937	3.11906	3.289	2.93919	3.08709
1555353_at	2.37757	2.36984	2.17231	2.34434	2.27471	2.27793	2.40636	2.29605	2.26348	2.27877	2.46076	2.34925	2.34213	2.34835	2.36165	2.40588	2.41869	2.32734	2.23392	2.4309	2.26625	2.4067	2.48846	2.365	2.3717	2.30335	2.32367	2.34794	2.36963	2.42701	2.2838	2.33302	2.3587	2.31226	2.29373	2.24979	2.2838	2.36256	2.41612	2.286	2.44353	2.31744	2.2911	2.31491	2.37711	2.29419	2.38852	2.32384	2.36202
1555355_a_at	2.82544	2.95464	2.83709	2.5894	2.87753	2.6486	3.12438	2.77784	2.91089	2.80273	2.82923	2.65909	2.9203	2.76961	2.68909	2.59887	2.73644	2.91307	2.64764	2.96582	2.84208	2.6636	2.73029	2.93724	2.72567	2.64764	2.68763	2.75765	2.7422	2.97237	2.7918	2.89657	3.132	2.87953	2.99207	2.82979	2.9675	2.75911	2.53371	2.81033	3.03325	3.03925	2.98632	2.72552	2.75234	2.70622	2.7485	2.5231	2.68044
1555358_a_at	2.60079	2.70211	2.62927	2.60189	2.83473	2.65597	2.69557	2.64586	2.76624	2.6131	2.65102	2.57481	2.57994	2.68079	2.56839	2.55913	2.628	2.68915	2.64515	2.72075	2.63813	2.69013	2.65783	2.82448	2.69444	2.68869	2.64211	2.79212	2.73013	2.63035	2.65457	2.76542	2.71458	2.80096	2.63969	2.58763	2.99826	2.73622	2.69256	2.72898	2.7136	2.82628	2.68817	2.65774	2.58039	2.76865	2.63327	2.62159	2.69178
1555360_a_at	3.09432	3.02883	3.15418	3.08323	3.07162	3.11723	3.17847	3.09953	3.13873	3.183	3.11773	3.04126	3.12298	3.11796	3.23067	3.24735	3.0238	3.05618	3.16452	3.08285	3.07625	3.10768	2.92465	3.01077	2.96466	3.07092	3.03828	3.10208	3.19192	3.0255	3.20044	2.99766	3.02277	3.08711	3.14128	3.15776	3.18524	3.09663	3.01493	3.21254	3.15227	3.15408	3.0753	2.97957	3.15976	3.1676	2.96169	3.11314	3.15979
1555363_s_at	2.81982	2.63046	2.53155	2.49356	2.54246	2.55031	2.48461	2.52783	2.3684	2.58844	2.51233	2.46507	2.35313	2.60975	2.53187	2.44641	2.38286	2.61121	2.7241	2.4051	2.32363	2.61827	2.71998	2.60177	2.78253	2.67209	2.55592	2.57624	2.66233	2.37099	2.61656	2.50361	2.46012	2.37691	2.55181	2.69627	2.36553	2.57788	2.74382	2.4314	2.47359	2.43214	2.60136	2.63227	2.58005	2.5707	2.59614	2.66075	2.64875
1555365_x_at	1.83846	1.83736	1.75503	1.86533	1.79292	1.82014	1.879	1.7767	1.74363	1.82577	1.82387	1.78439	1.76667	1.83105	1.72778	1.85098	1.801	1.78002	1.78547	1.90945	1.80524	1.85152	1.92847	1.8236	2.06146	1.7984	1.78036	1.69555	1.91047	1.81865	1.80853	1.75986	1.76439	1.7623	1.7793	1.76546	1.7898	1.7889	1.79087	1.80912	1.89731	1.78021	1.731	1.85778	1.82543	1.78869	1.84924	1.8081	1.80053
1555370_a_at	3.26039	2.89833	2.85375	3.20098	2.81143	2.83021	2.87011	3.16775	2.82955	2.76553	2.70677	3.08729	2.72045	3.06689	3.06289	2.80819	2.9446	3.11958	2.93241	2.57251	2.69068	2.95178	2.94438	2.91386	2.75484	3.18862	2.63119	2.828	2.96833	2.91882	2.97978	2.74364	3.01531	2.84069	2.96601	2.78693	3.02611	3.21251	2.70707	3.09235	2.98267	2.78695	3.01681	2.96847	2.59238	3.0467	2.89767	2.83767	2.8762
1555372_at	3.09386	3.12227	3.02158	3.06466	3.09208	3.12848	3.2093	3.04053	3.01519	2.98091	3.14553	3.08021	3.0969	2.96621	3.0848	3.21658	3.13496	3.06271	3.13581	3.04998	2.97681	3.00066	3.07532	2.95006	2.92673	3.19846	3.14128	3.01344	2.9914	3.0562	3.06876	3.1026	2.85098	3.0145	3.00956	3.03976	3.06803	3.12298	3.08739	3.04744	3.15581	3.10481	3.00715	3.01965	3.05921	3.09477	3.02076	3.17133	3.09549
1555373_at	1.91377	1.88581	1.94489	1.87362	2.03305	1.94418	1.93914	1.977	1.83459	1.92419	1.94164	2.08412	2.07632	1.96807	1.85766	1.94551	1.87235	1.81162	1.95138	2.42635	1.87639	2.06044	2.09955	1.81554	2.42924	1.97125	2.00799	1.86717	1.95283	1.91997	2.13429	1.96128	1.84411	1.88654	1.89402	2.01078	1.93454	1.8806	1.98312	1.94181	2.04052	2.00425	1.85455	1.8489	1.90643	1.99225	2.05559	2.03801	1.95181
1555379_at	2.20068	2.13429	2.10341	2.1733	2.10952	2.2473	2.15594	2.07147	2.21068	2.14385	2.20607	2.12749	2.22493	2.13386	2.22547	2.24266	2.16968	2.08733	2.12028	2.292	2.1684	2.15374	2.31265	2.1949	2.21169	2.1184	2.22431	2.1136	2.15628	2.15931	2.09611	2.08076	2.18293	2.22017	2.14457	2.09776	2.19788	2.19701	2.21273	2.16689	2.18154	2.13767	2.13146	2.27842	2.32738	2.1547	2.2037	2.1883	2.12784
1555384_a_at	2.86971	2.92104	2.96172	2.88423	3.10982	2.95339	3.07501	3.02558	3.08037	3.06175	2.8125	2.85557	2.97533	2.96844	2.97662	2.96588	2.90181	3.07785	3.03168	3.09769	3.00365	2.95884	2.72264	2.94949	2.86643	2.92503	2.98506	2.94268	2.92515	2.97498	2.95114	3.02034	2.98549	3.04301	2.97461	3.00515	3.03657	2.96113	2.97132	3.12346	2.90742	3.18824	2.93338	2.86121	2.94909	3.01731	2.83352	2.96828	2.97529
1555388_s_at	2.83777	2.64065	2.56347	2.5927	2.56392	2.47079	2.58608	2.69113	2.56038	2.64723	2.62374	2.50994	2.60429	2.51079	2.49873	2.92876	2.72739	2.60669	2.57319	2.81707	2.64054	2.62974	2.64319	2.60867	2.59125	2.42979	2.60242	2.72471	2.60914	2.72045	2.69268	2.64558	2.67958	2.58883	2.62024	2.56826	2.56016	2.47529	2.53632	2.51295	2.70197	2.60697	2.59015	2.64942	2.65028	2.3934	2.60759	2.70638	2.56853
1555391_a_at	2.2131	2.32593	2.14748	2.22769	2.30317	2.14975	2.23546	2.23657	2.20566	2.19778	2.35109	2.19836	2.20531	2.25418	2.2326	2.29833	2.19193	2.20075	2.14028	2.25751	2.22829	2.24693	2.29513	2.25321	2.32911	2.36469	2.23627	2.23392	2.25744	2.28703	2.22986	2.33722	2.16789	2.24947	2.25643	2.20935	2.13316	2.21657	2.20436	2.20191	2.23345	2.21826	2.20387	2.25246	2.37546	2.23824	2.24826	2.16151	2.38529
1555392_at	2.50809	2.35941	2.43248	2.2911	2.57502	2.37885	2.62195	2.51638	2.31024	2.41216	2.44344	2.45109	2.39664	2.42041	2.38062	2.31917	2.39321	2.5097	2.43642	2.36537	2.54977	2.33574	2.45054	2.41442	2.34892	2.46253	2.28876	2.35854	2.37157	2.27353	2.378	2.58606	2.24702	2.40839	2.44948	2.5255	2.50099	2.43101	2.51644	2.52734	2.51697	2.38442	2.39991	2.43621	2.38089	2.37209	2.62252	2.4059	2.42135
1555399_a_at	2.85579	2.83388	2.7597	2.96692	2.8593	2.82923	2.91454	2.82062	2.80757	2.84803	2.86629	2.78278	2.74417	2.82701	2.69242	2.86204	2.8608	2.77694	2.7996	2.87589	2.78702	2.86549	3.0234	2.82539	2.92259	2.80366	2.853	2.9021	2.97418	2.84529	2.71682	2.8691	2.94751	2.85313	2.88163	2.89131	2.87396	2.84524	2.90721	2.86495	3.02009	2.88355	2.97361	2.87078	2.91534	2.78104	2.84976	2.94312	2.89446
1555404_a_at	2.78444	2.85758	2.83918	2.83388	2.75111	2.76524	2.87115	2.7466	2.83923	2.83174	2.77706	2.82701	2.83087	2.80288	2.85676	2.86524	2.86316	2.83322	2.85567	2.84891	2.86738	2.80846	2.86005	2.86541	2.84157	2.77786	2.8866	2.81147	2.80651	2.79416	2.78429	2.80037	2.83729	2.82579	2.81061	2.82961	2.82036	2.85727	2.87158	2.82396	2.81505	2.78191	2.84089	2.82193	2.80418	2.85132	2.84453	2.82429	2.83471
1555411_a_at	3.16666	3.12833	3.23357	3.23476	3.30749	3.15846	3.34065	3.31197	3.18829	3.28626	3.32131	3.33374	3.28188	3.28492	3.26863	3.1961	3.31382	3.36163	3.31074	3.30086	3.24992	3.26651	3.20862	3.25117	3.31789	3.1941	3.25735	3.19332	3.30906	3.29607	3.29347	3.30119	3.26676	3.3288	3.32095	3.26847	3.36954	3.07339	3.1277	3.24566	3.35233	3.32102	3.33936	3.21462	3.40591	3.36536	3.27024	3.20176	3.3396
1555412_at	1.89454	1.85204	1.91933	1.97184	1.85327	1.8275	1.79263	2.08685	1.78454	2.27636	1.84726	1.87494	1.84796	1.9598	1.87575	1.85631	2.12914	1.87521	1.80853	1.84293	2.03781	1.79811	1.85294	1.85002	1.8676	2.17628	1.7401	1.94498	1.91104	2.38816	1.86259	2.01775	1.81256	1.8149	2.02082	1.82906	1.76922	2.50181	1.92937	1.84807	1.81907	1.74526	1.83064	1.79827	1.88988	1.91711	1.88455	1.87263	1.79321
1555419_a_at	3.08301	3.30708	3.40066	3.37305	3.36502	3.23046	3.33796	3.29333	3.28239	3.39553	3.3079	3.34675	3.32102	3.36452	3.30409	3.17619	3.28254	3.39618	3.37093	3.3727	3.36184	3.38136	3.33824	3.49459	3.5319	3.14966	3.18152	3.41191	3.40686	3.33849	3.31764	3.39152	3.50099	3.43966	3.32825	3.23934	3.52117	3.2356	3.23957	3.29014	3.48036	3.39381	3.41302	3.30399	3.44108	3.52941	3.33571	3.28876	3.37489
1555426_a_at	3.24309	2.88456	3.10442	2.95838	3.11765	3.04945	3.10276	3.04749	2.99255	3.10021	3.07575	3.00406	3.12487	3.1283	3.12671	2.98628	3.02735	3.08013	3.07757	3.136	3.10775	3.0572	2.91696	3.11457	2.99243	2.91081	2.97628	3.18462	3.09725	3.0474	3.12262	3.10527	3.03839	3.07346	3.14362	3.0764	3.13027	2.9883	3.03935	3.06089	3.2698	3.10105	3.11738	3.02521	3.13215	3.0587	3.02663	3.03029	3.13865
1555427_s_at	2.91115	2.9688	2.88498	2.79534	3.01423	2.88488	2.93917	3.02244	3.08587	2.78815	2.82276	3.07117	2.85684	3.05006	2.81606	3.07025	3.12927	2.96975	2.81771	3.23072	2.94842	3.00484	2.88213	2.99025	2.95878	2.98263	3.05231	2.95472	3.16873	3.12681	2.87904	2.97447	3.14416	3.0981	3.06513	2.50975	2.96782	2.82535	2.61329	3.2162	3.02586	3.04691	2.9581	2.921	2.71754	3.01508	3.04014	2.85659	2.87662
1555434_a_at	2.70787	2.6889	2.87796	2.80422	2.82951	2.74156	2.88713	2.85316	2.78761	2.8558	2.76117	2.73697	2.76626	2.75737	2.81894	2.7629	2.80838	2.77403	2.84144	3.05746	2.75209	2.91327	2.65343	2.89832	2.72435	2.69953	2.72918	2.82406	2.93207	2.7253	2.86263	2.87085	2.87217	2.94755	2.81613	2.84988	2.87346	2.73818	2.74084	2.80225	2.92098	2.91077	2.9707	2.63859	2.83263	2.91653	2.69573	2.78451	2.70959
1555436_a_at	2.70664	2.65083	2.5769	2.66366	2.71967	2.68683	2.71424	2.62563	2.55041	2.59125	2.50427	2.61881	2.54218	2.69714	2.64973	2.6651	2.52682	2.60227	2.66774	2.68696	2.62518	2.66103	2.62116	2.62746	2.69958	2.61726	2.63793	2.60087	2.51088	2.55668	2.52831	2.64546	2.57426	2.62398	2.62908	2.72141	2.65241	2.59147	2.79167	2.63242	2.62258	2.65737	2.63156	2.57249	2.77145	2.55941	2.63136	2.66796	2.58679
1555439_at	2.3312	2.21337	2.37889	2.34755	2.4951	2.27897	2.41509	2.41836	2.46329	2.42887	2.30649	2.28623	2.60417	2.37276	2.29459	2.36105	2.45846	2.4583	2.39377	2.10744	2.34982	2.11467	2.1681	2.22161	2.19323	2.61726	2.35317	2.26921	2.20829	2.18636	2.32616	2.5141	2.09634	2.28482	2.4399	2.47059	2.77038	2.32391	2.38331	2.48712	2.16614	2.42375	2.29795	2.28699	2.28975	2.38819	2.26841	2.34021	2.14404
1555446_s_at	2.80359	2.73131	2.88147	2.87049	2.77042	2.89566	2.82082	2.82815	2.89506	2.78523	2.82637	2.88641	2.82792	2.85531	2.83014	2.83888	2.78026	2.89422	2.81981	2.8257	2.75674	2.79541	2.64319	2.85421	2.64501	2.85949	2.76745	2.72264	2.73374	2.79328	2.81027	2.72262	2.87107	2.86917	2.82195	2.8427	2.8209	2.90871	2.66862	2.82905	2.91154	2.81332	2.82217	2.80246	2.74332	2.90682	2.84819	2.80223	2.79167
1555450_a_at	2.49827	2.46725	2.68973	2.56096	2.80746	2.55989	2.6049	2.78824	2.65891	2.72116	2.54437	2.50853	2.54561	2.77501	2.55354	2.6302	2.51384	2.78002	2.49551	2.5624	2.60212	2.57536	2.42897	2.67511	2.53426	2.53464	2.65986	2.64323	2.85063	2.50014	2.55257	2.52752	2.69185	2.71948	2.69448	2.57549	2.7641	2.54011	2.55807	2.647	2.64476	2.66326	2.67695	2.56976	2.55567	2.8791	2.58381	2.45188	2.70254
1555460_a_at	2.75999	2.9335	3.12074	3.09791	3.16427	2.97511	2.95392	3.1519	3.09005	3.19703	3.02477	3.04175	3.07264	3.16817	3.01115	3.03277	3.07105	2.93127	3.1501	3.10308	3.07764	3.20421	2.87786	3.17206	3.09572	2.96958	3.04004	3.01965	3.13011	3.10839	2.90259	3.09148	3.34568	3.10165	3.10618	3.01308	3.25558	2.8068	2.90187	3.04894	3.03282	3.07838	3.22359	3.04133	3.00666	3.17398	2.94194	3.10336	3.12554
1555461_at	2.56079	2.68718	2.72158	2.82531	2.7436	2.61413	2.59525	2.78437	2.62531	2.98562	2.87626	2.63083	2.8063	2.6497	2.49467	2.82399	2.85814	2.69688	2.4529	2.83103	2.51536	2.94495	2.98165	2.82431	2.86425	2.82143	2.34106	2.68969	2.60757	2.70731	2.57536	2.75131	2.87026	2.59909	2.75032	2.63522	2.91944	2.64088	2.6678	2.56156	2.86782	2.99545	2.83084	2.82166	3.02779	2.74954	2.63284	2.94017	3.09287
1555464_at	2.57741	2.5437	2.86426	2.64476	2.8294	2.56417	2.96586	3.01009	2.63583	2.68776	2.57873	2.43636	2.5032	2.62648	2.71251	2.44689	2.52653	2.57383	2.93259	3.01322	2.61413	2.56215	2.49648	2.59202	2.52749	2.46433	2.42701	2.64046	2.53189	2.67774	2.82544	2.90516	2.60246	2.56282	2.79146	2.76151	2.90195	2.51436	2.44911	2.78917	2.88641	2.9068	2.6594	2.5437	2.65873	2.60457	2.5201	2.54032	2.56379
1555465_at	2.82204	2.72782	2.91459	2.92011	2.76048	2.86509	2.86237	2.86103	2.79314	2.83145	2.82608	2.84187	2.86095	2.8347	2.96436	2.73336	2.9289	2.88021	2.91576	2.8946	2.85215	2.83966	2.77567	2.85561	2.82254	2.74017	2.75984	2.90215	2.85891	2.8575	2.86404	2.98871	2.89771	2.83083	2.81402	2.72412	2.81247	2.78696	2.72703	2.86151	2.81645	2.98411	2.82901	2.82756	2.85091	2.84442	2.83872	2.77477	2.82436
1555467_a_at	2.90849	2.92676	3.09994	3.01016	3.21685	2.96158	3.13516	3.19613	3.08153	3.17996	3.00801	2.884	3.10618	3.0884	3.16602	2.98187	3.01566	2.97062	3.12852	3.1997	3.04381	3.15063	2.91164	2.97703	2.9779	2.88671	2.87235	3.1044	3.13364	3.01611	3.1169	3.15035	3.10234	3.16865	3.15755	3.14069	3.19225	2.9008	3.01621	3.01733	3.13768	3.2008	3.18193	2.97294	3.16408	3.12951	2.98461	3.12395	3.08673
1555471_a_at	1.93375	1.95363	1.98458	2.01442	1.92649	1.97557	2.01339	1.8903	1.95545	1.95655	1.87494	2.0013	1.91405	2.00341	1.98628	1.90876	1.88968	1.88476	1.98654	1.90966	2.1301	1.94872	2.28746	1.99084	1.90215	2.42549	2.00437	1.91807	2.81686	1.94643	1.88635	1.95705	1.99025	1.98394	1.96832	1.94595	1.99084	2.03001	2.05351	1.98144	2.00512	1.89991	1.96151	2.03787	1.87035	2.61666	1.98889	2.08126	2.07296
1555474_at	2.68739	2.63532	2.56374	2.74281	2.74386	2.58341	2.78498	2.60778	2.55029	2.55787	2.65889	2.65175	2.68042	2.65622	2.67023	2.68449	2.65312	2.63198	2.637	2.63201	2.65707	2.67479	2.79542	2.66142	2.78692	2.67191	2.64702	2.61631	2.63587	2.72829	2.63198	2.86284	2.62476	2.61344	2.67522	2.65671	2.62387	2.6103	2.66093	2.64574	2.71428	2.57456	2.64442	2.62579	2.70305	2.63653	2.73468	2.82704	2.66237
1555476_at	2.11912	2.17507	2.36199	2.27669	2.24776	2.22126	2.21862	2.30779	2.2503	2.24266	2.25148	2.24906	2.33442	2.48963	2.27982	2.20241	2.33969	2.15695	2.47444	2.3621	2.26859	2.19469	2.21669	2.31256	2.11222	2.33191	2.20268	2.20231	2.32258	2.39637	2.2809	2.289	2.39784	2.32199	2.44341	2.4831	2.28168	2.13654	2.13329	2.39059	2.25156	2.25682	2.22424	2.24108	2.289	2.21252	2.20635	2.29183	2.25634
1555480_a_at	3.09627	3.07033	3.10183	3.00085	3.08657	3.14249	3.26115	3.03416	3.13665	3.12467	3.08053	2.98802	3.04441	3.14451	3.0196	3.05148	2.96092	3.25357	3.09575	3.06809	3.03691	3.05853	3.11854	3.10634	3.01965	3.11437	3.06006	3.03168	3.11231	2.9316	3.17398	3.1081	2.989	3.16402	3.08493	3.05032	3.10815	3.09514	2.94616	3.20463	3.05908	3.10853	3.08313	3.02366	2.98897	3.15499	2.93166	2.99639	2.97253
1555483_x_at	3.00747	2.97345	2.95981	2.91347	2.93634	2.99813	3.04831	2.8845	2.97024	2.96637	2.97167	2.93687	2.9291	2.9781	2.93691	2.92595	2.83975	3.02567	2.95208	2.97289	2.9742	2.96675	2.94637	2.95146	2.90063	3.01147	2.91749	2.89179	2.95794	2.93498	3.02766	2.94219	2.89372	2.97696	2.93786	2.95046	2.91955	2.95676	2.86284	3.03192	2.94219	2.94635	2.87502	2.93087	2.93549	3.02857	2.84478	2.91159	2.88886
1555486_a_at	2.96572	3.04119	3.14461	3.06388	3.03667	2.98185	3.12138	2.96502	3.01281	3.08016	3.09559	3.03027	3.10826	2.96532	3.00294	3.10247	2.94136	3.0619	3.17852	3.04581	3.00941	2.98539	2.93435	3.01709	3.00581	2.96919	2.98648	3.11338	3.06246	3.05978	2.9266	2.95577	2.95523	3.03756	3.01162	2.88737	2.95086	3.00287	3.04593	3.02064	3.08399	3.27194	3.01963	3.03101	2.97971	2.94324	3.01593	3.12563	3.09469
1555497_a_at	3.00943	3.05584	3.04972	3.04177	2.96108	3.35139	3.266	3.14629	3.06091	3.07833	3.20621	3.13142	3.68021	3.05404	3.63641	3.38379	2.91085	3.00108	3.50978	3.66173	3.1684	3.33575	3.245	3.18244	3.21207	3.14061	3.039	3.55426	3.02499	3.10318	3.36062	2.95676	3.21973	3.15188	3.50278	3.33914	2.98639	3.03686	2.96025	3.05458	3.4963	3.57726	2.99543	3.47299	3.43404	3.13468	3.07192	3.71459	3.36414
1555500_s_at	3.09508	3.00149	2.70092	3.08424	2.82101	2.78948	2.95916	2.94554	2.95607	2.8382	2.96736	3.1069	2.87693	2.98517	2.93289	2.97915	2.90185	2.89019	2.74577	3.04686	2.75134	2.73044	3.31332	2.73161	2.81039	2.91244	2.81628	2.99901	2.84303	3.05746	2.98945	2.86518	3.07418	2.94491	2.85205	2.98066	2.77843	2.90869	2.85997	3.05936	2.92144	2.89034	2.93356	2.94114	2.86227	2.82143	2.93636	2.81983	3.0736
1555501_s_at	3.02253	3.04886	2.87363	2.93149	2.94295	2.91484	2.94581	2.97475	3.09846	2.77703	3.11007	3.03779	3.04236	2.98386	2.96746	2.98028	3.07154	3.06342	2.80667	2.9581	2.83833	2.86726	2.94543	2.9249	2.80573	3.10236	3.01628	2.77605	2.91918	2.97812	2.98227	3.01368	3.00327	2.99816	3.01797	2.87205	2.95575	2.93952	2.96488	3.00528	2.99357	3.07084	2.9781	2.98465	2.89496	2.88414	2.88454	2.685	2.97343
1555520_at	2.41426	2.43315	2.60643	2.59582	2.76985	2.55298	2.43117	2.48644	2.62219	2.56423	2.43306	2.58164	2.53659	2.51454	2.62305	2.72298	2.45532	2.49478	2.55604	2.47331	2.51744	2.41994	2.39098	2.49307	2.42022	2.49944	2.49955	2.56678	2.50593	2.45136	2.60914	2.36375	2.54692	2.51937	2.55072	2.62579	2.47133	2.45192	2.40966	2.6094	2.4291	2.54439	2.4269	2.40473	2.44083	2.5808	2.47415	2.39913	2.47347
1555526_a_at	2.43074	2.52204	2.54294	2.56482	2.65772	2.42716	2.49778	2.63417	2.31871	2.53615	2.47029	2.5448	2.61096	2.96123	2.42294	2.50349	2.52778	2.58539	2.63062	2.77414	2.45649	2.67505	2.46054	2.64962	2.45686	2.2924	2.44813	2.6227	2.63362	2.53884	2.62614	2.74119	2.63524	2.5312	2.56397	2.53981	2.49743	2.42294	2.49389	2.38459	2.73409	2.96894	2.58376	2.54801	2.63091	2.68021	2.3957	2.50772	2.38626
1555543_a_at	3.03748	3.0037	3.12219	3.20275	3.13892	3.08751	2.95	3.26419	3.11611	3.03484	3.11908	3.16698	3.09161	2.97938	3.13745	3.06827	2.99448	3.04042	3.02081	3.11918	3.13714	3.15289	2.97433	3.05505	2.99032	3.0298	3.08984	3.14649	3.0544	3.1504	3.08958	2.94616	3.12531	3.10186	3.20246	2.96658	3.18982	2.98292	2.84705	3.10873	3.09415	3.28445	3.19118	3.01995	3.16597	2.96338	3.00877	3.11055	3.04757
1555544_a_at	2.15178	2.17465	2.20309	2.15224	2.06647	2.22447	2.07587	2.1609	2.19654	2.16979	2.18636	2.17061	2.14725	2.10619	2.22202	2.15746	2.13751	2.20945	2.10182	2.12383	2.20457	2.16473	2.17731	2.16722	2.29124	2.16483	2.13723	2.21826	2.1166	2.12121	2.26551	2.14288	2.1436	2.16038	2.16638	2.21109	2.20444	2.17473	2.0952	2.19522	2.21684	2.15267	2.13939	2.17608	2.08349	2.17907	2.10863	2.14003	2.24473
1555545_at	2.53436	2.55709	2.51967	2.55694	2.45815	2.56458	2.53293	2.48831	2.52521	2.53689	2.4849	2.58893	2.60103	2.50361	2.63675	2.55516	2.3803	2.51088	2.57983	2.5492	2.48109	2.52455	2.50311	2.46877	2.51732	2.60131	2.54375	2.50718	2.53213	2.53699	2.53319	2.46161	2.50186	2.55996	2.51258	2.56477	2.57292	2.51397	2.68635	2.61483	2.46605	2.48324	2.554	2.5499	2.63967	2.55405	2.4724	2.52283	2.53065
1555547_at	1.96823	1.95189	1.92701	1.93848	1.90084	1.8771	1.94561	1.93505	1.94926	1.95232	1.9563	1.86269	1.94587	1.90867	1.91489	1.94256	1.94199	1.90467	1.91844	1.90981	1.9155	1.95487	2.12526	1.92242	1.98603	1.99539	1.94678	1.90358	1.90065	1.85778	1.89529	1.99071	1.98328	1.93079	1.95495	1.94795	1.97292	1.92485	2.05394	1.94714	1.94772	1.96299	1.94744	1.99779	1.96761	1.93688	1.85214	1.98152	1.98836
1555558_at	1.93291	1.98921	1.77833	1.92392	1.82941	1.83295	1.86679	1.84568	1.78378	1.76687	1.91683	1.82535	1.74229	1.85939	1.76957	1.80694	1.86123	1.77517	1.86082	1.94329	1.83156	1.9493	1.93108	1.79035	1.96425	1.81092	1.85811	1.81388	1.92515	1.88891	1.80149	1.99159	1.90669	1.76807	1.81852	1.77843	1.84482	1.84934	2.01078	1.81789	1.95376	1.78578	1.78472	1.93158	1.869	1.7793	1.92963	1.97668	1.93939
1555561_a_at	2.13683	2.2855	2.43241	2.26148	2.54728	2.0909	2.19622	2.51824	2.34723	2.31811	2.28218	2.10318	1.93856	2.50361	2.17274	2.18614	2.1294	2.20612	2.3426	2.47337	2.22942	2.34982	2.15537	2.25358	2.14512	2.11055	2.40911	2.36263	2.63753	2.21256	2.19384	2.22452	2.9248	2.39051	2.3337	2.09288	2.78498	2.17369	2.1547	2.53194	2.44096	2.71221	2.49813	2.4121	2.52762	2.38136	2.28517	2.1873	2.80128
1555562_a_at	2.21828	2.40174	2.384	2.39802	2.73174	2.25677	2.45738	2.65811	2.31396	2.47177	2.45405	2.41642	2.33041	2.43198	2.34355	2.37166	2.60101	2.50401	2.22585	2.60366	2.38485	2.79553	2.46408	2.487	2.357	2.15943	2.33229	2.33887	2.43701	2.53904	2.43194	2.52512	2.51052	2.27925	2.60595	2.47124	2.5109	2.30993	2.22558	2.35326	2.49189	2.66009	2.52899	2.32805	2.60018	2.25812	2.3329	2.36859	2.311
1555564_a_at	3.2655	3.11885	3.39376	3.27744	3.60904	3.24752	3.42035	3.31966	3.38408	3.55216	3.25511	3.38158	2.95356	3.41735	3.43361	3.07563	3.32869	3.23376	3.4341	3.45623	3.28863	3.39177	3.40803	3.23715	3.22444	2.87239	3.36296	3.42153	2.99216	3.4502	3.2656	3.33877	3.21933	3.3861	3.40047	2.8316	3.37805	3.12215	2.90947	3.36771	3.44699	3.45377	3.39187	3.19856	3.09799	3.3552	3.25617	3.4668	3.19742
1555568_at	2.25874	2.24606	2.30504	2.29759	2.41073	2.27146	2.33026	2.34421	2.21423	2.30582	2.30156	2.22298	2.28717	2.2306	2.23666	2.25227	2.2146	2.20315	2.25891	2.39439	2.27119	2.21853	2.30763	2.20158	2.26625	2.26062	2.27785	2.2604	2.31529	2.32013	2.25629	2.26008	2.32963	2.17981	2.30851	2.24762	2.29074	2.21175	2.29646	2.2553	2.30988	2.33743	2.28286	2.24845	2.29777	2.28708	2.32767	2.26941	2.2719
1555573_at	2.1381	2.00922	2.5333	2.53806	2.87917	2.17231	2.31702	2.43398	2.10719	2.34221	2.10294	2.41081	2.10838	2.6274	2.13461	2.02149	2.73002	2.04378	2.08076	2.19778	2.07625	2.81769	2.01895	2.21515	2.58464	2.43267	2.10492	2.14262	2.31511	2.57185	2.00076	2.15077	1.96369	2.01139	2.78465	2.18298	2.84618	1.98065	2.44112	2.23185	2.05166	2.02313	2.41511	2.34097	2.33012	2.06963	2.10886	2.26681	2.12146
1555578_at	1.91016	2.03478	2.00996	1.91904	1.98904	1.94737	2.05706	1.9914	1.92059	1.94199	1.90153	1.96536	1.88672	1.98484	1.96769	1.95593	1.95473	2.07474	1.94763	1.89891	1.91377	1.89954	1.9869	2.08993	1.92437	2.24201	1.8984	2.06844	1.97309	1.97621	1.93939	1.96623	1.94097	1.98257	2.00754	1.93099	2.40004	2.01055	1.96431	1.92649	1.88211	1.98929	2.32439	1.99159	2.04939	2.06146	2.00123	2.07685	2.07161
1555579_s_at	3.01019	3.19858	3.18807	3.11294	3.05348	3.22679	2.86625	3.1345	3.10673	2.92897	3.03951	3.17914	2.79773	3.18211	3.03764	2.53672	3.14772	3.24825	3.14553	2.95914	3.16411	3.03692	3.25502	3.24458	3.16063	3.25961	3.05151	3.18931	3.22781	3.16293	3.02121	3.11207	3.09139	3.17894	3.20304	3.03002	3.4273	3.18465	3.00832	3.11093	3.0138	3.1365	3.39259	3.17133	3.15083	3.25898	3.20286	3.24889	3.26538
1555580_at	2.36832	2.33865	2.24741	2.37099	2.2947	2.32186	2.4578	2.33166	2.28689	2.21536	2.31234	2.28308	2.20148	2.32982	2.27684	2.37091	2.39787	2.26931	2.22452	2.43732	2.31122	2.42742	2.6878	2.34888	2.47605	2.39253	2.299	2.24511	2.33099	2.40112	2.21558	2.38177	2.36417	2.25313	2.3193	2.27767	2.27767	2.31992	2.37838	2.24037	2.44628	2.31748	2.30179	2.37079	2.39787	2.29582	2.45656	2.31473	2.36473
1555595_at	2.16945	2.11585	2.13816	2.15162	2.15865	2.14106	2.18701	2.32091	2.28554	2.63692	2.20561	2.21589	2.20915	2.11123	2.22942	2.154	2.11421	2.20468	2.1705	2.21011	2.17775	2.25343	2.15667	2.22595	2.15995	2.10796	2.07215	2.16262	2.23809	2.31674	2.33238	2.2084	2.30024	2.12407	2.25581	2.20304	2.24285	2.03028	2.13358	2.20552	2.31216	2.45411	2.34118	2.15184	2.35512	2.10461	2.11163	2.16868	2.26666
1555600_s_at	2.75808	2.87424	2.72149	2.79527	3.24671	2.70255	2.90263	2.97934	2.7738	2.70172	2.74881	2.78023	2.84565	3.00194	2.73956	2.68137	2.84954	2.75045	2.9719	3.06261	2.7418	2.76162	2.65863	2.91472	2.64429	2.76155	2.83335	2.90225	2.79043	2.67817	2.71232	2.93085	2.83949	2.74438	2.7374	2.90352	2.69381	2.85439	2.66967	2.88267	2.89759	2.86748	2.78413	2.93919	2.6948	2.98953	2.80307	2.70585	2.75217
1555608_at	2.79016	2.72655	2.81804	2.78933	2.71983	2.88265	2.70481	2.79806	2.7723	2.8581	2.8319	2.83695	2.9111	2.7763	2.81944	2.79316	2.76009	2.7872	2.81468	2.76979	2.88283	2.79263	2.6639	2.76452	2.70579	2.8147	2.81746	2.77923	2.77218	2.73642	2.76363	2.75973	2.75689	2.87616	2.79847	2.84583	2.81916	2.8181	2.83352	2.77033	2.75218	2.80471	2.75982	2.73314	2.88721	2.84719	2.72534	2.72918	2.81666
1555611_s_at	2.56013	2.64752	2.73015	2.65879	3.02191	2.70545	2.71489	2.96975	2.79137	2.92976	2.70105	2.57777	2.83681	2.90409	2.76324	2.77775	2.64623	2.67525	2.82063	2.90672	2.62239	2.73264	2.62969	2.85	2.60167	2.64223	2.63914	2.72902	2.84795	2.47588	2.80717	2.85465	2.75815	2.71001	2.82433	2.77997	2.94763	2.6239	2.71189	2.75332	2.80215	2.90836	3.02771	2.59806	2.93727	2.8595	2.60462	2.73425	3.01239
1555612_s_at	2.87045	2.86843	2.93336	2.9342	2.8713	2.95198	2.92371	2.84169	2.90818	2.93168	2.86759	2.88902	2.88811	2.86885	2.8375	2.85974	2.8721	2.80885	2.85924	2.94303	2.90586	2.93917	3.03501	2.85547	3.00837	2.91946	2.82493	2.81495	2.90835	2.81923	2.80887	2.89804	2.9076	2.92657	2.82772	2.82044	2.88861	2.84453	2.88104	2.87381	2.86432	2.79844	2.85834	2.88185	2.95324	2.86843	2.9683	2.84233	2.86623
1555613_a_at	2.69365	2.73298	2.775	2.58301	2.71126	2.75871	2.57371	2.67581	2.72739	2.7078	2.86847	2.63253	2.7489	2.82419	2.73697	2.66722	2.6259	2.87955	2.71923	2.64206	2.69324	2.62897	2.61854	2.83949	2.6658	2.66659	2.57655	2.80819	2.65892	2.68888	2.78429	2.73613	2.72487	2.74746	2.62417	2.6819	2.7039	2.84108	2.55463	2.78772	2.52816	2.81846	2.77938	2.81526	2.74452	2.7201	2.67554	2.66469	2.6507
1555616_at	2.86711	2.75519	2.86231	2.92318	2.73615	2.83595	2.83538	2.71242	2.79102	2.87651	2.81373	2.86509	2.99464	2.77054	2.94989	2.8294	2.73513	2.77955	2.90989	2.84825	2.90425	2.75195	3.07029	2.78393	2.97696	2.8728	2.9505	2.79314	2.78713	2.78662	2.83903	2.71161	2.7723	2.87207	2.72292	2.96887	2.78399	2.71919	3.00365	2.85707	2.76616	2.68913	2.75299	2.77459	2.90213	2.91439	2.80283	2.92899	2.80491
1555617_x_at	2.81086	2.79112	2.7981	2.83313	2.74493	2.7867	2.84993	2.63999	2.77411	2.8568	2.7479	2.86862	2.90189	2.74048	2.88606	2.82802	2.74197	2.6794	2.84637	2.81429	2.83371	2.73486	3.03647	2.68909	2.80842	2.84858	2.89329	2.7946	2.77442	2.69402	2.78361	2.63798	2.72944	2.80807	2.73719	2.90229	2.76395	2.71871	2.9616	2.82974	2.74403	2.68392	2.68767	2.74528	2.81945	2.8606	2.76217	2.83769	2.77044
1555618_s_at	3.14775	3.0753	3.31272	3.36382	3.26786	3.18931	3.19898	3.42845	3.26039	3.30206	3.11111	3.0837	3.24917	3.3157	3.17883	3.23008	3.186	3.1679	3.1932	3.26054	3.20877	3.17703	3.07607	3.19662	3.04927	3.0863	3.17395	3.23011	3.33824	3.15499	3.33285	3.25647	3.33914	3.29307	3.24484	3.10105	3.31042	3.14416	3.08851	3.31215	3.3095	3.30006	3.31389	3.21825	3.22706	3.2702	3.17056	3.12774	3.34424
1555624_a_at	2.39307	2.42595	2.42032	2.40894	2.34049	2.42821	2.46545	2.3931	2.40421	2.41117	2.40469	2.46548	2.52774	2.39439	2.39321	2.48121	2.49532	2.41573	2.43775	2.40688	2.42669	2.40309	2.46626	2.40908	2.39809	2.44832	2.43412	2.36611	2.43234	2.43048	2.34161	2.49609	2.4153	2.39051	2.38162	2.44427	2.42738	2.49146	2.40551	2.35489	2.41833	2.50335	2.38393	2.44007	2.36897	2.37422	2.39183	2.38978	2.44262
1555627_s_at	2.45515	2.51646	2.37714	2.45706	2.38939	2.42843	2.47876	2.45241	2.41032	2.34359	2.51635	2.39935	2.48356	2.47825	2.42881	2.47336	2.42578	2.40929	2.44679	2.5292	2.48076	2.50299	2.62395	2.48746	2.57997	2.49386	2.49166	2.41806	2.48052	2.38064	2.44386	2.45572	2.51969	2.48526	2.46289	2.44011	2.42421	2.43465	2.48572	2.40767	2.58784	2.5153	2.45517	2.52667	2.50189	2.54296	2.54358	2.52775	2.49906
1555630_a_at	3.46432	3.47095	3.49909	3.3947	3.53368	3.45262	3.43931	3.3971	3.52571	3.44265	3.57474	3.48411	3.35999	3.50762	3.4717	3.47988	3.43978	3.37211	3.52613	3.4933	3.4868	3.45636	3.46503	3.43465	3.58814	3.48615	3.39919	3.48568	3.45296	3.5455	3.40211	3.50762	3.36981	3.42941	3.48005	3.40743	3.46988	3.50773	3.53698	3.48768	3.41955	3.2948	3.49339	3.4227	3.43984	3.55536	3.49578	3.5237	3.47532
1555632_at	2.83315	2.83298	2.93515	2.8669	2.75952	2.9105	2.83318	2.78244	2.85556	2.88804	2.8282	2.83658	2.87574	2.80564	2.9547	2.88977	2.81637	2.83946	2.92151	2.8561	2.86224	2.85314	2.82406	2.84185	2.80694	2.80342	2.87355	2.84112	2.79401	2.77434	2.84132	2.76151	2.82894	2.89154	2.83907	2.89553	2.87844	2.82382	2.84243	2.8742	2.8397	2.80412	2.81178	2.92478	2.889	2.93515	2.75947	2.84622	2.77094
1555638_a_at	2.64833	2.93844	2.88743	2.76032	2.83862	2.77836	2.7248	2.92317	2.72695	2.79277	2.92863	2.73732	2.86703	2.93261	2.79556	2.71721	2.80504	3.06783	2.76731	2.90747	2.78295	2.82536	2.80536	2.95942	2.75574	2.54981	2.7271	2.81026	2.70704	2.89981	2.87343	2.9556	2.98842	2.85526	2.73029	2.5952	2.90939	2.7198	2.61006	2.84741	2.76315	2.92107	2.98197	2.89828	2.93029	2.69295	2.83318	2.58671	2.665
1555666_at	2.34392	2.35782	2.27389	2.34564	2.21445	2.32831	2.36747	2.27067	2.4107	2.2804	2.3984	2.30587	2.31804	2.23466	2.26008	2.33878	2.34933	2.221	2.27134	2.36481	2.33204	2.36747	2.45347	2.27894	2.40039	2.34008	2.3335	2.28436	2.3392	2.37099	2.24625	2.33731	2.3872	2.30691	2.2834	2.27718	2.37415	2.33366	2.38122	2.28191	2.35709	2.47867	2.30509	2.36335	2.33166	2.32057	2.30482	2.3227	2.32479
1555678_at	2.46829	2.45945	2.43204	2.45994	2.45245	2.49304	2.44797	2.42904	2.4756	2.47843	2.56042	2.4391	2.51209	2.48909	2.55522	2.52349	2.53208	2.4076	2.41346	2.51566	2.48665	2.44901	2.60751	2.44877	2.49846	2.38489	2.40737	2.47225	2.53107	2.54309	2.48579	2.54936	2.50898	2.50449	2.46792	2.42045	2.5006	2.44123	2.55349	2.47222	2.47817	2.42489	2.43408	2.5258	2.48873	2.40004	2.50181	2.51425	2.52174
1555679_a_at	2.91635	2.95902	2.92149	2.84544	2.99202	2.91732	2.84741	2.81332	3.01453	2.69099	2.91841	2.87692	2.7269	2.83698	2.88719	3.10538	2.8564	2.85492	2.9	3.02277	2.95601	3.00631	2.84862	2.95459	2.80757	2.82169	2.94463	2.88146	3.43818	2.92805	2.83676	2.84899	2.88217	2.94923	2.96784	2.78214	3.32749	2.77114	2.84664	3.04708	2.90648	3.02151	2.96597	2.87683	2.92933	2.99415	2.91353	2.73436	2.8481
1555680_a_at	2.79444	2.80397	2.8278	2.85556	2.75925	2.81203	2.79226	2.77194	2.83238	2.82811	2.77228	2.74575	2.86962	2.83949	2.82048	2.79309	2.76327	2.8004	2.83052	2.82107	2.81176	2.85989	2.64422	2.86144	2.84891	2.83574	2.87691	2.79624	2.78682	2.77867	2.79837	2.80196	2.80324	2.85327	2.79828	2.81296	2.8047	2.80278	2.92499	2.84063	2.82482	2.75092	2.81305	2.80846	2.86288	2.84197	2.77403	2.74632	2.76671
1555691_a_at	2.77299	2.87807	2.82325	2.87445	2.83438	2.85912	2.83015	2.80392	2.76941	2.82239	2.89798	2.79146	2.82856	2.91319	2.84367	2.8066	2.8055	2.87179	2.80163	2.79014	2.85035	2.79715	2.77836	2.84581	2.80844	2.76169	2.81384	2.82061	2.79631	2.87982	2.84567	2.82682	2.88057	2.85636	2.75778	2.85678	2.80011	2.9065	2.77794	2.82044	2.77712	2.84246	2.88532	2.82043	2.79635	2.79899	2.79884	2.7711	2.79675
1555694_a_at	2.6033	2.63887	2.67916	2.67151	2.67245	2.74783	2.55057	2.65243	2.71621	2.76653	2.67954	2.67744	2.79493	2.68635	2.72435	2.73087	2.63712	2.6825	2.74458	2.65038	2.66932	2.64634	2.65106	2.71431	2.64871	2.67988	2.59709	2.73983	2.68099	2.6703	2.74219	2.62279	2.62072	2.7491	2.61773	2.72099	2.69812	2.63431	2.66412	2.69917	2.59304	2.90229	2.68487	2.62555	2.7764	2.74215	2.58621	2.6731	2.66366
1555704_at	2.76248	2.79208	2.69301	2.80251	2.685	2.67633	2.76646	2.68188	2.71587	2.65405	2.80573	2.68926	2.7679	2.68504	2.70612	2.81198	2.79849	2.65765	2.64199	2.8496	2.76199	2.72275	2.93715	2.70534	2.83436	2.70817	2.76564	2.68802	2.79964	2.75339	2.68469	2.76996	2.77963	2.71935	2.71334	2.68737	2.70926	2.75417	2.81567	2.71469	2.73766	2.70292	2.65448	2.81658	2.79751	2.65777	2.80936	2.75633	2.73742
1555705_a_at	3.31264	3.36488	3.30957	3.16419	3.28633	3.32598	3.14798	3.21173	3.31086	3.2656	3.24926	3.23124	3.2132	3.3686	3.20925	3.13281	3.33236	3.34487	3.26655	3.26661	3.21723	3.23969	3.31974	3.38062	3.2441	3.15395	3.18377	3.36599	3.21314	3.36927	3.29428	3.28715	3.31089	3.36149	3.16562	3.20362	3.25079	3.38845	3.15237	3.28435	3.2319	3.27071	3.25948	3.36554	3.29776	3.24687	3.39896	3.1455	3.20205
1555719_a_at	2.42609	2.42641	2.47482	2.49694	2.76863	2.50335	2.76334	2.41067	2.4887	2.57358	2.47554	2.45251	2.54166	2.66301	2.5436	2.32487	2.54415	2.39417	2.76511	2.46701	2.44832	2.77517	2.55959	2.47798	2.71488	2.42275	2.6163	2.32346	2.47831	2.51715	2.44163	2.71453	2.43313	2.40734	2.65368	2.6399	2.21252	2.36852	2.82263	2.41693	2.50687	2.38712	2.51676	2.56304	2.44139	2.58068	2.4397	2.68681	2.59727
1555723_at	2.5201	2.30653	2.41708	2.27491	2.40414	2.24344	2.38428	2.42533	2.26527	2.23798	2.33595	2.30847	2.26984	2.39661	2.26572	2.29138	2.31822	2.29526	2.36188	2.28191	2.18154	2.29355	2.37263	2.30831	2.25822	2.43633	2.28587	2.22095	2.24746	2.38953	2.31045	2.4292	2.32633	2.25883	2.25334	2.27471	2.29397	2.31736	2.25546	2.30582	2.33485	2.21595	2.25541	2.38674	2.2715	2.25785	2.36039	2.44624	2.2775
1555724_s_at	3.38462	3.63495	3.56661	3.23606	3.1185	3.58677	3.26159	3.46666	3.39742	3.45442	3.29124	3.38211	3.71302	3.63495	3.53508	3.25202	3.53532	3.4287	3.35392	3.46855	3.55674	3.22309	3.37356	3.63233	3.66077	3.26735	3.38398	3.6516	3.34799	3.61946	3.72672	3.4748	3.54198	3.66896	3.39558	3.30786	3.45439	3.63806	3.36284	3.60443	3.31361	3.61654	3.5746	3.66678	3.3157	3.49495	3.6411	3.28157	3.28851
1555727_at	2.07184	2.07343	2.04812	2.23759	2.08036	2.06584	2.08029	2.03891	2.17264	2.0972	2.16218	2.08316	2.07697	2.1187	2.05918	2.07067	2.16755	2.12697	2.11611	2.0744	2.10455	2.1465	2.17023	2.15184	2.06075	2.08267	2.13346	2.07622	2.15111	2.25462	2.17706	2.13599	2.07957	2.14524	2.08602	2.11415	2.09111	2.22038	2.01714	2.16918	2.08478	2.05344	2.11846	2.18672	2.13618	2.07975	2.12401	2.06383	2.11317
1555728_a_at	2.76771	3.19798	3.24046	2.96548	2.94451	2.95785	2.9609	3.10318	3.0051	2.92431	3.19171	3.01108	2.96188	3.11682	2.93001	2.94847	3.1247	3.18417	3.03108	3.19748	3.10109	3.1846	3.08532	3.24426	3.0345	2.65059	2.78793	3.12623	2.78673	3.12822	3.14878	3.1719	3.351	3.12954	2.93834	2.92657	3.10318	3.00868	2.68862	3.04959	3.20791	3.07348	3.21828	3.2511	3.0761	3.03286	3.10544	2.73167	3.03096
1555733_s_at	2.2398	2.24878	2.39644	2.33978	2.95716	2.16106	2.40541	2.53831	2.44421	2.52995	2.20392	2.17142	2.4097	2.17461	2.38562	2.11385	2.54874	2.26488	2.2961	2.62366	2.3719	2.24015	2.19117	2.31295	2.213	2.03629	2.34225	2.32876	2.37805	2.3801	2.29252	2.47677	2.58274	2.23356	2.34543	2.7614	2.82917	2.11509	2.23198	2.34152	2.36731	2.63603	2.7236	2.22917	2.49442	2.31075	2.15218	2.46034	2.25317
1555735_a_at	3.11167	3.01416	3.13295	3.00322	3.06742	3.09942	3.1291	3.241	3.16485	3.17017	3.1744	3.10211	3.1387	3.25202	3.19262	3.19401	3.10247	3.09011	3.19737	3.23491	3.1306	3.21028	3.01781	3.1844	3.05681	3.11048	3.12121	3.16055	3.11223	2.98514	3.25413	3.11741	3.17548	3.09921	3.19201	3.18826	3.15001	3.12621	3.14362	3.01257	3.11995	3.07266	3.11852	3.08737	3.11399	3.14303	3.12004	3.18706	3.15863
1555736_a_at	3.32507	3.29064	3.33997	3.24203	3.20392	3.31828	3.35648	3.38937	3.30054	3.27546	3.27063	3.12689	3.12795	3.34061	3.40448	3.19825	3.20718	3.27106	3.31978	3.29003	3.1865	3.32734	3.24088	3.23825	3.30467	3.20609	3.14083	3.29374	3.31298	3.15948	3.31332	3.31982	3.31229	3.2548	3.29891	3.314	3.29672	3.34175	3.34002	3.38472	3.37031	3.24978	3.27428	3.27581	3.16001	3.23861	3.13155	3.3113	3.3027
1555740_a_at	2.60386	2.58143	2.64911	2.6259	2.61544	2.64094	2.57493	2.57287	2.63064	2.65612	2.573	2.63982	2.63729	2.54261	2.74259	2.62744	2.55743	2.639	2.66726	2.61551	2.62758	2.62574	2.52899	2.59914	2.63718	2.57779	2.63889	2.62626	2.63958	2.64512	2.6393	2.59092	2.53675	2.67698	2.60708	2.67486	2.5859	2.60357	2.72771	2.67385	2.64015	2.65079	2.57476	2.60546	2.67349	2.65476	2.61427	2.67362	2.61753
1555742_at	3.06806	3.04062	3.05323	3.0064	2.89463	3.05985	3.02903	2.9622	3.04343	3.0293	3.01981	3.03862	3.11507	2.98775	3.10404	3.10341	2.97867	3.01036	3.04606	3.00285	3.07663	3.02382	3.04576	3.03723	3.07703	3.02569	3.07452	3.02351	3.01458	2.978	3.0694	2.98944	3.0686	3.07826	3.00045	3.07475	3.02905	3.02331	3.12009	3.05163	3.07036	2.98611	2.97354	3.04277	3.05127	3.10663	3.00565	3.09232	3.03985
1555745_a_at	2.45764	3.22644	3.08098	2.28431	2.95016	2.93749	3.01104	2.85612	2.80682	2.61696	2.19237	2.67366	2.82877	3.39465	2.75931	2.50943	2.98994	3.39742	2.68918	2.39484	2.56235	3.04952	2.37161	3.2456	2.92768	2.32928	2.29486	3.16896	2.72787	3.08604	2.5208	3.38062	3.38744	3.1786	2.9346	2.60658	3.0113	2.63969	2.11191	3.2212	3.29776	3.09099	3.22878	2.68071	3.0132	2.97851	2.91807	2.83843	2.42417
1555748_x_at	2.68524	2.69053	2.55512	2.70417	2.59365	2.59205	2.7144	2.60973	2.50864	2.59325	2.68124	2.64321	2.5434	2.6342	2.51942	2.68458	2.68112	2.48215	2.55092	2.78333	2.66701	2.69168	2.92166	2.63168	2.76987	2.67091	2.624	2.56516	2.73063	2.70259	2.52253	2.66133	2.74171	2.56618	2.6459	2.61219	2.57989	2.67284	2.65263	2.58452	2.77203	2.59877	2.55364	2.69197	2.69087	2.55057	2.72344	2.69735	2.70741
1555749_at	2.11421	2.10289	2.07971	2.11264	2.31689	2.04672	2.28971	2.18624	2.03109	2.31006	2.16208	2.15027	2.15316	2.16114	2.25305	2.07325	2.12171	2.15178	2.24615	2.19094	2.15327	2.15246	2.19906	2.14469	2.0913	2.00658	2.14343	2.13705	2.15099	2.13688	2.159	2.20236	2.08361	2.10598	2.2122	2.23922	2.44251	2.11072	2.1311	2.1478	2.14244	2.14524	2.18438	2.17797	2.24318	2.23828	2.02524	2.13922	2.25069
1555753_x_at	2.65206	2.8045	2.55241	2.58797	2.46848	2.70376	2.60853	2.63101	2.60019	2.51927	2.62495	2.62425	2.73786	2.65376	2.60073	2.74597	2.63304	2.57661	2.62045	2.6634	2.63327	2.63447	2.68137	2.69815	2.67798	2.58641	2.67284	2.67666	2.58482	2.78624	2.54029	2.64603	2.62116	2.61431	2.54968	2.6497	2.58718	2.65692	2.79887	2.58927	2.58738	2.66259	2.58902	2.93354	2.69507	2.57447	2.70941	2.60462	2.61213
1555754_s_at	2.89254	2.8959	2.78336	2.9682	2.85703	2.81411	2.99655	2.79783	2.78631	2.86218	2.81864	2.85494	2.87365	2.87173	2.80408	2.90177	2.79771	2.76288	2.81384	2.89798	2.88071	2.9555	3.10224	2.83081	3.02919	2.84499	2.87809	2.80756	2.84351	2.81417	2.78016	2.86205	2.90552	2.81669	2.84322	2.81491	2.83587	2.79236	3.00175	2.85794	2.92412	2.82109	2.83112	2.90548	2.97154	2.87491	2.93143	2.94541	2.88391
1555756_a_at	2.54789	2.90652	2.91322	2.55774	2.77594	2.65687	2.9138	2.88374	2.62563	2.82608	2.83828	2.41994	2.64163	2.9336	2.71057	2.45545	2.73434	3.03411	2.62451	2.90637	2.74187	2.88426	2.76607	2.98159	2.7139	2.23636	2.44476	2.94637	2.31674	2.92503	2.97841	3.08338	3.02642	2.72067	2.68206	2.64954	3.00468	2.6785	2.54821	2.93411	2.75147	3.0865	3.01362	2.90019	3.01794	2.58575	2.77967	2.45579	2.53381
1555758_a_at	3.09802	3.39203	3.22995	3.44458	3.14051	3.0082	3.13506	3.22122	3.35586	3.12772	3.39933	3.28684	3.15024	3.13452	3.31343	3.24618	3.16818	3.14119	3.11733	3.3602	3.21929	3.02674	3.11265	3.12547	2.79881	3.07044	3.26617	3.18737	3.15803	3.17631	3.25985	3.26962	3.29975	3.16231	3.30054	3.24487	3.0973	3.18012	2.94239	3.22711	3.25172	3.47018	3.20716	3.18093	2.92519	3.08744	3.13276	3.12798	3.35121
1555759_a_at	3.12738	3.34058	3.32143	3.11228	3.22546	3.23652	3.16541	3.19461	3.17794	3.19236	3.30112	3.06489	3.22203	3.47487	3.22289	3.11958	3.08687	3.47003	3.27034	3.30552	3.21973	3.16358	3.17885	3.30572	3.20043	3.01783	3.16915	3.33083	3.0263	3.29887	3.27387	3.48252	3.32507	3.30112	3.09437	3.17852	3.23816	3.28239	3.12967	3.27447	3.23029	3.25148	3.30023	3.33689	3.33232	3.19404	3.21	3.15494	3.14895
1555760_a_at	3.18872	3.16154	3.29851	3.29808	3.22262	3.25164	3.18291	3.2769	3.25166	3.27648	3.2767	3.24517	3.3256	3.18851	3.30653	3.2839	3.29744	3.179	3.26427	3.24258	3.26159	3.24995	3.22714	3.14414	3.10241	3.28653	3.24451	3.19501	3.29769	3.2564	3.28936	3.26048	3.20336	3.27939	3.22777	3.24852	3.25835	3.20535	3.08648	3.27299	3.20982	3.27381	3.21706	3.17728	3.18655	3.25314	3.1663	3.17529	3.25822
1555763_x_at	2.90833	2.94853	2.87227	2.96899	2.80427	2.83831	2.79877	2.83233	2.85884	2.82213	2.92614	2.79122	2.86344	2.8043	2.83629	3.00531	2.79038	2.84371	2.79144	2.8494	2.7721	2.87544	2.87577	2.75783	2.86865	2.88357	2.97086	2.81732	2.86917	2.87537	2.81372	2.81176	2.86926	2.81482	2.84075	2.81697	2.89452	2.84281	2.93674	2.85329	2.85642	2.79296	2.83811	2.83735	2.8615	2.80391	2.8644	2.8662	2.85824
1555765_a_at	2.73396	2.7515	3.13418	2.71517	2.90911	2.8136	2.76146	2.73976	2.70015	2.80418	2.72652	2.72647	2.73983	2.72076	2.74824	2.77942	2.71818	2.72231	2.76182	2.75198	2.72716	2.75274	2.76495	2.82788	2.9683	2.70561	2.77394	2.72925	2.73041	2.75964	2.72674	2.74159	3.34305	2.74804	2.75212	2.68425	2.73203	2.73558	2.76091	2.75949	2.81499	2.70319	3.38865	2.74854	2.81433	2.73568	2.78542	2.75796	2.77849
1555772_a_at	2.38162	2.48629	2.76656	2.60672	2.5614	2.46554	2.36019	2.8771	2.75432	2.43655	2.59496	2.3033	2.3779	2.58736	2.47331	2.83604	2.7901	2.62359	2.35622	2.64244	2.32543	2.09934	2.12296	2.30988	1.97886	2.63952	2.83593	2.61186	2.67006	2.54501	2.68607	2.66267	2.65523	2.4772	2.58924	2.61632	2.70811	2.7055	2.1841	2.45234	2.31405	2.66668	2.50887	2.35904	2.11684	2.44153	2.4724	2.28912	2.78248
1555778_a_at	2.09657	3.50408	3.5047	2.24655	2.71235	2.16274	2.23246	2.53268	3.45988	2.89787	3.25671	2.65036	2.64981	3.32335	2.18796	2.37725	3.26727	3.30708	2.78201	2.29282	3.4856	2.33225	2.57452	3.55241	3.05472	2.44504	2.36934	3.24278	2.49264	3.44884	3.28368	3.36474	3.47669	3.444	2.17431	2.18141	3.44439	3.21338	2.25499	2.59165	2.27048	3.27364	2.85778	3.31445	2.15473	3.00408	3.43191	1.94355	2.54176
1555780_a_at	3.43483	3.4287	3.43645	3.46395	3.57609	3.44587	3.52214	3.38047	3.44987	3.5109	3.39298	3.39199	3.52105	3.39643	3.44298	3.44663	3.4296	3.41989	3.46855	3.50425	3.33735	3.34258	3.45747	3.43942	3.36037	3.32974	3.40686	3.38158	3.4406	3.3935	3.53891	3.32719	3.39087	3.4333	3.47724	3.44153	3.4217	3.33118	3.33753	3.51352	3.48761	3.53016	3.47463	3.47065	3.48136	3.3791	3.33505	3.36358	3.44097
1555781_at	3.03053	2.95146	2.84124	2.98567	2.77218	2.90069	2.8061	2.91684	2.93101	2.81729	2.92374	2.92137	2.89306	2.86019	2.91408	2.99433	2.88719	2.80452	2.84276	2.77525	2.8066	2.84681	2.87394	2.85524	2.76079	3.06068	2.71937	2.85362	2.88203	2.94887	2.92323	2.88916	3.02656	2.80039	2.82714	2.88815	2.80318	2.90241	2.75082	2.85891	2.86507	2.85257	2.85354	2.81486	2.77181	2.7792	2.77225	2.73165	3.00434
1555783_x_at	3.07348	2.94415	2.92265	3.00434	2.82962	2.97026	2.87987	2.96012	2.954	2.85388	2.98575	2.96298	2.96677	2.90895	2.9691	3.02284	2.89379	2.84162	2.89685	2.91543	2.82561	2.86978	2.96098	2.88175	2.85614	3.0519	2.84762	2.92751	2.91545	2.98775	2.97703	2.92352	3.02591	2.9085	2.89999	2.95449	2.84778	2.93439	2.78264	2.92559	2.88727	2.87784	2.8834	2.87397	2.91942	2.87247	2.82844	2.80896	3.07809
1555784_s_at	2.87921	2.83951	3.06635	2.90837	3.23389	3.02493	3.10483	3.08001	2.93979	3.08098	2.95305	2.80735	3.22509	3.05853	3.11464	3.05153	2.88278	3.04338	3.02305	3.06761	3.00722	2.94614	2.78496	3.02289	2.83081	2.86682	2.85559	2.98422	2.84648	2.82521	3.11319	2.99348	3.08847	3.02339	3.07801	3.05615	3.06033	2.87227	2.80011	3.08782	3.09379	3.06559	3.1475	2.98916	3.20985	2.93593	2.85824	3.03	3.1159
1555785_a_at	2.75227	2.64323	2.45185	2.16764	2.6066	2.16316	2.50867	2.69937	2.6572	2.43825	2.55282	2.35362	2.44702	2.5441	2.57317	2.36252	2.42093	2.47975	2.53359	2.78613	2.36716	2.41185	2.38386	2.45366	2.21579	2.35824	2.379	2.32999	2.49593	2.5962	2.59483	2.59281	2.61588	2.42172	2.54107	2.48178	2.65036	2.21515	2.32107	2.49166	2.61386	2.6734	2.50997	2.30899	2.53436	2.41367	2.37048	2.31054	2.26837
1555786_s_at	3.31526	3.36493	3.31313	3.35695	3.30654	3.30978	3.35778	3.26437	3.28461	3.20868	3.24417	3.26203	3.33857	3.32677	3.32019	3.38428	3.27824	3.28217	3.23536	3.3088	3.29157	3.37999	3.40036	3.22644	3.42906	3.31343	3.44684	3.22922	3.26092	3.21916	3.2463	3.26699	3.29459	3.3207	3.28754	3.31187	3.2986	3.26252	3.57726	3.30389	3.31441	3.21157	3.35269	3.3822	3.41035	3.26412	3.39292	3.34467	3.28814
1555789_s_at	3.13062	3.1518	3.23448	3.13215	3.15502	3.11176	3.16904	3.20238	3.18131	3.14312	3.14198	3.06576	3.16927	3.25295	3.20542	3.19001	3.17373	3.17116	3.21365	3.17532	3.16503	3.16938	3.16947	3.17728	3.07021	3.1495	3.14721	3.17693	3.31368	3.09344	3.19562	3.50781	3.1233	3.2186	3.19059	3.26812	3.2356	3.2677	3.08376	3.20092	3.20268	3.22688	3.14796	3.10098	3.1072	3.27549	3.14906	3.20163	3.16762
1555790_a_at	3.43856	3.29863	3.30463	3.23954	3.3659	3.22619	3.11796	3.29396	3.32567	3.35429	3.30051	3.18942	3.21658	3.26488	3.29647	3.50931	3.17942	3.20881	3.3227	3.30756	3.28608	3.24273	3.25256	3.20985	3.36462	3.25537	3.24472	3.31628	3.22965	3.27067	3.38062	3.30416	3.16762	3.27612	3.27946	3.17717	3.16597	3.30206	3.35786	3.24354	3.26268	3.1776	3.29572	3.33514	3.31118	3.16223	3.15427	3.29758	3.35225
1555793_a_at	3.09079	3.05715	3.06841	3.09208	2.91896	2.99806	2.92842	3.08181	2.95347	3.06316	3.00059	3.12764	3.10122	3.25898	2.99048	3.19915	3.33512	3.06906	2.96829	3.05276	2.9798	3.03273	3.0498	3.04985	3.03718	3.08669	3.18115	3.09004	3.0311	3.04258	3.06783	3.04007	3.04017	3.06773	3.03736	3.08376	2.99373	3.35872	3.07496	2.94652	2.94751	3.13714	3.05311	3.23633	2.90249	3.06132	2.95909	2.97602	2.96994
1555797_a_at	3.14756	3.1911	3.29014	3.33354	3.40119	3.2752	3.35007	3.3717	3.346	3.19467	3.27177	3.29007	3.21304	3.34859	3.26301	3.19636	3.23256	3.21144	3.24493	3.35816	3.31038	3.34264	3.24776	3.30169	3.18227	3.10808	3.22057	3.25195	3.31215	3.32194	3.39953	3.33354	3.37958	3.32347	3.27302	3.25127	3.32487	3.14981	2.99695	3.37206	3.42501	3.43342	3.34118	3.21854	3.30756	3.35307	3.24798	3.27984	3.33936
1555800_at	2.15498	2.216	2.25896	2.5163	2.24379	2.4389	2.27415	2.26243	2.25516	2.39691	2.2473	2.55275	2.32659	2.22541	2.46076	2.25732	2.25619	2.27433	2.43468	2.22531	2.28614	2.18062	2.28785	2.25625	2.33099	2.16682	2.29114	2.22621	2.68806	2.2223	2.33184	2.26988	2.44129	2.37771	2.35429	2.33179	2.17284	2.2738	2.1547	2.2418	2.54878	2.54068	2.24375	2.24072	2.12957	2.23764	2.2342	2.24232	2.45484
1555801_s_at	2.09445	2.06672	2.01551	2.36807	2.0749	2.23671	2.10029	2.13355	1.98394	2.25673	2.05413	2.47535	2.06877	2.08746	2.11722	2.01161	2.08043	2.00031	2.04804	2.01506	2.0426	1.98707	2.06101	2.04945	2.17524	2.01277	1.92023	2.06063	2.61187	2.05062	2.0426	2.00667	2.22869	2.03636	2.15643	2.07325	1.98188	1.93726	1.93839	1.99803	2.43248	2.49307	2.04487	1.99604	1.97717	1.97097	2.05035	2.04336	2.24501
1555812_a_at	3.17888	3.42105	3.34822	3.13877	3.37704	3.30593	3.27571	3.22613	3.2739	3.32241	3.40437	3.29943	3.25576	3.36558	3.21765	3.11672	3.2512	3.45905	3.15197	3.30884	3.31677	3.26578	3.30634	3.41307	3.25342	3.00034	3.13184	3.37434	3.08824	3.39416	3.31929	3.36702	3.47494	3.36309	3.18582	3.0462	3.31857	3.35499	3.09219	3.40766	3.32734	3.37503	3.40905	3.40047	3.43528	3.2056	3.35401	3.04173	3.18214
1555814_a_at	3.29804	3.45675	3.54817	3.63568	3.53178	3.46826	3.56553	3.60523	3.55204	3.58329	3.53858	3.55453	3.43253	3.56623	3.53147	3.50847	3.47184	3.46545	3.50543	3.61776	3.55228	3.58237	3.48544	3.5758	3.53565	3.24729	3.51571	3.54651	3.54209	3.58378	3.57213	3.51245	3.63324	3.49946	3.53565	3.50329	3.61572	3.42511	3.4963	3.46581	3.57157	3.55144	3.57213	3.4873	3.55271	3.51813	3.52409	3.52249	3.57386
1555815_a_at	2.96591	3.02558	3.21396	3.01693	3.1621	3.04228	3.16827	3.10708	3.12167	3.02644	3.10303	3.03864	3.10544	3.01656	3.01746	2.9742	3.01654	3.05351	3.08664	3.07573	3.07988	3.0799	3.12753	3.0976	3.05369	2.95031	3.0814	3.09398	3.04507	3.01804	3.06501	3.09706	3.08857	3.05746	3.08882	3.13879	3.08737	3.00036	3.08501	3.07243	3.11276	3.09841	3.13206	3.05966	3.07866	3.05551	3.01139	3.07158	3.02676
1555816_at	1.81376	1.84138	1.82349	1.8318	1.7767	1.85468	1.81541	1.82827	1.86341	2.42258	1.82102	1.95955	1.96237	1.85152	1.8773	1.846	1.78269	1.86703	2.1418	1.92334	2.08267	1.87003	2.02298	1.94346	2.03305	1.88301	1.85895	1.96992	1.86071	2.01331	1.93158	1.93972	1.79794	1.82954	2.43923	1.86959	1.78906	1.82676	1.96597	1.83611	1.94275	1.93624	1.87353	1.97579	2.19271	1.83459	1.88005	1.9331	1.77957
1555817_s_at	1.91933	1.95835	1.94068	1.94097	2.00886	2.02656	1.94208	2.01209	2.081	2.74975	1.9988	2.25218	2.15527	1.9035	2.18714	2.0415	1.92847	1.99557	2.50398	2.32333	2.32111	2.06604	1.9942	2.33878	2.45608	1.9897	2.06383	2.31135	2.05884	2.39972	2.41625	1.98912	1.97917	2.11635	2.96887	2.10347	1.92749	1.90787	2.40473	2.09765	2.26453	2.20287	1.97055	2.32471	2.46569	1.99151	2.17345	2.12832	1.96769
1555821_a_at	2.58682	2.50797	2.63779	2.5659	2.64552	2.5634	2.69101	2.76032	2.61872	2.68196	2.59425	2.44847	2.62111	2.73755	2.62847	2.65507	2.47465	2.84778	2.64584	2.5053	2.58274	2.56106	2.46194	2.65403	2.41748	2.60372	2.48201	2.73872	2.6669	2.57367	2.74693	2.79088	2.58098	2.59873	2.74812	2.59849	2.84411	2.60023	2.6184	2.78109	2.6926	2.69446	2.67819	2.5857	2.62531	2.68833	2.53142	2.65763	2.73506
1555826_at	3.02394	3.06751	2.77307	3.0686	2.87172	2.78485	2.85301	3.19578	2.95667	2.78487	2.78856	2.84054	2.87513	2.9105	2.8196	3.14974	3.047	2.80811	2.81549	3.06557	2.88328	2.91886	2.88061	2.7423	2.8477	2.95092	3.23701	2.77574	2.88394	3.08555	2.8656	2.838	2.88784	2.90789	2.84806	2.78234	2.76861	2.88402	2.71261	2.79069	2.87202	2.87041	2.9544	2.94567	2.77577	2.79644	2.89089	2.89634	2.89416
1555827_at	2.68003	2.55082	2.76244	2.6115	2.83494	2.51625	2.88891	2.83679	2.59218	2.68232	2.8201	2.81848	2.8223	2.75655	2.85045	2.65216	2.77294	2.98392	2.79453	2.82239	2.88714	2.70167	2.79915	2.77404	2.83164	2.70462	2.6876	2.8078	2.5938	2.83296	2.74371	2.84795	2.72727	2.80286	3.01073	2.72673	2.95968	2.50304	2.6187	2.73953	2.83619	2.81488	2.85869	2.74874	2.88625	2.88345	2.75551	2.67832	2.96052
1555829_at	2.79925	2.67407	2.81287	2.99122	3.13303	2.8055	3.17505	2.91882	2.94895	3.09031	2.82807	2.80368	2.94217	2.74466	3.06836	2.86507	2.56674	2.78348	2.91931	3.09006	2.70269	2.7529	2.86104	2.99237	2.6835	2.49986	2.68352	2.80122	2.81635	2.96104	3.04625	2.6235	3.09415	2.94299	3.08608	2.90641	2.8437	2.5649	2.83688	3.10556	3.0613	3.1809	3.04189	2.60533	3.28997	2.70716	2.47133	2.97301	2.84514
1555831_s_at	3.29333	3.25026	3.2381	3.27326	3.37009	3.33829	3.29255	3.39938	3.34718	3.39902	3.25298	3.25157	3.3736	3.34675	3.34167	3.28619	3.26457	3.33622	3.314	3.35536	3.25959	3.37039	3.23118	3.29726	3.28217	3.45954	3.32389	3.4575	3.47438	3.21076	3.3941	3.33969	3.18136	3.34891	3.3858	3.36034	3.37022	3.25292	3.28715	3.33753	3.31913	3.43223	3.35315	3.26617	3.47424	3.31187	3.31782	3.35121	3.35212
1555832_s_at	3.54069	3.51843	3.45574	3.38186	3.34587	3.4681	3.47896	3.43918	3.31978	3.32496	3.38531	3.3342	3.42694	3.45436	3.40734	3.35203	3.35573	3.51531	3.21402	3.36197	3.49946	3.23847	3.31175	3.55512	3.51966	3.33091	3.26475	3.4751	3.32233	3.41385	3.39228	3.36089	3.54539	3.45905	3.46921	3.41264	3.49186	3.44167	3.47517	3.35855	3.50837	3.28677	3.45108	3.48494	3.23256	3.31775	3.46755	3.30327	3.56305
1555834_at	2.72958	2.7182	2.76226	2.69697	2.63898	2.69865	2.83202	2.68292	2.71256	2.73908	2.67055	2.73965	2.79886	2.83909	2.76639	2.73302	2.85681	2.62279	2.71334	2.6843	2.72	2.72453	2.79279	2.69308	2.72364	2.79393	2.73239	2.6985	2.74741	2.63559	2.77061	2.7674	2.70829	2.74348	2.65687	2.84478	2.70866	2.65179	2.68774	2.76407	2.66596	2.69297	2.69433	2.79517	2.7316	2.77646	2.69917	2.70128	2.89339
1555842_at	3.14897	3.06001	3.11257	2.93715	2.89447	2.99728	3.19917	3.0271	3.1676	2.9874	3.00441	3.1908	3.04187	3.19486	3.16462	3.14906	2.97767	3.3288	3.07677	3.02225	3.05664	3.02983	2.92345	3.09656	3.22146	3.00127	3.17011	2.97996	3.20383	3.21921	2.93876	3.28445	3.06622	3.14094	3.23892	2.91532	2.9779	2.96873	3.18255	3.3064	2.96417	2.91437	2.96771	3.02343	2.86558	3.27846	2.95248	3.08918	2.93485
1555843_at	2.94121	2.92482	3.0271	2.95754	2.93013	3.05465	3.08455	2.97911	2.99049	2.98845	2.92931	3.0353	3.06581	2.95682	3.05842	3.03961	2.99633	2.96771	3.05713	2.94682	3.00106	2.97743	2.98692	2.95699	2.99283	2.99047	3.05737	2.93278	2.96828	2.92712	2.9958	2.93707	2.9762	3.04209	3.00535	3.00872	3.01756	2.92729	3.02181	3.07651	2.9512	2.93524	2.95563	3.02155	3.00602	3.1081	2.96706	2.96225	2.96697
1555845_at	3.02881	3.06347	3.03301	2.98463	2.98722	3.05587	2.87548	3.04066	2.86566	2.92782	3.13564	3.06244	2.7932	2.96272	2.87213	3.05155	3.01902	2.95598	3.03499	2.99735	2.8332	3.01442	3.03864	2.90738	3.05417	2.76668	3.14615	2.98204	2.98904	3.01532	2.95865	2.93878	2.93479	2.87469	2.98472	3.03554	3.06604	2.95482	3.13027	2.95778	2.89508	2.83404	2.9471	3.11302	2.74259	2.91831	3.10213	3.15098	2.84463
1555847_a_at	3.32015	3.12857	3.15858	3.10499	3.14306	3.10437	3.33323	3.07279	3.09754	3.09556	3.27323	3.11656	3.14229	3.14232	3.21436	3.18144	3.18737	3.33452	3.26782	3.17387	3.45256	3.16715	3.23134	3.20802	3.27966	3.22912	3.07698	3.3339	3.00498	3.18772	3.18948	3.24745	3.17201	3.18049	3.22166	3.19734	3.30383	3.09073	3.1172	3.1383	3.05576	3.09961	3.13308	3.27342	3.14243	3.2648	3.28387	3.2899	3.26284
1555848_at	2.99657	2.96183	3.03007	2.95322	3.09575	2.91206	3.06872	2.92993	2.94505	3.1648	3.0363	3.14618	3.02604	2.9414	3.0151	2.97313	2.9264	2.9564	2.97869	2.90448	2.96626	3.06613	2.86218	2.95084	2.919	2.98269	2.93842	2.96555	3.10271	3.00835	3.06165	2.97561	2.94167	2.97837	2.93125	2.991	2.94983	2.86662	3.02801	3.09531	3.02204	2.9923	3.00016	2.90829	3.14996	2.98392	3.01144	2.94314	2.99377
1555852_at	3.09687	3.13268	2.9866	2.84517	3.3079	2.9581	2.96269	3.22806	2.79932	2.89715	3.22262	2.94236	2.91551	3.23777	3.12095	2.78108	2.95587	3.12712	3.28351	3.19256	3.06536	3.04581	3.12185	3.02147	2.98007	2.60995	2.59831	3.16824	2.65677	3.17053	3.18579	3.1872	2.9722	2.90396	3.03899	3.26859	2.9207	3.01804	2.93615	2.90909	3.08016	3.21436	3.2003	3.16143	3.08504	2.83729	3.03841	2.97236	2.97121
1555853_at	2.74469	2.77767	2.7501	2.78237	2.70706	2.6797	2.80654	2.74614	2.77653	2.69888	2.76435	2.78118	2.76285	2.73788	2.74605	2.73411	2.73245	2.74624	2.72756	2.83019	2.80484	2.79129	2.89307	2.74096	2.7257	2.6997	2.7314	2.71759	2.79828	2.78559	2.79069	2.76509	2.80435	2.78283	2.80153	2.79788	2.70139	2.68159	2.77969	2.72558	2.8135	2.71444	2.69781	2.80397	2.73338	2.71622	2.75011	2.79873	2.80149
1555862_s_at	2.33516	2.20293	2.39982	2.09664	2.48584	2.11409	2.33298	2.11055	2.23927	2.40039	2.15571	2.17088	2.26873	2.16632	2.22347	2.17769	2.00527	2.31947	2.2899	1.95612	2.23952	2.00092	2.01414	2.13858	2.20819	2.20072	2.17302	2.1779	2.02111	2.35692	2.22834	2.25715	2.1982	2.13209	2.28245	2.18642	2.49942	2.0664	2.27429	2.17533	2.05096	2.20695	2.24653	2.08624	2.16546	2.0664	1.98821	2.10512	2.12573
1555865_at	2.61587	2.60713	2.43869	2.34535	2.38322	2.38086	2.28274	2.66239	2.61277	2.46859	2.36056	2.68751	2.35771	2.48436	2.48495	2.47035	2.43761	2.50029	2.44149	2.48086	2.28825	2.65132	2.50005	2.46676	2.417	2.51525	2.61908	2.64717	2.80599	2.54619	2.59587	2.49215	2.52455	2.39017	2.50837	2.63743	2.24482	2.39667	2.45563	2.27941	2.3566	2.39396	2.45466	2.36271	2.44373	2.61092	2.58671	2.48898	2.47051
1555867_at	2.60083	2.19712	3.06259	2.32563	2.84203	2.93736	2.23495	2.5421	2.24052	2.61664	2.23828	2.62072	2.40702	2.30951	2.38588	2.20776	2.26988	2.32831	2.2722	2.16127	2.23251	2.27557	2.32044	2.65891	2.96424	2.22965	2.37916	2.30398	2.27486	2.33578	2.296	2.12667	3.27003	2.23712	2.39373	2.36789	2.19079	2.30348	2.40134	2.32479	2.47616	2.25387	3.3069	2.24333	2.29069	2.24155	2.56976	2.31113	2.57193
1555868_at	2.71744	2.70851	2.66148	2.91056	2.63615	2.58705	2.82786	2.68574	2.61849	2.73156	2.72884	2.65408	2.69759	2.66681	2.694	2.69053	2.63943	2.67308	2.63577	2.83257	2.65948	2.66912	3.15531	2.59834	3.01873	2.7371	2.71469	2.61451	2.70693	2.60645	2.65214	2.63166	2.72342	2.66967	2.43034	2.70439	2.60236	2.65087	2.77115	2.63573	2.73522	2.5272	2.5903	2.62113	2.82029	2.7103	2.79618	2.9235	2.66668
1555870_at	3.09598	2.87755	3.14404	2.8886	3.1582	3.15342	3.24121	3.08245	3.00118	3.28185	3.11623	3.23287	3.11834	3.00482	3.34871	3.11225	2.85623	3.18875	3.29817	3.11623	3.10311	3.11776	3.14205	3.02105	3.12569	2.88211	2.93374	3.1013	2.83604	3.10358	3.15625	2.93055	2.9961	3.02047	3.05533	3.18778	3.08815	2.90366	2.91427	3.31639	3.14273	3.00818	3.14041	2.95282	3.15172	3.1577	2.77927	3.12372	2.91566
1555871_at	2.80029	2.90304	2.78348	2.68735	2.94328	2.80695	2.73384	2.81276	2.68807	2.73744	2.82865	2.70532	2.6806	2.75333	2.76873	3.04688	2.70745	2.77969	2.72118	2.66856	2.78702	2.7542	2.91595	2.74867	2.79891	2.78089	2.82053	2.68654	2.74159	2.70618	2.72817	2.6513	2.69149	2.66701	2.79722	2.83962	2.79231	2.76533	2.72527	2.79063	2.68003	2.65349	2.80742	2.77294	2.73945	2.77236	2.74551	2.72029	2.71094
1555872_a_at	2.73457	2.82344	2.76894	2.75232	2.93648	2.5765	2.57156	2.87771	2.7861	2.83072	2.826	2.91314	2.69972	2.63708	2.67619	2.63365	2.83615	2.65216	2.78528	2.65303	2.9757	2.70066	2.77577	2.93229	2.94299	2.83414	2.87058	2.869	2.94876	2.8484	2.76843	3.03168	2.47724	2.54382	2.817	2.83392	2.76224	2.82512	2.95572	2.63696	2.65208	2.69824	2.71008	2.67492	2.76037	2.82152	3.00162	2.83211	2.6864
1555874_x_at	3.01192	3.07415	3.07788	3.01501	3.08674	2.98064	2.89154	3.14786	3.13656	3.10102	3.07427	3.08643	2.98537	2.96245	3.02167	2.96688	3.06638	2.91265	3.05309	2.97197	3.1836	3.0051	3.01741	3.12774	3.13899	3.09287	3.13193	3.13881	3.20354	3.03492	3.05926	3.23361	2.87327	2.95086	3.03944	3.12346	3.02384	3.05832	3.25926	2.94232	2.9146	2.96548	3.00671	2.9843	3.13482	3.17234	3.21198	3.08368	3.01489
1555875_at	2.88532	3.03695	3.00675	2.9555	2.86707	2.92293	2.81279	2.7671	3.01162	2.94451	2.93699	2.89211	2.81862	2.7956	2.70814	3.02831	2.88719	3.01467	2.95805	2.90625	2.8359	3.09259	2.72536	2.89273	2.8957	2.94006	2.83212	2.86377	2.91133	2.95761	2.97681	2.94974	2.81254	2.9041	2.76184	2.74928	2.96594	2.97431	3.12162	2.93857	2.95438	2.86658	2.7775	2.59439	2.63234	2.90896	2.88387	2.77707	2.788
1555876_at	2.07325	2.24338	2.01395	2.16291	2.11773	2.05767	2.08644	2.10246	2.06403	1.96151	2.02483	2.01775	1.99057	2.07337	1.87098	2.12309	2.0621	2.03808	1.97896	2.06051	2.04279	2.24227	2.39499	2.10449	2.23317	2.04348	2.03808	2.00341	2.0426	2.1401	2.03226	2.07008	2.06231	2.05156	2.04969	1.95973	2.12526	1.96261	2.08894	2.1175	2.15965	2.00348	2.113	2.14162	2.05836	1.95673	2.19581	2.03241	2.06829
1555878_at	3.1589	2.92327	3.08812	3.23587	3.32951	3.09634	3.21399	3.14142	3.04849	3.25964	3.33738	3.13186	3.34054	3.07226	3.27653	3.14096	3.14041	3.32219	3.12406	3.15808	3.13253	3.08902	3.23005	3.00722	3.06371	2.88713	2.9373	3.1673	3.04521	3.20799	3.33761	3.08045	2.96025	3.07666	3.29098	3.30426	3.23957	2.99156	2.82378	3.20483	3.04017	3.16733	2.87533	2.90247	3.27913	3.19195	3.06107	3.21834	3.22234
1555882_at	2.83228	2.8904	2.83225	2.87504	3.14579	3.03944	2.9735	2.99437	2.80887	3.1213	2.94252	3.18181	2.87418	2.99761	3.06653	2.82127	3.09144	2.9947	3.18224	3.12954	3.09262	3.00031	2.96936	3.01462	2.96356	2.96073	2.93188	3.16343	2.9548	3.05455	3.07353	3.18856	2.99916	2.96232	3.08794	3.02474	2.72766	2.8937	2.96258	2.89006	2.80241	3.04877	3.14246	3.1332	3.11864	2.90967	3.03704	2.96938	3.04693
1555884_at	2.06765	1.86417	1.89331	1.89454	2.01782	1.95639	2.01736	2.06294	1.85722	1.96546	1.91047	1.93365	2.17895	2.09264	1.93939	1.95513	1.96391	1.96839	1.98188	1.90593	1.9155	1.9366	1.88202	2.01139	1.86179	1.82701	1.90908	2.12332	1.84934	2.02321	2.07118	2.01434	1.88532	1.83447	2.12647	2.03541	2.07409	1.90377	1.81298	1.93166	1.90452	1.89099	1.93852	1.91396	1.86406	1.91113	1.87536	1.93365	1.99078
1555890_at	2.51226	2.21429	2.34077	2.27476	2.87405	2.61621	2.75244	2.46232	2.19187	2.62762	2.37322	2.00455	2.37584	2.38647	2.30691	2.1237	2.37679	2.4662	2.83509	2.47023	2.10637	2.31212	2.44163	2.61067	2.37395	2.23774	2.49761	2.35846	2.01873	2.3889	2.62337	2.42821	2.23269	2.28966	2.59801	2.36759	2.25398	2.27632	2.17294	2.48258	2.30864	2.64627	2.34118	2.30864	2.76304	2.42924	2.5368	2.34987	2.76684
1555892_s_at	2.6207	2.6843	2.50103	2.52013	2.86087	2.50655	2.79819	2.82346	2.66416	2.80981	2.70828	2.45885	2.49743	2.71877	2.49161	2.48244	2.65405	2.70457	2.68801	2.51065	2.51449	2.68011	2.54975	2.65802	2.56337	2.84254	2.79375	2.62372	2.82386	2.60271	2.62702	2.79871	2.39647	2.6917	2.85559	2.63704	2.75659	2.80447	2.50082	2.77249	2.46823	2.8421	2.50718	2.78218	2.70036	2.66203	2.54578	2.59281	2.67002
1555893_at	2.41168	2.40749	2.54667	2.65586	2.59623	2.61369	2.47628	2.47896	2.56123	2.45889	2.54314	2.57061	2.56811	2.40347	2.55147	2.4872	2.36466	2.50814	2.46458	2.50622	2.47023	2.46003	2.51063	2.49235	2.42022	2.43255	2.32224	2.46815	2.42197	2.41515	2.52477	2.50895	2.50406	2.51805	2.4877	2.59196	2.4797	2.38715	2.57206	2.55917	2.52453	2.53847	2.49378	2.40864	2.67431	2.50463	2.49453	2.39927	2.45557
1555894_s_at	3.06326	3.04826	3.00299	3.05335	2.9356	2.96515	2.99047	2.91388	3.01972	2.96274	3.06251	2.99312	3.05192	3.02651	2.98977	2.9622	2.92697	2.97111	3.00757	3.03455	2.914	2.9264	3.00835	2.97563	3.00737	3.07153	3.13268	3.02504	2.9917	3.06269	3.21114	2.95874	3.03199	2.97507	2.93151	3.03612	3.08524	3.01843	3.31751	3.00808	2.97568	2.94057	2.93614	2.9761	2.99408	2.93415	3.11523	2.85722	3.04637
1555895_at	2.73592	2.69231	2.74644	2.65913	2.64107	2.73438	2.666	2.66524	2.73725	2.68852	2.69788	2.68392	2.78772	2.67278	2.76141	2.69099	2.7427	2.89662	2.75314	2.6407	2.72103	2.67176	2.51586	2.73098	2.64894	2.76916	2.69954	2.66974	2.71632	2.74012	2.64998	2.76737	2.70302	2.74778	2.70101	2.69195	2.77345	2.71405	2.59911	2.74616	2.60366	2.71217	2.70701	2.64058	2.63595	2.73086	2.59851	2.63772	2.74783
1555898_at	2.44327	2.37691	2.43752	2.45677	2.44999	2.47446	2.45302	2.51667	2.44184	2.4632	2.46171	2.3857	2.39794	2.36429	2.41155	2.50424	2.44931	2.49884	2.53533	2.37018	2.357	2.46237	2.44867	2.39473	2.47453	2.51106	2.48555	2.37651	2.34029	2.48335	2.45057	2.461	2.51226	2.3574	2.47037	2.36881	2.37339	2.40698	2.4475	2.43182	2.44136	2.43835	2.49802	2.37622	2.43362	2.52685	2.4291	2.5637	2.37033
1555900_at	3.05361	3.00163	2.94182	2.89055	2.96793	3.05474	2.96395	2.91321	2.88739	2.82205	2.86596	3.07685	2.8693	2.98206	2.86956	2.89826	2.93984	2.9616	2.92929	2.97597	2.86413	2.95203	3.00858	2.97354	3.02319	3.11567	3.02723	2.90548	2.97785	2.97585	2.82999	2.8849	2.85873	2.95665	2.9328	2.90608	2.90827	3.02193	2.9691	3.0029	2.88626	2.80688	2.89398	2.8826	2.89842	2.93252	2.98868	2.81005	2.95002
1555902_at	2.83715	2.88143	2.92287	3.00137	2.97433	2.89362	2.84973	2.89496	2.87917	2.89538	2.91195	2.90138	2.7908	2.83086	2.87875	2.93917	2.93225	2.85195	2.81709	2.95051	2.98857	2.84712	2.97698	2.88365	3.01611	2.84965	2.92505	2.91141	2.89851	2.89234	2.86608	2.88196	3.0045	2.85687	2.87636	2.89841	2.90849	2.86369	2.87229	2.88721	2.86071	2.91937	2.91734	2.91502	2.91673	2.82818	3.03048	2.9636	2.89865
1555904_at	2.60376	2.5912	2.33582	2.50822	2.44136	2.52859	2.50782	2.456	2.32141	2.42193	2.73936	2.50824	2.35106	2.4178	2.37912	2.439	2.57667	2.48253	2.42821	2.3897	2.42777	2.47529	2.63144	2.48955	2.68647	2.3912	2.43424	2.38393	2.46329	2.56572	2.37644	2.5371	2.44655	2.43258	2.37303	2.37988	2.34348	2.57888	2.54993	2.35413	2.70132	2.50135	2.52288	2.52605	2.49669	2.43126	2.62239	2.46235	2.55781
1555905_a_at	2.87709	2.71285	2.77034	2.91445	2.86883	2.56726	2.73297	2.90035	2.84442	2.81916	2.71132	2.83201	2.79565	2.98537	2.8181	3.30345	3.01589	2.67779	2.89542	2.71583	2.55781	2.83008	2.60593	2.70416	2.68959	2.92126	2.90833	2.80021	2.92704	2.93794	2.89681	2.66062	3.09538	2.69126	2.8853	2.74305	2.96318	2.82846	2.73185	2.71556	2.6053	2.79521	2.78061	2.76206	2.71417	2.55419	2.63573	2.92312	3.13784
1555907_at	2.91234	2.97893	2.97577	3.08108	2.8417	3.02479	2.89073	2.89308	3.05533	2.92259	2.94462	2.87047	2.95129	2.90656	2.9814	2.88163	2.98002	2.90677	3.05921	2.88987	2.99115	2.91643	2.86919	3.04557	3.14748	2.86101	2.86792	3.01836	2.90672	2.94925	2.92497	2.85492	2.95587	3.02439	2.90138	2.89273	2.96141	2.98176	3.18375	2.93259	2.83774	2.91966	3.07691	2.94002	3.06935	2.90452	2.98551	3.09622	3.10355
1555908_at	2.50231	2.47526	2.42102	2.46626	2.40579	2.44396	2.37597	2.44313	2.59402	2.42793	2.42557	2.46095	2.41453	2.41559	2.46906	2.76905	2.42708	2.48799	2.37415	2.43004	2.41224	2.39373	2.26124	2.46695	2.39194	2.40545	2.45005	2.46292	2.46704	2.54541	2.49058	2.57595	2.47089	2.46501	2.45883	2.43879	2.44931	2.48594	2.41628	2.48544	2.46786	2.40149	2.40421	2.51514	2.40389	2.38194	2.45208	2.39095	2.52709
1555910_at	3.01508	3.08813	3.02943	3.0016	3.02029	3.07081	2.85165	3.00528	3.01118	3.05183	3.10608	3.10631	2.95478	3.0825	3.1258	3.06517	2.97555	2.98542	2.93291	3.07623	3.02209	3.09519	2.90591	2.97856	3.08188	3.00771	2.96686	2.99972	3.08071	3.06758	3.04841	3.04755	2.95756	3.03978	3.02934	3.05083	2.80194	2.97376	3.22265	2.99074	2.95891	2.99941	2.90419	2.97798	2.80307	2.98653	2.98957	3.14411	2.96679
1555912_at	2.89786	2.6078	2.5894	2.5822	2.59634	2.6665	2.80907	2.76514	2.68118	2.64365	2.67256	2.68131	2.63662	2.70028	2.71217	2.73234	2.57657	2.63534	2.8348	2.6016	2.66537	2.66408	2.65722	2.66418	2.59634	2.63423	2.70567	2.68714	2.85404	2.63107	2.78262	2.76899	2.58588	2.58678	2.67881	2.79917	2.59709	2.63207	2.63687	2.63279	2.66566	2.58501	2.64687	2.59969	2.65761	2.69589	2.71952	2.59531	2.64592
1555913_at	2.95153	2.93909	2.88729	2.8257	3.09295	3.03988	2.84712	3.01965	2.91255	2.97837	2.85754	2.79833	2.95158	3.00515	2.82303	2.99972	2.87511	3.11088	2.97686	2.77187	2.94318	2.92187	2.63821	2.90635	2.70053	3.07852	2.96816	2.839	2.91369	2.78463	2.92766	3.07545	2.83214	3.0056	2.98549	3.01951	3.02881	3.01849	2.77876	2.96717	2.85659	3.02621	3.02338	2.87091	2.89443	3.05376	2.82654	2.81076	2.94232
1555920_at	2.64597	2.57801	2.81778	2.8292	2.93321	2.79705	2.90121	3.04143	2.76104	2.88112	2.62458	2.83698	2.83075	3.00677	2.77651	3.03466	2.81163	2.89412	2.86539	2.89699	2.80489	2.80759	2.76393	2.63206	2.50406	3.03796	2.80993	2.80046	2.77064	2.69446	2.74312	2.9223	2.81546	2.94285	2.81211	3.02729	2.98916	2.963	2.58475	3.01346	2.76436	2.87403	2.90276	2.68791	2.76371	2.8454	2.90801	2.84702	2.70745
1555923_a_at	2.76004	2.91357	2.67518	2.97795	2.65444	2.79162	2.75735	2.65726	3.09987	2.7121	2.89804	2.82537	2.80115	2.99015	2.82587	3.03652	2.77135	2.6759	2.85875	2.90833	2.70794	2.64256	3.12385	2.83288	2.83712	2.99213	2.7983	2.78916	2.93297	2.79567	2.86532	2.56935	2.65256	2.80223	2.92193	2.92406	2.64599	2.94822	2.8464	2.98559	2.74905	2.86575	2.7701	2.69317	2.78333	2.72908	2.78848	2.7194	2.88691
1555926_a_at	1.6994	1.77696	1.77535	1.82315	1.82078	1.75922	1.82761	1.72251	1.73629	1.71849	1.7393	1.67293	1.75597	1.77535	1.74925	1.77621	1.77764	1.76347	1.74854	1.84293	1.77018	1.79886	2.04371	1.7625	1.91077	1.7481	1.76329	1.79052	1.72473	1.89928	1.78563	1.78422	1.84262	1.69555	1.78334	1.71024	1.7357	1.72964	1.73538	1.75311	1.73195	1.75104	1.81799	1.7625	1.87545	1.70464	1.84288	1.86703	1.78835
1555928_at	1.7716	1.78439	1.74552	1.84544	1.83295	1.79121	1.90857	1.79176	1.69815	1.75576	1.83069	1.75335	1.85876	1.79225	1.74443	1.77407	1.89771	2.00447	1.7401	1.79209	1.76922	1.85538	1.8771	1.72511	1.95287	1.79193	1.78952	1.72092	1.83365	1.92542	1.86544	1.77764	1.94284	1.75833	1.83943	1.8716	1.79052	1.8161	1.83586	1.7625	1.82627	1.77743	1.8561	1.80753	1.78302	1.73692	1.7271	1.85422	1.84076
1555929_s_at	2.01701	2.03942	2.03139	2.02959	2.29752	2.04238	2.24482	2.11276	1.95577	2.03066	2.06909	2.04314	2.42008	2.01782	1.97612	2.01233	2.07434	2.64286	2.03553	2.07925	1.99234	1.97439	1.99693	2.10535	2.09844	2.03541	2.0023	2.0933	2.19793	2.10202	2.38297	2.01456	2.49761	1.98813	2.23526	2.22017	1.9733	2.07964	2.05432	2.01586	2.07749	2.03615	2.36128	2.02118	2.03118	2.00854	2.00984	2.00252	2.0308
1555932_at	1.92658	1.87505	1.83234	1.95764	2.18367	1.84201	1.97557	1.94579	1.93061	1.86325	1.87263	1.9552	1.97463	1.90511	1.83762	1.99992	1.91479	1.91405	1.89721	1.98595	1.8978	1.9353	2.03621	1.83823	1.88724	1.94181	1.89302	1.86353	2.03042	1.87475	1.88301	1.90302	1.99205	1.90164	1.9331	1.87443	1.93613	1.92229	1.85811	2.02164	1.96284	2.02927	1.98864	1.85698	1.91817	2.02496	1.87362	1.9581	1.92006
1555935_s_at	3.25617	3.2067	3.29919	3.22095	2.95616	3.17004	3.27302	3.07743	3.31478	3.17897	3.26538	3.33046	3.25671	3.24563	3.25058	3.20252	3.29936	3.12289	3.02761	3.1799	3.08524	3.34759	2.91572	3.16901	3.26437	3.3421	3.30206	3.26223	2.94882	3.21673	3.29512	3.26085	3.06819	3.28674	3.22912	3.09987	3.14838	3.11561	3.15968	3.15963	3.21418	3.36608	3.09479	3.16128	3.10868	3.21379	3.27879	3.16317	3.16938
1555938_x_at	2.94219	2.56553	2.87929	2.48043	2.47786	2.40389	2.68319	2.56994	2.41402	2.5122	2.44673	2.50295	2.50205	2.82531	2.785	2.23397	2.58147	2.81815	2.43572	2.4872	3.03793	2.21163	2.31645	2.94239	2.64687	2.33986	2.30747	3.21715	2.27057	2.87677	2.50087	2.77722	2.63603	2.87632	2.9814	2.39294	2.56374	2.40138	2.2766	2.40421	2.42621	2.46842	2.4775	2.83335	2.36511	2.46746	2.69047	2.26903	2.66137
1555942_a_at	2.86709	2.84919	2.8791	2.89174	2.9201	2.92412	2.9913	2.85457	2.91098	3.17174	2.90106	3.00787	3.18126	2.90911	2.93099	2.93168	2.88673	2.91966	2.87718	3.02934	3.15182	2.91433	2.96304	3.05892	2.96386	2.85296	2.91337	2.93348	2.92503	3.01077	2.87243	2.85517	2.96311	3.01568	2.91178	3.04119	2.88223	2.9089	2.96115	2.88784	2.90962	2.90394	2.86664	2.89602	2.94036	2.98923	2.97357	3.06031	2.86095
1555943_at	2.91137	2.74364	2.7981	2.81892	2.80214	2.69236	2.91825	2.75843	2.95347	2.85312	2.80551	2.75597	2.96566	2.80715	2.79938	2.84414	3.00535	2.95185	2.74097	2.84077	2.95459	2.77768	2.84229	2.82604	2.76542	2.88817	2.8125	2.82824	2.91351	2.77406	2.81428	2.88392	2.85807	2.79796	2.83026	2.88189	2.90488	2.88012	2.75776	2.86231	2.82254	2.81573	2.79213	2.82351	2.85725	2.81751	2.92547	2.81434	3.09568
1555944_at	2.94152	2.96532	2.89055	2.97696	2.99639	2.95014	2.9457	2.88606	2.9689	2.96919	2.83853	2.94686	3.04489	2.96071	2.97772	3.05727	2.88049	2.88535	2.9174	2.89942	2.95652	2.93045	2.95631	2.88224	3.03422	2.98187	3.03939	2.86632	2.91545	2.7679	2.88999	2.85399	2.90793	2.90573	2.87829	2.93832	2.9578	2.8614	3.24975	2.9486	2.91604	2.86336	2.92255	2.96572	3.03776	2.95063	2.98449	2.9356	2.92935
1555945_s_at	3.01632	3.0622	3.07254	2.88228	3.16323	3.31913	3.09749	3.03958	3.08199	3.20463	3.06851	3.05574	3.06613	3.0166	3.12877	3.4089	2.86517	3.15765	2.92259	3.0174	3.02779	3.00782	2.75021	3.07791	2.96397	2.94445	3.04975	3.0716	3.02485	3.04075	3.0991	2.98643	3.00059	3.04218	3.0462	3.08589	3.18104	3.0051	3.15656	3.11356	3.0567	3.14942	3.02995	2.97698	3.08436	3.05299	3.02693	3.04335	3.09419
1555947_at	2.5472	2.70012	2.85021	2.77038	2.79554	2.82946	2.76698	2.69284	2.83981	2.96202	2.76677	2.72366	2.68341	2.62206	2.72799	3.09772	2.7165	2.70777	2.67802	2.71985	2.71782	2.68468	2.62376	2.76447	2.78377	2.55904	2.71436	2.73872	2.76718	2.73828	2.85167	2.70654	2.74319	2.74599	2.76426	2.77581	2.90227	2.50167	2.70598	2.85771	2.78627	2.81608	2.74424	2.73174	2.78956	2.73903	2.63759	2.72691	2.74046
1555950_a_at	3.56527	3.35733	3.45695	3.15349	3.45616	3.3294	3.42572	3.44624	3.4873	3.31368	3.40134	3.42035	3.25838	3.19213	3.42471	3.30786	3.36008	3.34198	3.2214	3.46067	3.35728	3.36163	3.34582	3.51322	3.20328	3.15654	3.28358	3.33652	3.28928	3.44285	3.24454	3.31012	3.68083	3.61209	3.43905	3.19431	3.77998	3.35742	3.31771	3.40109	3.37879	3.33726	3.40036	3.38019	3.45172	3.39663	3.44312	3.42906	3.31096
1555952_at	2.88025	2.85512	2.93186	2.83563	2.77344	2.9289	2.8798	2.87479	2.91902	2.90304	2.86711	2.88802	2.91686	2.90341	2.98342	2.90637	2.877	2.9257	2.92612	2.83017	2.88959	2.89306	2.77345	2.87771	2.79807	2.85612	2.77139	2.89203	2.82421	2.88855	2.9508	2.83804	2.91384	2.91661	2.85614	2.93176	2.89638	2.88973	2.79691	2.96298	2.86866	2.84451	2.90505	2.85545	2.86097	2.91846	2.83108	2.88297	2.93686
[truncated: 24,146 more rows]
[truncated: 51 more columns]
